# Supplementary material for: Differential responses to kinase inhibition in FGFR2-addicted triple negative breast cancer cells: a quantitative phosphoproteomics study
Source: Sci Rep. 2020 May 14;10:7950. doi: 10.1038/s41598-020-64534-y (PMC7224374; doi:10.1038/s41598-020-64534-y)
Supplement: Supplementary file 2 — Supplementary Table S1 [file 41598_2020_64534_MOESM2_ESM.xlsx]

## Sheet: Supp table 1 proteins
Protein IDs	Majority protein IDs	Peptide counts (all)	Peptide counts (razor+unique)	Peptide counts (unique)	Protein names	Gene names	Fasta headers	Number of proteins	Peptides	Razor + unique peptides	Unique peptides	Peptides Expt1	Peptides Expt2	Peptides Expt3	Peptides Expt4	Razor + unique peptides Expt1	Razor + unique peptides Expt2	Razor + unique peptides Expt3	Razor + unique peptides Expt4	Unique peptides Expt1	Unique peptides Expt2	Unique peptides Expt3	Unique peptides Expt4	Sequence coverage [%]	Unique + razor sequence coverage [%]	Unique sequence coverage [%]	Mol. weight [kDa]	Sequence length	Sequence lengths	Fraction average	Fraction 1	Fraction 2	Fraction 3	Fraction 4	Fraction 5	Fraction 6	Fraction 7	Fraction 8	Fraction 9	Fraction 10	Fraction 11	Fraction 12	Fraction 13	Fraction 14	Fraction 15	Fraction 16	Fraction 17	Fraction 18	Fraction 19
P10275	P10275	4	4	4	Androgen receptor	AR	>sp|P10275|ANDR_HUMAN Androgen receptor OS=Homo sapiens GN=AR PE=1 SV=3	1	4	4	4	3	4	3	1	3	4	3	1	3	4	3	1	5.9	5.9	5.9	99.187	920	920	6.14		3		2		3	1	1	2	1	1
P58340	P58340	2	2	2	Myeloid leukemia factor 1	MLF1	>sp|P58340|MLF1_HUMAN Myeloid leukemia factor 1 OS=Homo sapiens GN=MLF1 PE=1 SV=1	1	2	2	2	1	1	0	1	1	1	0	1	1	1	0	1	14.9	14.9	14.9	30.627	268	268	6.67				2								1
P52298	P52298	2	2	2	Nuclear cap-binding protein subunit 2	NCBP2	>sp|P52298|NCBP2_HUMAN Nuclear cap-binding protein subunit 2 OS=Homo sapiens GN=NCBP2 PE=1 SV=1	1	2	2	2	0	1	1	0	0	1	1	0	0	1	1	0	13.5	13.5	13.5	18.001	156	156	8								2
Q9H0R6	Q9H0R6	18	18	18	Glutamyl-tRNA(Gln) amidotransferase subunit A, mitochondrial	QRSL1	>sp|Q9H0R6|GATA_HUMAN Glutamyl-tRNA(Gln) amidotransferase subunit A, mitochondrial OS=Homo sapiens GN=QRSL1 PE=1 SV=2	1	18	18	18	17	13	13	9	17	13	13	9	17	13	13	9	54.9	54.9	54.9	57.46	528	528	10.4			8	12	2	7	7	7	3	3	3		3		6	14		10	2
P04637	P04637	2	2	2	Cellular tumor antigen p53	TP53	>sp|P04637|P53_HUMAN Cellular tumor antigen p53 OS=Homo sapiens GN=TP53 PE=1 SV=4	1	2	2	2	2	1	1	0	2	1	1	0	2	1	1	0	7.1	7.1	7.1	43.653	393	393	14												2				2
P46821	P46821	5	5	5	Microtubule-associated protein 1B;MAP1B heavy chain;MAP1 light chain LC1	MAP1B	>sp|P46821|MAP1B_HUMAN Microtubule-associated protein 1B OS=Homo sapiens GN=MAP1B PE=1 SV=2	1	5	5	5	0	0	0	5	0	0	0	5	0	0	0	5	3.7	3.7	3.7	270.63	2468	2468	7.8				1	2							1	1
O75762	O75762	5	5	5	Transient receptor potential cation channel subfamily A member 1	TRPA1	>sp|O75762|TRPA1_HUMAN Transient receptor potential cation channel subfamily A member 1 OS=Homo sapiens GN=TRPA1 PE=1 SV=3	1	5	5	5	2	2	3	0	2	2	3	0	2	2	3	0	5	5	5	127.5	1119	1119	15.3												2		1		1	1	2
Q96PM9	Q96PM9	3	3	3	Zinc finger protein 385A	ZNF385A	>sp|Q96PM9|Z385A_HUMAN Zinc finger protein 385A OS=Homo sapiens GN=ZNF385A PE=1 SV=2	1	3	3	3	1	1	1	1	1	1	1	1	1	1	1	1	9.1	9.1	9.1	40.453	386	386	4.75		2			1					1
P80723	P80723	7	7	7	Brain acid soluble protein 1	BASP1	>sp|P80723|BASP1_HUMAN Brain acid soluble protein 1 OS=Homo sapiens GN=BASP1 PE=1 SV=2	1	7	7	7	4	1	3	6	4	1	3	6	4	1	3	6	63	63	63	22.693	227	227	11.1					2				1	3	3	8	4	1
Q13164	Q13164	3	3	3	Mitogen-activated protein kinase 7	MAPK7	>sp|Q13164|MK07_HUMAN Mitogen-activated protein kinase 7 OS=Homo sapiens GN=MAPK7 PE=1 SV=2	1	3	3	3	0	0	1	3	0	0	1	3	0	0	1	3	7	7	7	88.385	816	816	6.2				4											1
Q13751	Q13751	5	5	5	Laminin subunit beta-3	LAMB3	>sp|Q13751|LAMB3_HUMAN Laminin subunit beta-3 OS=Homo sapiens GN=LAMB3 PE=1 SV=1	1	5	5	5	1	2	3	1	1	2	3	1	1	2	3	1	5.5	5.5	5.5	129.57	1172	1172	6.88				3	1	1			1		1	1
Q14534	Q14534	11	11	11	Squalene monooxygenase	SQLE	>sp|Q14534|ERG1_HUMAN Squalene monooxygenase OS=Homo sapiens GN=SQLE PE=1 SV=3	1	11	11	11	7	7	8	9	7	7	8	9	7	7	8	9	29.8	29.8	29.8	63.922	574	574	12.9					4		2	3	1	2	3			4	10	2	3		5
Q96H79	Q96H79	2	2	2	Zinc finger CCCH-type antiviral protein 1-like	ZC3HAV1L	>sp|Q96H79|ZCCHL_HUMAN Zinc finger CCCH-type antiviral protein 1-like OS=Homo sapiens GN=ZC3HAV1L PE=1 SV=2	1	2	2	2	2	0	0	1	2	0	0	1	2	0	0	1	10.3	10.3	10.3	32.962	300	300	6		2												1
Q86W92	Q86W92	2	2	2	Liprin-beta-1	PPFIBP1	>sp|Q86W92|LIPB1_HUMAN Liprin-beta-1 OS=Homo sapiens GN=PPFIBP1 PE=1 SV=2	1	2	2	2	2	1	1	1	2	1	1	1	2	1	1	1	1.9	1.9	1.9	114.02	1011	1011	10							1		1	3	2	1
O15439	O15439	2	2	2	Multidrug resistance-associated protein 4	ABCC4	>sp|O15439|MRP4_HUMAN Multidrug resistance-associated protein 4 OS=Homo sapiens GN=ABCC4 PE=1 SV=3	1	2	2	2	2	1	0	1	2	1	0	1	2	1	0	1	1.4	1.4	1.4	149.52	1325	1325	10.8										2	2	1
Q96MF7	Q96MF7	2	2	2	E3 SUMO-protein ligase NSE2	NSMCE2	>sp|Q96MF7|NSE2_HUMAN E3 SUMO-protein ligase NSE2 OS=Homo sapiens GN=NSMCE2 PE=1 SV=2	1	2	2	2	1	1	1	0	1	1	1	0	1	1	1	0	9.3	9.3	9.3	27.932	247	247	12.8								1			1					2
Q92626	Q92626	3	3	3	Peroxidasin homolog	PXDN	>sp|Q92626|PXDN_HUMAN Peroxidasin homolog OS=Homo sapiens GN=PXDN PE=1 SV=2	1	3	3	3	3	0	1	1	3	0	1	1	3	0	1	1	1.8	1.8	1.8	165.27	1479	1479	8.5					2			2	1	1	1	1
P16333;O43639	P16333	3;1	3;1	3;1	Cytoplasmic protein NCK1	NCK1	>sp|P16333|NCK1_HUMAN Cytoplasmic protein NCK1 OS=Homo sapiens GN=NCK1 PE=1 SV=1	2	3	3	3	2	0	2	1	2	0	2	1	2	0	2	1	7.2	7.2	7.2	42.864	377	377;380	9.8		1									1	3
O00560	O00560	2	2	2	Syntenin-1	SDCBP	>sp|O00560|SDCB1_HUMAN Syntenin-1 OS=Homo sapiens GN=SDCBP PE=1 SV=1	1	2	2	2	1	1	1	1	1	1	1	1	1	1	1	1	17.4	17.4	17.4	32.444	298	298	9.2					1					3	1
Q9NZ43	Q9NZ43	2	2	2	Vesicle transport protein USE1	USE1	>sp|Q9NZ43|USE1_HUMAN Vesicle transport protein USE1 OS=Homo sapiens GN=USE1 PE=1 SV=2	1	2	2	2	1	1	0	2	1	1	0	2	1	1	0	2	10	10	10	29.371	259	259	5.5				2	1				1
O76070	O76070	5	5	5	Gamma-synuclein	SNCG	>sp|O76070|SYUG_HUMAN Gamma-synuclein OS=Homo sapiens GN=SNCG PE=1 SV=2	1	5	5	5	5	4	5	5	5	4	5	5	5	4	5	5	52.8	52.8	52.8	13.331	127	127	9.8				8	6	2	2		3	2	1			6	4	7
Q96T83	Q96T83	2	2	2	Sodium/hydrogen exchanger 7	SLC9A7	>sp|Q96T83|SL9A7_HUMAN Sodium/hydrogen exchanger 7 OS=Homo sapiens GN=SLC9A7 PE=1 SV=1	1	2	2	2	2	2	0	1	2	2	0	1	2	2	0	1	3	3	3	80.13	725	725	4		3					2
Q8TDM6	Q8TDM6	3	3	3	Disks large homolog 5	DLG5	>sp|Q8TDM6|DLG5_HUMAN Disks large homolog 5 OS=Homo sapiens GN=DLG5 PE=1 SV=4	1	3	3	3	3	3	2	1	3	3	2	1	3	3	2	1	1.9	1.9	1.9	213.87	1919	1919	9.89		2										6	1
P01033	P01033	2	2	2	Metalloproteinase inhibitor 1	TIMP1	>sp|P01033|TIMP1_HUMAN Metalloproteinase inhibitor 1 OS=Homo sapiens GN=TIMP1 PE=1 SV=1	1	2	2	2	0	2	1	0	0	2	1	0	0	2	1	0	17.9	17.9	17.9	23.171	207	207	13								1					1					1
Q96AZ6	Q96AZ6	4	4	4	Interferon-stimulated gene 20 kDa protein	ISG20	>sp|Q96AZ6|ISG20_HUMAN Interferon-stimulated gene 20 kDa protein OS=Homo sapiens GN=ISG20 PE=1 SV=2	1	4	4	4	4	1	1	3	4	1	1	3	4	1	1	3	30.4	30.4	30.4	20.363	181	181	12							3	1						3		2	1
Q8TD06	Q8TD06	5	4	4	Anterior gradient protein 3 homolog	AGR3	>sp|Q8TD06|AGR3_HUMAN Anterior gradient protein 3 OS=Homo sapiens GN=AGR3 PE=1 SV=1	1	5	4	4	3	2	3	5	2	1	2	4	2	1	2	4	36.1	29.5	29.5	19.171	166	166	7.17				2	1	3	4				1					1
P06737	P06737	5	2	2	Glycogen phosphorylase, liver form	PYGL	>sp|P06737|PYGL_HUMAN Glycogen phosphorylase, liver form OS=Homo sapiens GN=PYGL PE=1 SV=4	1	5	2	2	2	2	3	5	0	0	1	2	0	0	1	2	9.4	5.1	5.1	97.147	847	847	12.7										1	1						1
O43663	O43663	5	5	5	Protein regulator of cytokinesis 1	PRC1	>sp|O43663|PRC1_HUMAN Protein regulator of cytokinesis 1 OS=Homo sapiens GN=PRC1 PE=1 SV=2	1	5	5	5	1	3	3	3	1	3	3	3	1	3	3	3	17.3	17.3	17.3	71.606	620	620	10.2							2		1	4	4	1	1
P40121	P40121	2	2	2	Macrophage-capping protein	CAPG	>sp|P40121|CAPG_HUMAN Macrophage-capping protein OS=Homo sapiens GN=CAPG PE=1 SV=2	1	2	2	2	0	1	0	2	0	1	0	2	0	1	0	2	7.2	7.2	7.2	38.498	348	348	7						1	1	1
Q9NRK6	Q9NRK6	2	2	2	ATP-binding cassette sub-family B member 10, mitochondrial	ABCB10	>sp|Q9NRK6|ABCBA_HUMAN ATP-binding cassette sub-family B member 10, mitochondrial OS=Homo sapiens GN=ABCB10 PE=1 SV=2	1	2	2	2	2	2	1	0	2	2	1	0	2	2	1	0	4.5	4.5	4.5	79.147	738	738	14.9								2	2		1					2	1	2	2
Q9BY42	Q9BY42	2	2	2	Protein RTF2 homolog	RTFDC1	>sp|Q9BY42|RTF2_HUMAN Protein RTF2 homolog OS=Homo sapiens GN=RTFDC1 PE=1 SV=3	1	2	2	2	2	1	2	1	2	1	2	1	2	1	2	1	10.8	10.8	10.8	33.886	306	306	14.2													4	2		3
Q6P5R6	Q6P5R6	2	1	1	60S ribosomal protein L22-like 1	RPL22L1	>sp|Q6P5R6|RL22L_HUMAN 60S ribosomal protein L22-like 1 OS=Homo sapiens GN=RPL22L1 PE=1 SV=2	1	2	1	1	1	2	0	0	1	1	0	0	1	1	0	0	26.2	19.7	19.7	14.606	122	122	13													2
Q15942	Q15942	6	6	6	Zyxin	ZYX	>sp|Q15942|ZYX_HUMAN Zyxin OS=Homo sapiens GN=ZYX PE=1 SV=1	1	6	6	6	5	5	4	5	5	5	4	5	5	5	4	5	20.6	20.6	20.6	61.277	572	572	13.4										1			16	6	4
O94832	O94832	2	2	2	Unconventional myosin-Id	MYO1D	>sp|O94832|MYO1D_HUMAN Unconventional myosin-Id OS=Homo sapiens GN=MYO1D PE=1 SV=2	1	2	2	2	1	1	2	0	1	1	2	0	1	1	2	0	4.1	4.1	4.1	116.2	1006	1006	14.2												1			3
Q9Y244	Q9Y244	5	5	5	Proteasome maturation protein	POMP	>sp|Q9Y244|POMP_HUMAN Proteasome maturation protein OS=Homo sapiens GN=POMP PE=1 SV=1	1	5	5	5	3	2	2	4	3	2	2	4	3	2	2	4	69.5	69.5	69.5	15.789	141	141	9.28					1	4	2	1	2	4	1				2		1
Q9UNF1;Q12816	Q9UNF1	23;1	23;1	22;1	Melanoma-associated antigen D2	MAGED2	>sp|Q9UNF1|MAGD2_HUMAN Melanoma-associated antigen D2 OS=Homo sapiens GN=MAGED2 PE=1 SV=2	2	23	23	22	17	15	18	19	17	15	18	19	16	15	18	18	50.5	50.5	50.5	64.953	606	606;1431	9.15	2	4	8	10	4	17	12	12	11	15	13	2	4			3	11	3
O95208	O95208	4	4	4	Epsin-2	EPN2	>sp|O95208|EPN2_HUMAN Epsin-2 OS=Homo sapiens GN=EPN2 PE=1 SV=3	1	4	4	4	1	2	2	2	1	2	2	2	1	2	2	2	8	8	8	68.481	641	641	12.4									3		1		1			1
Q9Y5V3	Q9Y5V3	3	2	2	Melanoma-associated antigen D1	MAGED1	>sp|Q9Y5V3|MAGD1_HUMAN Melanoma-associated antigen D1 OS=Homo sapiens GN=MAGED1 PE=1 SV=3	1	3	2	2	3	1	2	2	2	1	2	1	2	1	2	1	5.4	3.9	3.9	86.16	778	778	12.7												4		2
Q9UHF7	Q9UHF7	3	3	3	Zinc finger transcription factor Trps1	TRPS1	>sp|Q9UHF7|TRPS1_HUMAN Zinc finger transcription factor Trps1 OS=Homo sapiens GN=TRPS1 PE=1 SV=2	1	3	3	3	1	2	2	2	1	2	2	2	1	2	2	2	5.4	5.4	5.4	141.52	1281	1281	12				1									4	2
P78540	P78540	3	3	3	Arginase-2, mitochondrial	ARG2	>sp|P78540|ARGI2_HUMAN Arginase-2, mitochondrial OS=Homo sapiens GN=ARG2 PE=1 SV=1	1	3	3	3	1	0	0	2	1	0	0	2	1	0	0	2	13	13	13	38.577	354	354	9.67				1							1			1
P36952	P36952	13	13	13	Serpin B5	SERPINB5	>sp|P36952|SPB5_HUMAN Serpin B5 OS=Homo sapiens GN=SERPINB5 PE=1 SV=2	1	13	13	13	4	5	7	10	4	5	7	10	4	5	7	10	50.7	50.7	50.7	42.1	375	375	8.29	3	7	3	7	1		2	1	2	1		1	2		2	1	3	2
O14936	O14936	10	10	10	Peripheral plasma membrane protein CASK	CASK	>sp|O14936|CSKP_HUMAN Peripheral plasma membrane protein CASK OS=Homo sapiens GN=CASK PE=1 SV=3	1	10	10	10	5	2	4	6	5	2	4	6	5	2	4	6	18	18	18	105.12	926	926	11		3	1	1		1	1	2		1					3	5	2
Q9Y421	Q9Y421	2	2	2	Protein FAM32A	FAM32A	>sp|Q9Y421|FA32A_HUMAN Protein FAM32A OS=Homo sapiens GN=FAM32A PE=1 SV=2	1	2	2	2	2	1	1	1	2	1	1	1	2	1	1	1	13.4	13.4	13.4	13.178	112	112	4		5												1
Q5F1R6	Q5F1R6	2	2	2	DnaJ homolog subfamily C member 21	DNAJC21	>sp|Q5F1R6|DJC21_HUMAN DnaJ homolog subfamily C member 21 OS=Homo sapiens GN=DNAJC21 PE=1 SV=2	1	2	2	2	2	0	0	1	2	0	0	1	2	0	0	1	7.3	7.3	7.3	62.027	531	531	10					1							1	1
Q5M775	Q5M775	2	2	2	Cytospin-B	SPECC1	>sp|Q5M775|CYTSB_HUMAN Cytospin-B OS=Homo sapiens GN=SPECC1 PE=1 SV=1	1	2	2	2	1	0	1	1	1	0	1	1	1	0	1	1	2.6	2.6	2.6	118.58	1068	1068	8.25				1					1	2
Q96KC8	Q96KC8	6	6	6	DnaJ homolog subfamily C member 1	DNAJC1	>sp|Q96KC8|DNJC1_HUMAN DnaJ homolog subfamily C member 1 OS=Homo sapiens GN=DNAJC1 PE=1 SV=1	1	6	6	6	5	5	4	5	5	5	4	5	5	5	4	5	15.9	15.9	15.9	63.882	554	554	11						5	5	1	2		1	1	6	1	2	1			3
P51948	P51948	2	2	2	CDK-activating kinase assembly factor MAT1	MNAT1	>sp|P51948|MAT1_HUMAN CDK-activating kinase assembly factor MAT1 OS=Homo sapiens GN=MNAT1 PE=1 SV=1	1	2	2	2	0	2	0	0	0	2	0	0	0	2	0	0	16.2	16.2	16.2	35.823	309	309	11										1	1	1
Q92995	Q92995	3	1	1	Ubiquitin carboxyl-terminal hydrolase 13	USP13	>sp|Q92995|UBP13_HUMAN Ubiquitin carboxyl-terminal hydrolase 13 OS=Homo sapiens GN=USP13 PE=1 SV=2	1	3	1	1	2	3	1	3	0	1	0	1	0	1	0	1	4.4	3.1	3.1	97.326	863	863	11										1		1
O75363	O75363	5	5	5	Breast carcinoma-amplified sequence 1	BCAS1	>sp|O75363|BCAS1_HUMAN Breast carcinoma-amplified sequence 1 OS=Homo sapiens GN=BCAS1 PE=1 SV=2	1	5	5	5	4	3	3	0	4	3	3	0	4	3	3	0	11.6	11.6	11.6	61.708	584	584	7.58				2	2	2	1		1	1	1	2
Q96C19	Q96C19	6	6	4	EF-hand domain-containing protein D2	EFHD2	>sp|Q96C19|EFHD2_HUMAN EF-hand domain-containing protein D2 OS=Homo sapiens GN=EFHD2 PE=1 SV=1	1	6	6	4	6	4	3	4	6	4	3	4	4	2	2	3	26.7	26.7	17.9	26.697	240	240	9.6				3	2	2	1	2	4	6	5					5
O14841	O14841	2	2	2	5-oxoprolinase	OPLAH	>sp|O14841|OPLA_HUMAN 5-oxoprolinase OS=Homo sapiens GN=OPLAH PE=1 SV=3	1	2	2	2	1	1	0	0	1	1	0	0	1	1	0	0	2.1	2.1	2.1	137.46	1288	1288	12.5											1			1
P24385	P24385	2	2	2	G1/S-specific cyclin-D1	CCND1	>sp|P24385|CCND1_HUMAN G1/S-specific cyclin-D1 OS=Homo sapiens GN=CCND1 PE=1 SV=1	1	2	2	2	1	2	1	1	1	2	1	1	1	2	1	1	8.5	8.5	8.5	33.729	295	295	11							1					4
Q15599	Q15599	3	3	3	Na(+)/H(+) exchange regulatory cofactor NHE-RF2	SLC9A3R2	>sp|Q15599|NHRF2_HUMAN Na(+)/H(+) exchange regulatory cofactor NHE-RF2 OS=Homo sapiens GN=SLC9A3R2 PE=1 SV=2	1	3	3	3	2	3	2	1	2	3	2	1	2	3	2	1	10.7	10.7	10.7	37.413	337	337	15.8												3					1	3	1
O14896	O14896	6	6	6	Interferon regulatory factor 6	IRF6	>sp|O14896|IRF6_HUMAN Interferon regulatory factor 6 OS=Homo sapiens GN=IRF6 PE=1 SV=1	1	6	6	6	4	3	3	3	4	3	3	3	4	3	3	3	18.6	18.6	18.6	53.129	467	467	14.2					1	1	1	3	1		1		2	2	6	5	4	3	1
Q96JM3	Q96JM3	3	3	3	Chromosome alignment-maintaining phosphoprotein 1	CHAMP1	>sp|Q96JM3|CHAP1_HUMAN Chromosome alignment-maintaining phosphoprotein 1 OS=Homo sapiens GN=CHAMP1 PE=1 SV=2	1	3	3	3	2	3	2	1	2	3	2	1	2	3	2	1	3.2	3.2	3.2	89.098	812	812	7.27		3						3	3		1	1
P11166	P11166	4	4	4	Solute carrier family 2, facilitated glucose transporter member 1	SLC2A1	>sp|P11166|GTR1_HUMAN Solute carrier family 2, facilitated glucose transporter member 1 OS=Homo sapiens GN=SLC2A1 PE=1 SV=2	1	4	4	4	3	4	3	2	3	4	3	2	3	4	3	2	12	12	12	54.083	492	492	10.7								6	5	2	3	1	1					3
Q9NZU5	Q9NZU5	13	13	13	LIM and cysteine-rich domains protein 1	LMCD1	>sp|Q9NZU5|LMCD1_HUMAN LIM and cysteine-rich domains protein 1 OS=Homo sapiens GN=LMCD1 PE=1 SV=1	1	13	13	13	9	7	7	11	9	7	7	11	9	7	7	11	41.6	41.6	41.6	40.832	365	365	10.3				2	3	3	6	5	7	7	9		3				3	5
P84022;Q15796;Q15797	P84022;Q15796	4;4;1	4;4;1	2;2;0	Mothers against decapentaplegic homolog 3;Mothers against decapentaplegic homolog 2	SMAD3;SMAD2	>sp|P84022|SMAD3_HUMAN Mothers against decapentaplegic homolog 3 OS=Homo sapiens GN=SMAD3 PE=1 SV=1;>sp|Q15796|SMAD2_HUMAN Mothers against decapentaplegic homolog 2 OS=Homo sapiens GN=SMAD2 PE=1 SV=1	3	4	4	2	2	2	2	2	2	2	2	2	1	1	1	0	14.4	14.4	8.7	48.08	425	425;467;465	10.7					1		1	1	1	3	3							2
O00459	O00459	5	5	5	Phosphatidylinositol 3-kinase regulatory subunit beta	PIK3R2	>sp|O00459|P85B_HUMAN Phosphatidylinositol 3-kinase regulatory subunit beta OS=Homo sapiens GN=PIK3R2 PE=1 SV=2	1	5	5	5	1	1	1	5	1	1	1	5	1	1	1	5	12.2	12.2	12.2	81.544	728	728	4.5		1	6	1				1					1
O75794	O75794	6	6	6	Cell division cycle protein 123 homolog	CDC123	>sp|O75794|CD123_HUMAN Cell division cycle protein 123 homolog OS=Homo sapiens GN=CDC123 PE=1 SV=1	1	6	6	6	6	6	6	2	6	6	6	2	6	6	6	2	23.2	23.2	23.2	39.134	336	336	10.2						3	3	6	7	3	7	5		3
Q96NY8	Q96NY8	3	3	3	Nectin-4;Processed poliovirus receptor-related protein 4	PVRL4	>sp|Q96NY8|NECT4_HUMAN Nectin-4 OS=Homo sapiens GN=NECTIN4 PE=1 SV=1	1	3	3	3	3	3	3	0	3	3	3	0	3	3	3	0	8.4	8.4	8.4	55.454	510	510	11.7								3	2					3	3
Q6ZNB6	Q6ZNB6	2	2	2	NF-X1-type zinc finger protein NFXL1	NFXL1	>sp|Q6ZNB6|NFXL1_HUMAN NF-X1-type zinc finger protein NFXL1 OS=Homo sapiens GN=NFXL1 PE=1 SV=2	1	2	2	2	0	0	0	2	0	0	0	2	0	0	0	2	4.9	4.9	4.9	101.34	911	911	9.5					1									1
Q9BV36	Q9BV36	4	4	4	Melanophilin	MLPH	>sp|Q9BV36|MELPH_HUMAN Melanophilin OS=Homo sapiens GN=MLPH PE=1 SV=1	1	4	4	4	4	2	4	3	4	2	4	3	4	2	4	3	9.3	9.3	9.3	65.948	600	600	11.3				3				1	1		1		3	2			3
Q13423	Q13423	8	8	8	NAD(P) transhydrogenase, mitochondrial	NNT	>sp|Q13423|NNTM_HUMAN NAD(P) transhydrogenase, mitochondrial OS=Homo sapiens GN=NNT PE=1 SV=3	1	8	8	8	2	2	4	8	2	2	4	8	2	2	4	8	11.7	11.7	11.7	113.89	1086	1086	10.6				2	4	1	1						3	2		3	2
Q96RE7	Q96RE7	5	5	5	Nucleus accumbens-associated protein 1	NACC1	>sp|Q96RE7|NACC1_HUMAN Nucleus accumbens-associated protein 1 OS=Homo sapiens GN=NACC1 PE=1 SV=1	1	5	5	5	5	4	4	3	5	4	4	3	5	4	4	3	13.1	13.1	13.1	57.258	527	527	11					3				2	7	4	1			2	4
Q14126	Q14126	5	5	5	Desmoglein-2	DSG2	>sp|Q14126|DSG2_HUMAN Desmoglein-2 OS=Homo sapiens GN=DSG2 PE=1 SV=2	1	5	5	5	0	0	0	5	0	0	0	5	0	0	0	5	9.1	9.1	9.1	122.29	1118	1118	6.6				2	1		1						1
P37268	P37268	10	10	10	Squalene synthase	FDFT1	>sp|P37268|FDFT_HUMAN Squalene synthase OS=Homo sapiens GN=FDFT1 PE=1 SV=1	1	10	10	10	8	7	3	7	8	7	3	7	8	7	3	7	34.8	34.8	34.8	48.115	417	417	10.5				3	3	3	1	14	10		3					1	3
P46976	P46976	7	7	7	Glycogenin-1	GYG1	>sp|P46976|GLYG_HUMAN Glycogenin-1 OS=Homo sapiens GN=GYG1 PE=1 SV=4	1	7	7	7	6	4	6	5	6	4	6	5	6	4	6	5	24.9	24.9	24.9	39.383	350	350	11.7	3	2			3	2	1					3	1			1	6	8
Q96EY5	Q96EY5	4	4	4	Multivesicular body subunit 12A	MVB12A	>sp|Q96EY5|MB12A_HUMAN Multivesicular body subunit 12A OS=Homo sapiens GN=MVB12A PE=1 SV=1	1	4	4	4	3	1	3	1	3	1	3	1	3	1	3	1	27.5	27.5	27.5	28.783	273	273	6				4	4													1
O75962	O75962	7	7	7	Triple functional domain protein	TRIO	>sp|O75962|TRIO_HUMAN Triple functional domain protein OS=Homo sapiens GN=TRIO PE=1 SV=2	1	7	7	7	2	2	0	5	2	2	0	5	2	2	0	5	3.4	3.4	3.4	346.9	3097	3097	11.2						1		1	1	3	1	1	1		1				1
Q9UPT9	Q9UPT9	2	2	2	Ubiquitin carboxyl-terminal hydrolase 22	USP22	>sp|Q9UPT9|UBP22_HUMAN Ubiquitin carboxyl-terminal hydrolase 22 OS=Homo sapiens GN=USP22 PE=1 SV=2	1	2	2	2	2	2	1	2	2	2	1	2	2	2	1	2	9.1	9.1	9.1	59.96	525	525	15.5													4	1					2
O00170	O00170	14	14	14	AH receptor-interacting protein	AIP	>sp|O00170|AIP_HUMAN AH receptor-interacting protein OS=Homo sapiens GN=AIP PE=1 SV=2	1	14	14	14	11	11	10	14	11	11	10	14	11	11	10	14	55.5	55.5	55.5	37.636	330	330	12.3				7	5	3	5	6	3	1	3		6	5	3	6	10	1	12
P10588	P10588	4	4	4	Nuclear receptor subfamily 2 group F member 6	NR2F6	>sp|P10588|NR2F6_HUMAN Nuclear receptor subfamily 2 group F member 6 OS=Homo sapiens GN=NR2F6 PE=1 SV=2	1	4	4	4	3	3	4	3	3	3	4	3	3	3	4	3	16.3	16.3	16.3	42.979	404	404	9.29						4	6	2	3	2	2	1			4
Q92888	Q92888	3	3	3	Rho guanine nucleotide exchange factor 1	ARHGEF1	>sp|Q92888|ARHG1_HUMAN Rho guanine nucleotide exchange factor 1 OS=Homo sapiens GN=ARHGEF1 PE=1 SV=2	1	3	3	3	1	1	2	3	1	1	2	3	1	1	2	3	5	5	5	102.43	912	912	9				1			1	1	1	2	3
Q8TBC5	Q8TBC5	3	3	3	Zinc finger and SCAN domain-containing protein 18	ZSCAN18	>sp|Q8TBC5|ZSC18_HUMAN Zinc finger and SCAN domain-containing protein 18 OS=Homo sapiens GN=ZSCAN18 PE=2 SV=2	1	3	3	3	1	0	1	1	1	0	1	1	1	0	1	1	13.7	13.7	13.7	54.803	510	510	7.33				1				1		1
Q8IVL0	Q8IVL0	6	6	5	Neuron navigator 3	NAV3	>sp|Q8IVL0|NAV3_HUMAN Neuron navigator 3 OS=Homo sapiens GN=NAV3 PE=1 SV=3	1	6	6	5	2	2	3	3	2	2	3	3	1	2	2	3	4.8	4.8	4.5	255.65	2385	2385	14								1	2	2			1	1				1	3
Q9Y217	Q9Y217	2	2	2	Myotubularin-related protein 6	MTMR6	>sp|Q9Y217|MTMR6_HUMAN Myotubularin-related protein 6 OS=Homo sapiens GN=MTMR6 PE=1 SV=3	1	2	2	2	1	1	1	1	1	1	1	1	1	1	1	1	4.8	4.8	4.8	71.967	621	621	9.83								1	1	2	2
O43795;Q9UBC5	O43795	7;1	7;1	7;1	Unconventional myosin-Ib	MYO1B	>sp|O43795|MYO1B_HUMAN Unconventional myosin-Ib OS=Homo sapiens GN=MYO1B PE=1 SV=3	2	7	7	7	4	4	3	5	4	4	3	5	4	4	3	5	8.7	8.7	8.7	131.98	1136	1136;1043	11.3				3						2	1	4			6
Q14500;B7U540;P63252	Q14500;B7U540;P63252	2;2;1	2;2;1	2;2;1	ATP-sensitive inward rectifier potassium channel 12;Inward rectifier potassium channel 18;Inward rectifier potassium channel 2	KCNJ12;KCNJ18;KCNJ2	>sp|Q14500|KCJ12_HUMAN ATP-sensitive inward rectifier potassium channel 12 OS=Homo sapiens GN=KCNJ12 PE=1 SV=2;>sp|B7U540|KCJ18_HUMAN Inward rectifier potassium channel 18 OS=Homo sapiens GN=KCNJ18 PE=1 SV=3;>sp|P63252|KCNJ2_HUMAN Inward rectifier potassiu	3	2	2	2	1	1	2	2	1	1	2	2	1	1	2	2	8.5	8.5	8.5	49.001	433	433;433;427	13.5												4	9	2	2		2
Q9BQ61	Q9BQ61	2	2	2	Uncharacterized protein C19orf43	C19orf43	>sp|Q9BQ61|CS043_HUMAN Uncharacterized protein C19orf43 OS=Homo sapiens GN=C19orf43 PE=1 SV=1	1	2	2	2	1	1	1	2	1	1	1	2	1	1	1	2	14.8	14.8	14.8	18.419	176	176	14.2												3	1					2
P54725	P54725	6	5	5	UV excision repair protein RAD23 homolog A	RAD23A	>sp|P54725|RD23A_HUMAN UV excision repair protein RAD23 homolog A OS=Homo sapiens GN=RAD23A PE=1 SV=1	1	6	5	5	5	2	4	5	4	2	4	4	4	2	4	4	29.2	26.7	26.7	39.609	363	363	5.8		10		1		1	2	1				1	4
P22694	P22694	6	1	1	cAMP-dependent protein kinase catalytic subunit beta	PRKACB	>sp|P22694|KAPCB_HUMAN cAMP-dependent protein kinase catalytic subunit beta OS=Homo sapiens GN=PRKACB PE=1 SV=2	1	6	1	1	4	5	6	4	0	1	1	1	0	1	1	1	22.2	3.4	3.4	40.622	351	351	7.5						1	1	1	1
P41229;Q9BY66;P29375	P41229;Q9BY66	3;2;1	3;2;1	3;2;1	Lysine-specific demethylase 5C;Lysine-specific demethylase 5D	KDM5C;KDM5D	>sp|P41229|KDM5C_HUMAN Lysine-specific demethylase 5C OS=Homo sapiens GN=KDM5C PE=1 SV=2;>sp|Q9BY66|KDM5D_HUMAN Lysine-specific demethylase 5D OS=Homo sapiens GN=KDM5D PE=1 SV=2	3	3	3	3	3	3	2	1	3	3	2	1	3	3	2	1	2.7	2.7	2.7	175.72	1560	1560;1539;1690	7.64			4						1	3	3
P55011;Q13621	P55011	18;1	18;1	18;1	Solute carrier family 12 member 2	SLC12A2	>sp|P55011|S12A2_HUMAN Solute carrier family 12 member 2 OS=Homo sapiens GN=SLC12A2 PE=1 SV=1	2	18	18	18	16	13	12	13	16	13	12	13	16	13	12	13	21.2	21.2	21.2	131.45	1212	1212;1099	9.03				23	8	6	5	1	1	3	1	4				4	8	2	4
Q9H444	Q9H444	3	3	3	Charged multivesicular body protein 4b	CHMP4B	>sp|Q9H444|CHM4B_HUMAN Charged multivesicular body protein 4b OS=Homo sapiens GN=CHMP4B PE=1 SV=1	1	3	3	3	3	1	3	3	3	1	3	3	3	1	3	3	18.3	18.3	18.3	24.95	224	224	6.76					4	4	4	2	3
O00469	O00469	5	5	5	Procollagen-lysine,2-oxoglutarate 5-dioxygenase 2	PLOD2	>sp|O00469|PLOD2_HUMAN Procollagen-lysine,2-oxoglutarate 5-dioxygenase 2 OS=Homo sapiens GN=PLOD2 PE=1 SV=2	1	5	5	5	3	4	3	2	3	4	3	2	3	4	3	2	9.9	9.9	9.9	84.685	737	737	9.94					2			2	3	3	1	5			1
P63272	P63272	2	2	2	Transcription elongation factor SPT4	SUPT4H1	>sp|P63272|SPT4H_HUMAN Transcription elongation factor SPT4 OS=Homo sapiens GN=SUPT4H1 PE=1 SV=1	1	2	2	2	1	1	2	0	1	1	2	0	1	1	2	0	21.4	21.4	21.4	13.193	117	117	13.2								1							3
P10909	P10909	4	4	4	Clusterin;Clusterin beta chain;Clusterin alpha chain	CLU	>sp|P10909|CLUS_HUMAN Clusterin OS=Homo sapiens GN=CLU PE=1 SV=1	1	4	4	4	4	3	4	4	4	3	4	4	4	3	4	4	15.1	15.1	15.1	52.494	449	449	8.1				4	3	2	3		1			7	1
Q92520	Q92520	3	3	3	Protein FAM3C	FAM3C	>sp|Q92520|FAM3C_HUMAN Protein FAM3C OS=Homo sapiens GN=FAM3C PE=1 SV=1	1	3	3	3	1	1	1	3	1	1	1	3	1	1	1	3	20.3	20.3	20.3	24.68	227	227	8.36						5	10	6	4	1
P11217	P11217	6	1	1	Glycogen phosphorylase, muscle form	PYGM	>sp|P11217|PYGM_HUMAN Glycogen phosphorylase, muscle form OS=Homo sapiens GN=PYGM PE=1 SV=6	1	6	1	1	5	5	5	5	1	1	1	1	1	1	1	1	9	1.7	1.7	97.091	842	842	15															5
Q99574	Q99574	2	2	2	Neuroserpin	SERPINI1	>sp|Q99574|NEUS_HUMAN Neuroserpin OS=Homo sapiens GN=SERPINI1 PE=1 SV=1	1	2	2	2	1	1	2	1	1	1	2	1	1	1	2	1	12.4	12.4	12.4	46.426	410	410	12.9				1									1	2	3
Q9Y2Q3	Q9Y2Q3	8	8	8	Glutathione S-transferase kappa 1	GSTK1	>sp|Q9Y2Q3|GSTK1_HUMAN Glutathione S-transferase kappa 1 OS=Homo sapiens GN=GSTK1 PE=1 SV=3	1	8	8	8	6	7	7	4	6	7	7	4	6	7	7	4	48.2	48.2	48.2	25.497	226	226	12.6				2	1	4	5	1						5	6	9	3	2
Q16706;P49641	Q16706	13;1	13;1	13;1	Alpha-mannosidase 2	MAN2A1	>sp|Q16706|MA2A1_HUMAN Alpha-mannosidase 2 OS=Homo sapiens GN=MAN2A1 PE=1 SV=2	2	13	13	13	10	11	10	10	10	11	10	10	10	11	10	10	18.2	18.2	18.2	131.14	1144	1144;1150	11.7				2		5	2	2	2	4	3	7	4	4	10	1			3
Q16643	Q16643	7	7	7	Drebrin	DBN1	>sp|Q16643|DREB_HUMAN Drebrin OS=Homo sapiens GN=DBN1 PE=1 SV=4	1	7	7	7	4	4	4	4	4	4	4	4	4	4	4	4	23.1	23.1	23.1	71.428	649	649	5.18			7	5	3	2	3		1							1
Q8ND30	Q8ND30	2	2	2	Liprin-beta-2	PPFIBP2	>sp|Q8ND30|LIPB2_HUMAN Liprin-beta-2 OS=Homo sapiens GN=PPFIBP2 PE=1 SV=3	1	2	2	2	1	1	0	1	1	1	0	1	1	1	0	1	6.5	6.5	6.5	98.543	876	876	7.6				1				2	2
Q92900	Q92900	31	31	31	Regulator of nonsense transcripts 1	UPF1	>sp|Q92900|RENT1_HUMAN Regulator of nonsense transcripts 1 OS=Homo sapiens GN=UPF1 PE=1 SV=2	1	31	31	31	29	30	25	25	29	30	25	25	29	30	25	25	37.1	37.1	37.1	124.34	1129	1129	11				19		14	12	16	15	8	12	5	5	20	12	17	6	6	7
Q86YP4	Q86YP4	2	1	1	Transcriptional repressor p66-alpha	GATAD2A	>sp|Q86YP4|P66A_HUMAN Transcriptional repressor p66-alpha OS=Homo sapiens GN=GATAD2A PE=1 SV=1	1	2	1	1	2	2	1	1	1	1	1	1	1	1	1	1	5.4	3.6	3.6	68.062	633	633	12.2												3	1
Q13573	Q13573	2	2	2	SNW domain-containing protein 1	SNW1	>sp|Q13573|SNW1_HUMAN SNW domain-containing protein 1 OS=Homo sapiens GN=SNW1 PE=1 SV=1	1	2	2	2	2	2	2	1	2	2	2	1	2	2	2	1	8.6	8.6	8.6	61.494	536	536	12.1												6	1
Q92917	Q92917	5	5	5	G patch domain and KOW motifs-containing protein	GPKOW	>sp|Q92917|GPKOW_HUMAN G patch domain and KOW motifs-containing protein OS=Homo sapiens GN=GPKOW PE=1 SV=2	1	5	5	5	4	4	5	5	4	4	5	5	4	4	5	5	20	20	20	52.228	476	476	8.55				11										8	1
Q8IV48	Q8IV48	2	2	2	3-5 exoribonuclease 1	ERI1	>sp|Q8IV48|ERI1_HUMAN 3-5 exoribonuclease 1 OS=Homo sapiens GN=ERI1 PE=1 SV=3	1	2	2	2	2	1	1	0	2	1	1	0	2	1	1	0	5.4	5.4	5.4	40.063	349	349	10.2									1	3	2
Q96F63	Q96F63	3	3	3	Coiled-coil domain-containing protein 97	CCDC97	>sp|Q96F63|CCD97_HUMAN Coiled-coil domain-containing protein 97 OS=Homo sapiens GN=CCDC97 PE=1 SV=1	1	3	3	3	2	1	3	2	2	1	3	2	2	1	3	2	13.7	13.7	13.7	38.946	343	343	14.6		1												3	1			4
Q9H871	Q9H871	2	2	2	Protein RMD5 homolog A	RMND5A	>sp|Q9H871|RMD5A_HUMAN Protein RMD5 homolog A OS=Homo sapiens GN=RMND5A PE=1 SV=1	1	2	2	2	1	2	1	0	1	2	1	0	1	2	1	0	5.4	5.4	5.4	43.992	391	391	5.5		3														1
P05556	P05556	11	11	11	Integrin beta-1	ITGB1	>sp|P05556|ITB1_HUMAN Integrin beta-1 OS=Homo sapiens GN=ITGB1 PE=1 SV=2	1	11	11	11	10	8	9	7	10	8	9	7	10	8	9	7	21.9	21.9	21.9	88.414	798	798	11.9					4			7	5	5	4	2	3	8	4			8
Q9BPX5	Q9BPX5	2	2	2	Actin-related protein 2/3 complex subunit 5-like protein	ARPC5L	>sp|Q9BPX5|ARP5L_HUMAN Actin-related protein 2/3 complex subunit 5-like protein OS=Homo sapiens GN=ARPC5L PE=1 SV=1	1	2	2	2	1	0	1	1	1	0	1	1	1	0	1	1	32.7	32.7	32.7	16.941	153	153	9.25						1	2										1
O43633	O43633	3	3	3	Charged multivesicular body protein 2a	CHMP2A	>sp|O43633|CHM2A_HUMAN Charged multivesicular body protein 2a OS=Homo sapiens GN=CHMP2A PE=1 SV=1	1	3	3	3	2	2	2	3	2	2	2	3	2	2	2	3	11.7	11.7	11.7	25.104	222	222	7.57				7					1	3	1	1				1
Q6ZRV2	Q6ZRV2	3	3	3	Protein FAM83H	FAM83H	>sp|Q6ZRV2|FA83H_HUMAN Protein FAM83H OS=Homo sapiens GN=FAM83H PE=1 SV=3	1	3	3	3	3	1	1	0	3	1	1	0	3	1	1	0	4	4	4	127.12	1179	1179	12.4									1				3	1
Q9HCY8	Q9HCY8	6	6	6	Protein S100-A14	S100A14	>sp|Q9HCY8|S10AE_HUMAN Protein S100-A14 OS=Homo sapiens GN=S100A14 PE=1 SV=1	1	6	6	6	6	6	6	6	6	6	6	6	6	6	6	6	84.6	84.6	84.6	11.662	104	104	12.3						4	4	8	6	4	4	17		3	1	6			11
P11802	P11802	4	3	3	Cyclin-dependent kinase 4	CDK4	>sp|P11802|CDK4_HUMAN Cyclin-dependent kinase 4 OS=Homo sapiens GN=CDK4 PE=1 SV=2	1	4	3	3	4	4	3	1	3	3	2	0	3	3	2	0	22.4	19.8	19.8	33.729	303	303	15.7													6						5
Q9Y314	Q9Y314	3	3	3	Nitric oxide synthase-interacting protein	NOSIP	>sp|Q9Y314|NOSIP_HUMAN Nitric oxide synthase-interacting protein OS=Homo sapiens GN=NOSIP PE=1 SV=1	1	3	3	3	3	2	2	2	3	2	2	2	3	2	2	2	19.9	19.9	19.9	33.172	301	301	6.53				8	1				1	3	2
P04899;P63096	P04899;P63096	8;5	7;4	4;1	Guanine nucleotide-binding protein G(i) subunit alpha-2;Guanine nucleotide-binding protein G(i) subunit alpha-1	GNAI2;GNAI1	>sp|P04899|GNAI2_HUMAN Guanine nucleotide-binding protein G(i) subunit alpha-2 OS=Homo sapiens GN=GNAI2 PE=1 SV=3;>sp|P63096|GNAI1_HUMAN Guanine nucleotide-binding protein G(i) subunit alpha-1 OS=Homo sapiens GN=GNAI1 PE=1 SV=2	2	8	7	4	7	5	2	5	7	5	1	4	4	3	0	3	29.9	26.8	18.6	40.45	355	355;354	14.6					1	1				2		3				8	10
Q14318	Q14318	3	3	3	Peptidyl-prolyl cis-trans isomerase FKBP8	FKBP8	>sp|Q14318|FKBP8_HUMAN Peptidyl-prolyl cis-trans isomerase FKBP8 OS=Homo sapiens GN=FKBP8 PE=1 SV=2	1	3	3	3	3	1	2	2	3	1	2	2	3	1	2	2	14.8	14.8	14.8	44.561	412	412	3.85			6	3	4
P11279	P11279	6	6	6	Lysosome-associated membrane glycoprotein 1	LAMP1	>sp|P11279|LAMP1_HUMAN Lysosome-associated membrane glycoprotein 1 OS=Homo sapiens GN=LAMP1 PE=1 SV=3	1	6	6	6	5	5	4	3	5	5	4	3	5	5	4	3	17.7	17.7	17.7	44.882	417	417	8.7					3	5	6	5	5		1	1	6	1
Q6NXE6	Q6NXE6	7	7	7	Armadillo repeat-containing protein 6	ARMC6	>sp|Q6NXE6|ARMC6_HUMAN Armadillo repeat-containing protein 6 OS=Homo sapiens GN=ARMC6 PE=1 SV=2	1	7	7	7	5	6	6	4	5	6	6	4	5	6	6	4	29.1	29.1	29.1	54.141	501	501	12.7				2	2			2	1	2	1	1		2	9
Q6UUV9	Q6UUV9	2	2	2	CREB-regulated transcription coactivator 1	CRTC1	>sp|Q6UUV9|CRTC1_HUMAN CREB-regulated transcription coactivator 1 OS=Homo sapiens GN=CRTC1 PE=1 SV=2	1	2	2	2	2	2	2	2	2	2	2	2	2	2	2	2	8	8	8	67.299	634	634	10.3								3	1	1	1	3	1
Q8WZ42	Q8WZ42	4	4	4	Titin	TTN	>sp|Q8WZ42|TITIN_HUMAN Titin OS=Homo sapiens GN=TTN PE=1 SV=4	1	4	4	4	2	2	2	1	2	2	2	1	2	2	2	1	0.3	0.3	0.3	3816	34350	34350	15													5
Q9BR61	Q9BR61	2	2	2	Acyl-CoA-binding domain-containing protein 6	ACBD6	>sp|Q9BR61|ACBD6_HUMAN Acyl-CoA-binding domain-containing protein 6 OS=Homo sapiens GN=ACBD6 PE=1 SV=1	1	2	2	2	2	2	2	2	2	2	2	2	2	2	2	2	8.2	8.2	8.2	31.15	282	282	11				4														4
Q96EI5;Q9H3H9	Q96EI5;Q9H3H9	2;1	2;1	2;1	Transcription elongation factor A protein-like 4;Transcription elongation factor A protein-like 2	TCEAL4;TCEAL2	>sp|Q96EI5|TCAL4_HUMAN Transcription elongation factor A protein-like 4 OS=Homo sapiens GN=TCEAL4 PE=1 SV=2;>sp|Q9H3H9|TCAL2_HUMAN Transcription elongation factor A protein-like 2 OS=Homo sapiens GN=TCEAL2 PE=2 SV=1	2	2	2	2	2	2	2	0	2	2	2	0	2	2	2	0	8.4	8.4	8.4	24.647	215	215;227	11.2									1	1	2	5
Q96F07	Q96F07	10	1	1	Cytoplasmic FMR1-interacting protein 2	CYFIP2	>sp|Q96F07|CYFP2_HUMAN Cytoplasmic FMR1-interacting protein 2 OS=Homo sapiens GN=CYFIP2 PE=1 SV=2	1	10	1	1	7	5	7	7	1	0	0	0	1	0	0	0	9.6	0.9	0.9	148.4	1278	1278	8.5								1	1
P20839	P20839	9	9	9	Inosine-5-monophosphate dehydrogenase 1	IMPDH1	>sp|P20839|IMDH1_HUMAN Inosine-5-monophosphate dehydrogenase 1 OS=Homo sapiens GN=IMPDH1 PE=1 SV=2	1	9	9	9	6	3	6	8	6	3	6	8	6	3	6	8	28	28	28	55.405	514	514	11.4					3	2	3	3	1			1	4	3	2		6
O75368	O75368	6	6	6	SH3 domain-binding glutamic acid-rich-like protein	SH3BGRL	>sp|O75368|SH3L1_HUMAN SH3 domain-binding glutamic acid-rich-like protein OS=Homo sapiens GN=SH3BGRL PE=1 SV=1	1	6	6	6	4	2	4	6	4	2	4	6	4	2	4	6	70.2	70.2	70.2	12.774	114	114	9.97					1	2	5	4	4	4	4	3	5				2
P12236	P12236	17	17	5	ADP/ATP translocase 3;ADP/ATP translocase 3, N-terminally processed	SLC25A6	>sp|P12236|ADT3_HUMAN ADP/ATP translocase 3 OS=Homo sapiens GN=SLC25A6 PE=1 SV=4	1	17	17	5	13	15	12	14	13	15	12	14	3	4	4	5	54.4	54.4	15.8	32.866	298	298	10.9		8	1	11	9	4	4	13	11	7	8	12	9	1		4	8	4	4
Q93008;O00507	Q93008	25;7	25;7	25;7	Probable ubiquitin carboxyl-terminal hydrolase FAF-X	USP9X	>sp|Q93008|USP9X_HUMAN Probable ubiquitin carboxyl-terminal hydrolase FAF-X OS=Homo sapiens GN=USP9X PE=1 SV=3	2	25	25	25	17	15	13	18	17	15	13	18	17	15	13	18	14.2	14.2	14.2	292.28	2570	2570;2555	10.3				12	10	7	5	4	5	5	4	4	4	5	9	5	4	1	3
P51858	P51858	14	14	13	Hepatoma-derived growth factor	HDGF	>sp|P51858|HDGF_HUMAN Hepatoma-derived growth factor OS=Homo sapiens GN=HDGF PE=1 SV=1	1	14	14	13	11	11	8	12	11	11	8	12	10	10	8	12	70.4	70.4	67.1	26.788	240	240	12.3				7	3	13	9	4	2		2	4	7	5	3	17	14	6	1
O60826	O60826	3	3	3	Coiled-coil domain-containing protein 22	CCDC22	>sp|O60826|CCD22_HUMAN Coiled-coil domain-containing protein 22 OS=Homo sapiens GN=CCDC22 PE=1 SV=1	1	3	3	3	0	0	0	3	0	0	0	3	0	0	0	3	7.8	7.8	7.8	70.755	627	627	4.33				2	1
P46734;P52564	P46734	15;1	15;1	15;1	Dual specificity mitogen-activated protein kinase kinase 3	MAP2K3	>sp|P46734|MP2K3_HUMAN Dual specificity mitogen-activated protein kinase kinase 3 OS=Homo sapiens GN=MAP2K3 PE=1 SV=2	2	15	15	15	12	10	10	12	12	10	10	12	12	10	10	12	51.9	51.9	51.9	39.318	347	347;334	11.4	3				21	21	19	12	13	9	8	7	8	11	12	10	6	18	12
Q9NX40	Q9NX40	5	5	5	OCIA domain-containing protein 1	OCIAD1	>sp|Q9NX40|OCAD1_HUMAN OCIA domain-containing protein 1 OS=Homo sapiens GN=OCIAD1 PE=1 SV=1	1	5	5	5	5	4	4	3	5	4	4	3	5	4	4	3	24.9	24.9	24.9	27.626	245	245	9.65				5	2			3	2	2	5	3					4
Q9BZQ6	Q9BZQ6	3	3	3	ER degradation-enhancing alpha-mannosidase-like protein 3	EDEM3	>sp|Q9BZQ6|EDEM3_HUMAN ER degradation-enhancing alpha-mannosidase-like protein 3 OS=Homo sapiens GN=EDEM3 PE=1 SV=2	1	3	3	3	1	2	1	1	1	2	1	1	1	2	1	1	7.6	7.6	7.6	104.66	932	932	13.8													4				1
P32456;P32455;Q9H0R5	P32456;P32455	3;2;1	3;2;1	3;2;1	Interferon-induced guanylate-binding protein 2;Interferon-induced guanylate-binding protein 1	GBP2;GBP1	>sp|P32456|GBP2_HUMAN Guanylate-binding protein 2 OS=Homo sapiens GN=GBP2 PE=1 SV=3;>sp|P32455|GBP1_HUMAN Guanylate-binding protein 1 OS=Homo sapiens GN=GBP1 PE=1 SV=2	3	3	3	3	1	2	0	3	1	2	0	3	1	2	0	3	6.4	6.4	6.4	67.208	591	591;592;595	13.7						1								3			2
Q9BT25	Q9BT25	4	4	4	HAUS augmin-like complex subunit 8	HAUS8	>sp|Q9BT25|HAUS8_HUMAN HAUS augmin-like complex subunit 8 OS=Homo sapiens GN=HAUS8 PE=1 SV=3	1	4	4	4	1	2	3	0	1	2	3	0	1	2	3	0	20.7	20.7	20.7	44.857	410	410	12.2				1							1	2					2
Q96G74	Q96G74	2	2	2	OTU domain-containing protein 5	OTUD5	>sp|Q96G74|OTUD5_HUMAN OTU domain-containing protein 5 OS=Homo sapiens GN=OTUD5 PE=1 SV=1	1	2	2	2	1	1	0	1	1	1	0	1	1	1	0	1	7	7	7	60.625	571	571	13												2			1
Q5JVF3	Q5JVF3	6	6	6	PCI domain-containing protein 2	PCID2	>sp|Q5JVF3|PCID2_HUMAN PCI domain-containing protein 2 OS=Homo sapiens GN=PCID2 PE=1 SV=2	1	6	6	6	4	4	2	4	4	4	2	4	4	4	2	4	18.5	18.5	18.5	46.029	399	399	7.57				3	2	2	3	6	3		1							1
P35754	P35754	5	5	5	Glutaredoxin-1	GLRX	>sp|P35754|GLRX1_HUMAN Glutaredoxin-1 OS=Homo sapiens GN=GLRX PE=1 SV=2	1	5	5	5	2	2	1	5	2	2	1	5	2	2	1	5	78.3	78.3	78.3	11.776	106	106	12.7		1		1								4	2			4	2
P15882	P15882	2	2	2	N-chimaerin	CHN1	>sp|P15882|CHIN_HUMAN N-chimaerin OS=Homo sapiens GN=CHN1 PE=1 SV=3	1	2	2	2	1	1	0	2	1	1	0	2	1	1	0	2	5	5	5	53.172	459	459	6.25			2		1									1
Q9NXH9	Q9NXH9	4	4	4	tRNA (guanine(26)-N(2))-dimethyltransferase	TRMT1	>sp|Q9NXH9|TRM1_HUMAN tRNA (guanine(26)-N(2))-dimethyltransferase OS=Homo sapiens GN=TRMT1 PE=1 SV=1	1	4	4	4	3	3	2	2	3	3	2	2	3	3	2	2	10.8	10.8	10.8	72.233	659	659	13.4										2	1		4		3				1
Q9Y4Z0	Q9Y4Z0	5	5	5	U6 snRNA-associated Sm-like protein LSm4	LSM4	>sp|Q9Y4Z0|LSM4_HUMAN U6 snRNA-associated Sm-like protein LSm4 OS=Homo sapiens GN=LSM4 PE=1 SV=1	1	5	5	5	5	5	5	4	5	5	5	4	5	5	5	4	30.9	30.9	30.9	15.35	139	139	10.7		7				4	2		2		1	3	5	5		9
Q6P9B9	Q6P9B9	3	3	3	Integrator complex subunit 5	INTS5	>sp|Q6P9B9|INT5_HUMAN Integrator complex subunit 5 OS=Homo sapiens GN=INTS5 PE=1 SV=1	1	3	3	3	1	2	1	0	1	2	1	0	1	2	1	0	4.8	4.8	4.8	107.99	1019	1019	16.5															1	2			1
O43291	O43291	3	3	3	Kunitz-type protease inhibitor 2	SPINT2	>sp|O43291|SPIT2_HUMAN Kunitz-type protease inhibitor 2 OS=Homo sapiens GN=SPINT2 PE=1 SV=2	1	3	3	3	3	3	3	3	3	3	3	3	3	3	3	3	11.5	11.5	11.5	28.228	252	252	13.7												6	4				4
Q8IXM2	Q8IXM2	5	5	5	Chromatin complexes subunit BAP18	BAP18	>sp|Q8IXM2|BAP18_HUMAN Chromatin complexes subunit BAP18 OS=Homo sapiens GN=BAP18 PE=1 SV=1	1	5	5	5	3	2	2	4	3	2	2	4	3	2	2	4	38.4	38.4	38.4	17.9	172	172	10.2					2	1			1	2	2	3	2	1
Q8IUF8	Q8IUF8	4	4	4	Bifunctional lysine-specific demethylase and histidyl-hydroxylase MINA	MINA	>sp|Q8IUF8|RIOX2_HUMAN Ribosomal oxygenase 2 OS=Homo sapiens GN=RIOX2 PE=1 SV=1	1	4	4	4	1	0	1	3	1	0	1	3	1	0	1	3	14	14	14	52.8	465	465	6.4				2	1				1	1
Q96J01	Q96J01	2	2	2	THO complex subunit 3	THOC3	>sp|Q96J01|THOC3_HUMAN THO complex subunit 3 OS=Homo sapiens GN=THOC3 PE=1 SV=1	1	2	2	2	2	2	2	2	2	2	2	2	2	2	2	2	10.3	10.3	10.3	38.771	351	351	13.3								3	2	2	1							7
Q9BYC5	Q9BYC5	5	5	5	Alpha-(1,6)-fucosyltransferase	FUT8	>sp|Q9BYC5|FUT8_HUMAN Alpha-(1,6)-fucosyltransferase OS=Homo sapiens GN=FUT8 PE=1 SV=2	1	5	5	5	3	3	3	4	3	3	3	4	3	3	3	4	13.9	13.9	13.9	66.515	575	575	14.1				2	2										1		5
Q6P1N0	Q6P1N0	9	9	9	Coiled-coil and C2 domain-containing protein 1A	CC2D1A	>sp|Q6P1N0|C2D1A_HUMAN Coiled-coil and C2 domain-containing protein 1A OS=Homo sapiens GN=CC2D1A PE=1 SV=1	1	9	9	9	9	8	6	6	9	8	6	6	9	8	6	6	12.5	12.5	12.5	104.06	951	951	6.96				8	8	5	4	11	10		3
Q13619	Q13619	12	12	9	Cullin-4A	CUL4A	>sp|Q13619|CUL4A_HUMAN Cullin-4A OS=Homo sapiens GN=CUL4A PE=1 SV=3	1	12	12	9	10	11	9	10	10	11	9	10	7	8	6	7	22	22	17.8	87.679	759	759	12.9						4	3	4	5	7	9	3	1	1	6	9		8	6
P22087;A6NHQ2	P22087	4;1	4;1	4;1	rRNA 2-O-methyltransferase fibrillarin	FBL	>sp|P22087|FBRL_HUMAN rRNA 2-O-methyltransferase fibrillarin OS=Homo sapiens GN=FBL PE=1 SV=2	2	4	4	4	4	3	3	3	4	3	3	3	4	3	3	3	19.6	19.6	19.6	33.784	321	321;334	16.4														3	1	3		6
P47755	P47755	6	5	5	F-actin-capping protein subunit alpha-2	CAPZA2	>sp|P47755|CAZA2_HUMAN F-actin-capping protein subunit alpha-2 OS=Homo sapiens GN=CAPZA2 PE=1 SV=3	1	6	5	5	4	3	3	6	3	2	2	5	3	2	2	5	32.5	29	29	32.949	286	286	9.77				4	3										2	3		1
Q5VWN6	Q5VWN6	2	2	2	Protein FAM208B	FAM208B	>sp|Q5VWN6|F208B_HUMAN Protein FAM208B OS=Homo sapiens GN=FAM208B PE=1 SV=1	1	2	2	2	0	1	1	0	0	1	1	0	0	1	1	0	1.2	1.2	1.2	268.84	2430	2430	12							1										1
Q6UWE0	Q6UWE0	3	3	3	E3 ubiquitin-protein ligase LRSAM1	LRSAM1	>sp|Q6UWE0|LRSM1_HUMAN E3 ubiquitin-protein ligase LRSAM1 OS=Homo sapiens GN=LRSAM1 PE=1 SV=1	1	3	3	3	3	2	1	1	3	2	1	1	3	2	1	1	7.2	7.2	7.2	83.593	723	723	9.82								2	3	2	3	1
O95081	O95081	2	2	2	Arf-GAP domain and FG repeat-containing protein 2	AGFG2	>sp|O95081|AGFG2_HUMAN Arf-GAP domain and FG repeat-containing protein 2 OS=Homo sapiens GN=AGFG2 PE=1 SV=2	1	2	2	2	1	1	2	0	1	1	2	0	1	1	2	0	7.5	7.5	7.5	48.962	481	481	10.5									1	2	2	1
P61024	P61024	2	2	2	Cyclin-dependent kinases regulatory subunit 1	CKS1B	>sp|P61024|CKS1_HUMAN Cyclin-dependent kinases regulatory subunit 1 OS=Homo sapiens GN=CKS1B PE=1 SV=1	1	2	2	2	2	2	2	2	2	2	2	2	2	2	2	2	45.6	45.6	45.6	9.6601	79	79	18.6																		5	8
Q6WKZ4;Q7L804	Q6WKZ4	12;1	12;1	12;1	Rab11 family-interacting protein 1	RAB11FIP1	>sp|Q6WKZ4|RFIP1_HUMAN Rab11 family-interacting protein 1 OS=Homo sapiens GN=RAB11FIP1 PE=1 SV=3	2	12	12	12	11	10	9	7	11	10	9	7	11	10	9	7	16.6	16.6	16.6	137.17	1283	1283;512	12.8					2	3	1	4	2	2	2	3	7	13	2		8	5
P61006;Q92930	P61006;Q92930	6;3	5;2	4;1	Ras-related protein Rab-8A;Ras-related protein Rab-8B	RAB8A;RAB8B	>sp|P61006|RAB8A_HUMAN Ras-related protein Rab-8A OS=Homo sapiens GN=RAB8A PE=1 SV=1;>sp|Q92930|RAB8B_HUMAN Ras-related protein Rab-8B OS=Homo sapiens GN=RAB8B PE=1 SV=2	2	6	5	4	4	5	4	4	3	4	3	3	2	3	3	3	29	23.7	19.8	23.668	207	207;207	9.07						6	4	7	4	1	3	1	1			3
Q05639	Q05639	20	8	8	Elongation factor 1-alpha 2	EEF1A2	>sp|Q05639|EF1A2_HUMAN Elongation factor 1-alpha 2 OS=Homo sapiens GN=EEF1A2 PE=1 SV=1	1	20	8	8	17	17	16	17	6	6	7	8	6	6	7	8	68	35.9	35.9	50.47	463	463	13.9									3	15	9	26	5	2	2	11	19	7	2
Q99878;Q96KK5;Q9BTM1;P20671;P0C0S8;Q93077;Q7L7L0;P04908;P16104;Q8IUE6	Q99878;Q96KK5;Q9BTM1;P20671;P0C0S8;Q93077;Q7L7L0;P04908;P16104	5;5;5;5;5;4;4;4;3;2	1;1;1;1;1;1;1;1;1;1	1;1;1;1;1;1;1;1;1;1	Histone H2A type 1-J;Histone H2A type 1-H;Histone H2A.J;Histone H2A type 1-D;Histone H2A type 1;Histone H2A type 1-C;Histone H2A type 3;Histone H2A type 1-B/E;Histone H2AX	HIST1H2AJ;HIST1H2AH;H2AFJ;HIST1H2AD;HIST1H2AG;HIST1H2AC;HIST3H2A;HIST1H2AB;H2AFX	>sp|Q99878|H2A1J_HUMAN Histone H2A type 1-J OS=Homo sapiens GN=HIST1H2AJ PE=1 SV=3;>sp|Q96KK5|H2A1H_HUMAN Histone H2A type 1-H OS=Homo sapiens GN=HIST1H2AH PE=1 SV=3;>sp|Q9BTM1|H2AJ_HUMAN Histone H2A.J OS=Homo sapiens GN=H2AFJ PE=1 SV=1;>sp|P20671|H2A1D_HU	10	5	1	1	4	5	3	3	1	1	0	0	1	1	0	0	58.6	22.7	22.7	13.936	128	128;128;129;130;130;130;130;130;143;130	7.33	2
O43164	O43164	2	2	2	E3 ubiquitin-protein ligase Praja-2	PJA2	>sp|O43164|PJA2_HUMAN E3 ubiquitin-protein ligase Praja-2 OS=Homo sapiens GN=PJA2 PE=1 SV=4	1	2	2	2	1	1	1	2	1	1	1	2	1	1	1	2	7.1	7.1	7.1	78.213	708	708	5.4				4							1
Q9UGI8	Q9UGI8	6	6	6	Testin	TES	>sp|Q9UGI8|TES_HUMAN Testin OS=Homo sapiens GN=TES PE=1 SV=1	1	6	6	6	3	3	3	5	3	3	3	5	3	3	3	5	19.2	19.2	19.2	47.996	421	421	10.1					4	2	3	1					1		1			4
Q96D46	Q96D46	8	8	8	60S ribosomal export protein NMD3	NMD3	>sp|Q96D46|NMD3_HUMAN 60S ribosomal export protein NMD3 OS=Homo sapiens GN=NMD3 PE=1 SV=1	1	8	8	8	8	6	7	6	8	6	7	6	8	6	7	6	33.4	33.4	33.4	57.603	503	503	12.2		4		7	2								3	1		4		7	8
P78347	P78347	13	13	13	General transcription factor II-I	GTF2I	>sp|P78347|GTF2I_HUMAN General transcription factor II-I OS=Homo sapiens GN=GTF2I PE=1 SV=2	1	13	13	13	11	8	11	7	11	8	11	7	11	8	11	7	22.2	22.2	22.2	112.42	998	998	9.06				15	5	1		1	3	7	7	4		1	4				4
Q13740	Q13740	5	5	5	CD166 antigen	ALCAM	>sp|Q13740|CD166_HUMAN CD166 antigen OS=Homo sapiens GN=ALCAM PE=1 SV=2	1	5	5	5	3	4	2	3	3	4	2	3	3	4	2	3	18	18	18	65.102	583	583	9.81				3	1			1	2			3	6
Q6PCE3	Q6PCE3	2	2	2	Glucose 1,6-bisphosphate synthase	PGM2L1	>sp|Q6PCE3|PGM2L_HUMAN Glucose 1,6-bisphosphate synthase OS=Homo sapiens GN=PGM2L1 PE=1 SV=3	1	2	2	2	0	0	0	2	0	0	0	2	0	0	0	2	5.3	5.3	5.3	70.441	622	622	8.5				1									1
O95777	O95777	2	2	2	U6 snRNA-associated Sm-like protein LSm8	LSM8	>sp|O95777|LSM8_HUMAN U6 snRNA-associated Sm-like protein LSm8 OS=Homo sapiens GN=LSM8 PE=1 SV=3	1	2	2	2	2	2	2	2	2	2	2	2	2	2	2	2	27.1	27.1	27.1	10.403	96	96	8.62		4													3	1
Q9UI30	Q9UI30	5	5	5	Multifunctional methyltransferase subunit TRM112-like protein	TRMT112	>sp|Q9UI30|TR112_HUMAN Multifunctional methyltransferase subunit TRM112-like protein OS=Homo sapiens GN=TRMT112 PE=1 SV=1	1	5	5	5	5	5	5	5	5	5	5	5	5	5	5	5	53.6	53.6	53.6	14.199	125	125	8.46		4				6	6	9	5		3								3
Q9Y4K1	Q9Y4K1	8	8	8	Absent in melanoma 1 protein	AIM1	>sp|Q9Y4K1|AIM1_HUMAN Absent in melanoma 1 protein OS=Homo sapiens GN=AIM1 PE=1 SV=3	1	8	8	8	5	6	6	5	5	6	6	5	5	6	6	5	8	8	8	188.67	1723	1723	8.23			3	10	4	1	1			2	2	1	8			3
Q13938	Q13938	5	5	5	Calcyphosin	CAPS	>sp|Q13938|CAYP1_HUMAN Calcyphosin OS=Homo sapiens GN=CAPS PE=1 SV=1	1	5	5	5	1	2	2	4	1	2	2	4	1	2	2	4	27	27	27	20.967	189	189	5.36	3	2				2	1				3
P50613	P50613	2	2	2	Cyclin-dependent kinase 7	CDK7	>sp|P50613|CDK7_HUMAN Cyclin-dependent kinase 7 OS=Homo sapiens GN=CDK7 PE=1 SV=1	1	2	2	2	2	2	1	0	2	2	1	0	2	2	1	0	10.1	10.1	10.1	39.038	346	346	11.8				2													3
P29373	P29373	11	11	11	Cellular retinoic acid-binding protein 2	CRABP2	>sp|P29373|RABP2_HUMAN Cellular retinoic acid-binding protein 2 OS=Homo sapiens GN=CRABP2 PE=1 SV=2	1	11	11	11	6	6	7	9	6	6	7	9	6	6	7	9	63.8	63.8	63.8	15.693	138	138	13.6						1	1	6	4	1	5	3	3	7	3	2	2	4	2
Q96JK2	Q96JK2	2	2	2	DDB1- and CUL4-associated factor 5	DCAF5	>sp|Q96JK2|DCAF5_HUMAN DDB1- and CUL4-associated factor 5 OS=Homo sapiens GN=DCAF5 PE=1 SV=2	1	2	2	2	2	2	2	0	2	2	2	0	2	2	2	0	1.8	1.8	1.8	103.96	942	942	9.25								3	2	1	2
Q9NX08	Q9NX08	3	3	3	COMM domain-containing protein 8	COMMD8	>sp|Q9NX08|COMD8_HUMAN COMM domain-containing protein 8 OS=Homo sapiens GN=COMMD8 PE=1 SV=1	1	3	3	3	1	2	2	2	1	2	2	2	1	2	2	2	24	24	24	21.09	183	183	13.4										1	1		1		4
Q9BRX8	Q9BRX8	5	5	5	Redox-regulatory protein FAM213A	FAM213A	>sp|Q9BRX8|F213A_HUMAN Redox-regulatory protein FAM213A OS=Homo sapiens GN=FAM213A PE=1 SV=3	1	5	5	5	3	3	3	4	3	3	3	4	3	3	3	4	23.6	23.6	23.6	25.764	229	229	8.48					1	7	7	2	1			3							2
Q16222	Q16222	8	8	7	UDP-N-acetylhexosamine pyrophosphorylase;UDP-N-acetylgalactosamine pyrophosphorylase;UDP-N-acetylglucosamine pyrophosphorylase	UAP1	>sp|Q16222|UAP1_HUMAN UDP-N-acetylhexosamine pyrophosphorylase OS=Homo sapiens GN=UAP1 PE=1 SV=3	1	8	8	7	8	6	7	6	8	6	7	6	7	5	6	5	18.2	18.2	15.7	58.768	522	522	10.4		1				11	6	5	6	8	8			6	7	3			1
O43752	O43752	2	2	2	Syntaxin-6	STX6	>sp|O43752|STX6_HUMAN Syntaxin-6 OS=Homo sapiens GN=STX6 PE=1 SV=1	1	2	2	2	1	1	1	2	1	1	1	2	1	1	1	2	13.7	13.7	13.7	29.176	255	255	10.2		1										3	1
P51812;Q15349;Q9UK32;Q96GX5;Q9Y2H9;Q6P0Q8;O15021	P51812	18;4;4;1;1;1;1	18;4;4;1;1;1;1	13;1;1;0;0;0;0	Ribosomal protein S6 kinase alpha-3	RPS6KA3	>sp|P51812|KS6A3_HUMAN Ribosomal protein S6 kinase alpha-3 OS=Homo sapiens GN=RPS6KA3 PE=1 SV=1	7	18	18	13	9	10	11	10	9	10	11	10	6	6	7	8	34.7	34.7	25.7	83.735	740	740;733;745;879;1570;1798;2626	13.2				1	2	3	3	8	6		1		1	5			5	10	9
O75792	O75792	5	5	5	Ribonuclease H2 subunit A	RNASEH2A	>sp|O75792|RNH2A_HUMAN Ribonuclease H2 subunit A OS=Homo sapiens GN=RNASEH2A PE=1 SV=2	1	5	5	5	4	3	3	3	4	3	3	3	4	3	3	3	27.8	27.8	27.8	33.395	299	299	6		4		6	2											3
Q9HD20	Q9HD20	9	9	9	Manganese-transporting ATPase 13A1	ATP13A1	>sp|Q9HD20|AT131_HUMAN Manganese-transporting ATPase 13A1 OS=Homo sapiens GN=ATP13A1 PE=1 SV=2	1	9	9	9	6	3	4	8	6	3	4	8	6	3	4	8	12.8	12.8	12.8	132.95	1204	1204	9.68	1	3			4	2	1		1	1	3	2	4	1	1		4
O95229	O95229	2	2	2	ZW10 interactor	ZWINT	>sp|O95229|ZWINT_HUMAN ZW10 interactor OS=Homo sapiens GN=ZWINT PE=1 SV=2	1	2	2	2	1	1	2	0	1	1	2	0	1	1	2	0	14.1	14.1	14.1	31.293	277	277	9.17								3	2				1
Q96ED9	Q96ED9	3	3	3	Protein Hook homolog 2	HOOK2	>sp|Q96ED9|HOOK2_HUMAN Protein Hook homolog 2 OS=Homo sapiens GN=HOOK2 PE=1 SV=3	1	3	3	3	3	3	3	1	3	3	3	1	3	3	3	1	8.5	8.5	8.5	83.206	719	719	9.69			3						1	3	2			4
Q8NBJ5	Q8NBJ5	16	16	16	Procollagen galactosyltransferase 1	COLGALT1	>sp|Q8NBJ5|GT251_HUMAN Procollagen galactosyltransferase 1 OS=Homo sapiens GN=COLGALT1 PE=1 SV=1	1	16	16	16	10	11	10	13	10	11	10	13	10	11	10	13	35.4	35.4	35.4	71.635	622	622	11.6					2	5	6	15	8	3	4	2		1	4	6	10	7	1
Q9NW82	Q9NW82	2	2	2	WD repeat-containing protein 70	WDR70	>sp|Q9NW82|WDR70_HUMAN WD repeat-containing protein 70 OS=Homo sapiens GN=WDR70 PE=1 SV=1	1	2	2	2	1	1	1	2	1	1	1	2	1	1	1	2	3.7	3.7	3.7	73.2	654	654	9.58								3	3	2	4
P41743	P41743	6	6	6	Protein kinase C iota type	PRKCI	>sp|P41743|KPCI_HUMAN Protein kinase C iota type OS=Homo sapiens GN=PRKCI PE=1 SV=2	1	6	6	6	3	3	3	6	3	3	3	6	3	3	3	6	18	18	18	68.262	596	596	10.3						8	3	3	2		1							1	4
Q9Y4C2	Q9Y4C2	3	3	3	TRPM8 channel-associated factor 1	TCAF1	>sp|Q9Y4C2|TCAF1_HUMAN TRPM8 channel-associated factor 1 OS=Homo sapiens GN=TCAF1 PE=1 SV=3	1	3	3	3	3	3	3	2	3	3	3	2	3	3	3	2	5.6	5.6	5.6	102.12	921	921	8.72						3	3	5	2		1	3	1
P67936	P67936	19	19	10	Tropomyosin alpha-4 chain	TPM4	>sp|P67936|TPM4_HUMAN Tropomyosin alpha-4 chain OS=Homo sapiens GN=TPM4 PE=1 SV=3	1	19	19	10	16	15	17	15	16	15	17	15	8	7	8	9	55.6	55.6	35.5	28.521	248	248	13.3		3	3		4	16	12	3	5					12	5	16	19	13	5
Q9UKD2	Q9UKD2	5	5	5	mRNA turnover protein 4 homolog	MRTO4	>sp|Q9UKD2|MRT4_HUMAN mRNA turnover protein 4 homolog OS=Homo sapiens GN=MRTO4 PE=1 SV=2	1	5	5	5	4	4	5	2	4	4	5	2	4	4	5	2	31.4	31.4	31.4	27.56	239	239	10.6								3	1	4	3	8
P49366	P49366	8	8	8	Deoxyhypusine synthase	DHPS	>sp|P49366|DHYS_HUMAN Deoxyhypusine synthase OS=Homo sapiens GN=DHPS PE=1 SV=1	1	8	8	8	5	3	4	6	5	3	4	6	5	3	4	6	36.3	36.3	36.3	40.97	369	369	6.68				3	7	7	6											2
Q9NP79	Q9NP79	6	6	6	Vacuolar protein sorting-associated protein VTA1 homolog	VTA1	>sp|Q9NP79|VTA1_HUMAN Vacuolar protein sorting-associated protein VTA1 homolog OS=Homo sapiens GN=VTA1 PE=1 SV=1	1	6	6	6	5	3	6	6	5	3	6	6	5	3	6	6	28.3	28.3	28.3	33.879	307	307	8.53	3	4			6			4	2	5	2	1	4			5
P63165	P63165	2	2	2	Small ubiquitin-related modifier 1	SUMO1	>sp|P63165|SUMO1_HUMAN Small ubiquitin-related modifier 1 OS=Homo sapiens GN=SUMO1 PE=1 SV=1	1	2	2	2	2	1	1	2	2	1	1	2	2	1	1	2	22.8	22.8	22.8	11.557	101	101	12.8												3	1	2
P49006	P49006	4	4	4	MARCKS-related protein	MARCKSL1	>sp|P49006|MRP_HUMAN MARCKS-related protein OS=Homo sapiens GN=MARCKSL1 PE=1 SV=2	1	4	4	4	3	4	4	3	3	4	4	3	3	4	4	3	43.1	43.1	43.1	19.529	195	195	6.12			2	9	3	4	3					1	3
Q9BTZ2;P0CG22	Q9BTZ2;P0CG22	2;2	2;2	2;2	Dehydrogenase/reductase SDR family member 4;Putative dehydrogenase/reductase SDR family member 4-like 1	DHRS4;DHRS4L1	>sp|Q9BTZ2|DHRS4_HUMAN Dehydrogenase/reductase SDR family member 4 OS=Homo sapiens GN=DHRS4 PE=1 SV=3;>sp|P0CG22|DR4L1_HUMAN Putative dehydrogenase/reductase SDR family member 4-like 1 OS=Homo sapiens GN=DHRS4L1 PE=5 SV=1	2	2	2	2	1	1	0	1	1	1	0	1	1	1	0	1	6.8	6.8	6.8	29.537	278	278;281	8.25								3	1
Q969S3	Q969S3	7	7	7	Zinc finger protein 622	ZNF622	>sp|Q969S3|ZN622_HUMAN Zinc finger protein 622 OS=Homo sapiens GN=ZNF622 PE=1 SV=1	1	7	7	7	5	6	5	6	5	6	5	6	5	6	5	6	20.1	20.1	20.1	54.271	477	477	10		4			2	1	2			3	1	4	2	7	2
Q9Y5U8	Q9Y5U8	2	2	2	Mitochondrial pyruvate carrier 1	MPC1	>sp|Q9Y5U8|MPC1_HUMAN Mitochondrial pyruvate carrier 1 OS=Homo sapiens GN=MPC1 PE=1 SV=1	1	2	2	2	2	2	1	1	2	2	1	1	2	2	1	1	43.1	43.1	43.1	12.347	109	109	15.6												2	1		1	4	3
Q15398	Q15398	2	2	2	Disks large-associated protein 5	DLGAP5	>sp|Q15398|DLGP5_HUMAN Disks large-associated protein 5 OS=Homo sapiens GN=DLGAP5 PE=1 SV=2	1	2	2	2	2	2	0	0	2	2	0	0	2	2	0	0	3.4	3.4	3.4	95.114	846	846	7.25				2						1	1
P62993	P62993	5	5	5	Growth factor receptor-bound protein 2	GRB2	>sp|P62993|GRB2_HUMAN Growth factor receptor-bound protein 2 OS=Homo sapiens GN=GRB2 PE=1 SV=1	1	5	5	5	3	4	3	3	3	4	3	3	3	4	3	3	33.2	33.2	33.2	25.206	217	217	9.71			7						1	3	2	4					1		3
Q6P1N9	Q6P1N9	14	14	14	Putative deoxyribonuclease TATDN1	TATDN1	>sp|Q6P1N9|TATD1_HUMAN Putative deoxyribonuclease TATDN1 OS=Homo sapiens GN=TATDN1 PE=1 SV=2	1	14	14	14	7	7	7	12	7	7	7	12	7	7	7	12	49.5	49.5	49.5	33.601	297	297	11.6		1		1		10	8	6	2								11	5	4
Q08623	Q08623	3	3	3	Pseudouridine-5-phosphatase	HDHD1	>sp|Q08623|HDHD1_HUMAN Pseudouridine-5-phosphatase OS=Homo sapiens GN=PUDP PE=1 SV=3	1	3	3	3	0	0	0	3	0	0	0	3	0	0	0	3	25	25	25	25.249	228	228	4.5		1		2				1
Q9NUQ3	Q9NUQ3	4	4	4	Gamma-taxilin	TXLNG	>sp|Q9NUQ3|TXLNG_HUMAN Gamma-taxilin OS=Homo sapiens GN=TXLNG PE=1 SV=2	1	4	4	4	3	2	3	4	3	2	3	4	3	2	3	4	13.4	13.4	13.4	60.585	528	528	10.2					3				1	3	3		4	1
Q12955	Q12955	15	15	14	Ankyrin-3	ANK3	>sp|Q12955|ANK3_HUMAN Ankyrin-3 OS=Homo sapiens GN=ANK3 PE=1 SV=3	1	15	15	14	12	8	9	10	12	8	9	10	11	7	8	9	6.1	6.1	5.8	480.4	4377	4377	11				7	8	1		1			1	7	8	13	5	3	1
Q86W56	Q86W56	2	2	2	Poly(ADP-ribose) glycohydrolase	PARG	>sp|Q86W56|PARG_HUMAN Poly(ADP-ribose) glycohydrolase OS=Homo sapiens GN=PARG PE=1 SV=1	1	2	2	2	2	2	2	1	2	2	2	1	2	2	2	1	1.8	1.8	1.8	111.11	976	976	8.36						3	3	1	1			3
P51965	P51965	4	4	1	Ubiquitin-conjugating enzyme E2 E1	UBE2E1	>sp|P51965|UB2E1_HUMAN Ubiquitin-conjugating enzyme E2 E1 OS=Homo sapiens GN=UBE2E1 PE=1 SV=1	1	4	4	1	4	3	3	3	4	3	3	3	1	1	1	1	34.7	34.7	9.3	21.404	193	193	6.54				9								3	1
O60828	O60828	3	3	3	Polyglutamine-binding protein 1	PQBP1	>sp|O60828|PQBP1_HUMAN Polyglutamine-binding protein 1 OS=Homo sapiens GN=PQBP1 PE=1 SV=1	1	3	3	3	3	2	2	2	3	2	2	2	3	2	2	2	25.3	25.3	25.3	30.472	265	265	9.94						1	1	2	3	3	4	3	1
P50995	P50995	16	16	16	Annexin A11	ANXA11	>sp|P50995|ANX11_HUMAN Annexin A11 OS=Homo sapiens GN=ANXA11 PE=1 SV=1	1	16	16	16	11	11	13	14	11	11	13	14	11	11	13	14	33.7	33.7	33.7	54.389	505	505	11				8	5	19	16	9	8	4	5	3	5	2			14	5	11
Q9NVI1	Q9NVI1	11	11	11	Fanconi anemia group I protein	FANCI	>sp|Q9NVI1|FANCI_HUMAN Fanconi anemia group I protein OS=Homo sapiens GN=FANCI PE=1 SV=4	1	11	11	11	7	6	6	6	7	6	6	6	7	6	6	6	10.8	10.8	10.8	149.32	1328	1328	7.33				2	11	6	10	4	2	2	3		1		2
Q9UNE7	Q9UNE7	7	7	7	E3 ubiquitin-protein ligase CHIP	STUB1	>sp|Q9UNE7|CHIP_HUMAN E3 ubiquitin-protein ligase CHIP OS=Homo sapiens GN=STUB1 PE=1 SV=2	1	7	7	7	4	3	3	4	4	3	3	4	4	3	3	4	27.1	27.1	27.1	34.856	303	303	9.33				2	2	1		1	3	3	1
P07996	P07996	2	2	2	Thrombospondin-1	THBS1	>sp|P07996|TSP1_HUMAN Thrombospondin-1 OS=Homo sapiens GN=THBS1 PE=1 SV=2	1	2	2	2	2	2	2	1	2	2	2	1	2	2	2	1	2.7	2.7	2.7	129.38	1170	1170	8.71				4											3
P18206	P18206	34	34	34	Vinculin	VCL	>sp|P18206|VINC_HUMAN Vinculin OS=Homo sapiens GN=VCL PE=1 SV=4	1	34	34	34	29	23	26	30	29	23	26	30	29	23	26	30	35.9	35.9	35.9	123.8	1134	1134	10.9	2	2	1	26	22	16	21	21	13	11	16	18	4	2	13	23	7	16	12
Q8NBX0	Q8NBX0	2	2	2	Saccharopine dehydrogenase-like oxidoreductase	SCCPDH	>sp|Q8NBX0|SCPDL_HUMAN Saccharopine dehydrogenase-like oxidoreductase OS=Homo sapiens GN=SCCPDH PE=1 SV=1	1	2	2	2	1	1	1	2	1	1	1	2	1	1	1	2	13.3	13.3	13.3	47.151	429	429	12.3									2	5	4	5	6	3	1	2		1
Q9Y6M9	Q9Y6M9	3	3	3	NADH dehydrogenase [ubiquinone] 1 beta subcomplex subunit 9	NDUFB9	>sp|Q9Y6M9|NDUB9_HUMAN NADH dehydrogenase [ubiquinone] 1 beta subcomplex subunit 9 OS=Homo sapiens GN=NDUFB9 PE=1 SV=3	1	3	3	3	3	3	3	1	3	3	3	1	3	3	3	1	20.7	20.7	20.7	21.831	179	179	10.6						3	4					3			3	2
O00571;O15523	O00571;O15523	17;13	16;12	15;11	ATP-dependent RNA helicase DDX3X;ATP-dependent RNA helicase DDX3Y	DDX3X;DDX3Y	>sp|O00571|DDX3X_HUMAN ATP-dependent RNA helicase DDX3X OS=Homo sapiens GN=DDX3X PE=1 SV=3;>sp|O15523|DDX3Y_HUMAN ATP-dependent RNA helicase DDX3Y OS=Homo sapiens GN=DDX3Y PE=1 SV=2	2	17	16	15	14	15	13	14	13	14	12	13	12	13	11	12	42.1	40.5	38.7	73.243	662	662;660	11.2		2	2	9	12	12	11	8	6		3		3			6	5	1	22
O15397	O15397	7	7	7	Importin-8	IPO8	>sp|O15397|IPO8_HUMAN Importin-8 OS=Homo sapiens GN=IPO8 PE=1 SV=2	1	7	7	7	3	4	4	5	3	4	4	5	3	4	4	5	9.9	9.9	9.9	119.94	1037	1037	8.47		1			2	6	6	6	5					2	4
Q9H2P0	Q9H2P0	4	4	4	Activity-dependent neuroprotector homeobox protein	ADNP	>sp|Q9H2P0|ADNP_HUMAN Activity-dependent neuroprotector homeobox protein OS=Homo sapiens GN=ADNP PE=1 SV=1	1	4	4	4	2	1	1	2	2	1	1	2	2	1	1	2	6.2	6.2	6.2	123.56	1102	1102	8.67		2									2	1		1
P24821	P24821	4	4	4	Tenascin	TNC	>sp|P24821|TENA_HUMAN Tenascin OS=Homo sapiens GN=TNC PE=1 SV=3	1	4	4	4	3	3	3	1	3	3	3	1	3	3	3	1	2.8	2.8	2.8	240.85	2201	2201	8.53						4	6				2	1		2
Q12965;O00160	Q12965	9;1	9;1	9;1	Unconventional myosin-Ie	MYO1E	>sp|Q12965|MYO1E_HUMAN Unconventional myosin-Ie OS=Homo sapiens GN=MYO1E PE=1 SV=2	2	9	9	9	6	6	3	6	6	6	3	6	6	6	3	6	12.3	12.3	12.3	127.06	1108	1108;1098	9.17				3		2	3	3	6	7	6	3	2
Q96RP9	Q96RP9	21	21	21	Elongation factor G, mitochondrial	GFM1	>sp|Q96RP9|EFGM_HUMAN Elongation factor G, mitochondrial OS=Homo sapiens GN=GFM1 PE=1 SV=2	1	21	21	21	20	17	18	14	20	17	18	14	20	17	18	14	34.5	34.5	34.5	83.471	751	751	11				13	2	9	7	11	12	9	11	1		4	16	16		6	5
Q8N8R3	Q8N8R3	2	2	2	Mitochondrial basic amino acids transporter	SLC25A29	>sp|Q8N8R3|MCATL_HUMAN Mitochondrial basic amino acids transporter OS=Homo sapiens GN=SLC25A29 PE=1 SV=2	1	2	2	2	0	0	2	1	0	0	2	1	0	0	2	1	18.8	18.8	18.8	32.062	303	303	6				3								1
P15924	P15924	25	25	25	Desmoplakin	DSP	>sp|P15924|DESP_HUMAN Desmoplakin OS=Homo sapiens GN=DSP PE=1 SV=3	1	25	25	25	15	15	17	15	15	15	17	15	15	15	17	15	14.8	14.8	14.8	331.77	2871	2871	11.1				8	6	7	4	5	5	1	2		9	10	5	8	10	1
Q9ULV4	Q9ULV4	5	5	5	Coronin-1C	CORO1C	>sp|Q9ULV4|COR1C_HUMAN Coronin-1C OS=Homo sapiens GN=CORO1C PE=1 SV=1	1	5	5	5	5	5	3	5	5	5	3	5	5	5	3	5	18.4	18.4	18.4	53.248	474	474	10.7						3	2	4	4	1	3	1	2	7	2
P53701	P53701	3	3	3	Cytochrome c-type heme lyase	HCCS	>sp|P53701|CCHL_HUMAN Cytochrome c-type heme lyase OS=Homo sapiens GN=HCCS PE=1 SV=1	1	3	3	3	2	3	2	1	2	3	2	1	2	3	2	1	15.3	15.3	15.3	30.601	268	268	9.5						1		2	3	2	3	1
Q9Y4E1;Q641Q2;Q5SRD0	Q9Y4E1;Q641Q2	8;7;2	8;7;2	8;7;2	WASH complex subunit FAM21C;WASH complex subunit FAM21A	FAM21C;FAM21A	>sp|Q9Y4E1|WAC2C_HUMAN WASH complex subunit 2C OS=Homo sapiens GN=WASHC2C PE=1 SV=3;>sp|Q641Q2|WAC2A_HUMAN WASH complex subunit 2A OS=Homo sapiens GN=WASHC2A PE=1 SV=3	3	8	8	8	3	3	3	5	3	3	3	5	3	3	3	5	11.6	11.6	11.6	144.67	1318	1318;1341;308	9.31		1		2	1	2	2			1			3	1	3
Q9BV44	Q9BV44	5	5	5	THUMP domain-containing protein 3	THUMPD3	>sp|Q9BV44|THUM3_HUMAN THUMP domain-containing protein 3 OS=Homo sapiens GN=THUMPD3 PE=1 SV=1	1	5	5	5	2	3	2	5	2	3	2	5	2	3	2	5	13.8	13.8	13.8	57.002	507	507	11.7				1		1						6	1	3	1
Q12768	Q12768	13	13	13	WASH complex subunit strumpellin	KIAA0196	>sp|Q12768|WASC5_HUMAN WASH complex subunit 5 OS=Homo sapiens GN=WASHC5 PE=1 SV=1	1	13	13	13	8	7	6	10	8	7	6	10	8	7	6	10	13.5	13.5	13.5	134.28	1159	1159	11.3				1	2	3	3	4	4	2	3	4	4	3	2	2			4
Q9NVI7	Q9NVI7	11	11	2	ATPase family AAA domain-containing protein 3A	ATAD3A	>sp|Q9NVI7|ATD3A_HUMAN ATPase family AAA domain-containing protein 3A OS=Homo sapiens GN=ATAD3A PE=1 SV=2	1	11	11	2	7	8	10	7	7	8	10	7	2	2	2	2	22.4	22.4	4.6	71.368	634	634	8.84		4		8		1	3	2	3	8	4	4	1	4					2
Q13501	Q13501	13	13	13	Sequestosome-1	SQSTM1	>sp|Q13501|SQSTM_HUMAN Sequestosome-1 OS=Homo sapiens GN=SQSTM1 PE=1 SV=1	1	13	13	13	13	12	13	12	13	12	13	12	13	12	13	12	59.1	59.1	59.1	47.687	440	440	10			19	10	10	7	2					8	7	3	4			5	9
O00267	O00267	8	8	8	Transcription elongation factor SPT5	SUPT5H	>sp|O00267|SPT5H_HUMAN Transcription elongation factor SPT5 OS=Homo sapiens GN=SUPT5H PE=1 SV=1	1	8	8	8	4	3	4	5	4	3	4	5	4	3	4	5	10	10	10	121	1087	1087	10.9				4					4				3	1	1	1			1
O14974	O14974	5	5	5	Protein phosphatase 1 regulatory subunit 12A	PPP1R12A	>sp|O14974|MYPT1_HUMAN Protein phosphatase 1 regulatory subunit 12A OS=Homo sapiens GN=PPP1R12A PE=1 SV=1	1	5	5	5	4	3	4	3	4	3	4	3	4	3	4	3	6.7	6.7	6.7	115.28	1030	1030	8.72				4		3	2			3	2	2	1
Q96CT7	Q96CT7	7	7	7	Coiled-coil domain-containing protein 124	CCDC124	>sp|Q96CT7|CC124_HUMAN Coiled-coil domain-containing protein 124 OS=Homo sapiens GN=CCDC124 PE=1 SV=1	1	7	7	7	5	5	5	7	5	5	5	7	5	5	5	7	38.6	38.6	38.6	25.835	223	223	14.9						3	3	3	3		1	1	1			1	3	5	12
O14976	O14976	8	8	8	Cyclin-G-associated kinase	GAK	>sp|O14976|GAK_HUMAN Cyclin-G-associated kinase OS=Homo sapiens GN=GAK PE=1 SV=2	1	8	8	8	6	6	2	5	6	6	2	5	6	6	2	5	8.5	8.5	8.5	143.19	1311	1311	9.04		7			1			2	4			2			2	4			1
P61962	P61962	3	3	3	DDB1- and CUL4-associated factor 7	DCAF7	>sp|P61962|DCAF7_HUMAN DDB1- and CUL4-associated factor 7 OS=Homo sapiens GN=DCAF7 PE=1 SV=1	1	3	3	3	3	3	3	1	3	3	3	1	3	3	3	1	11.7	11.7	11.7	38.926	342	342	11.6						2	2	3	1
P78560	P78560	2	2	2	Death domain-containing protein CRADD	CRADD	>sp|P78560|CRADD_HUMAN Death domain-containing protein CRADD OS=Homo sapiens GN=CRADD PE=1 SV=1	1	2	2	2	1	1	1	2	1	1	1	2	1	1	1	2	15.1	15.1	15.1	22.745	199	199	8.26					1	6	5	2	3										2
Q06124	Q06124	6	6	6	Tyrosine-protein phosphatase non-receptor type 11	PTPN11	>sp|Q06124|PTN11_HUMAN Tyrosine-protein phosphatase non-receptor type 11 OS=Homo sapiens GN=PTPN11 PE=1 SV=2	1	6	6	6	3	5	3	4	3	5	3	4	3	5	3	4	16.1	16.1	16.1	68.436	597	597	15.7										2	2					4		4	3
Q5T8P6	Q5T8P6	3	3	2	RNA-binding protein 26	RBM26	>sp|Q5T8P6|RBM26_HUMAN RNA-binding protein 26 OS=Homo sapiens GN=RBM26 PE=1 SV=3	1	3	3	2	2	2	2	2	2	2	2	2	1	1	1	2	3.7	3.7	2.5	113.6	1007	1007	7.75				3	1			2			1							1
O00515	O00515	9	9	9	Ladinin-1	LAD1	>sp|O00515|LAD1_HUMAN Ladinin-1 OS=Homo sapiens GN=LAD1 PE=1 SV=2	1	9	9	9	3	3	4	7	3	3	4	7	3	3	4	7	22.4	22.4	22.4	57.13	517	517	11.1				3		1	2	3	1			3		6		3	2
Q5R372	Q5R372	5	5	5	Rab GTPase-activating protein 1-like	RABGAP1L	>sp|Q5R372|RBG1L_HUMAN Rab GTPase-activating protein 1-like OS=Homo sapiens GN=RABGAP1L PE=1 SV=1	1	5	5	5	2	3	1	3	2	3	1	3	2	3	1	3	9.2	9.2	9.2	92.512	815	815	10.8				2				1	1	1			1		4
Q7Z739	Q7Z739	7	7	3	YTH domain-containing family protein 3	YTHDF3	>sp|Q7Z739|YTHD3_HUMAN YTH domain-containing family protein 3 OS=Homo sapiens GN=YTHDF3 PE=1 SV=1	1	7	7	3	6	5	6	5	6	5	6	5	2	1	2	1	14.7	14.7	9.4	63.86	585	585	10.8				3	4	1	3	3	2	1	1		1						4
P30533	P30533	4	4	4	Alpha-2-macroglobulin receptor-associated protein	LRPAP1	>sp|P30533|AMRP_HUMAN Alpha-2-macroglobulin receptor-associated protein OS=Homo sapiens GN=LRPAP1 PE=1 SV=1	1	4	4	4	4	4	4	2	4	4	4	2	4	4	4	2	14.8	14.8	14.8	41.465	357	357	15.1											1	3	3	1			11
Q8WUW1	Q8WUW1	2	2	2	Protein BRICK1	BRK1	>sp|Q8WUW1|BRK1_HUMAN Protein BRICK1 OS=Homo sapiens GN=BRK1 PE=1 SV=1	1	2	2	2	2	2	2	2	2	2	2	2	2	2	2	2	29.3	29.3	29.3	8.7448	75	75	6.06		4	2			2	1	4	3		1
Q14451	Q14451	2	2	2	Growth factor receptor-bound protein 7	GRB7	>sp|Q14451|GRB7_HUMAN Growth factor receptor-bound protein 7 OS=Homo sapiens GN=GRB7 PE=1 SV=2	1	2	2	2	1	1	1	1	1	1	1	1	1	1	1	1	5.6	5.6	5.6	59.68	532	532	14												3
Q9BZX2	Q9BZX2	6	6	6	Uridine-cytidine kinase 2	UCK2	>sp|Q9BZX2|UCK2_HUMAN Uridine-cytidine kinase 2 OS=Homo sapiens GN=UCK2 PE=1 SV=1	1	6	6	6	6	6	5	5	6	6	5	5	6	6	5	5	37.5	37.5	37.5	29.299	261	261	14.9						2	3	1					3	2	11	4	3	11	2
O60762	O60762	7	7	7	Dolichol-phosphate mannosyltransferase subunit 1	DPM1	>sp|O60762|DPM1_HUMAN Dolichol-phosphate mannosyltransferase subunit 1 OS=Homo sapiens GN=DPM1 PE=1 SV=1	1	7	7	7	6	5	6	7	6	5	6	7	6	5	6	7	38.8	38.8	38.8	29.634	260	260	11.4		3				4	6	4	4	3	5	2	1	8	5	4	2
O95671	O95671	11	11	11	N-acetylserotonin O-methyltransferase-like protein	ASMTL	>sp|O95671|ASML_HUMAN N-acetylserotonin O-methyltransferase-like protein OS=Homo sapiens GN=ASMTL PE=1 SV=3	1	11	11	11	9	7	7	10	9	7	7	10	9	7	7	10	29.1	29.1	29.1	68.856	621	621	11.9				2	1	11	10	5	5		4	2		3	6	2	6	11	5
O60831	O60831	4	4	4	PRA1 family protein 2	PRAF2	>sp|O60831|PRAF2_HUMAN PRA1 family protein 2 OS=Homo sapiens GN=PRAF2 PE=1 SV=1	1	4	4	4	3	3	3	3	3	3	3	3	3	3	3	3	23	23	23	19.258	178	178	6.55		7				4	3					6
Q9P270	Q9P270	2	2	2	SLAIN motif-containing protein 2	SLAIN2	>sp|Q9P270|SLAI2_HUMAN SLAIN motif-containing protein 2 OS=Homo sapiens GN=SLAIN2 PE=1 SV=2	1	2	2	2	2	1	2	2	2	1	2	2	2	1	2	2	7.6	7.6	7.6	62.543	581	581	8						4	3		1	2	2
Q14157	Q14157	14	14	14	Ubiquitin-associated protein 2-like	UBAP2L	>sp|Q14157|UBP2L_HUMAN Ubiquitin-associated protein 2-like OS=Homo sapiens GN=UBAP2L PE=1 SV=2	1	14	14	14	11	9	12	9	11	9	12	9	11	9	12	9	24	24	24	114.53	1087	1087	7.6		1	2	27	3	5	2	7	7	1	2			11	5
Q96G23	Q96G23	4	4	4	Ceramide synthase 2	CERS2	>sp|Q96G23|CERS2_HUMAN Ceramide synthase 2 OS=Homo sapiens GN=CERS2 PE=1 SV=1	1	4	4	4	4	4	4	3	4	4	4	3	4	4	4	3	14.5	14.5	14.5	44.876	380	380	12.4									3	4	4	7	1		9	1
P46934	P46934	7	5	5	E3 ubiquitin-protein ligase NEDD4	NEDD4	>sp|P46934|NEDD4_HUMAN E3 ubiquitin-protein ligase NEDD4 OS=Homo sapiens GN=NEDD4 PE=1 SV=4	1	7	5	5	4	3	4	5	3	2	2	5	3	2	2	5	7.8	6.1	6.1	149.11	1319	1319	11.2			2	1	2	1							1	1				3	2
P60983;O60234	P60983	5;2	5;2	5;2	Glia maturation factor beta	GMFB	>sp|P60983|GMFB_HUMAN Glia maturation factor beta OS=Homo sapiens GN=GMFB PE=1 SV=2	2	5	5	5	4	4	3	4	4	4	3	4	4	4	3	4	60.6	60.6	60.6	16.713	142	142;142	7	3	4	3				1	3	3	1	2	6
O00148	O00148	14	4	4	ATP-dependent RNA helicase DDX39A	DDX39A	>sp|O00148|DX39A_HUMAN ATP-dependent RNA helicase DDX39A OS=Homo sapiens GN=DDX39A PE=1 SV=2	1	14	4	4	13	13	13	13	4	4	4	4	4	4	4	4	44	19	19	49.129	427	427	9.97			7	1				4	2		3		3	8	4
P55263	P55263	20	20	20	Adenosine kinase	ADK	>sp|P55263|ADK_HUMAN Adenosine kinase OS=Homo sapiens GN=ADK PE=1 SV=2	1	20	20	20	10	11	13	18	10	11	13	18	10	11	13	18	74	74	74	40.545	362	362	13.3			2		10	14	13	8	4	4	5	11	4	1	7	21	16	8	12
Q6PCB7	Q6PCB7	5	5	5	Long-chain fatty acid transport protein 1	SLC27A1	>sp|Q6PCB7|S27A1_HUMAN Long-chain fatty acid transport protein 1 OS=Homo sapiens GN=SLC27A1 PE=2 SV=1	1	5	5	5	4	2	4	3	4	2	4	3	4	2	4	3	14.7	14.7	14.7	71.107	646	646	8.73			1		3			2	2	2	1	4
Q86VV8	Q86VV8	2	2	2	Rotatin	RTTN	>sp|Q86VV8|RTTN_HUMAN Rotatin OS=Homo sapiens GN=RTTN PE=1 SV=3	1	2	2	2	0	0	0	2	0	0	0	2	0	0	0	2	1.3	1.3	1.3	248.63	2226	2226	8.33								2	1
Q9Y6G5	Q9Y6G5	2	2	2	COMM domain-containing protein 10	COMMD10	>sp|Q9Y6G5|COMDA_HUMAN COMM domain-containing protein 10 OS=Homo sapiens GN=COMMD10 PE=1 SV=1	1	2	2	2	2	2	2	1	2	2	2	1	2	2	2	1	14.4	14.4	14.4	22.966	202	202	4.25		4				2	2
Q13572	Q13572	2	2	2	Inositol-tetrakisphosphate 1-kinase	ITPK1	>sp|Q13572|ITPK1_HUMAN Inositol-tetrakisphosphate 1-kinase OS=Homo sapiens GN=ITPK1 PE=1 SV=2	1	2	2	2	1	2	1	0	1	2	1	0	1	2	1	0	8.5	8.5	8.5	45.621	414	414	10.5						1						3
Q9NRG9	Q9NRG9	5	5	5	Aladin	AAAS	>sp|Q9NRG9|AAAS_HUMAN Aladin OS=Homo sapiens GN=AAAS PE=1 SV=1	1	5	5	5	4	4	3	4	4	4	3	4	4	4	3	4	13.4	13.4	13.4	59.573	546	546	7.39		1		2	8	4	3	1	2	2	2	1				2
Q15404	Q15404	7	7	7	Ras suppressor protein 1	RSU1	>sp|Q15404|RSU1_HUMAN Ras suppressor protein 1 OS=Homo sapiens GN=RSU1 PE=1 SV=3	1	7	7	7	6	5	4	5	6	5	4	5	6	5	4	5	42.6	42.6	42.6	31.54	277	277	11.1				6	3	2	1			2	4		4	3	2	1	2	2	2
P17152	P17152	3	3	3	Transmembrane protein 11, mitochondrial	TMEM11	>sp|P17152|TMM11_HUMAN Transmembrane protein 11, mitochondrial OS=Homo sapiens GN=TMEM11 PE=1 SV=1	1	3	3	3	2	3	2	2	2	3	2	2	2	3	2	2	17.2	17.2	17.2	21.541	192	192	12.8								2	2			1	1	6	5
Q96KB5	Q96KB5	6	6	6	Lymphokine-activated killer T-cell-originated protein kinase	PBK	>sp|Q96KB5|TOPK_HUMAN Lymphokine-activated killer T-cell-originated protein kinase OS=Homo sapiens GN=PBK PE=1 SV=3	1	6	6	6	3	2	3	5	3	2	3	5	3	2	3	5	29.2	29.2	29.2	36.085	322	322	6.5		4		2	2			1	1	5	1
Q9NQP4	Q9NQP4	3	3	3	Prefoldin subunit 4	PFDN4	>sp|Q9NQP4|PFD4_HUMAN Prefoldin subunit 4 OS=Homo sapiens GN=PFDN4 PE=1 SV=1	1	3	3	3	3	1	3	3	3	1	3	3	3	1	3	3	29.1	29.1	29.1	15.314	134	134	6.43		3			4			3	2		2
Q12959;P78352;Q15700	Q12959	8;1;1	8;1;1	8;1;1	Disks large homolog 1	DLG1	>sp|Q12959|DLG1_HUMAN Disks large homolog 1 OS=Homo sapiens GN=DLG1 PE=1 SV=2	3	8	8	8	5	4	4	6	5	4	4	6	5	4	4	6	16.5	16.5	16.5	100.45	904	904;724;870	13.5				3									2	2	7	1	3	1
Q32P41	Q32P41	7	7	7	tRNA (guanine(37)-N1)-methyltransferase	TRMT5	>sp|Q32P41|TRM5_HUMAN tRNA (guanine(37)-N1)-methyltransferase OS=Homo sapiens GN=TRMT5 PE=1 SV=2	1	7	7	7	4	4	2	5	4	4	2	5	4	4	2	5	20.6	20.6	20.6	58.246	509	509	12.5								1	1	5	1	2	4	1			3	1
B7ZAP0	B7ZAP0	3	2	2	Rab GTPase-activating protein 1-like, isoform 10	RABGAP1L	>sp|B7ZAP0|RBG10_HUMAN Rab GTPase-activating protein 1-like, isoform 10 OS=Homo sapiens GN=RABGAP1L PE=1 SV=1	1	3	2	2	1	2	2	3	0	1	1	2	0	1	1	2	14.6	8.3	8.3	29.038	253	253	4				4
P51668	P51668	2	1	1	Ubiquitin-conjugating enzyme E2 D1	UBE2D1	>sp|P51668|UB2D1_HUMAN Ubiquitin-conjugating enzyme E2 D1 OS=Homo sapiens GN=UBE2D1 PE=1 SV=1	1	2	1	1	2	2	2	1	1	1	1	0	1	1	1	0	30.6	18.4	18.4	16.602	147	147	3.6			2	3
Q6P582;Q6NZ67	Q6P582;Q6NZ67	3;3	3;3	3;3	Mitotic-spindle organizing protein 2A;Mitotic-spindle organizing protein 2B	MZT2A;MZT2B	>sp|Q6P582|MZT2A_HUMAN Mitotic-spindle organizing protein 2A OS=Homo sapiens GN=MZT2A PE=1 SV=2;>sp|Q6NZ67|MZT2B_HUMAN Mitotic-spindle organizing protein 2B OS=Homo sapiens GN=MZT2B PE=1 SV=1	2	3	3	3	2	2	1	2	2	2	1	2	2	2	1	2	26.6	26.6	26.6	16.22	158	158;158	6.22				2	2	1	1	2	1
Q9H5N1	Q9H5N1	3	3	3	Rab GTPase-binding effector protein 2	RABEP2	>sp|Q9H5N1|RABE2_HUMAN Rab GTPase-binding effector protein 2 OS=Homo sapiens GN=RABEP2 PE=1 SV=2	1	3	3	3	1	2	2	1	1	2	2	1	1	2	2	1	6.5	6.5	6.5	63.542	569	569	11.5					1		1							3	1
P33552	P33552	2	2	2	Cyclin-dependent kinases regulatory subunit 2	CKS2	>sp|P33552|CKS2_HUMAN Cyclin-dependent kinases regulatory subunit 2 OS=Homo sapiens GN=CKS2 PE=1 SV=1	1	2	2	2	1	2	2	1	1	2	2	1	1	2	2	1	44.3	44.3	44.3	9.8602	79	79	18.6																		3	5
O60488	O60488	5	3	3	Long-chain-fatty-acid--CoA ligase 4	ACSL4	>sp|O60488|ACSL4_HUMAN Long-chain-fatty-acid--CoA ligase 4 OS=Homo sapiens GN=ACSL4 PE=1 SV=2	1	5	3	3	3	3	2	3	1	3	1	1	1	3	1	1	9.3	5.2	5.2	79.187	711	711	11.5							1					3	2
Q9NXE4	Q9NXE4	3	3	3	Sphingomyelin phosphodiesterase 4	SMPD4	>sp|Q9NXE4|NSMA3_HUMAN Sphingomyelin phosphodiesterase 4 OS=Homo sapiens GN=SMPD4 PE=1 SV=2	1	3	3	3	2	3	3	0	2	3	3	0	2	3	3	0	4.6	4.6	4.6	93.351	827	827	8.23				3		2	3		1	1	1					2
Q96FQ6	Q96FQ6	7	7	7	Protein S100-A16	S100A16	>sp|Q96FQ6|S10AG_HUMAN Protein S100-A16 OS=Homo sapiens GN=S100A16 PE=1 SV=1	1	7	7	7	7	5	4	7	7	5	4	7	7	5	4	7	75.7	75.7	75.7	11.801	103	103	12.1	3	4	4		4	9	8	10	10	12	12	10	5	2	7	8	12	6	19
Q96I25	Q96I25	2	2	2	Splicing factor 45	RBM17	>sp|Q96I25|SPF45_HUMAN Splicing factor 45 OS=Homo sapiens GN=RBM17 PE=1 SV=1	1	2	2	2	0	0	1	1	0	0	1	1	0	0	1	1	6.2	6.2	6.2	44.961	401	401	8					1						1
P83436	P83436	2	2	2	Conserved oligomeric Golgi complex subunit 7	COG7	>sp|P83436|COG7_HUMAN Conserved oligomeric Golgi complex subunit 7 OS=Homo sapiens GN=COG7 PE=1 SV=1	1	2	2	2	1	1	1	1	1	1	1	1	1	1	1	1	3.6	3.6	3.6	86.343	770	770	11.6									1	3	2
Q9BTC8;Q13330	Q9BTC8	4;1	4;1	4;1	Metastasis-associated protein MTA3	MTA3	>sp|Q9BTC8|MTA3_HUMAN Metastasis-associated protein MTA3 OS=Homo sapiens GN=MTA3 PE=1 SV=2	2	4	4	4	3	3	4	4	3	3	4	4	3	3	4	4	10.1	10.1	10.1	67.503	594	594;715	8.5				4		3	2		1	2	2	1		3
Q9UG63	Q9UG63	4	4	4	ATP-binding cassette sub-family F member 2	ABCF2	>sp|Q9UG63|ABCF2_HUMAN ATP-binding cassette sub-family F member 2 OS=Homo sapiens GN=ABCF2 PE=1 SV=2	1	4	4	4	3	3	2	2	3	3	2	2	3	3	2	2	6.4	6.4	6.4	71.289	623	623	11.9								3	2	1	3					4	1
O00541	O00541	2	2	2	Pescadillo homolog	PES1	>sp|O00541|PESC_HUMAN Pescadillo homolog OS=Homo sapiens GN=PES1 PE=1 SV=1	1	2	2	2	1	2	1	0	1	2	1	0	1	2	1	0	7.3	7.3	7.3	68.002	588	588	11.5									1	2	2							1
Q02809	Q02809	13	13	13	Procollagen-lysine,2-oxoglutarate 5-dioxygenase 1	PLOD1	>sp|Q02809|PLOD1_HUMAN Procollagen-lysine,2-oxoglutarate 5-dioxygenase 1 OS=Homo sapiens GN=PLOD1 PE=1 SV=2	1	13	13	13	8	9	7	7	8	9	7	7	8	9	7	7	24.8	24.8	24.8	83.549	727	727	9.83		3		1	2	1	2	8	5	4	7	1		2	1	2
P43250;P34947	P43250;P34947	2;1	2;1	2;1	G protein-coupled receptor kinase 6;G protein-coupled receptor kinase 5	GRK6;GRK5	>sp|P43250|GRK6_HUMAN G protein-coupled receptor kinase 6 OS=Homo sapiens GN=GRK6 PE=1 SV=2;>sp|P34947|GRK5_HUMAN G protein-coupled receptor kinase 5 OS=Homo sapiens GN=GRK5 PE=1 SV=1	2	2	2	2	1	1	0	2	1	1	0	2	1	1	0	2	8	8	8	65.99	576	576;590	6	2	1
Q92841	Q92841	18	12	12	Probable ATP-dependent RNA helicase DDX17	DDX17	>sp|Q92841|DDX17_HUMAN Probable ATP-dependent RNA helicase DDX17 OS=Homo sapiens GN=DDX17 PE=1 SV=2	1	18	12	12	16	15	16	14	11	10	10	9	11	10	10	9	28.8	19.8	19.8	80.272	729	729	11.1				4	3	8	7	1	4	3	5				3	1	10	8
P45880	P45880	14	14	14	Voltage-dependent anion-selective channel protein 2	VDAC2	>sp|P45880|VDAC2_HUMAN Voltage-dependent anion-selective channel protein 2 OS=Homo sapiens GN=VDAC2 PE=1 SV=2	1	14	14	14	12	10	10	10	12	10	10	10	12	10	10	10	63.6	63.6	63.6	31.566	294	294	9.54	2	3	2	5	10	9	11	1	2	3	1	4	12	14	10	1
Q9NS69	Q9NS69	2	2	2	Mitochondrial import receptor subunit TOM22 homolog	TOMM22	>sp|Q9NS69|TOM22_HUMAN Mitochondrial import receptor subunit TOM22 homolog OS=Homo sapiens GN=TOMM22 PE=1 SV=3	1	2	2	2	2	2	1	1	2	2	1	1	2	2	1	1	22.5	22.5	22.5	15.521	142	142	7.44	2							3	1	1	2
Q92598	Q92598	31	30	29	Heat shock protein 105 kDa	HSPH1	>sp|Q92598|HS105_HUMAN Heat shock protein 105 kDa OS=Homo sapiens GN=HSPH1 PE=1 SV=1	1	31	30	29	29	25	27	27	28	24	26	26	27	23	25	25	51.2	49.5	47.9	96.864	858	858	9.98	3	6	1	25	10	27	28	11	7	6	3	3	1	13	16	12	17	17	3
Q9P1F3	Q9P1F3	4	4	4	Costars family protein ABRACL	ABRACL	>sp|Q9P1F3|ABRAL_HUMAN Costars family protein ABRACL OS=Homo sapiens GN=ABRACL PE=1 SV=1	1	4	4	4	4	3	3	3	4	3	3	3	4	3	3	3	69.1	69.1	69.1	9.0564	81	81	12.6				1		3	3	4	3		1		8	11	5	3	1		1
P62330	P62330	4	4	4	ADP-ribosylation factor 6	ARF6	>sp|P62330|ARF6_HUMAN ADP-ribosylation factor 6 OS=Homo sapiens GN=ARF6 PE=1 SV=2	1	4	4	4	3	3	3	4	3	3	3	4	3	3	3	4	39.4	39.4	39.4	20.082	175	175	10.1						6	4		1	4	3								4
Q86YD1;Q71SY5	Q86YD1;Q71SY5	2;1	2;1	2;1	Prostate tumor-overexpressed gene 1 protein;Mediator of RNA polymerase II transcription subunit 25	PTOV1;MED25	>sp|Q86YD1|PTOV1_HUMAN Prostate tumor-overexpressed gene 1 protein OS=Homo sapiens GN=PTOV1 PE=1 SV=1;>sp|Q71SY5|MED25_HUMAN Mediator of RNA polymerase II transcription subunit 25 OS=Homo sapiens GN=MED25 PE=1 SV=2	2	2	2	2	2	2	1	1	2	2	1	1	2	2	1	1	10.8	10.8	10.8	46.868	416	416;747	6.86				1	4							2
O94905;O75477	O94905	11;2	11;2	11;2	Erlin-2	ERLIN2	>sp|O94905|ERLN2_HUMAN Erlin-2 OS=Homo sapiens GN=ERLIN2 PE=1 SV=1	2	11	11	11	7	8	7	8	7	8	7	8	7	8	7	8	39.5	39.5	39.5	37.839	339	339;346	7.86				15	3	8	6	1				3	1			3			4
P04083	P04083	26	26	26	Annexin A1	ANXA1	>sp|P04083|ANXA1_HUMAN Annexin A1 OS=Homo sapiens GN=ANXA1 PE=1 SV=2	1	26	26	26	22	21	23	26	22	21	23	26	22	21	23	26	71.7	71.7	71.7	38.714	346	346	12.4		15	5	15	18	24	23	23	22	26	24	23	17	22	24	37	21	25	32
Q71U36;Q13748;Q6PEY2	Q71U36;Q13748;Q6PEY2	30;22;16	1;1;1	1;1;1	Tubulin alpha-1A chain;Tubulin alpha-3C/D chain;Tubulin alpha-3E chain	TUBA1A;TUBA3C;TUBA3E	>sp|Q71U36|TBA1A_HUMAN Tubulin alpha-1A chain OS=Homo sapiens GN=TUBA1A PE=1 SV=1;>sp|Q13748|TBA3C_HUMAN Tubulin alpha-3C/D chain OS=Homo sapiens GN=TUBA3C PE=1 SV=3;>sp|Q6PEY2|TBA3E_HUMAN Tubulin alpha-3E chain OS=Homo sapiens GN=TUBA3E PE=1 SV=2	3	30	1	1	30	29	28	29	1	1	1	1	1	1	1	1	82.3	3.1	3.1	50.135	451	451;450;450	10.2					2	8	7	1			1				1	1			1
Q86UP2	Q86UP2	27	27	27	Kinectin	KTN1	>sp|Q86UP2|KTN1_HUMAN Kinectin OS=Homo sapiens GN=KTN1 PE=1 SV=1	1	27	27	27	15	13	14	22	15	13	14	22	15	13	14	22	29.3	29.3	29.3	156.27	1357	1357	12.3				7	1	7	10	2	5	2	2	1	11	10	14	4	6	4	6
O95182	O95182	3	3	3	NADH dehydrogenase [ubiquinone] 1 alpha subcomplex subunit 7	NDUFA7	>sp|O95182|NDUA7_HUMAN NADH dehydrogenase [ubiquinone] 1 alpha subcomplex subunit 7 OS=Homo sapiens GN=NDUFA7 PE=1 SV=3	1	3	3	3	2	0	0	2	2	0	0	2	2	0	0	2	32.7	32.7	32.7	12.551	113	113	10.5		1										1		2
Q86WQ0	Q86WQ0	4	4	4	Nuclear receptor 2C2-associated protein	NR2C2AP	>sp|Q86WQ0|NR2CA_HUMAN Nuclear receptor 2C2-associated protein OS=Homo sapiens GN=NR2C2AP PE=1 SV=1	1	4	4	4	3	2	2	4	3	2	2	4	3	2	2	4	56.1	56.1	56.1	15.876	139	139	6.17				4	4	4	4	1							1
P63098	P63098	5	5	5	Calcineurin subunit B type 1	PPP3R1	>sp|P63098|CANB1_HUMAN Calcineurin subunit B type 1 OS=Homo sapiens GN=PPP3R1 PE=1 SV=2	1	5	5	5	5	5	1	4	5	5	1	4	5	5	1	4	45.3	45.3	45.3	19.3	170	170	11.6			2	2	2								4	3	1			2	1
Q9NUQ6	Q9NUQ6	2	2	2	SPATS2-like protein	SPATS2L	>sp|Q9NUQ6|SPS2L_HUMAN SPATS2-like protein OS=Homo sapiens GN=SPATS2L PE=1 SV=2	1	2	2	2	2	2	2	1	2	2	2	1	2	2	2	1	6.6	6.6	6.6	61.728	558	558	13													7
O14925;Q5SRD1	O14925;Q5SRD1	4;2	4;2	4;2	Mitochondrial import inner membrane translocase subunit Tim23;Putative mitochondrial import inner membrane translocase subunit Tim23B	TIMM23;TIMM23B	>sp|O14925|TIM23_HUMAN Mitochondrial import inner membrane translocase subunit Tim23 OS=Homo sapiens GN=TIMM23 PE=1 SV=1;>sp|Q5SRD1|TI23B_HUMAN Putative mitochondrial import inner membrane translocase subunit Tim23B OS=Homo sapiens GN=TIMM23B PE=5 SV=2	2	4	4	4	3	2	3	4	3	2	3	4	3	2	3	4	38.8	38.8	38.8	21.943	209	209;257	9.63		3	1					3	2	1	3			2	3	1
O14975	O14975	2	2	2	Very long-chain acyl-CoA synthetase	SLC27A2	>sp|O14975|S27A2_HUMAN Very long-chain acyl-CoA synthetase OS=Homo sapiens GN=SLC27A2 PE=1 SV=2	1	2	2	2	2	1	2	2	2	1	2	2	2	1	2	2	5	5	5	70.311	620	620	4				9
P30038	P30038	9	9	9	Delta-1-pyrroline-5-carboxylate dehydrogenase, mitochondrial	ALDH4A1	>sp|P30038|AL4A1_HUMAN Delta-1-pyrroline-5-carboxylate dehydrogenase, mitochondrial OS=Homo sapiens GN=ALDH4A1 PE=1 SV=3	1	9	9	9	7	6	8	8	7	6	8	8	7	6	8	8	28.1	28.1	28.1	61.719	563	563	10				3	3	5	6	4	4	2	3			3	1	6	1
Q9NZM1	Q9NZM1	25	25	25	Myoferlin	MYOF	>sp|Q9NZM1|MYOF_HUMAN Myoferlin OS=Homo sapiens GN=MYOF PE=1 SV=1	1	25	25	25	14	17	15	17	14	17	15	17	14	17	15	17	17.6	17.6	17.6	234.71	2061	2061	9.72				13	5	6	3	5	4	6	3	7	7	4	5	1	1		3
Q7L523;Q5VZM2	Q7L523;Q5VZM2	2;2	2;2	2;2	Ras-related GTP-binding protein A;Ras-related GTP-binding protein B	RRAGA;RRAGB	>sp|Q7L523|RRAGA_HUMAN Ras-related GTP-binding protein A OS=Homo sapiens GN=RRAGA PE=1 SV=1;>sp|Q5VZM2|RRAGB_HUMAN Ras-related GTP-binding protein B OS=Homo sapiens GN=RRAGB PE=1 SV=1	2	2	2	2	2	1	1	1	2	1	1	1	2	1	1	1	10.2	10.2	10.2	36.566	313	313;374	7.5					2			1	3
P18031	P18031	5	5	5	Tyrosine-protein phosphatase non-receptor type 1	PTPN1	>sp|P18031|PTN1_HUMAN Tyrosine-protein phosphatase non-receptor type 1 OS=Homo sapiens GN=PTPN1 PE=1 SV=1	1	5	5	5	3	2	4	5	3	2	4	5	3	2	4	5	13.6	13.6	13.6	49.966	435	435	8.75					2	1	1	4	4	4	4
Q9Y6X9	Q9Y6X9	2	2	2	MORC family CW-type zinc finger protein 2	MORC2	>sp|Q9Y6X9|MORC2_HUMAN MORC family CW-type zinc finger protein 2 OS=Homo sapiens GN=MORC2 PE=1 SV=2	1	2	2	2	0	1	1	2	0	1	1	2	0	1	1	2	4	4	4	117.82	1032	1032	4.5		3										1
P52434	P52434	7	7	7	DNA-directed RNA polymerases I, II, and III subunit RPABC3	POLR2H	>sp|P52434|RPAB3_HUMAN DNA-directed RNA polymerases I, II, and III subunit RPABC3 OS=Homo sapiens GN=POLR2H PE=1 SV=4	1	7	7	7	5	6	5	6	5	6	5	6	5	6	5	6	57.3	57.3	57.3	17.143	150	150	10.1	3	6	5	5	4	6	7	9	7	4	4	9	6	3	4	9	4	2	5
Q9UKG9	Q9UKG9	2	2	2	Peroxisomal carnitine O-octanoyltransferase	CROT	>sp|Q9UKG9|OCTC_HUMAN Peroxisomal carnitine O-octanoyltransferase OS=Homo sapiens GN=CROT PE=1 SV=2	1	2	2	2	0	1	0	1	0	1	0	1	0	1	0	1	6	6	6	70.178	612	612	8.5				1									1
Q9BXW9	Q9BXW9	6	6	6	Fanconi anemia group D2 protein	FANCD2	>sp|Q9BXW9|FACD2_HUMAN Fanconi anemia group D2 protein OS=Homo sapiens GN=FANCD2 PE=1 SV=2	1	6	6	6	2	2	1	4	2	2	1	4	2	2	1	4	7.6	7.6	7.6	164.13	1451	1451	5.8				5	1	1		1	1	1
P04792	P04792	13	13	13	Heat shock protein beta-1	HSPB1	>sp|P04792|HSPB1_HUMAN Heat shock protein beta-1 OS=Homo sapiens GN=HSPB1 PE=1 SV=2	1	13	13	13	12	12	11	11	12	12	11	11	12	12	11	11	70.2	70.2	70.2	22.782	205	205	11.2			7	10	8			17	15	12	12	13	1	8	2			3	13
Q9H4G0	Q9H4G0	6	5	4	Band 4.1-like protein 1	EPB41L1	>sp|Q9H4G0|E41L1_HUMAN Band 4.1-like protein 1 OS=Homo sapiens GN=EPB41L1 PE=1 SV=2	1	6	5	4	6	4	3	6	5	3	3	5	4	2	2	4	9.4	8.1	7.2	98.502	881	881	9.47				3	2				2	6	2	2					2
Q9H6X4	Q9H6X4	2	2	2	Transmembrane protein 134	TMEM134	>sp|Q9H6X4|TM134_HUMAN Transmembrane protein 134 OS=Homo sapiens GN=TMEM134 PE=2 SV=1	1	2	2	2	1	1	1	1	1	1	1	1	1	1	1	1	18.5	18.5	18.5	21.586	195	195	7.8				1				2	1	1
P00338;Q6ZMR3;P07864	P00338	25;1;1	25;1;1	24;0;0	L-lactate dehydrogenase A chain	LDHA	>sp|P00338|LDHA_HUMAN L-lactate dehydrogenase A chain OS=Homo sapiens GN=LDHA PE=1 SV=2	3	25	25	24	24	24	21	21	24	24	21	21	23	23	20	20	76.5	76.5	72.9	36.688	332	332;332;332	12.7			5	7	27	36	33	40	32	17	31	44	49	22	24	30	26	21	51
Q96K37	Q96K37	4	4	4	Solute carrier family 35 member E1	SLC35E1	>sp|Q96K37|S35E1_HUMAN Solute carrier family 35 member E1 OS=Homo sapiens GN=SLC35E1 PE=1 SV=2	1	4	4	4	4	4	4	3	4	4	4	3	4	4	4	3	17.6	17.6	17.6	44.772	410	410	8.22				2	6			4	5	4	5	1
Q9H1Y0	Q9H1Y0	2	2	2	Autophagy protein 5	ATG5	>sp|Q9H1Y0|ATG5_HUMAN Autophagy protein 5 OS=Homo sapiens GN=ATG5 PE=1 SV=2	1	2	2	2	1	1	1	2	1	1	1	2	1	1	1	2	12	12	12	32.447	275	275	16.8					1													10
Q96KN1	Q96KN1	4	4	4	Protein FAM84B	FAM84B	>sp|Q96KN1|FA84B_HUMAN Protein FAM84B OS=Homo sapiens GN=FAM84B PE=1 SV=1	1	4	4	4	3	2	3	3	3	2	3	3	3	2	3	3	23.2	23.2	23.2	34.474	310	310	13.9					1							3		4	2		4
O14545	O14545	2	2	2	TRAF-type zinc finger domain-containing protein 1	TRAFD1	>sp|O14545|TRAD1_HUMAN TRAF-type zinc finger domain-containing protein 1 OS=Homo sapiens GN=TRAFD1 PE=1 SV=1	1	2	2	2	1	1	1	2	1	1	1	2	1	1	1	2	7.4	7.4	7.4	64.84	582	582	8.83		1								4	1
Q8IX03	Q8IX03	2	2	2	Protein KIBRA	WWC1	>sp|Q8IX03|KIBRA_HUMAN Protein KIBRA OS=Homo sapiens GN=WWC1 PE=1 SV=1	1	2	2	2	0	1	0	1	0	1	0	1	0	1	0	1	1.4	1.4	1.4	125.3	1113	1113	15												1						1
P98179	P98179	5	5	5	RNA-binding protein 3	RBM3	>sp|P98179|RBM3_HUMAN RNA-binding protein 3 OS=Homo sapiens GN=RBM3 PE=1 SV=1	1	5	5	5	5	5	4	4	5	5	4	4	5	5	4	4	49	49	49	17.17	157	157	14.3									1	4	3	6	5	1	11	3	6	4
P20336	P20336	5	4	2	Ras-related protein Rab-3A	RAB3A	>sp|P20336|RAB3A_HUMAN Ras-related protein Rab-3A OS=Homo sapiens GN=RAB3A PE=1 SV=1	1	5	4	2	3	3	0	4	2	2	0	4	1	1	0	2	30	26.4	14.1	24.984	220	220	6.56				2	2			4	1
Q13459	Q13459	10	10	10	Unconventional myosin-IXb	MYO9B	>sp|Q13459|MYO9B_HUMAN Unconventional myosin-IXb OS=Homo sapiens GN=MYO9B PE=1 SV=3	1	10	10	10	7	4	2	6	7	4	2	6	7	4	2	6	7.7	7.7	7.7	243.4	2157	2157	9.84						9	6	1	1	1	2		5	2	1	1		2
Q9UDY2	Q9UDY2	6	6	6	Tight junction protein ZO-2	TJP2	>sp|Q9UDY2|ZO2_HUMAN Tight junction protein ZO-2 OS=Homo sapiens GN=TJP2 PE=1 SV=2	1	6	6	6	5	4	3	3	5	4	3	3	5	4	3	3	9.1	9.1	9.1	133.96	1190	1190	14.5					1							3		3	2	3	3
P02144	P02144	4	4	4	Myoglobin	MB	>sp|P02144|MYG_HUMAN Myoglobin OS=Homo sapiens GN=MB PE=1 SV=2	1	4	4	4	3	3	4	3	3	3	4	3	3	3	4	3	29.2	29.2	29.2	17.184	154	154	16.1															8	6	5		2
Q9Y605	Q9Y605	2	2	2	MORF4 family-associated protein 1	MRFAP1	>sp|Q9Y605|MOFA1_HUMAN MORF4 family-associated protein 1 OS=Homo sapiens GN=MRFAP1 PE=1 SV=1	1	2	2	2	2	2	1	1	2	2	1	1	2	2	1	1	26.8	26.8	26.8	14.649	127	127	11.5								2	2		1	1	8
Q9H6T3	Q9H6T3	3	3	3	RNA polymerase II-associated protein 3	RPAP3	>sp|Q9H6T3|RPAP3_HUMAN RNA polymerase II-associated protein 3 OS=Homo sapiens GN=RPAP3 PE=1 SV=2	1	3	3	3	1	2	2	2	1	2	2	2	1	2	2	2	9.5	9.5	9.5	75.718	665	665	7.29				4				1		1							1
P20338	P20338	2	2	2	Ras-related protein Rab-4A	RAB4A	>sp|P20338|RAB4A_HUMAN Ras-related protein Rab-4A OS=Homo sapiens GN=RAB4A PE=1 SV=3	1	2	2	2	2	2	2	2	2	2	2	2	2	2	2	2	12.4	12.4	12.4	24.389	218	218	5.73	1	4						2	3		1
Q9Y6A5	Q9Y6A5	3	3	3	Transforming acidic coiled-coil-containing protein 3	TACC3	>sp|Q9Y6A5|TACC3_HUMAN Transforming acidic coiled-coil-containing protein 3 OS=Homo sapiens GN=TACC3 PE=1 SV=1	1	3	3	3	3	2	2	2	3	2	2	2	3	2	2	2	4.5	4.5	4.5	90.359	838	838	10.9				1	1				1	3	2		8
Q9Y6E0	Q9Y6E0	11	11	4	Serine/threonine-protein kinase 24;Serine/threonine-protein kinase 24 36 kDa subunit;Serine/threonine-protein kinase 24 12 kDa subunit	STK24	>sp|Q9Y6E0|STK24_HUMAN Serine/threonine-protein kinase 24 OS=Homo sapiens GN=STK24 PE=1 SV=1	1	11	11	4	9	9	10	10	9	9	10	10	4	4	4	4	31.2	31.2	18.1	49.307	443	443	9.94			3	5	4	5	4	12	7	2	4		1	5	5	6	6
Q9BZF1	Q9BZF1	4	4	3	Oxysterol-binding protein-related protein 8	OSBPL8	>sp|Q9BZF1|OSBL8_HUMAN Oxysterol-binding protein-related protein 8 OS=Homo sapiens GN=OSBPL8 PE=1 SV=3	1	4	4	3	4	4	4	3	4	4	4	3	3	3	3	3	5.4	5.4	4.5	101.19	889	889	12.6									1	4	3	3			7	1
Q92522	Q92522	4	4	4	Histone H1x	H1FX	>sp|Q92522|H1X_HUMAN Histone H1x OS=Homo sapiens GN=H1FX PE=1 SV=1	1	4	4	4	3	1	2	2	3	1	2	2	3	1	2	2	19.2	19.2	19.2	22.487	213	213	7.75	1	1			1			4	4								1
Q96T51	Q96T51	7	7	7	RUN and FYVE domain-containing protein 1	RUFY1	>sp|Q96T51|RUFY1_HUMAN RUN and FYVE domain-containing protein 1 OS=Homo sapiens GN=RUFY1 PE=1 SV=2	1	7	7	7	5	4	5	4	5	4	5	4	5	4	5	4	13.8	13.8	13.8	79.817	708	708	9.52						6	6	1	3		1			7		1
O75351;Q6PIW4	O75351	6;1	5;0	5;0	Vacuolar protein sorting-associated protein 4B	VPS4B	>sp|O75351|VPS4B_HUMAN Vacuolar protein sorting-associated protein 4B OS=Homo sapiens GN=VPS4B PE=1 SV=2	2	6	5	5	5	4	5	6	4	3	4	5	4	3	4	5	23.6	20.9	20.9	49.301	444	444;674	13.3					2	1	1			2	1	4		3	1			6	2
P53992	P53992	29	29	27	Protein transport protein Sec24C	SEC24C	>sp|P53992|SC24C_HUMAN Protein transport protein Sec24C OS=Homo sapiens GN=SEC24C PE=1 SV=3	1	29	29	27	23	21	25	24	23	21	25	24	21	19	23	23	40.2	40.2	38.8	118.32	1094	1094	11.2				22	15	14	13	18	15	5	11	1	7	14	3	6	3	21	16
P84085	P84085	10	5	5	ADP-ribosylation factor 5	ARF5	>sp|P84085|ARF5_HUMAN ADP-ribosylation factor 5 OS=Homo sapiens GN=ARF5 PE=1 SV=2	1	10	5	5	9	9	9	8	4	4	4	3	4	4	4	3	71.7	41.7	41.7	20.529	180	180	13.7				1				3	5			2	3	7	8	4	1		1
Q9BR76;A9Z1Z3	Q9BR76	16;1	16;1	16;1	Coronin-1B	CORO1B	>sp|Q9BR76|COR1B_HUMAN Coronin-1B OS=Homo sapiens GN=CORO1B PE=1 SV=1	2	16	16	16	12	12	12	12	12	12	12	12	12	12	12	12	42.1	42.1	42.1	54.234	489	489;1794	12.6	1	3	2	7	2	3	1	2	2	8	8	5	6	13	8	20	12		4
P49840	P49840	3	3	3	Glycogen synthase kinase-3 alpha	GSK3A	>sp|P49840|GSK3A_HUMAN Glycogen synthase kinase-3 alpha OS=Homo sapiens GN=GSK3A PE=1 SV=2	1	3	3	3	3	2	3	3	3	2	3	3	3	2	3	3	13.5	13.5	13.5	50.98	483	483	12.1					3							3	1		3	3
Q8TB52	Q8TB52	2	2	2	F-box only protein 30	FBXO30	>sp|Q8TB52|FBX30_HUMAN F-box only protein 30 OS=Homo sapiens GN=FBXO30 PE=1 SV=3	1	2	2	2	2	2	2	0	2	2	2	0	2	2	2	0	3.8	3.8	3.8	82.303	745	745	11.1								3	1		1				3
Q7KZF4	Q7KZF4	42	42	42	Staphylococcal nuclease domain-containing protein 1	SND1	>sp|Q7KZF4|SND1_HUMAN Staphylococcal nuclease domain-containing protein 1 OS=Homo sapiens GN=SND1 PE=1 SV=1	1	42	42	42	35	34	37	36	35	34	37	36	35	34	37	36	57.1	57.1	57.1	102	910	910	11.7	1	7	7	22	15	25	22	28	25	22	25	37	16	14	23	23	39	29	16
Q8N4P3	Q8N4P3	2	2	2	Guanosine-3,5-bis(diphosphate) 3-pyrophosphohydrolase MESH1	HDDC3	>sp|Q8N4P3|MESH1_HUMAN Guanosine-3,5-bis(diphosphate) 3-pyrophosphohydrolase MESH1 OS=Homo sapiens GN=HDDC3 PE=1 SV=3	1	2	2	2	2	2	2	2	2	2	2	2	2	2	2	2	16.2	16.2	16.2	20.329	179	179	8	1	4												4	1
Q9NTI5	Q9NTI5	13	9	9	Sister chromatid cohesion protein PDS5 homolog B	PDS5B	>sp|Q9NTI5|PDS5B_HUMAN Sister chromatid cohesion protein PDS5 homolog B OS=Homo sapiens GN=PDS5B PE=1 SV=1	1	13	9	9	8	6	3	8	4	3	2	7	4	3	2	7	12.7	10.3	10.3	164.67	1447	1447	10.6				4	2		1							7	1		2
Q9BTE7;Q92564	Q9BTE7	4;1	4;1	4;1	DCN1-like protein 5	DCUN1D5	>sp|Q9BTE7|DCNL5_HUMAN DCN1-like protein 5 OS=Homo sapiens GN=DCUN1D5 PE=1 SV=1	2	4	4	4	3	2	3	3	3	2	3	3	3	2	3	3	24.9	24.9	24.9	27.508	237	237;292	12									1	4	3	3		2	2	1
Q9UM00	Q9UM00	2	2	2	Transmembrane and coiled-coil domain-containing protein 1	TMCO1	>sp|Q9UM00|TMCO1_HUMAN Calcium load-activated calcium channel OS=Homo sapiens GN=TMCO1 PE=1 SV=1	1	2	2	2	1	2	1	1	1	2	1	1	1	2	1	1	12.2	12.2	12.2	21.175	188	188	14.4								1	1						7	1
Q01469;A8MUU1	Q01469	5;1	5;1	5;1	Fatty acid-binding protein, epidermal	FABP5	>sp|Q01469|FABP5_HUMAN Fatty acid-binding protein, epidermal OS=Homo sapiens GN=FABP5 PE=1 SV=3	2	5	5	5	2	3	2	5	2	3	2	5	2	3	2	5	52.6	52.6	52.6	15.164	135	135;101	9.36		2	1			2	2		1					1	5
Q14894	Q14894	6	6	6	Ketimine reductase mu-crystallin	CRYM	>sp|Q14894|CRYM_HUMAN Ketimine reductase mu-crystallin OS=Homo sapiens GN=CRYM PE=1 SV=1	1	6	6	6	4	3	3	5	4	3	3	5	4	3	3	5	33.4	33.4	33.4	33.775	314	314	8.33			1	4	1	1	2	3	2	1	2	1	1			2
Q96TA1	Q96TA1	14	14	14	Niban-like protein 1	FAM129B	>sp|Q96TA1|NIBL1_HUMAN Niban-like protein 1 OS=Homo sapiens GN=FAM129B PE=1 SV=3	1	14	14	14	10	9	9	12	10	9	9	12	10	9	9	12	34.9	34.9	34.9	84.137	746	746	11.7				2	7	5	4	2		2	1	3	7	14	11	6	1	2
Q9H2H9	Q9H2H9	2	2	2	Sodium-coupled neutral amino acid transporter 1	SLC38A1	>sp|Q9H2H9|S38A1_HUMAN Sodium-coupled neutral amino acid transporter 1 OS=Homo sapiens GN=SLC38A1 PE=1 SV=1	1	2	2	2	2	2	1	1	2	2	1	1	2	2	1	1	5.7	5.7	5.7	54.047	487	487	13.7										1	2					4
Q9NWV8	Q9NWV8	6	6	6	BRISC and BRCA1-A complex member 1	BABAM1	>sp|Q9NWV8|BABA1_HUMAN BRISC and BRCA1-A complex member 1 OS=Homo sapiens GN=BABAM1 PE=1 SV=1	1	6	6	6	4	5	4	4	4	5	4	4	4	5	4	4	31.6	31.6	31.6	36.56	329	329	7.75				11	3				1		1	3		4	1
O15254	O15254	3	3	3	Peroxisomal acyl-coenzyme A oxidase 3	ACOX3	>sp|O15254|ACOX3_HUMAN Peroxisomal acyl-coenzyme A oxidase 3 OS=Homo sapiens GN=ACOX3 PE=1 SV=2	1	3	3	3	1	0	1	1	1	0	1	1	1	0	1	1	8.3	8.3	8.3	77.628	700	700	13											1	1				1
Q9H0L4	Q9H0L4	5	5	3	Cleavage stimulation factor subunit 2 tau variant	CSTF2T	>sp|Q9H0L4|CSTFT_HUMAN Cleavage stimulation factor subunit 2 tau variant OS=Homo sapiens GN=CSTF2T PE=1 SV=1	1	5	5	3	2	2	5	2	2	2	5	2	1	2	3	2	20.6	20.6	13.5	64.436	616	616	6.54			4	1	4							3	1
P61081	P61081	6	6	6	NEDD8-conjugating enzyme Ubc12	UBE2M	>sp|P61081|UBC12_HUMAN NEDD8-conjugating enzyme Ubc12 OS=Homo sapiens GN=UBE2M PE=1 SV=1	1	6	6	6	4	6	6	6	4	6	6	6	4	6	6	6	42.1	42.1	42.1	20.9	183	183	8.71				6	4	3	1		3	8	6	3	3	1
Q08209	Q08209	7	7	4	Serine/threonine-protein phosphatase 2B catalytic subunit alpha isoform	PPP3CA	>sp|Q08209|PP2BA_HUMAN Serine/threonine-protein phosphatase 2B catalytic subunit alpha isoform OS=Homo sapiens GN=PPP3CA PE=1 SV=1	1	7	7	4	6	5	5	5	6	5	5	5	4	3	2	2	23	23	14	58.687	521	521	11.4				3				6	4				1	7	2			4
Q2M389	Q2M389	6	6	6	WASH complex subunit 7	KIAA1033	>sp|Q2M389|WASC4_HUMAN WASH complex subunit 4 OS=Homo sapiens GN=WASHC4 PE=1 SV=2	1	6	6	6	4	2	1	4	4	2	1	4	4	2	1	4	9.9	9.9	9.9	136.4	1173	1173	10.7				1				4	2	1		2			1			2
Q7Z3E5	Q7Z3E5	3	3	3	LisH domain-containing protein ARMC9	ARMC9	>sp|Q7Z3E5|ARMC9_HUMAN LisH domain-containing protein ARMC9 OS=Homo sapiens GN=ARMC9 PE=1 SV=2	1	3	3	3	1	2	3	2	1	2	3	2	1	2	3	2	8.6	8.6	8.6	91.761	817	817	8.12				3	1				1				3
O00194;P51159	O00194;P51159	2;1	2;1	2;1	Ras-related protein Rab-27B;Ras-related protein Rab-27A	RAB27B;RAB27A	>sp|O00194|RB27B_HUMAN Ras-related protein Rab-27B OS=Homo sapiens GN=RAB27B PE=1 SV=4;>sp|P51159|RB27A_HUMAN Ras-related protein Rab-27A OS=Homo sapiens GN=RAB27A PE=1 SV=3	2	2	2	2	1	1	1	2	1	1	1	2	1	1	1	2	9.6	9.6	9.6	24.608	218	218;221	7.64						4	4			1	2
O43427	O43427	3	3	3	Acidic fibroblast growth factor intracellular-binding protein	FIBP	>sp|O43427|FIBP_HUMAN Acidic fibroblast growth factor intracellular-binding protein OS=Homo sapiens GN=FIBP PE=1 SV=3	1	3	3	3	2	2	3	0	2	2	3	0	2	2	3	0	9.3	9.3	9.3	41.878	364	364	10.2				3					1						3	1
A0FGR8	A0FGR8	2	2	2	Extended synaptotagmin-2	ESYT2	>sp|A0FGR8|ESYT2_HUMAN Extended synaptotagmin-2 OS=Homo sapiens GN=ESYT2 PE=1 SV=1	1	2	2	2	2	1	2	1	2	1	2	1	2	1	2	1	3.5	3.5	3.5	102.36	921	921	14.5														3	3
P56589	P56589	3	3	3	Peroxisomal biogenesis factor 3	PEX3	>sp|P56589|PEX3_HUMAN Peroxisomal biogenesis factor 3 OS=Homo sapiens GN=PEX3 PE=1 SV=1	1	3	3	3	3	3	2	2	3	3	2	2	3	3	2	2	14.7	14.7	14.7	42.139	373	373	10.2						4	2					2	2		3
Q9HBL8	Q9HBL8	8	8	8	NmrA-like family domain-containing protein 1	NMRAL1	>sp|Q9HBL8|NMRL1_HUMAN NmrA-like family domain-containing protein 1 OS=Homo sapiens GN=NMRAL1 PE=1 SV=1	1	8	8	8	6	5	3	5	6	5	3	5	6	5	3	5	29.1	29.1	29.1	33.344	299	299	9.46			3	7	1				1	3	3				4	1		1	2
Q70J99	Q70J99	2	2	2	Protein unc-13 homolog D	UNC13D	>sp|Q70J99|UN13D_HUMAN Protein unc-13 homolog D OS=Homo sapiens GN=UNC13D PE=1 SV=1	1	2	2	2	2	2	2	2	2	2	2	2	2	2	2	2	4.5	4.5	4.5	123.28	1090	1090	12									1	2	2	3		3	1
P47813;O14602	P47813;O14602	6;4	6;4	6;4	Eukaryotic translation initiation factor 1A, X-chromosomal;Eukaryotic translation initiation factor 1A, Y-chromosomal	EIF1AX;EIF1AY	>sp|P47813|IF1AX_HUMAN Eukaryotic translation initiation factor 1A, X-chromosomal OS=Homo sapiens GN=EIF1AX PE=1 SV=2;>sp|O14602|IF1AY_HUMAN Eukaryotic translation initiation factor 1A, Y-chromosomal OS=Homo sapiens GN=EIF1AY PE=1 SV=4	2	6	6	6	5	5	6	4	5	5	6	4	5	5	6	4	57.6	57.6	57.6	16.46	144	144;144	13.6	1							5	5	2	4	1		3	12	12	4		1
O43572	O43572	4	4	4	A-kinase anchor protein 10, mitochondrial	AKAP10	>sp|O43572|AKA10_HUMAN A-kinase anchor protein 10, mitochondrial OS=Homo sapiens GN=AKAP10 PE=1 SV=2	1	4	4	4	2	2	3	1	2	2	3	1	2	2	3	1	8.6	8.6	8.6	73.817	662	662	12.8							1		1					4	2
P30046;A6NHG4	P30046;A6NHG4	3;2	3;2	3;2	D-dopachrome decarboxylase;D-dopachrome decarboxylase-like protein	DDT;DDTL	>sp|P30046|DOPD_HUMAN D-dopachrome decarboxylase OS=Homo sapiens GN=DDT PE=1 SV=3;>sp|A6NHG4|DDTL_HUMAN D-dopachrome decarboxylase-like protein OS=Homo sapiens GN=DDTL PE=2 SV=1	2	3	3	3	3	2	2	2	3	2	2	2	3	2	2	2	32.2	32.2	32.2	12.712	118	118;134	13.6								4	3	1	1				1				4
Q6UXD5	Q6UXD5	2	2	2	Seizure 6-like protein 2	SEZ6L2	>sp|Q6UXD5|SE6L2_HUMAN Seizure 6-like protein 2 OS=Homo sapiens GN=SEZ6L2 PE=1 SV=2	1	2	2	2	2	1	1	2	2	1	1	2	2	1	1	2	6.9	6.9	6.9	97.559	910	910	10.7									1	3	1	1	1
Q6NXG1	Q6NXG1	6	6	5	Epithelial splicing regulatory protein 1	ESRP1	>sp|Q6NXG1|ESRP1_HUMAN Epithelial splicing regulatory protein 1 OS=Homo sapiens GN=ESRP1 PE=1 SV=2	1	6	6	5	3	4	3	6	3	4	3	6	3	3	3	5	13.1	13.1	11.3	75.585	681	681	12.1						4	6	2	2	1		3	5	3	2	3	2	2	1
Q99805	Q99805	8	8	8	Transmembrane 9 superfamily member 2	TM9SF2	>sp|Q99805|TM9S2_HUMAN Transmembrane 9 superfamily member 2 OS=Homo sapiens GN=TM9SF2 PE=1 SV=1	1	8	8	8	5	5	5	8	5	5	5	8	5	5	5	8	19.8	19.8	19.8	75.775	663	663	12.6						5	5	6	4		1		1			3	7	10
Q6IAN0	Q6IAN0	8	8	8	Dehydrogenase/reductase SDR family member 7B	DHRS7B	>sp|Q6IAN0|DRS7B_HUMAN Dehydrogenase/reductase SDR family member 7B OS=Homo sapiens GN=DHRS7B PE=1 SV=2	1	8	8	8	6	4	7	5	6	4	7	5	6	4	7	5	28.6	28.6	28.6	35.119	325	325	9.76				4	4	8	8	4	4					3	1			8
Q9P126	Q9P126	2	2	2	C-type lectin domain family 1 member B	CLEC1B	>sp|Q9P126|CLC1B_HUMAN C-type lectin domain family 1 member B OS=Homo sapiens GN=CLEC1B PE=1 SV=2	1	2	2	2	1	2	1	1	1	2	1	1	1	2	1	1	6.6	6.6	6.6	26.595	229	229	14.8						1											4
P46060	P46060	12	12	12	Ran GTPase-activating protein 1	RANGAP1	>sp|P46060|RAGP1_HUMAN Ran GTPase-activating protein 1 OS=Homo sapiens GN=RANGAP1 PE=1 SV=1	1	12	12	12	10	10	12	7	10	10	12	7	10	10	12	7	32.7	32.7	32.7	63.541	587	587	9.56			9	2	4	3	2	7	3			12	6				9
Q9H0R4	Q9H0R4	4	4	4	Haloacid dehalogenase-like hydrolase domain-containing protein 2	HDHD2	>sp|Q9H0R4|HDHD2_HUMAN Haloacid dehalogenase-like hydrolase domain-containing protein 2 OS=Homo sapiens GN=HDHD2 PE=1 SV=1	1	4	4	4	2	3	2	3	2	3	2	3	2	3	2	3	27.4	27.4	27.4	28.536	259	259	12.1			1						1	4	2			3	4		1
P13693;Q56UQ5	P13693	8;2	8;2	8;2	Translationally-controlled tumor protein	TPT1	>sp|P13693|TCTP_HUMAN Translationally-controlled tumor protein OS=Homo sapiens GN=TPT1 PE=1 SV=1	2	8	8	8	8	7	7	6	8	7	7	6	8	7	7	6	52.9	52.9	52.9	19.595	172	172;140	12.5			3	4	4	6	8	1	1					6	8	17	4		1
Q53H12	Q53H12	3	3	3	Acylglycerol kinase, mitochondrial	AGK	>sp|Q53H12|AGK_HUMAN Acylglycerol kinase, mitochondrial OS=Homo sapiens GN=AGK PE=1 SV=2	1	3	3	3	2	1	2	1	2	1	2	1	2	1	2	1	10	10	10	47.137	422	422	11.7										3	3	2						1
Q8TC07	Q8TC07	3	3	3	TBC1 domain family member 15	TBC1D15	>sp|Q8TC07|TBC15_HUMAN TBC1 domain family member 15 OS=Homo sapiens GN=TBC1D15 PE=1 SV=2	1	3	3	3	3	3	1	2	3	3	1	2	3	3	1	2	5.8	5.8	5.8	79.49	691	691	7.45		3						4	2				2
Q8WWX9	Q8WWX9	3	3	3	Selenoprotein M	SELM	>sp|Q8WWX9|SELM_HUMAN Selenoprotein M OS=Homo sapiens GN=SELENOM PE=1 SV=3	1	3	3	3	2	2	1	0	2	2	1	0	2	2	1	0	26.2	26.2	26.2	16.231	145	145	9.88							2		1	2	2			1
Q9H8S9;Q7L9L4	Q9H8S9;Q7L9L4	3;2	3;2	3;2	MOB kinase activator 1A;MOB kinase activator 1B	MOB1A;MOB1B	>sp|Q9H8S9|MOB1A_HUMAN MOB kinase activator 1A OS=Homo sapiens GN=MOB1A PE=1 SV=4;>sp|Q7L9L4|MOB1B_HUMAN MOB kinase activator 1B OS=Homo sapiens GN=MOB1B PE=1 SV=3	2	3	3	3	2	1	1	2	2	1	1	2	2	1	1	2	15.3	15.3	15.3	25.079	216	216;216	5.67		7																1	1
Q96PU5	Q96PU5	7	6	4	E3 ubiquitin-protein ligase NEDD4-like	NEDD4L	>sp|Q96PU5|NED4L_HUMAN E3 ubiquitin-protein ligase NEDD4-like OS=Homo sapiens GN=NEDD4L PE=1 SV=2	1	7	6	4	5	5	5	0	4	4	4	0	3	3	2	0	7.7	6.9	4.6	111.93	975	975	10.9					1			3	2	2	3		2			3
Q13555;Q13554;Q9UQM7	Q13555	9;3;2	9;3;2	7;1;0	Calcium/calmodulin-dependent protein kinase type II subunit gamma	CAMK2G	>sp|Q13555|KCC2G_HUMAN Calcium/calmodulin-dependent protein kinase type II subunit gamma OS=Homo sapiens GN=CAMK2G PE=1 SV=3	3	9	9	7	6	8	6	6	6	8	6	6	4	6	4	4	24.6	24.6	19	62.608	558	558;666;478	10.2				4	1	5	4	2	2	1	2	4	1	6	2		4
Q9H2U1	Q9H2U1	10	10	10	ATP-dependent RNA helicase DHX36	DHX36	>sp|Q9H2U1|DHX36_HUMAN ATP-dependent RNA helicase DHX36 OS=Homo sapiens GN=DHX36 PE=1 SV=2	1	10	10	10	9	6	10	5	9	6	10	5	9	6	10	5	13.3	13.3	13.3	114.76	1008	1008	10.7				2	5	3	5	4	4	4	4	1	3			2	3	1	6
Q9NP72	Q9NP72	9	9	9	Ras-related protein Rab-18	RAB18	>sp|Q9NP72|RAB18_HUMAN Ras-related protein Rab-18 OS=Homo sapiens GN=RAB18 PE=1 SV=1	1	9	9	9	9	8	8	7	9	8	8	7	9	8	8	7	55.3	55.3	55.3	22.977	206	206	7.22	4	3		4	1	10	7	13	12	4	7
Q13310	Q13310	18	9	9	Polyadenylate-binding protein 4	PABPC4	>sp|Q13310|PABP4_HUMAN Polyadenylate-binding protein 4 OS=Homo sapiens GN=PABPC4 PE=1 SV=1	1	18	9	9	17	15	15	12	8	8	8	6	8	8	8	6	37.9	21.6	21.6	70.782	644	644	14			2				1	1	1	6	4			11	10	12
O00159	O00159	14	14	14	Unconventional myosin-Ic	MYO1C	>sp|O00159|MYO1C_HUMAN Unconventional myosin-Ic OS=Homo sapiens GN=MYO1C PE=1 SV=4	1	14	14	14	10	9	10	14	10	9	10	14	10	9	10	14	15.8	15.8	15.8	121.68	1063	1063	9.9				8				8	11	17	14	8	2	1			4
Q96Q11	Q96Q11	6	6	6	CCA tRNA nucleotidyltransferase 1, mitochondrial	TRNT1	>sp|Q96Q11|TRNT1_HUMAN CCA tRNA nucleotidyltransferase 1, mitochondrial OS=Homo sapiens GN=TRNT1 PE=1 SV=2	1	6	6	6	3	2	3	5	3	2	3	5	3	2	3	5	16.6	16.6	16.6	50.127	434	434	10.5						2	1	4	3	1	2			4	1			1
Q9Y4P3	Q9Y4P3	3	3	3	Transducin beta-like protein 2	TBL2	>sp|Q9Y4P3|TBL2_HUMAN Transducin beta-like protein 2 OS=Homo sapiens GN=TBL2 PE=1 SV=1	1	3	3	3	3	3	3	0	3	3	3	0	3	3	3	0	13.6	13.6	13.6	49.797	447	447	9.75						3	3						6
Q969Y2	Q969Y2	5	5	5	tRNA modification GTPase GTPBP3, mitochondrial	GTPBP3	>sp|Q969Y2|GTPB3_HUMAN tRNA modification GTPase GTPBP3, mitochondrial OS=Homo sapiens GN=GTPBP3 PE=1 SV=2	1	5	5	5	3	3	3	4	3	3	3	4	3	3	3	4	20.5	20.5	20.5	52.058	492	492	10.4			5	2										1	4	1		3
P42166	P42166	16	16	10	Lamina-associated polypeptide 2, isoform alpha;Thymopoietin;Thymopentin	TMPO	>sp|P42166|LAP2A_HUMAN Lamina-associated polypeptide 2, isoform alpha OS=Homo sapiens GN=TMPO PE=1 SV=2	1	16	16	10	11	12	13	14	11	12	13	14	7	9	9	9	46.7	46.7	34.3	75.491	694	694	8.54			10	9	5	7	8	3	2		1	7	8	8	6
Q12792	Q12792	7	6	6	Twinfilin-1	TWF1	>sp|Q12792|TWF1_HUMAN Twinfilin-1 OS=Homo sapiens GN=TWF1 PE=1 SV=3	1	7	6	6	6	5	5	5	5	4	4	4	5	4	4	4	23.7	21.7	21.7	40.282	350	350	9.43				2	5	6	4	1	1					1			8
Q8IZP0	Q8IZP0	5	5	5	Abl interactor 1	ABI1	>sp|Q8IZP0|ABI1_HUMAN Abl interactor 1 OS=Homo sapiens GN=ABI1 PE=1 SV=4	1	5	5	5	2	2	1	5	2	2	1	5	2	2	1	5	12.2	12.2	12.2	55.08	508	508	5.67	1	3		3	1	1	1					1							1
Q9UKK9	Q9UKK9	12	12	12	ADP-sugar pyrophosphatase	NUDT5	>sp|Q9UKK9|NUDT5_HUMAN ADP-sugar pyrophosphatase OS=Homo sapiens GN=NUDT5 PE=1 SV=1	1	12	12	12	10	9	9	10	10	9	9	10	10	9	9	10	63	63	63	24.327	219	219	13.8	1	1		2	2	1		7	5		2		2	8	5	10	3	2	13
Q8IWX8	Q8IWX8	5	5	5	Calcium homeostasis endoplasmic reticulum protein	CHERP	>sp|Q8IWX8|CHERP_HUMAN Calcium homeostasis endoplasmic reticulum protein OS=Homo sapiens GN=CHERP PE=1 SV=3	1	5	5	5	4	2	0	4	4	2	0	4	4	2	0	4	10.4	10.4	10.4	103.7	916	916	12.9				2							2		3
P49903	P49903	8	8	8	Selenide, water dikinase 1	SEPHS1	>sp|P49903|SPS1_HUMAN Selenide, water dikinase 1 OS=Homo sapiens GN=SEPHS1 PE=1 SV=2	1	8	8	8	7	6	6	8	7	6	6	8	7	6	6	8	44.6	44.6	44.6	42.91	392	392	12.6	3	1		1	3	2	1						11	9	12			1	7
P51571	P51571	4	4	4	Translocon-associated protein subunit delta	SSR4	>sp|P51571|SSRD_HUMAN Translocon-associated protein subunit delta OS=Homo sapiens GN=SSR4 PE=1 SV=1	1	4	4	4	4	4	4	4	4	4	4	4	4	4	4	4	30.6	30.6	30.6	18.998	173	173	11.5						3	3	4	3	1	2		6	1			8
Q9Y2L1	Q9Y2L1	5	5	5	Exosome complex exonuclease RRP44	DIS3	>sp|Q9Y2L1|RRP44_HUMAN Exosome complex exonuclease RRP44 OS=Homo sapiens GN=DIS3 PE=1 SV=2	1	5	5	5	3	4	4	3	3	4	4	3	3	4	4	3	8.8	8.8	8.8	109	958	958	12.6								1	2	3	4			3				4
P49354	P49354	10	10	10	Protein farnesyltransferase/geranylgeranyltransferase type-1 subunit alpha	FNTA	>sp|P49354|FNTA_HUMAN Protein farnesyltransferase/geranylgeranyltransferase type-1 subunit alpha OS=Homo sapiens GN=FNTA PE=1 SV=1	1	10	10	10	8	7	8	7	8	7	8	7	8	7	8	7	36.7	36.7	36.7	44.408	379	379	9.13				5		7	9	6	3	2	2		7	1	1	1	3
Q9H0A8	Q9H0A8	2	2	2	COMM domain-containing protein 4	COMMD4	>sp|Q9H0A8|COMD4_HUMAN COMM domain-containing protein 4 OS=Homo sapiens GN=COMMD4 PE=1 SV=1	1	2	2	2	2	1	1	1	2	1	1	1	2	1	1	1	13.6	13.6	13.6	21.764	199	199	6.43					4	1	1					1
O14828	O14828	6	6	6	Secretory carrier-associated membrane protein 3	SCAMP3	>sp|O14828|SCAM3_HUMAN Secretory carrier-associated membrane protein 3 OS=Homo sapiens GN=SCAMP3 PE=1 SV=3	1	6	6	6	5	4	4	5	5	4	4	5	5	4	4	5	30.8	30.8	30.8	38.287	347	347	8.62			3	2		8	9	1	1					1		2	5
P23743	P23743	3	3	3	Diacylglycerol kinase alpha	DGKA	>sp|P23743|DGKA_HUMAN Diacylglycerol kinase alpha OS=Homo sapiens GN=DGKA PE=1 SV=3	1	3	3	3	1	1	1	2	1	1	1	2	1	1	1	2	5.7	5.7	5.7	82.629	735	735	6.4		3										1		1
P31689	P31689	7	7	7	DnaJ homolog subfamily A member 1	DNAJA1	>sp|P31689|DNJA1_HUMAN DnaJ homolog subfamily A member 1 OS=Homo sapiens GN=DNAJA1 PE=1 SV=2	1	7	7	7	6	6	6	7	6	6	6	7	6	6	6	7	34.3	34.3	34.3	44.868	397	397	11.1				2	4	7	11	4	2	1	2		8	2	9	4	1	7	1
P50579	P50579	10	10	10	Methionine aminopeptidase 2	METAP2	>sp|P50579|MAP2_HUMAN Methionine aminopeptidase 2 OS=Homo sapiens GN=METAP2 PE=1 SV=1	1	10	10	10	7	4	6	8	7	4	6	8	7	4	6	8	23.2	23.2	23.2	52.891	478	478	13.1				2	1	2	2	1	1			1	8	1			11	2	2
Q16204	Q16204	12	12	12	Coiled-coil domain-containing protein 6	CCDC6	>sp|Q16204|CCDC6_HUMAN Coiled-coil domain-containing protein 6 OS=Homo sapiens GN=CCDC6 PE=1 SV=2	1	12	12	12	8	9	11	11	8	9	11	11	8	9	11	11	34.6	34.6	34.6	53.29	474	474	10.4				6	5	3	4	5	5	5	4	1			10	1	3
P23297	P23297	3	3	3	Protein S100-A1	S100A1	>sp|P23297|S10A1_HUMAN Protein S100-A1 OS=Homo sapiens GN=S100A1 PE=1 SV=2	1	3	3	3	2	2	2	1	2	2	2	1	2	2	2	1	46.8	46.8	46.8	10.546	94	94	15.8												1	8	6	6	5	4	4	4
Q00059	Q00059	5	5	5	Transcription factor A, mitochondrial	TFAM	>sp|Q00059|TFAM_HUMAN Transcription factor A, mitochondrial OS=Homo sapiens GN=TFAM PE=1 SV=1	1	5	5	5	4	5	3	5	4	5	3	5	4	5	3	5	19.9	19.9	19.9	29.096	246	246	12.9									2	7	4					2	7
O75110	O75110	2	2	2	Probable phospholipid-transporting ATPase IIA	ATP9A	>sp|O75110|ATP9A_HUMAN Probable phospholipid-transporting ATPase IIA OS=Homo sapiens GN=ATP9A PE=1 SV=3	1	2	2	2	1	1	1	1	1	1	1	1	1	1	1	1	2.7	2.7	2.7	118.58	1047	1047	14.2												2	1
P63027	P63027	3	1	1	Vesicle-associated membrane protein 2	VAMP2	>sp|P63027|VAMP2_HUMAN Vesicle-associated membrane protein 2 OS=Homo sapiens GN=VAMP2 PE=1 SV=3	1	3	1	1	3	1	3	2	1	0	1	0	1	0	1	0	34.5	13.8	13.8	12.663	116	116	5					2
Q9UBC2	Q9UBC2	11	11	11	Epidermal growth factor receptor substrate 15-like 1	EPS15L1	>sp|Q9UBC2|EP15R_HUMAN Epidermal growth factor receptor substrate 15-like 1 OS=Homo sapiens GN=EPS15L1 PE=1 SV=1	1	11	11	11	9	8	4	7	9	8	4	7	9	8	4	7	25.1	25.1	25.1	94.254	864	864	11.8					1	5	6		1	2	2	1	1	7	7	4		3
P51946	P51946	2	2	2	Cyclin-H	CCNH	>sp|P51946|CCNH_HUMAN Cyclin-H OS=Homo sapiens GN=CCNH PE=1 SV=1	1	2	2	2	2	2	2	1	2	2	2	1	2	2	2	1	7.7	7.7	7.7	37.643	323	323	10.6							1	2	3						3
Q00535	Q00535	4	3	3	Cyclin-dependent-like kinase 5	CDK5	>sp|Q00535|CDK5_HUMAN Cyclin-dependent-like kinase 5 OS=Homo sapiens GN=CDK5 PE=1 SV=3	1	4	3	3	3	3	3	4	2	2	2	3	2	2	2	3	14.4	11.6	11.6	33.304	292	292	8					1	5	5	3	3	3	3
A5PLL7	A5PLL7	2	2	2	Transmembrane protein 189	TMEM189	>sp|A5PLL7|TM189_HUMAN Transmembrane protein 189 OS=Homo sapiens GN=TMEM189 PE=1 SV=3	1	2	2	2	2	2	1	1	2	2	1	1	2	2	1	1	14.4	14.4	14.4	31.135	270	270	17.3														2					4
O43252	O43252	9	9	9	Bifunctional 3-phosphoadenosine 5-phosphosulfate synthase 1;Sulfate adenylyltransferase;Adenylyl-sulfate kinase	PAPSS1	>sp|O43252|PAPS1_HUMAN Bifunctional 3-phosphoadenosine 5-phosphosulfate synthase 1 OS=Homo sapiens GN=PAPSS1 PE=1 SV=2	1	9	9	9	7	4	6	8	7	4	6	8	7	4	6	8	21	21	21	70.832	624	624	9.17				5	4	2			2	4	3	1	8			1
P22314	P22314	48	48	48	Ubiquitin-like modifier-activating enzyme 1	UBA1	>sp|P22314|UBA1_HUMAN Ubiquitin-like modifier-activating enzyme 1 OS=Homo sapiens GN=UBA1 PE=1 SV=3	1	48	48	48	37	36	35	44	37	36	35	44	37	36	35	44	63.7	63.7	63.7	117.85	1058	1058	11.3		4	13	57	59	42	46	25	19	13	15	14	19	38	22	26	40	28	26
P12814;P35609;Q08043	P12814	40;7;6	27;0;0	27;0;0	Alpha-actinin-1	ACTN1	>sp|P12814|ACTN1_HUMAN Alpha-actinin-1 OS=Homo sapiens GN=ACTN1 PE=1 SV=2	3	40	27	27	32	33	33	36	20	20	20	23	20	20	20	23	59.6	45	45	103.06	892	892;894;901	12.2				12	10	8	8	4	5	7	9	3	7	11	12	14	11	8	4
Q9H074	Q9H074	11	11	11	Polyadenylate-binding protein-interacting protein 1	PAIP1	>sp|Q9H074|PAIP1_HUMAN Polyadenylate-binding protein-interacting protein 1 OS=Homo sapiens GN=PAIP1 PE=1 SV=1	1	11	11	11	8	7	9	10	8	7	9	10	8	7	9	10	33.2	33.2	33.2	53.524	479	479	10.6			7	6	2	1	2	9	10		1	5					7		12
P34913	P34913	3	3	3	Bifunctional epoxide hydrolase 2;Cytosolic epoxide hydrolase 2;Lipid-phosphate phosphatase	EPHX2	>sp|P34913|HYES_HUMAN Bifunctional epoxide hydrolase 2 OS=Homo sapiens GN=EPHX2 PE=1 SV=2	1	3	3	3	2	1	1	2	2	1	1	2	2	1	1	2	8.8	8.8	8.8	62.615	555	555	9.27				4						1	2	2		1		1
O43707;Q9H254	O43707	46;1	46;1	33;1	Alpha-actinin-4	ACTN4	>sp|O43707|ACTN4_HUMAN Alpha-actinin-4 OS=Homo sapiens GN=ACTN4 PE=1 SV=2	2	46	46	33	41	41	40	42	41	41	40	42	29	28	27	29	66	66	51.6	104.85	911	911;2564	13.3		3	1	10	15	16	18	18	19	21	21	15	7	35	46	40	23	15	21
P17480	P17480	3	3	3	Nucleolar transcription factor 1	UBTF	>sp|P17480|UBF1_HUMAN Nucleolar transcription factor 1 OS=Homo sapiens GN=UBTF PE=1 SV=1	1	3	3	3	3	3	3	1	3	3	3	1	3	3	3	1	3.9	3.9	3.9	89.405	764	764	12.1									1	2	2	4	2		3
O75083	O75083	19	19	19	WD repeat-containing protein 1	WDR1	>sp|O75083|WDR1_HUMAN WD repeat-containing protein 1 OS=Homo sapiens GN=WDR1 PE=1 SV=4	1	19	19	19	18	16	16	16	18	16	16	16	18	16	16	16	55	55	55	66.193	606	606	13.6				14	5	4	4	4	5	8	7	1	8		6	6	20	28	4
P10301;P62070	P10301;P62070	3;2	3;2	3;2	Ras-related protein R-Ras;Ras-related protein R-Ras2	RRAS;RRAS2	>sp|P10301|RRAS_HUMAN Ras-related protein R-Ras OS=Homo sapiens GN=RRAS PE=1 SV=1;>sp|P62070|RRAS2_HUMAN Ras-related protein R-Ras2 OS=Homo sapiens GN=RRAS2 PE=1 SV=1	2	3	3	3	3	3	2	1	3	3	2	1	3	3	2	1	15.6	15.6	15.6	23.48	218	218;204	7.27				2		2	3		1	3
Q03426	Q03426	9	9	9	Mevalonate kinase	MVK	>sp|Q03426|KIME_HUMAN Mevalonate kinase OS=Homo sapiens GN=MVK PE=1 SV=1	1	9	9	9	6	5	4	8	6	5	4	8	6	5	4	8	35.9	35.9	35.9	42.45	396	396	8.76		1		7	1	5	4	1			1	7	2	2		3
Q9NR46	Q9NR46	11	11	11	Endophilin-B2	SH3GLB2	>sp|Q9NR46|SHLB2_HUMAN Endophilin-B2 OS=Homo sapiens GN=SH3GLB2 PE=1 SV=1	1	11	11	11	6	7	7	9	6	7	7	9	6	7	7	9	31.4	31.4	31.4	43.973	395	395	12.4		1						1	3	8	7	3	2	9		4		2	2
O60524	O60524	3	3	3	Nuclear export mediator factor NEMF	NEMF	>sp|O60524|NEMF_HUMAN Nuclear export mediator factor NEMF OS=Homo sapiens GN=NEMF PE=1 SV=4	1	3	3	3	2	1	3	1	2	1	3	1	2	1	3	1	4.7	4.7	4.7	122.95	1076	1076	7.86					2		3					2
P19623	P19623	10	10	10	Spermidine synthase	SRM	>sp|P19623|SPEE_HUMAN Spermidine synthase OS=Homo sapiens GN=SRM PE=1 SV=1	1	10	10	10	9	9	9	9	9	9	9	9	9	9	9	9	48	48	48	33.824	302	302	10.6	2	3		8		6	4	5	3	3	4					5	4	13	1
Q9NZD8	Q9NZD8	4	4	4	Maspardin	SPG21	>sp|Q9NZD8|SPG21_HUMAN Maspardin OS=Homo sapiens GN=SPG21 PE=1 SV=1	1	4	4	4	4	4	4	2	4	4	4	2	4	4	4	2	18.8	18.8	18.8	34.96	308	308	11.1									3	7	7				4
O96017	O96017	3	3	3	Serine/threonine-protein kinase Chk2	CHEK2	>sp|O96017|CHK2_HUMAN Serine/threonine-protein kinase Chk2 OS=Homo sapiens GN=CHEK2 PE=1 SV=1	1	3	3	3	1	1	1	3	1	1	1	3	1	1	1	3	7.7	7.7	7.7	60.914	543	543	9.5						1	2	1	1				3
P06493	P06493	16	16	14	Cyclin-dependent kinase 1	CDK1	>sp|P06493|CDK1_HUMAN Cyclin-dependent kinase 1 OS=Homo sapiens GN=CDK1 PE=1 SV=3	1	16	16	14	11	11	13	13	11	11	13	13	9	9	11	11	63.3	63.3	56.9	34.095	297	297	13.6				3	6	7	11	7	5	7	9	11	4	9	10	16	21	10	21
Q9BQ70	Q9BQ70	2	2	2	Transcription factor 25	TCF25	>sp|Q9BQ70|TCF25_HUMAN Transcription factor 25 OS=Homo sapiens GN=TCF25 PE=1 SV=1	1	2	2	2	2	2	1	1	2	2	1	1	2	2	1	1	7.8	7.8	7.8	76.666	676	676	15.1														3	2	2	1
P55209	P55209	18	18	16	Nucleosome assembly protein 1-like 1	NAP1L1	>sp|P55209|NP1L1_HUMAN Nucleosome assembly protein 1-like 1 OS=Homo sapiens GN=NAP1L1 PE=1 SV=1	1	18	18	16	17	16	16	15	17	16	16	15	15	14	14	13	64.5	64.5	61.9	45.374	391	391	13			2	13	9	3	3	8	8	12	8	9	17	10	14	18	15	8	16
Q86XZ4	Q86XZ4	2	2	2	Spermatogenesis-associated serine-rich protein 2	SPATS2	>sp|Q86XZ4|SPAS2_HUMAN Spermatogenesis-associated serine-rich protein 2 OS=Homo sapiens GN=SPATS2 PE=1 SV=1	1	2	2	2	2	1	0	0	2	1	0	0	2	1	0	0	5.5	5.5	5.5	59.544	545	545	6.4						3	2
Q13286	Q13286	2	2	2	Battenin	CLN3	>sp|Q13286|CLN3_HUMAN Battenin OS=Homo sapiens GN=CLN3 PE=1 SV=1	1	2	2	2	2	1	2	2	2	1	2	2	2	1	2	2	8.7	8.7	8.7	47.622	438	438	9.38				2	2									3	1
O43396	O43396	12	12	12	Thioredoxin-like protein 1	TXNL1	>sp|O43396|TXNL1_HUMAN Thioredoxin-like protein 1 OS=Homo sapiens GN=TXNL1 PE=1 SV=3	1	12	12	12	9	7	8	10	9	7	8	10	9	7	8	10	48.4	48.4	48.4	32.251	289	289	11.1				1	5	3	2	2	2	7	5	1	3	8	6	1		3
Q5JU85	Q5JU85	3	3	3	IQ motif and SEC7 domain-containing protein 2	IQSEC2	>sp|Q5JU85|IQEC2_HUMAN IQ motif and SEC7 domain-containing protein 2 OS=Homo sapiens GN=IQSEC2 PE=1 SV=1	1	3	3	3	0	1	2	3	0	1	2	3	0	1	2	3	4.1	4.1	4.1	161.73	1478	1478	13.5										1			2		3
Q9UHD9	Q9UHD9	5	3	3	Ubiquilin-2	UBQLN2	>sp|Q9UHD9|UBQL2_HUMAN Ubiquilin-2 OS=Homo sapiens GN=UBQLN2 PE=1 SV=2	1	5	3	3	3	2	4	4	2	1	2	2	2	1	2	2	9.8	5.8	5.8	65.695	624	624	13.2						1	1								3	3
Q9BSV6	Q9BSV6	6	6	6	tRNA-splicing endonuclease subunit Sen34	TSEN34	>sp|Q9BSV6|SEN34_HUMAN tRNA-splicing endonuclease subunit Sen34 OS=Homo sapiens GN=TSEN34 PE=1 SV=1	1	6	6	6	4	4	4	4	4	4	4	4	4	4	4	4	28.7	28.7	28.7	33.652	310	310	8.41		1	1		2	4	3	4	3		1							2	1
Q9NRF8	Q9NRF8	13	12	12	CTP synthase 2	CTPS2	>sp|Q9NRF8|PYRG2_HUMAN CTP synthase 2 OS=Homo sapiens GN=CTPS2 PE=1 SV=1	1	13	12	12	11	9	11	12	10	8	10	11	10	8	10	11	35.8	33.4	33.4	65.677	586	586	12.6						8	7	1	2	2			14	2	3	2	4	7
Q9H9T3	Q9H9T3	3	3	3	Elongator complex protein 3	ELP3	>sp|Q9H9T3|ELP3_HUMAN Elongator complex protein 3 OS=Homo sapiens GN=ELP3 PE=1 SV=2	1	3	3	3	1	3	2	3	1	3	2	3	1	3	2	3	9	9	9	62.258	547	547	10.9								4	1		1	2	1		1	1
Q71RC2	Q71RC2	4	4	4	La-related protein 4	LARP4	>sp|Q71RC2|LARP4_HUMAN La-related protein 4 OS=Homo sapiens GN=LARP4 PE=1 SV=3	1	4	4	4	4	3	4	3	4	3	4	3	4	3	4	3	9.1	9.1	9.1	80.595	724	724	8.43		3		2	2							3	1		3
Q8N6M0	Q8N6M0	3	3	3	OTU domain-containing protein 6B	OTUD6B	>sp|Q8N6M0|OTU6B_HUMAN OTU domain-containing protein 6B OS=Homo sapiens GN=OTUD6B PE=1 SV=1	1	3	3	3	2	1	0	3	2	1	0	3	2	1	0	3	19.1	19.1	19.1	33.812	293	293	7.83		1		1	1							3
Q9Y619	Q9Y619	2	2	2	Mitochondrial ornithine transporter 1	SLC25A15	>sp|Q9Y619|ORNT1_HUMAN Mitochondrial ornithine transporter 1 OS=Homo sapiens GN=SLC25A15 PE=1 SV=1	1	2	2	2	1	1	1	1	1	1	1	1	1	1	1	1	12.6	12.6	12.6	32.736	301	301	10				1								3
Q53EL6	Q53EL6	2	2	2	Programmed cell death protein 4	PDCD4	>sp|Q53EL6|PDCD4_HUMAN Programmed cell death protein 4 OS=Homo sapiens GN=PDCD4 PE=1 SV=2	1	2	2	2	2	2	1	1	2	2	1	1	2	2	1	1	9.4	9.4	9.4	51.735	469	469	13													6
O94830	O94830	10	10	10	Phospholipase DDHD2	DDHD2	>sp|O94830|DDHD2_HUMAN Phospholipase DDHD2 OS=Homo sapiens GN=DDHD2 PE=1 SV=2	1	10	10	10	5	5	8	6	5	5	8	6	5	5	8	6	21.2	21.2	21.2	81.031	711	711	11.7		2		3		1	2	1	3	1	3	1		1		6	5	3
Q9HAU5	Q9HAU5	4	4	4	Regulator of nonsense transcripts 2	UPF2	>sp|Q9HAU5|RENT2_HUMAN Regulator of nonsense transcripts 2 OS=Homo sapiens GN=UPF2 PE=1 SV=1	1	4	4	4	2	0	0	3	2	0	0	3	2	0	0	3	6	6	6	147.81	1272	1272	13.2										1			1	2	1
Q14444	Q14444	5	5	5	Caprin-1	CAPRIN1	>sp|Q14444|CAPR1_HUMAN Caprin-1 OS=Homo sapiens GN=CAPRIN1 PE=1 SV=2	1	5	5	5	4	4	5	3	4	4	5	3	4	4	5	3	13.3	13.3	13.3	78.365	709	709	13.8							1	4	6		2			3			1		7
Q9NRN7	Q9NRN7	6	6	6	L-aminoadipate-semialdehyde dehydrogenase-phosphopantetheinyl transferase	AASDHPPT	>sp|Q9NRN7|ADPPT_HUMAN L-aminoadipate-semialdehyde dehydrogenase-phosphopantetheinyl transferase OS=Homo sapiens GN=AASDHPPT PE=1 SV=2	1	6	6	6	6	6	6	5	6	6	6	5	6	6	6	5	20.1	20.1	20.1	35.776	309	309	13.3									2	8	7	1				4	6	4
Q15024	Q15024	4	4	4	Exosome complex component RRP42	EXOSC7	>sp|Q15024|EXOS7_HUMAN Exosome complex component RRP42 OS=Homo sapiens GN=EXOSC7 PE=1 SV=3	1	4	4	4	2	3	2	2	2	3	2	2	2	3	2	2	21	21	21	31.821	291	291	10.9		3											1	1	4	1
Q9H9H4	Q9H9H4	2	2	2	Vacuolar protein sorting-associated protein 37B	VPS37B	>sp|Q9H9H4|VP37B_HUMAN Vacuolar protein sorting-associated protein 37B OS=Homo sapiens GN=VPS37B PE=1 SV=1	1	2	2	2	1	1	2	0	1	1	2	0	1	1	2	0	12.6	12.6	12.6	31.307	285	285	5.25					3	1
Q99442	Q99442	2	2	2	Translocation protein SEC62	SEC62	>sp|Q99442|SEC62_HUMAN Translocation protein SEC62 OS=Homo sapiens GN=SEC62 PE=1 SV=1	1	2	2	2	2	2	2	0	2	2	2	0	2	2	2	0	4.3	4.3	4.3	45.861	399	399	7.44						2	2	4	1
Q9P107	Q9P107	4	4	4	GEM-interacting protein	GMIP	>sp|Q9P107|GMIP_HUMAN GEM-interacting protein OS=Homo sapiens GN=GMIP PE=1 SV=2	1	4	4	4	2	2	2	2	2	2	2	2	2	2	2	2	9.1	9.1	9.1	106.68	970	970	9.67						3	1					4		1
Q9H1Z4	Q9H1Z4	4	4	4	WD repeat-containing protein 13	WDR13	>sp|Q9H1Z4|WDR13_HUMAN WD repeat-containing protein 13 OS=Homo sapiens GN=WDR13 PE=1 SV=2	1	4	4	4	3	4	4	2	3	4	4	2	3	4	4	2	11.3	11.3	11.3	53.695	485	485	9.63		3							2	5	5		2	2
O60547	O60547	2	2	2	GDP-mannose 4,6 dehydratase	GMDS	>sp|O60547|GMDS_HUMAN GDP-mannose 4,6 dehydratase OS=Homo sapiens GN=GMDS PE=1 SV=1	1	2	2	2	0	0	1	1	0	0	1	1	0	0	1	1	6.7	6.7	6.7	41.949	372	372	8						1	1				1
P78345	P78345	2	2	2	Ribonuclease P protein subunit p38	RPP38	>sp|P78345|RPP38_HUMAN Ribonuclease P protein subunit p38 OS=Homo sapiens GN=RPP38 PE=1 SV=2	1	2	2	2	0	0	1	1	0	0	1	1	0	0	1	1	7.4	7.4	7.4	31.834	283	283	6.5		1									1
A6NDG6	A6NDG6	9	9	9	Phosphoglycolate phosphatase	PGP	>sp|A6NDG6|PGP_HUMAN Glycerol-3-phosphate phosphatase OS=Homo sapiens GN=PGP PE=1 SV=1	1	9	9	9	7	7	8	8	7	7	8	8	7	7	8	8	50.8	50.8	50.8	34.006	321	321	9.04		3			8	7	5	6	7	3	3		2	1	8
Q9NT62	Q9NT62	6	6	6	Ubiquitin-like-conjugating enzyme ATG3	ATG3	>sp|Q9NT62|ATG3_HUMAN Ubiquitin-like-conjugating enzyme ATG3 OS=Homo sapiens GN=ATG3 PE=1 SV=1	1	6	6	6	6	3	5	5	6	3	5	5	6	3	5	5	30.3	30.3	30.3	35.864	314	314	8.76		7			6	1	2		1	3	2	1							3
Q92615	Q92615	6	6	6	La-related protein 4B	LARP4B	>sp|Q92615|LAR4B_HUMAN La-related protein 4B OS=Homo sapiens GN=LARP4B PE=1 SV=3	1	6	6	6	2	3	5	1	2	3	5	1	2	3	5	1	13.3	13.3	13.3	80.551	738	738	7.5					4	2	3			3	2
Q96AC1;Q9BQL6	Q96AC1	17;1	17;1	17;1	Fermitin family homolog 2	FERMT2	>sp|Q96AC1|FERM2_HUMAN Fermitin family homolog 2 OS=Homo sapiens GN=FERMT2 PE=1 SV=1	2	17	17	17	12	10	10	15	12	10	10	15	12	10	10	15	41	41	41	77.86	680	680;677	10.8				3	2	10	9	2	3	6	6	10	2	3	17	4
Q9GZL7	Q9GZL7	2	2	2	Ribosome biogenesis protein WDR12	WDR12	>sp|Q9GZL7|WDR12_HUMAN Ribosome biogenesis protein WDR12 OS=Homo sapiens GN=WDR12 PE=1 SV=2	1	2	2	2	0	0	1	2	0	0	1	2	0	0	1	2	8	8	8	47.707	423	423	8.67				2														1
Q13416	Q13416	2	2	2	Origin recognition complex subunit 2	ORC2	>sp|Q13416|ORC2_HUMAN Origin recognition complex subunit 2 OS=Homo sapiens GN=ORC2 PE=1 SV=2	1	2	2	2	2	2	2	1	2	2	2	1	2	2	2	1	5.2	5.2	5.2	65.971	577	577	10.6						3	1								4
Q96A26	Q96A26	2	2	2	Protein FAM162A	FAM162A	>sp|Q96A26|F162A_HUMAN Protein FAM162A OS=Homo sapiens GN=FAM162A PE=1 SV=2	1	2	2	2	2	1	2	2	2	1	2	2	2	1	2	2	20.1	20.1	20.1	17.342	154	154	17.9																	4	4	3
Q00325	Q00325	9	9	9	Phosphate carrier protein, mitochondrial	SLC25A3	>sp|Q00325|MPCP_HUMAN Phosphate carrier protein, mitochondrial OS=Homo sapiens GN=SLC25A3 PE=1 SV=2	1	9	9	9	8	6	6	8	8	6	6	8	8	6	6	8	24.9	24.9	24.9	40.094	362	362	10.3						11	9	13	12	13	9	9	1			1		5
O43314	O43314	4	4	2	Inositol hexakisphosphate and diphosphoinositol-pentakisphosphate kinase 2	PPIP5K2	>sp|O43314|VIP2_HUMAN Inositol hexakisphosphate and diphosphoinositol-pentakisphosphate kinase 2 OS=Homo sapiens GN=PPIP5K2 PE=1 SV=3	1	4	4	2	3	4	3	3	3	4	3	3	2	2	2	2	5.5	5.5	3.2	140.41	1243	1243	8.17					8			1	5	5	3	1
P62306	P62306	4	4	4	Small nuclear ribonucleoprotein F	SNRPF	>sp|P62306|RUXF_HUMAN Small nuclear ribonucleoprotein F OS=Homo sapiens GN=SNRPF PE=1 SV=1	1	4	4	4	4	4	2	4	4	4	2	4	4	4	2	4	48.8	48.8	48.8	9.7251	86	86	8.44		3				4	5	5	4	1	2	7	1
Q5VWQ8;Q9UJF2	Q5VWQ8;Q9UJF2	2;1	2;1	2;1	Disabled homolog 2-interacting protein;Ras GTPase-activating protein nGAP	DAB2IP;RASAL2	>sp|Q5VWQ8|DAB2P_HUMAN Disabled homolog 2-interacting protein OS=Homo sapiens GN=DAB2IP PE=1 SV=2;>sp|Q9UJF2|NGAP_HUMAN Ras GTPase-activating protein nGAP OS=Homo sapiens GN=RASAL2 PE=1 SV=2	2	2	2	2	2	2	0	0	2	2	0	0	2	2	0	0	1.9	1.9	1.9	131.62	1189	1189;1139	6.25				2				1	1
P36639	P36639	2	2	2	7,8-dihydro-8-oxoguanine triphosphatase	NUDT1	>sp|P36639|8ODP_HUMAN 7,8-dihydro-8-oxoguanine triphosphatase OS=Homo sapiens GN=NUDT1 PE=1 SV=3	1	2	2	2	0	1	0	1	0	1	0	1	0	1	0	1	14.2	14.2	14.2	22.519	197	197	11.5									1					1
Q9Y446	Q9Y446	7	7	7	Plakophilin-3	PKP3	>sp|Q9Y446|PKP3_HUMAN Plakophilin-3 OS=Homo sapiens GN=PKP3 PE=1 SV=1	1	7	7	7	4	4	4	3	4	4	4	3	4	4	4	3	15.3	15.3	15.3	87.081	797	797	8.82					4	3	3	3	3	2	1		1
Q9UJA5	Q9UJA5	4	4	4	tRNA (adenine(58)-N(1))-methyltransferase non-catalytic subunit TRM6	TRMT6	>sp|Q9UJA5|TRM6_HUMAN tRNA (adenine(58)-N(1))-methyltransferase non-catalytic subunit TRM6 OS=Homo sapiens GN=TRMT6 PE=1 SV=1	1	4	4	4	3	3	3	1	3	3	3	1	3	3	3	1	11.9	11.9	11.9	55.799	497	497	8.28						6	6	1	1	1				1	2
Q8N7H5	Q8N7H5	5	5	5	RNA polymerase II-associated factor 1 homolog	PAF1	>sp|Q8N7H5|PAF1_HUMAN RNA polymerase II-associated factor 1 homolog OS=Homo sapiens GN=PAF1 PE=1 SV=2	1	5	5	5	3	2	5	3	3	2	5	3	3	2	5	3	11.3	11.3	11.3	59.975	531	531	7.81				5	2					5	3	1
Q13617	Q13617	10	10	10	Cullin-2	CUL2	>sp|Q13617|CUL2_HUMAN Cullin-2 OS=Homo sapiens GN=CUL2 PE=1 SV=2	1	10	10	10	3	5	4	8	3	5	4	8	3	5	4	8	19.2	19.2	19.2	86.982	745	745	11.6				1			1	3	3	1	5	1	3			4	1
P49821	P49821	11	11	11	NADH dehydrogenase [ubiquinone] flavoprotein 1, mitochondrial	NDUFV1	>sp|P49821|NDUV1_HUMAN NADH dehydrogenase [ubiquinone] flavoprotein 1, mitochondrial OS=Homo sapiens GN=NDUFV1 PE=1 SV=4	1	11	11	11	7	9	9	7	7	9	9	7	7	9	9	7	33.6	33.6	33.6	50.817	464	464	12.9								3	2	5	6	8	1	6	7			2	4
Q96FC9;Q92771	Q96FC9;Q92771	4;3	4;3	1;1	Probable ATP-dependent RNA helicase DDX11;Putative ATP-dependent RNA helicase DDX12	DDX11;DDX12P	>sp|Q96FC9|DDX11_HUMAN ATP-dependent DNA helicase DDX11 OS=Homo sapiens GN=DDX11 PE=1 SV=1;>sp|Q92771|DDX12_HUMAN Putative ATP-dependent RNA helicase DDX12 OS=Homo sapiens GN=DDX12P PE=5 SV=3	2	4	4	1	4	3	3	1	4	3	3	1	1	1	1	0	6.6	6.6	2.3	108.31	970	970;950	10.9							1	3	2		1	3		4
O00391	O00391	2	2	2	Sulfhydryl oxidase 1	QSOX1	>sp|O00391|QSOX1_HUMAN Sulfhydryl oxidase 1 OS=Homo sapiens GN=QSOX1 PE=1 SV=3	1	2	2	2	2	2	1	0	2	2	1	0	2	2	1	0	3.6	3.6	3.6	82.577	747	747	4.75				2	6
P46940;Q13576	P46940	77;1	77;1	74;0	Ras GTPase-activating-like protein IQGAP1	IQGAP1	>sp|P46940|IQGA1_HUMAN Ras GTPase-activating-like protein IQGAP1 OS=Homo sapiens GN=IQGAP1 PE=1 SV=1	2	77	77	74	68	63	59	66	68	63	59	66	65	60	57	64	58.2	58.2	56.8	189.25	1657	1657;1575	12.3	1	3	2	29	26	40	33	34	26	13	17	24	25	44	41	45	32	39	46
O96000	O96000	2	2	2	NADH dehydrogenase [ubiquinone] 1 beta subcomplex subunit 10	NDUFB10	>sp|O96000|NDUBA_HUMAN NADH dehydrogenase [ubiquinone] 1 beta subcomplex subunit 10 OS=Homo sapiens GN=NDUFB10 PE=1 SV=3	1	2	2	2	2	2	2	1	2	2	2	1	2	2	2	1	16.9	16.9	16.9	20.776	172	172	14.8														2	11
P26447	P26447	3	3	3	Protein S100-A4	S100A4	>sp|P26447|S10A4_HUMAN Protein S100-A4 OS=Homo sapiens GN=S100A4 PE=1 SV=1	1	3	3	3	3	3	3	2	3	3	3	2	3	3	3	2	27.7	27.7	27.7	11.728	101	101	13.4								4	3	1					4	8	3
O00161	O00161	5	5	5	Synaptosomal-associated protein 23	SNAP23	>sp|O00161|SNP23_HUMAN Synaptosomal-associated protein 23 OS=Homo sapiens GN=SNAP23 PE=1 SV=1	1	5	5	5	5	4	5	4	5	4	5	4	5	4	5	4	34.1	34.1	34.1	23.354	211	211	6.41	5	5			2	4	2		2	3	2		3	1
O60841	O60841	22	22	22	Eukaryotic translation initiation factor 5B	EIF5B	>sp|O60841|IF2P_HUMAN Eukaryotic translation initiation factor 5B OS=Homo sapiens GN=EIF5B PE=1 SV=4	1	22	22	22	16	14	13	19	16	14	13	19	16	14	13	19	28	28	28	138.83	1220	1220	14.2				3	5	4	6	2	2	1	1		6	35	12	5	9	21	6
P52292	P52292	14	14	14	Importin subunit alpha-1	KPNA2	>sp|P52292|IMA1_HUMAN Importin subunit alpha-1 OS=Homo sapiens GN=KPNA2 PE=1 SV=1	1	14	14	14	14	12	13	9	14	12	13	9	14	12	13	9	51.6	51.6	51.6	57.861	529	529	10.2			6	6	8	11	7	3	4	5	4	13	4	6	6	3	1	7	1
Q8NEB9	Q8NEB9	2	2	2	Phosphatidylinositol 3-kinase catalytic subunit type 3	PIK3C3	>sp|Q8NEB9|PK3C3_HUMAN Phosphatidylinositol 3-kinase catalytic subunit type 3 OS=Homo sapiens GN=PIK3C3 PE=1 SV=1	1	2	2	2	1	1	0	2	1	1	0	2	1	1	0	2	5.3	5.3	5.3	101.55	887	887	18.4																1			4
Q96GM8	Q96GM8	2	2	2	Target of EGR1 protein 1	TOE1	>sp|Q96GM8|TOE1_HUMAN Target of EGR1 protein 1 OS=Homo sapiens GN=TOE1 PE=1 SV=1	1	2	2	2	2	2	1	1	2	2	1	1	2	2	1	1	6.5	6.5	6.5	56.547	510	510	10.7						2							4
P49356	P49356	3	3	3	Protein farnesyltransferase subunit beta	FNTB	>sp|P49356|FNTB_HUMAN Protein farnesyltransferase subunit beta OS=Homo sapiens GN=FNTB PE=1 SV=1	1	3	3	3	2	2	2	3	2	2	2	3	2	2	2	3	13.3	13.3	13.3	48.773	437	437	12.3									1	5	3			5	4
O95336	O95336	14	14	14	6-phosphogluconolactonase	PGLS	>sp|O95336|6PGL_HUMAN 6-phosphogluconolactonase OS=Homo sapiens GN=PGLS PE=1 SV=2	1	14	14	14	12	12	13	13	12	12	13	13	12	12	13	13	87.6	87.6	87.6	27.547	258	258	10	4	6	5	15	10	15	18	3	4	9	8	12	12	2	9	17	3	3	2
Q8NFH4	Q8NFH4	2	2	2	Nucleoporin Nup37	NUP37	>sp|Q8NFH4|NUP37_HUMAN Nucleoporin Nup37 OS=Homo sapiens GN=NUP37 PE=1 SV=1	1	2	2	2	1	2	2	2	1	2	2	2	1	2	2	2	7.4	7.4	7.4	36.707	326	326	4.44		3	2			2	1		1
P23229	P23229	9	9	9	Integrin alpha-6;Integrin alpha-6 heavy chain;Integrin alpha-6 light chain;Processed integrin alpha-6	ITGA6	>sp|P23229|ITA6_HUMAN Integrin alpha-6 OS=Homo sapiens GN=ITGA6 PE=1 SV=5	1	9	9	9	6	6	5	6	6	6	5	6	6	6	5	6	10.4	10.4	10.4	126.6	1130	1130	10.5				1	3			4	3	5	6	4	5						2
P51689;Q5FYA8;P51690;P54793	P51689;Q5FYA8;P51690;P54793	2;1;1;1	2;1;1;1	2;1;1;1	Arylsulfatase D;Arylsulfatase H;Arylsulfatase E;Arylsulfatase F	ARSD;ARSH;ARSE;ARSF	>sp|P51689|ARSD_HUMAN Arylsulfatase D OS=Homo sapiens GN=ARSD PE=1 SV=2;>sp|Q5FYA8|ARSH_HUMAN Arylsulfatase H OS=Homo sapiens GN=ARSH PE=2 SV=1;>sp|P51690|ARSE_HUMAN Arylsulfatase E OS=Homo sapiens GN=ARSE PE=1 SV=2;>sp|P54793|ARSF_HUMAN Arylsulfatase F OS	4	2	2	2	2	1	1	1	2	1	1	1	2	1	1	1	6.2	6.2	6.2	64.859	593	593;562;589;590	8.8				2								3
Q9Y3C8	Q9Y3C8	8	8	8	Ubiquitin-fold modifier-conjugating enzyme 1	UFC1	>sp|Q9Y3C8|UFC1_HUMAN Ubiquitin-fold modifier-conjugating enzyme 1 OS=Homo sapiens GN=UFC1 PE=1 SV=3	1	8	8	8	8	8	6	4	8	8	6	4	8	8	6	4	65.9	65.9	65.9	19.458	167	167	13.7			6			4	4						4	1	2	4	3	6	10
P08651;Q14938	P08651	4;1	2;0	2;0	Nuclear factor 1 C-type	NFIC	>sp|P08651|NFIC_HUMAN Nuclear factor 1 C-type OS=Homo sapiens GN=NFIC PE=1 SV=2	2	4	2	2	4	3	1	2	2	2	1	1	2	2	1	1	15.7	11.2	11.2	55.674	508	508;502	11.9									1	3	2	2					2
P62310	P62310	3	3	3	U6 snRNA-associated Sm-like protein LSm3	LSM3	>sp|P62310|LSM3_HUMAN U6 snRNA-associated Sm-like protein LSm3 OS=Homo sapiens GN=LSM3 PE=1 SV=2	1	3	3	3	3	1	2	1	3	1	2	1	3	1	2	1	40.2	40.2	40.2	11.845	102	102	6	2				1	3	1				2
P15374	P15374	10	10	10	Ubiquitin carboxyl-terminal hydrolase isozyme L3	UCHL3	>sp|P15374|UCHL3_HUMAN Ubiquitin carboxyl-terminal hydrolase isozyme L3 OS=Homo sapiens GN=UCHL3 PE=1 SV=1	1	10	10	10	7	5	9	9	7	5	9	9	7	5	9	9	63.9	63.9	63.9	26.182	230	230	10.3					5	9	11	1	3	4	3	1	3	3	1		7	1	3
Q96GA3	Q96GA3	5	5	5	Protein LTV1 homolog	LTV1	>sp|Q96GA3|LTV1_HUMAN Protein LTV1 homolog OS=Homo sapiens GN=LTV1 PE=1 SV=1	1	5	5	5	1	2	3	2	1	2	3	2	1	2	3	2	28.8	28.8	28.8	54.854	475	475	9.88			1	1	3														3
Q8WW01	Q8WW01	2	2	2	tRNA-splicing endonuclease subunit Sen15	TSEN15	>sp|Q8WW01|SEN15_HUMAN tRNA-splicing endonuclease subunit Sen15 OS=Homo sapiens GN=TSEN15 PE=1 SV=1	1	2	2	2	2	1	2	2	2	1	2	2	2	1	2	2	24	24	24	18.641	171	171	10.1					1	2	1							3	1
O75449	O75449	2	2	2	Katanin p60 ATPase-containing subunit A1	KATNA1	>sp|O75449|KTNA1_HUMAN Katanin p60 ATPase-containing subunit A1 OS=Homo sapiens GN=KATNA1 PE=1 SV=1	1	2	2	2	2	0	0	0	2	0	0	0	2	0	0	0	5.9	5.9	5.9	55.964	491	491	4		1				1
O43681	O43681	14	14	14	ATPase ASNA1	ASNA1	>sp|O43681|ASNA_HUMAN ATPase ASNA1 OS=Homo sapiens GN=ASNA1 PE=1 SV=2	1	14	14	14	12	10	10	11	12	10	10	11	12	10	10	11	64.7	64.7	64.7	38.792	348	348	11.6			2	10	2	6	7	6	3			6	3	8	17	11	4	4
Q9H2W6	Q9H2W6	4	4	4	39S ribosomal protein L46, mitochondrial	MRPL46	>sp|Q9H2W6|RM46_HUMAN 39S ribosomal protein L46, mitochondrial OS=Homo sapiens GN=MRPL46 PE=1 SV=1	1	4	4	4	2	2	2	4	2	2	2	4	2	2	2	4	25.1	25.1	25.1	31.705	279	279	11.1					4	2	1						1	1	4
O95219	O95219	2	2	2	Sorting nexin-4	SNX4	>sp|O95219|SNX4_HUMAN Sorting nexin-4 OS=Homo sapiens GN=SNX4 PE=1 SV=1	1	2	2	2	2	2	2	2	2	2	2	2	2	2	2	2	5.3	5.3	5.3	51.908	450	450	12.5								3	2	1	2								4
Q9P016	Q9P016	2	2	2	Thymocyte nuclear protein 1	THYN1	>sp|Q9P016|THYN1_HUMAN Thymocyte nuclear protein 1 OS=Homo sapiens GN=THYN1 PE=1 SV=1	1	2	2	2	2	1	1	0	2	1	1	0	2	1	1	0	7.6	7.6	7.6	25.697	225	225	10.3									1	3	3
Q13485	Q13485	3	3	3	Mothers against decapentaplegic homolog 4	SMAD4	>sp|Q13485|SMAD4_HUMAN Mothers against decapentaplegic homolog 4 OS=Homo sapiens GN=SMAD4 PE=1 SV=1	1	3	3	3	3	2	2	1	3	2	2	1	3	2	2	1	6.9	6.9	6.9	60.438	552	552	9.11				3						2	1		3
Q96L92	Q96L92	3	3	3	Sorting nexin-27	SNX27	>sp|Q96L92|SNX27_HUMAN Sorting nexin-27 OS=Homo sapiens GN=SNX27 PE=1 SV=2	1	3	3	3	2	2	2	3	2	2	2	3	2	2	2	3	6.7	6.7	6.7	61.264	541	541	13.7										1		4				3	1
Q9BSF4	Q9BSF4	2	2	2	Uncharacterized protein C19orf52	C19orf52	>sp|Q9BSF4|TIM29_HUMAN Mitochondrial import inner membrane translocase subunit Tim29 OS=Homo sapiens GN=TIMM29 PE=1 SV=2	1	2	2	2	1	2	0	0	1	2	0	0	1	2	0	0	15.4	15.4	15.4	29.233	260	260	15.3										1								2
Q9UBK8	Q9UBK8	2	2	2	Methionine synthase reductase	MTRR	>sp|Q9UBK8|MTRR_HUMAN Methionine synthase reductase OS=Homo sapiens GN=MTRR PE=1 SV=3	1	2	2	2	2	2	0	0	2	2	0	0	2	2	0	0	3.3	3.3	3.3	80.409	725	725	9				2										2
Q8WU90	Q8WU90	6	6	6	Zinc finger CCCH domain-containing protein 15	ZC3H15	>sp|Q8WU90|ZC3HF_HUMAN Zinc finger CCCH domain-containing protein 15 OS=Homo sapiens GN=ZC3H15 PE=1 SV=1	1	6	6	6	4	4	3	5	4	4	3	5	4	4	3	5	20.4	20.4	20.4	48.602	426	426	10				2				3	4	7	7	1	2	2
P53999	P53999	6	6	6	Activated RNA polymerase II transcriptional coactivator p15	SUB1	>sp|P53999|TCP4_HUMAN Activated RNA polymerase II transcriptional coactivator p15 OS=Homo sapiens GN=SUB1 PE=1 SV=3	1	6	6	6	6	6	5	6	6	6	5	6	6	6	5	6	26.8	26.8	26.8	14.395	127	127	10.8			1	4	4	11	11	2	1				3	2		1	8	8
Q15126	Q15126	12	12	12	Phosphomevalonate kinase	PMVK	>sp|Q15126|PMVK_HUMAN Phosphomevalonate kinase OS=Homo sapiens GN=PMVK PE=1 SV=3	1	12	12	12	7	9	6	6	7	9	6	6	7	9	6	6	63.5	63.5	63.5	21.995	192	192	10.3				2		6	7	9	7	5	7	6			1	4		3	1
Q5XUX1	Q5XUX1	4	4	4	F-box/WD repeat-containing protein 9	FBXW9	>sp|Q5XUX1|FBXW9_HUMAN F-box/WD repeat-containing protein 9 OS=Homo sapiens GN=FBXW9 PE=1 SV=2	1	4	4	4	3	3	2	0	3	3	2	0	3	3	2	0	10.2	10.2	10.2	54.115	488	488	9.75				2						1		5
O75348;O95670	O75348	3;1	3;1	3;1	V-type proton ATPase subunit G 1	ATP6V1G1	>sp|O75348|VATG1_HUMAN V-type proton ATPase subunit G 1 OS=Homo sapiens GN=ATP6V1G1 PE=1 SV=3	2	3	3	3	2	2	3	2	2	2	3	2	2	2	3	2	29.7	29.7	29.7	13.757	118	118;118	6.92	1	4						1	1	2	4
P43490	P43490	17	17	17	Nicotinamide phosphoribosyltransferase	NAMPT	>sp|P43490|NAMPT_HUMAN Nicotinamide phosphoribosyltransferase OS=Homo sapiens GN=NAMPT PE=1 SV=1	1	17	17	17	13	15	14	15	13	15	14	15	13	15	14	15	55	55	55	55.52	491	491	10.6	2	4		8		10	5	8	6	4	4	21	5	6	10	9	4		1
P50583	P50583	3	3	3	Bis(5-nucleosyl)-tetraphosphatase [asymmetrical]	NUDT2	>sp|P50583|AP4A_HUMAN Bis(5-nucleosyl)-tetraphosphatase [asymmetrical] OS=Homo sapiens GN=NUDT2 PE=1 SV=3	1	3	3	3	2	2	2	1	2	2	2	1	2	2	2	1	31.3	31.3	31.3	16.829	147	147	10.6								3	3	1	1						2
A5D8V6	A5D8V6	2	2	2	Vacuolar protein sorting-associated protein 37C	VPS37C	>sp|A5D8V6|VP37C_HUMAN Vacuolar protein sorting-associated protein 37C OS=Homo sapiens GN=VPS37C PE=1 SV=2	1	2	2	2	1	0	1	2	1	0	1	2	1	0	1	2	11	11	11	38.658	355	355	5.43					5	1	1
Q9Y3A5	Q9Y3A5	6	6	6	Ribosome maturation protein SBDS	SBDS	>sp|Q9Y3A5|SBDS_HUMAN Ribosome maturation protein SBDS OS=Homo sapiens GN=SBDS PE=1 SV=4	1	6	6	6	5	4	5	4	5	4	5	4	5	4	5	4	22.4	22.4	22.4	28.763	250	250	9.87		4		6	3													10
Q9BUL8	Q9BUL8	7	7	7	Programmed cell death protein 10	PDCD10	>sp|Q9BUL8|PDC10_HUMAN Programmed cell death protein 10 OS=Homo sapiens GN=PDCD10 PE=1 SV=1	1	7	7	7	5	3	4	6	5	3	4	6	5	3	4	6	43.4	43.4	43.4	24.701	212	212	12.2							1	1	2	3	4	6	2			7
P32119	P32119	16	15	15	Peroxiredoxin-2	PRDX2	>sp|P32119|PRDX2_HUMAN Peroxiredoxin-2 OS=Homo sapiens GN=PRDX2 PE=1 SV=5	1	16	15	15	15	14	13	14	14	13	12	13	14	13	12	13	80.3	74.7	74.7	21.892	198	198	13.7				6	7	2	3	8	8	7	11	1	11	13	13	13	6	22	10
Q15125	Q15125	2	2	2	3-beta-hydroxysteroid-Delta(8),Delta(7)-isomerase	EBP	>sp|Q15125|EBP_HUMAN 3-beta-hydroxysteroid-Delta(8),Delta(7)-isomerase OS=Homo sapiens GN=EBP PE=1 SV=3	1	2	2	2	2	2	1	1	2	2	1	1	2	2	1	1	11.3	11.3	11.3	26.352	230	230	14.1								1	2						1	8
Q09666	Q09666	172	172	172	Neuroblast differentiation-associated protein AHNAK	AHNAK	>sp|Q09666|AHNK_HUMAN Neuroblast differentiation-associated protein AHNAK OS=Homo sapiens GN=AHNAK PE=1 SV=2	1	172	172	172	138	130	125	140	138	130	125	140	138	130	125	140	57.3	57.3	57.3	629.09	5890	5890	11.8			17	110	36	41	35	8	8	30	19	16	43	129	110	59	28	79	17
Q6UB35	Q6UB35	6	6	6	Monofunctional C1-tetrahydrofolate synthase, mitochondrial	MTHFD1L	>sp|Q6UB35|C1TM_HUMAN Monofunctional C1-tetrahydrofolate synthase, mitochondrial OS=Homo sapiens GN=MTHFD1L PE=1 SV=1	1	6	6	6	5	3	5	3	5	3	5	3	5	3	5	3	11.2	11.2	11.2	105.79	978	978	4.89				9	6	1	3
Q9BWF3;Q9BQ04	Q9BWF3	4;1	4;1	4;1	RNA-binding protein 4	RBM4	>sp|Q9BWF3|RBM4_HUMAN RNA-binding protein 4 OS=Homo sapiens GN=RBM4 PE=1 SV=1	2	4	4	4	4	3	4	3	4	3	4	3	4	3	4	3	24.2	24.2	24.2	40.313	364	364;359	12.1					2	1	1					6	1	3			4
O94826	O94826	14	14	14	Mitochondrial import receptor subunit TOM70	TOMM70A	>sp|O94826|TOM70_HUMAN Mitochondrial import receptor subunit TOM70 OS=Homo sapiens GN=TOMM70 PE=1 SV=1	1	14	14	14	11	9	9	12	11	9	9	12	11	9	9	12	39.6	39.6	39.6	67.454	608	608	10.5			8	6	10	6	9	5	8	10	12	3	3	2	5	4	10	4	4
Q9Y5J7	Q9Y5J7	3	3	3	Mitochondrial import inner membrane translocase subunit Tim9	TIMM9	>sp|Q9Y5J7|TIM9_HUMAN Mitochondrial import inner membrane translocase subunit Tim9 OS=Homo sapiens GN=TIMM9 PE=1 SV=1	1	3	3	3	2	3	2	1	2	3	2	1	2	3	2	1	41.6	41.6	41.6	10.378	89	89	10.7	3	1				1										8
Q9NVM9	Q9NVM9	2	2	2	Protein asunder homolog	ASUN	>sp|Q9NVM9|INT13_HUMAN Integrator complex subunit 13 OS=Homo sapiens GN=INTS13 PE=1 SV=2	1	2	2	2	1	0	2	1	1	0	2	1	1	0	2	1	4.5	4.5	4.5	80.224	706	706	10.3								1	1	1	2		1
Q96T60	Q96T60	5	5	5	Bifunctional polynucleotide phosphatase/kinase;Polynucleotide 3-phosphatase;Polynucleotide 5-hydroxyl-kinase	PNKP	>sp|Q96T60|PNKP_HUMAN Bifunctional polynucleotide phosphatase/kinase OS=Homo sapiens GN=PNKP PE=1 SV=1	1	5	5	5	4	3	2	2	4	3	2	2	4	3	2	2	12.5	12.5	12.5	57.076	521	521	5		1	1	8	4	1	1								1
P37198	P37198	4	4	4	Nuclear pore glycoprotein p62	NUP62	>sp|P37198|NUP62_HUMAN Nuclear pore glycoprotein p62 OS=Homo sapiens GN=NUP62 PE=1 SV=3	1	4	4	4	3	2	3	2	3	2	3	2	3	2	3	2	14.4	14.4	14.4	53.254	522	522	11.9				1	1				1	2	2			3	4	1
P62873	P62873	11	11	8	Guanine nucleotide-binding protein G(I)/G(S)/G(T) subunit beta-1	GNB1	>sp|P62873|GBB1_HUMAN Guanine nucleotide-binding protein G(I)/G(S)/G(T) subunit beta-1 OS=Homo sapiens GN=GNB1 PE=1 SV=3	1	11	11	8	10	8	5	10	10	8	5	10	7	5	4	7	39.1	39.1	25.9	37.377	340	340	9.88		1		11	6	5	5	2	3	1	1	2	3	4	1		10	3
Q9UQ80	Q9UQ80	23	23	23	Proliferation-associated protein 2G4	PA2G4	>sp|Q9UQ80|PA2G4_HUMAN Proliferation-associated protein 2G4 OS=Homo sapiens GN=PA2G4 PE=1 SV=3	1	23	23	23	21	19	21	17	21	19	21	17	21	19	21	17	62.9	62.9	62.9	43.786	394	394	12.7	6	3	3			18	15	9	7	2	2	8	10	3	6	11	21	30	3
Q8WVX9	Q8WVX9	3	3	3	Fatty acyl-CoA reductase 1	FAR1	>sp|Q8WVX9|FACR1_HUMAN Fatty acyl-CoA reductase 1 OS=Homo sapiens GN=FAR1 PE=1 SV=1	1	3	3	3	3	3	3	1	3	3	3	1	3	3	3	1	8.9	8.9	8.9	59.356	515	515	8.2						6	6								3
Q8WWV3	Q8WWV3	7	7	7	Reticulon-4-interacting protein 1, mitochondrial	RTN4IP1	>sp|Q8WWV3|RT4I1_HUMAN Reticulon-4-interacting protein 1, mitochondrial OS=Homo sapiens GN=RTN4IP1 PE=1 SV=2	1	7	7	7	5	6	5	5	5	6	5	5	5	6	5	5	29.8	29.8	29.8	43.589	396	396	13.2						2	3						3	8	4		3	2
Q9Y485	Q9Y485	2	2	2	DmX-like protein 1	DMXL1	>sp|Q9Y485|DMXL1_HUMAN DmX-like protein 1 OS=Homo sapiens GN=DMXL1 PE=1 SV=3	1	2	2	2	0	2	1	1	0	2	1	1	0	2	1	1	0.9	0.9	0.9	337.83	3027	3027	7.2						2	1	1	1
P24941;Q00526;Q07002;Q00537	P24941;Q00526	6;3;1;1	4;1;0;0	4;1;0;0	Cyclin-dependent kinase 2;Cyclin-dependent kinase 3	CDK2;CDK3	>sp|P24941|CDK2_HUMAN Cyclin-dependent kinase 2 OS=Homo sapiens GN=CDK2 PE=1 SV=2;>sp|Q00526|CDK3_HUMAN Cyclin-dependent kinase 3 OS=Homo sapiens GN=CDK3 PE=1 SV=1	4	6	4	4	4	4	5	3	2	2	3	1	2	2	3	1	29.5	23.2	23.2	33.929	298	298;305;472;523	9.5						4	3					3		1					1
O94903	O94903	11	11	11	Proline synthase co-transcribed bacterial homolog protein	PROSC	>sp|O94903|PLPHP_HUMAN Pyridoxal phosphate homeostasis protein OS=Homo sapiens GN=PROSC PE=1 SV=1	1	11	11	11	11	9	8	8	11	9	8	8	11	9	8	8	52.4	52.4	52.4	30.344	275	275	11.5				4	8	8	7	8	7	7	7	1		3				4	15
Q96K76	Q96K76	4	4	4	Ubiquitin carboxyl-terminal hydrolase 47	USP47	>sp|Q96K76|UBP47_HUMAN Ubiquitin carboxyl-terminal hydrolase 47 OS=Homo sapiens GN=USP47 PE=1 SV=3	1	4	4	4	3	4	3	0	3	4	3	0	3	4	3	0	3	3	3	157.31	1375	1375	11.5								3	1	1	1	3				3
O15511	O15511	5	5	5	Actin-related protein 2/3 complex subunit 5	ARPC5	>sp|O15511|ARPC5_HUMAN Actin-related protein 2/3 complex subunit 5 OS=Homo sapiens GN=ARPC5 PE=1 SV=3	1	5	5	5	2	4	5	3	2	4	5	3	2	4	5	3	52.3	52.3	52.3	16.32	151	151	11						4	3	2	2	2	1	1			6		3
P04626	P04626	2	2	2	Receptor tyrosine-protein kinase erbB-2	ERBB2	>sp|P04626|ERBB2_HUMAN Receptor tyrosine-protein kinase erbB-2 OS=Homo sapiens GN=ERBB2 PE=1 SV=1	1	2	2	2	2	2	0	0	2	2	0	0	2	2	0	0	1.4	1.4	1.4	137.91	1255	1255	10.6										3	4
O43286	O43286	2	2	2	Beta-1,4-galactosyltransferase 5	B4GALT5	>sp|O43286|B4GT5_HUMAN Beta-1,4-galactosyltransferase 5 OS=Homo sapiens GN=B4GALT5 PE=2 SV=1	1	2	2	2	2	2	1	1	2	2	1	1	2	2	1	1	4.6	4.6	4.6	45.118	388	388	9.22								4	3			2
O00584	O00584	5	5	5	Ribonuclease T2	RNASET2	>sp|O00584|RNT2_HUMAN Ribonuclease T2 OS=Homo sapiens GN=RNASET2 PE=1 SV=2	1	5	5	5	4	3	3	4	4	3	3	4	4	3	3	4	27.7	27.7	27.7	29.48	256	256	12.5						3	3								10	3
Q9H1K1	Q9H1K1	3	3	3	Iron-sulfur cluster assembly enzyme ISCU, mitochondrial	ISCU	>sp|Q9H1K1|ISCU_HUMAN Iron-sulfur cluster assembly enzyme ISCU, mitochondrial OS=Homo sapiens GN=ISCU PE=1 SV=2	1	3	3	3	1	1	2	1	1	1	2	1	1	1	2	1	22.2	22.2	22.2	17.999	167	167	13.4					1						1						3
Q8WXI9	Q8WXI9	6	6	5	Transcriptional repressor p66-beta	GATAD2B	>sp|Q8WXI9|P66B_HUMAN Transcriptional repressor p66-beta OS=Homo sapiens GN=GATAD2B PE=1 SV=1	1	6	6	5	5	5	4	4	5	5	4	4	4	4	4	4	19.2	19.2	17.4	65.26	593	593	10.4				4		1	1					4	3	4		1
Q9BUK6;REV__P04114	Q9BUK6	9;1	9;1	9;1	Protein misato homolog 1	MSTO1	>sp|Q9BUK6|MSTO1_HUMAN Protein misato homolog 1 OS=Homo sapiens GN=MSTO1 PE=1 SV=1	2	9	9	9	6	7	6	7	6	7	6	7	6	7	6	7	32.8	32.8	32.8	61.835	570	570;4563	10.8			2			1	3	2		2	1	16		4		1
Q13263	Q13263	28	28	28	Transcription intermediary factor 1-beta	TRIM28	>sp|Q13263|TIF1B_HUMAN Transcription intermediary factor 1-beta OS=Homo sapiens GN=TRIM28 PE=1 SV=5	1	28	28	28	24	24	26	26	24	24	26	26	24	24	26	26	63.7	63.7	63.7	88.549	835	835	12.1	3	2	7	22	5	9	7	12	12	16	15	8	1	18	21	15	12	10	22
O00401	O00401	4	4	4	Neural Wiskott-Aldrich syndrome protein	WASL	>sp|O00401|WASL_HUMAN Neural Wiskott-Aldrich syndrome protein OS=Homo sapiens GN=WASL PE=1 SV=2	1	4	4	4	2	3	4	3	2	3	4	3	2	3	4	3	16	16	16	54.826	505	505	10.5		3	1						1			6	3		4
Q9UBS0	Q9UBS0	7	7	7	Ribosomal protein S6 kinase beta-2	RPS6KB2	>sp|Q9UBS0|KS6B2_HUMAN Ribosomal protein S6 kinase beta-2 OS=Homo sapiens GN=RPS6KB2 PE=1 SV=2	1	7	7	7	5	6	4	7	5	6	4	7	5	6	4	7	18.9	18.9	18.9	53.455	482	482	13.5						3	4	1	1			2	3	1			3	9	2
P37802;Q9UI15	P37802	16;1	16;1	16;1	Transgelin-2	TAGLN2	>sp|P37802|TAGL2_HUMAN Transgelin-2 OS=Homo sapiens GN=TAGLN2 PE=1 SV=3	2	16	16	16	15	15	15	14	15	15	15	14	15	15	15	14	86.9	86.9	86.9	22.391	199	199;199	10.7	5	12	11	18	9	26	20	33	32	24	19	32	18	16	21	15	9	8	15
Q9P0R6	Q9P0R6	2	2	2	GSK3-beta interaction protein	GSKIP	>sp|Q9P0R6|GSKIP_HUMAN GSK3-beta interaction protein OS=Homo sapiens GN=GSKIP PE=1 SV=2	1	2	2	2	1	2	1	1	1	2	1	1	1	2	1	1	38.8	38.8	38.8	15.648	139	139	16															4	1
Q96A65	Q96A65	7	7	7	Exocyst complex component 4	EXOC4	>sp|Q96A65|EXOC4_HUMAN Exocyst complex component 4 OS=Homo sapiens GN=EXOC4 PE=1 SV=1	1	7	7	7	7	7	4	6	7	7	4	6	7	7	4	6	11.1	11.1	11.1	110.5	974	974	13.5				2	1	3	2						1	3	4	3	8		4
Q7L576	Q7L576	19	19	10	Cytoplasmic FMR1-interacting protein 1	CYFIP1	>sp|Q7L576|CYFP1_HUMAN Cytoplasmic FMR1-interacting protein 1 OS=Homo sapiens GN=CYFIP1 PE=1 SV=1	1	19	19	10	13	13	13	13	13	13	13	13	7	8	6	6	17.2	17.2	8.2	145.18	1253	1253	11.5				2	3	8	6	15	13	9	14	5	2		1	5	3	9	2
P60510	P60510	6	5	5	Serine/threonine-protein phosphatase 4 catalytic subunit	PPP4C	>sp|P60510|PP4C_HUMAN Serine/threonine-protein phosphatase 4 catalytic subunit OS=Homo sapiens GN=PPP4C PE=1 SV=1	1	6	5	5	6	4	5	2	5	4	5	2	5	4	5	2	24.8	20.2	20.2	35.08	307	307	11.7	1	1										7	4		4
Q9Y5A9	Q9Y5A9	5	3	3	YTH domain-containing family protein 2	YTHDF2	>sp|Q9Y5A9|YTHD2_HUMAN YTH domain-containing family protein 2 OS=Homo sapiens GN=YTHDF2 PE=1 SV=2	1	5	3	3	4	3	5	4	2	1	3	2	2	1	3	2	9.2	6.4	6.4	62.333	579	579	10.8						3	5												4
Q14964	Q14964	2	1	1	Ras-related protein Rab-39A	RAB39A	>sp|Q14964|RB39A_HUMAN Ras-related protein Rab-39A OS=Homo sapiens GN=RAB39A PE=1 SV=2	1	2	1	1	2	2	2	2	1	1	1	1	1	1	1	1	6	6	6	25.006	217	217	17																	7
P09012	P09012	5	5	3	U1 small nuclear ribonucleoprotein A	SNRPA	>sp|P09012|SNRPA_HUMAN U1 small nuclear ribonucleoprotein A OS=Homo sapiens GN=SNRPA PE=1 SV=3	1	5	5	3	3	3	3	4	3	3	3	4	2	1	2	3	20.9	20.9	17.4	31.279	282	282	12.5				1				3	1	1	1	1	3	13	1			1
P35813	P35813	7	7	5	Protein phosphatase 1A	PPM1A	>sp|P35813|PPM1A_HUMAN Protein phosphatase 1A OS=Homo sapiens GN=PPM1A PE=1 SV=1	1	7	7	5	6	6	7	5	6	6	7	5	4	4	5	3	28.5	28.5	22.8	42.447	382	382	11.5				2				6	6	1	3	6	10	2					4
P11387;Q969P6	P11387	8;2	8;2	8;2	DNA topoisomerase 1	TOP1	>sp|P11387|TOP1_HUMAN DNA topoisomerase 1 OS=Homo sapiens GN=TOP1 PE=1 SV=2	2	8	8	8	8	8	7	3	8	8	7	3	8	8	7	3	13.6	13.6	13.6	90.725	765	765;601	10.5						4	6	4	5	3	4				3		3	3
Q15645	Q15645	9	9	9	Pachytene checkpoint protein 2 homolog	TRIP13	>sp|Q15645|PCH2_HUMAN Pachytene checkpoint protein 2 homolog OS=Homo sapiens GN=TRIP13 PE=1 SV=2	1	9	9	9	6	7	6	8	6	7	6	8	6	7	6	8	26.2	26.2	26.2	48.55	432	432	12.9	1	3					1	4	4	2	3	2			10	5	5	3	2
Q14137	Q14137	2	2	2	Ribosome biogenesis protein BOP1	BOP1	>sp|Q14137|BOP1_HUMAN Ribosome biogenesis protein BOP1 OS=Homo sapiens GN=BOP1 PE=1 SV=2	1	2	2	2	2	1	2	1	2	1	2	1	2	1	2	1	4.6	4.6	4.6	83.629	746	746	10									2	4	2
Q13185;P45973	Q13185	8;1	8;1	7;1	Chromobox protein homolog 3	CBX3	>sp|Q13185|CBX3_HUMAN Chromobox protein homolog 3 OS=Homo sapiens GN=CBX3 PE=1 SV=4	2	8	8	7	5	5	7	7	5	5	7	7	4	4	6	6	52.5	52.5	43.7	20.811	183	183;191	9.13				8	6	1	1		2	5	5	1	1	2		6
Q9H1B7	Q9H1B7	11	11	7	Interferon regulatory factor 2-binding protein-like	IRF2BPL	>sp|Q9H1B7|I2BPL_HUMAN Interferon regulatory factor 2-binding protein-like OS=Homo sapiens GN=IRF2BPL PE=1 SV=1	1	11	11	7	9	7	7	5	9	7	7	5	7	5	4	2	22.5	22.5	15.1	82.658	796	796	10.3			3	4	1	2	1	3	4	1	2	3		4				7
P62633	P62633	4	4	4	Cellular nucleic acid-binding protein	CNBP	>sp|P62633|CNBP_HUMAN Cellular nucleic acid-binding protein OS=Homo sapiens GN=CNBP PE=1 SV=1	1	4	4	4	3	3	4	2	3	3	4	2	3	3	4	2	27.7	27.7	27.7	19.463	177	177	8.05		1		4	2	3	3	1	1								3	1
P60903	P60903	2	2	2	Protein S100-A10	S100A10	>sp|P60903|S10AA_HUMAN Protein S100-A10 OS=Homo sapiens GN=S100A10 PE=1 SV=2	1	2	2	2	2	2	2	2	2	2	2	2	2	2	2	2	35.1	35.1	35.1	11.203	97	97	17.8														8	3			19	12
Q86X29	Q86X29	2	2	2	Lipolysis-stimulated lipoprotein receptor	LSR	>sp|Q86X29|LSR_HUMAN Lipolysis-stimulated lipoprotein receptor OS=Homo sapiens GN=LSR PE=1 SV=4	1	2	2	2	2	1	1	0	2	1	1	0	2	1	1	0	2.8	2.8	2.8	71.438	649	649	5.5				3						1
Q9Y316	Q9Y316	4	4	4	Protein MEMO1	MEMO1	>sp|Q9Y316|MEMO1_HUMAN Protein MEMO1 OS=Homo sapiens GN=MEMO1 PE=1 SV=1	1	4	4	4	3	2	2	4	3	2	2	4	3	2	2	4	23.2	23.2	23.2	33.733	297	297	14.8					2										2	5			3
Q9GZZ9	Q9GZZ9	6	6	6	Ubiquitin-like modifier-activating enzyme 5	UBA5	>sp|Q9GZZ9|UBA5_HUMAN Ubiquitin-like modifier-activating enzyme 5 OS=Homo sapiens GN=UBA5 PE=1 SV=1	1	6	6	6	5	5	5	6	5	5	5	6	5	5	5	6	28.2	28.2	28.2	44.863	404	404	13				4		3	1	1	1				1		3	5	3	5	1
P46937	P46937	4	4	4	Transcriptional coactivator YAP1	YAP1	>sp|P46937|YAP1_HUMAN Transcriptional coactivator YAP1 OS=Homo sapiens GN=YAP1 PE=1 SV=2	1	4	4	4	3	4	4	4	3	4	4	4	3	4	4	4	12.7	12.7	12.7	54.461	504	504	6.76				7		1	4		1	1	2	1
P30405	P30405	5	5	5	Peptidyl-prolyl cis-trans isomerase F, mitochondrial	PPIF	>sp|P30405|PPIF_HUMAN Peptidyl-prolyl cis-trans isomerase F, mitochondrial OS=Homo sapiens GN=PPIF PE=1 SV=1	1	5	5	5	5	4	5	5	5	4	5	5	5	4	5	5	42.5	42.5	42.5	22.04	207	207	11.2		4	1						1	3	2	6	1	3	5
P20339	P20339	5	2	2	Ras-related protein Rab-5A	RAB5A	>sp|P20339|RAB5A_HUMAN Ras-related protein Rab-5A OS=Homo sapiens GN=RAB5A PE=1 SV=2	1	5	2	2	5	4	5	5	2	1	2	2	2	1	2	2	27.9	13	13	23.658	215	215	7.86					3	3	4	1	1			1
P53677	P53677	5	4	4	AP-3 complex subunit mu-2	AP3M2	>sp|P53677|AP3M2_HUMAN AP-3 complex subunit mu-2 OS=Homo sapiens GN=AP3M2 PE=2 SV=1	1	5	4	4	3	2	3	2	2	1	2	1	2	1	2	1	13.9	11.5	11.5	46.977	418	418	7					3		1	1	1	1
Q8IWZ8	Q8IWZ8	2	2	2	SURP and G-patch domain-containing protein 1	SUGP1	>sp|Q8IWZ8|SUGP1_HUMAN SURP and G-patch domain-containing protein 1 OS=Homo sapiens GN=SUGP1 PE=1 SV=2	1	2	2	2	1	2	1	0	1	2	1	0	1	2	1	0	6	6	6	72.47	645	645	11.8								1					3
Q99426	Q99426	6	6	6	Tubulin-folding cofactor B	TBCB	>sp|Q99426|TBCB_HUMAN Tubulin-folding cofactor B OS=Homo sapiens GN=TBCB PE=1 SV=2	1	6	6	6	5	5	5	5	5	5	5	5	5	5	5	5	43.9	43.9	43.9	27.325	244	244	6.76		6	2	7	1			10	6	2	3								1
Q9Y224	Q9Y224	12	12	12	UPF0568 protein C14orf166	C14orf166	>sp|Q9Y224|CN166_HUMAN UPF0568 protein C14orf166 OS=Homo sapiens GN=C14orf166 PE=1 SV=1	1	12	12	12	12	11	11	8	12	11	11	8	12	11	11	8	51.2	51.2	51.2	28.068	244	244	13.4			2		3	6	3	3	6	7	9	4			6	18	9	7	3
P14649	P14649	3	1	1	Myosin light chain 6B	MYL6B	>sp|P14649|MYL6B_HUMAN Myosin light chain 6B OS=Homo sapiens GN=MYL6B PE=1 SV=1	1	3	1	1	2	2	2	3	0	0	0	1	0	0	0	1	17.8	6.2	6.2	22.764	208	208	10.5										1	1
Q9Y295	Q9Y295	14	14	14	Developmentally-regulated GTP-binding protein 1	DRG1	>sp|Q9Y295|DRG1_HUMAN Developmentally-regulated GTP-binding protein 1 OS=Homo sapiens GN=DRG1 PE=1 SV=1	1	14	14	14	9	8	9	9	9	8	9	9	9	8	9	9	54.5	54.5	54.5	40.542	367	367	9.31				7	9	5	9	7	5	2	3	2	1	2		1			4
O15321	O15321	5	5	5	Transmembrane 9 superfamily member 1	TM9SF1	>sp|O15321|TM9S1_HUMAN Transmembrane 9 superfamily member 1 OS=Homo sapiens GN=TM9SF1 PE=2 SV=2	1	5	5	5	1	1	4	2	1	1	4	2	1	1	4	2	16.8	16.8	16.8	68.86	606	606	14.9										1	1	2						3
Q01780	Q01780	6	6	6	Exosome component 10	EXOSC10	>sp|Q01780|EXOSX_HUMAN Exosome component 10 OS=Homo sapiens GN=EXOSC10 PE=1 SV=2	1	6	6	6	3	4	4	3	3	4	4	3	3	4	4	3	8.8	8.8	8.8	100.83	885	885	11.9							2	4	2		1	3				1			4
Q5VYY1	Q5VYY1	3	3	3	Ankyrin repeat domain-containing protein 22	ANKRD22	>sp|Q5VYY1|ANR22_HUMAN Ankyrin repeat domain-containing protein 22 OS=Homo sapiens GN=ANKRD22 PE=2 SV=1	1	3	3	3	1	1	1	2	1	1	1	2	1	1	1	2	14.7	14.7	14.7	21.848	191	191	9.83								1		4	1
Q9H8V3	Q9H8V3	5	5	5	Protein ECT2	ECT2	>sp|Q9H8V3|ECT2_HUMAN Protein ECT2 OS=Homo sapiens GN=ECT2 PE=1 SV=4	1	5	5	5	5	5	5	2	5	5	5	2	5	5	5	2	6.7	6.7	6.7	103.5	914	914	15.3														6	11	1			3
P08240	P08240	7	7	7	Signal recognition particle receptor subunit alpha	SRPR	>sp|P08240|SRPRA_HUMAN Signal recognition particle receptor subunit alpha OS=Homo sapiens GN=SRPRA PE=1 SV=2	1	7	7	7	6	6	6	5	6	6	6	5	6	6	6	5	15.2	15.2	15.2	69.81	638	638	9.72				2	1	3	5	8	9	6	7	4	5	1
P82094	P82094	5	5	5	TATA element modulatory factor	TMF1	>sp|P82094|TMF1_HUMAN TATA element modulatory factor OS=Homo sapiens GN=TMF1 PE=1 SV=2	1	5	5	5	5	4	4	2	5	4	4	2	5	4	4	2	7	7	7	122.84	1093	1093	9.42		2		2	1			3	2		1	3	1		4
Q8IZH2	Q8IZH2	3	3	3	5-3 exoribonuclease 1	XRN1	>sp|Q8IZH2|XRN1_HUMAN 5-3 exoribonuclease 1 OS=Homo sapiens GN=XRN1 PE=1 SV=1	1	3	3	3	3	2	2	1	3	2	2	1	3	2	2	1	1.7	1.7	1.7	194.1	1706	1706	7.7	1	1						3	2	1	2
O96019	O96019	8	8	8	Actin-like protein 6A	ACTL6A	>sp|O96019|ACL6A_HUMAN Actin-like protein 6A OS=Homo sapiens GN=ACTL6A PE=1 SV=1	1	8	8	8	7	7	7	7	7	7	7	7	7	7	7	7	32.2	32.2	32.2	47.46	429	429	12.2	1	6	1					1					5	7	11	5		3
Q9BXS5	Q9BXS5	11	9	9	AP-1 complex subunit mu-1	AP1M1	>sp|Q9BXS5|AP1M1_HUMAN AP-1 complex subunit mu-1 OS=Homo sapiens GN=AP1M1 PE=1 SV=3	1	11	9	9	10	9	10	9	8	7	8	7	8	7	8	7	44.2	39.5	39.5	48.586	423	423	12.7		4			2	3	4	3	2				4	7	2			8	10
Q9BY44	Q9BY44	20	20	20	Eukaryotic translation initiation factor 2A;Eukaryotic translation initiation factor 2A, N-terminally processed	EIF2A	>sp|Q9BY44|EIF2A_HUMAN Eukaryotic translation initiation factor 2A OS=Homo sapiens GN=EIF2A PE=1 SV=3	1	20	20	20	17	16	15	17	17	16	15	17	17	16	15	17	51.3	51.3	51.3	64.989	585	585	11.5		6	1	10	2	2	4	13	6	4	4	3	3	10	17	13	8	2	5
Q9NNW7	Q9NNW7	5	4	4	Thioredoxin reductase 2, mitochondrial	TXNRD2	>sp|Q9NNW7|TRXR2_HUMAN Thioredoxin reductase 2, mitochondrial OS=Homo sapiens GN=TXNRD2 PE=1 SV=3	1	5	4	4	3	4	2	2	2	3	1	1	2	3	1	1	14.3	11.5	11.5	56.506	524	524	14.9											1			3	2	2			1
Q15118	Q15118	2	1	1	[Pyruvate dehydrogenase (acetyl-transferring)] kinase isozyme 1, mitochondrial	PDK1	>sp|Q15118|PDK1_HUMAN [Pyruvate dehydrogenase (acetyl-transferring)] kinase isozyme 1, mitochondrial OS=Homo sapiens GN=PDK1 PE=1 SV=1	1	2	1	1	2	2	1	2	1	1	0	1	1	1	0	1	8	5.5	5.5	49.244	436	436	18																		3
Q92804	Q92804	3	2	2	TATA-binding protein-associated factor 2N	TAF15	>sp|Q92804|RBP56_HUMAN TATA-binding protein-associated factor 2N OS=Homo sapiens GN=TAF15 PE=1 SV=1	1	3	2	2	2	2	2	2	1	1	1	1	1	1	1	1	8.6	8.6	8.6	61.829	592	592	7			3																1
Q99797	Q99797	10	10	10	Mitochondrial intermediate peptidase	MIPEP	>sp|Q99797|MIPEP_HUMAN Mitochondrial intermediate peptidase OS=Homo sapiens GN=MIPEP PE=1 SV=2	1	10	10	10	8	8	6	6	8	8	6	6	8	8	6	6	21.7	21.7	21.7	80.64	713	713	10.4						6	7	4	2		1	3	6	5	4	1
P29144	P29144	12	12	12	Tripeptidyl-peptidase 2	TPP2	>sp|P29144|TPP2_HUMAN Tripeptidyl-peptidase 2 OS=Homo sapiens GN=TPP2 PE=1 SV=4	1	12	12	12	6	8	9	10	6	8	9	10	6	8	9	10	13.7	13.7	13.7	138.35	1249	1249	9.36				5	3	7	4	1	1	2	3		5	4	1	1			2
Q8WUA2	Q8WUA2	2	2	2	Peptidyl-prolyl cis-trans isomerase-like 4	PPIL4	>sp|Q8WUA2|PPIL4_HUMAN Peptidyl-prolyl cis-trans isomerase-like 4 OS=Homo sapiens GN=PPIL4 PE=1 SV=1	1	2	2	2	1	1	1	1	1	1	1	1	1	1	1	1	4.5	4.5	4.5	57.224	492	492	8.75				1						2	1
P61019;Q8WUD1	P61019;Q8WUD1	11;6	11;6	11;6	Ras-related protein Rab-2A;Ras-related protein Rab-2B	RAB2A;RAB2B	>sp|P61019|RAB2A_HUMAN Ras-related protein Rab-2A OS=Homo sapiens GN=RAB2A PE=1 SV=1;>sp|Q8WUD1|RAB2B_HUMAN Ras-related protein Rab-2B OS=Homo sapiens GN=RAB2B PE=1 SV=1	2	11	11	11	10	11	11	11	10	11	11	11	10	11	11	11	60.4	60.4	60.4	23.545	212	212;216	11.6		4				13	10	6	5	1	3	1			1	16	11	2	3
O15212	O15212	4	4	4	Prefoldin subunit 6	PFDN6	>sp|O15212|PFD6_HUMAN Prefoldin subunit 6 OS=Homo sapiens GN=PFDN6 PE=1 SV=1	1	4	4	4	4	4	3	3	4	4	3	3	4	4	3	3	45	45	45	14.582	129	129	12.1						3	3	3	3		1						3	7
Q9NWS0	Q9NWS0	2	2	2	PIH1 domain-containing protein 1	PIH1D1	>sp|Q9NWS0|PIHD1_HUMAN PIH1 domain-containing protein 1 OS=Homo sapiens GN=PIH1D1 PE=1 SV=1	1	2	2	2	1	1	1	2	1	1	1	2	1	1	1	2	20	20	20	32.363	290	290	12.2												4	1
Q00653	Q00653	6	6	6	Nuclear factor NF-kappa-B p100 subunit;Nuclear factor NF-kappa-B p52 subunit	NFKB2	>sp|Q00653|NFKB2_HUMAN Nuclear factor NF-kappa-B p100 subunit OS=Homo sapiens GN=NFKB2 PE=1 SV=4	1	6	6	6	6	4	5	4	6	4	5	4	6	4	5	4	13	13	13	96.748	900	900	10.2				8						1	1	2			3			4
Q92747	Q92747	7	7	6	Actin-related protein 2/3 complex subunit 1A	ARPC1A	>sp|Q92747|ARC1A_HUMAN Actin-related protein 2/3 complex subunit 1A OS=Homo sapiens GN=ARPC1A PE=1 SV=2	1	7	7	6	4	4	5	6	4	4	5	6	3	3	4	5	33.8	33.8	27.6	41.569	370	370	13.7						1		1	1		1		8	5	8	3
O00410	O00410	33	33	33	Importin-5	IPO5	>sp|O00410|IPO5_HUMAN Importin-5 OS=Homo sapiens GN=IPO5 PE=1 SV=4	1	33	33	33	27	23	28	27	27	23	28	27	27	23	28	27	51.2	51.2	51.2	123.63	1097	1097	10.8	6	8	4	6	11	20	20	19	21	9	11	6	11	12	28	13	10	3	12
P23246	P23246	16	16	15	Splicing factor, proline- and glutamine-rich	SFPQ	>sp|P23246|SFPQ_HUMAN Splicing factor, proline- and glutamine-rich OS=Homo sapiens GN=SFPQ PE=1 SV=2	1	16	16	15	13	12	13	14	13	12	13	14	12	11	12	13	31.1	31.1	30	76.149	707	707	11.4				5	5	13	9	14	15	7	10	3		5	4		10	2	10
P57735	P57735	4	3	3	Ras-related protein Rab-25	RAB25	>sp|P57735|RAB25_HUMAN Ras-related protein Rab-25 OS=Homo sapiens GN=RAB25 PE=1 SV=2	1	4	3	3	3	4	2	3	2	3	2	2	2	3	2	2	18.8	15	15	23.495	213	213	6.69						8	6	1	1
Q0VDF9	Q0VDF9	7	7	7	Heat shock 70 kDa protein 14	HSPA14	>sp|Q0VDF9|HSP7E_HUMAN Heat shock 70 kDa protein 14 OS=Homo sapiens GN=HSPA14 PE=1 SV=1	1	7	7	7	5	6	4	3	5	6	4	3	5	6	4	3	18.1	18.1	18.1	54.794	509	509	12				2				1	2	1	1	5	1	4	2		3
P61960	P61960	3	3	3	Ubiquitin-fold modifier 1	UFM1	>sp|P61960|UFM1_HUMAN Ubiquitin-fold modifier 1 OS=Homo sapiens GN=UFM1 PE=1 SV=1	1	3	3	3	3	3	3	3	3	3	3	3	3	3	3	3	58.8	58.8	58.8	9.1175	85	85	8.3				7	2				2	8	8
P51151;Q9NP90	P51151	4;1	4;1	4;1	Ras-related protein Rab-9A	RAB9A	>sp|P51151|RAB9A_HUMAN Ras-related protein Rab-9A OS=Homo sapiens GN=RAB9A PE=1 SV=1	2	4	4	4	4	4	4	3	4	4	4	3	4	4	4	3	27.4	27.4	27.4	22.837	201	201;201	10.6				4		4	2								3	1			4
Q9UNI6	Q9UNI6	3	3	3	Dual specificity protein phosphatase 12	DUSP12	>sp|Q9UNI6|DUS12_HUMAN Dual specificity protein phosphatase 12 OS=Homo sapiens GN=DUSP12 PE=1 SV=1	1	3	3	3	3	3	2	2	3	3	2	2	3	3	2	2	15	15	15	37.687	340	340	9						4	1		1	2	1	2	1
Q8N128	Q8N128	3	3	3	Protein FAM177A1	FAM177A1	>sp|Q8N128|F177A_HUMAN Protein FAM177A1 OS=Homo sapiens GN=FAM177A1 PE=1 SV=1	1	3	3	3	2	3	2	2	2	3	2	2	2	3	2	2	14.6	14.6	14.6	23.757	213	213	7.1		1		4						3	1	1
Q15773	Q15773	2	2	2	Myeloid leukemia factor 2	MLF2	>sp|Q15773|MLF2_HUMAN Myeloid leukemia factor 2 OS=Homo sapiens GN=MLF2 PE=1 SV=1	1	2	2	2	2	2	2	1	2	2	2	1	2	2	2	1	18.1	18.1	18.1	28.147	248	248	12.5												7	6
Q99640	Q99640	2	2	2	Membrane-associated tyrosine- and threonine-specific cdc2-inhibitory kinase	PKMYT1	>sp|Q99640|PMYT1_HUMAN Membrane-associated tyrosine- and threonine-specific cdc2-inhibitory kinase OS=Homo sapiens GN=PKMYT1 PE=1 SV=1	1	2	2	2	2	2	2	2	2	2	2	2	2	2	2	2	4.6	4.6	4.6	54.521	499	499	10		4																4
O00299	O00299	15	15	15	Chloride intracellular channel protein 1	CLIC1	>sp|O00299|CLIC1_HUMAN Chloride intracellular channel protein 1 OS=Homo sapiens GN=CLIC1 PE=1 SV=4	1	15	15	15	13	13	12	15	13	13	12	15	13	13	12	15	78.8	78.8	78.8	26.922	241	241	9.41	4	7	2	25	8			3	4	6	8	13	3		6	6	4	1	4
Q96G28	Q96G28	2	2	2	Cilia- and flagella-associated protein 36	CFAP36	>sp|Q96G28|CFA36_HUMAN Cilia- and flagella-associated protein 36 OS=Homo sapiens GN=CFAP36 PE=1 SV=2	1	2	2	2	1	0	1	2	1	0	1	2	1	0	1	2	11.7	11.7	11.7	39.446	342	342	10.5						1	1					2	2
Q9BTE3	Q9BTE3	5	5	5	Mini-chromosome maintenance complex-binding protein	MCMBP	>sp|Q9BTE3|MCMBP_HUMAN Mini-chromosome maintenance complex-binding protein OS=Homo sapiens GN=MCMBP PE=1 SV=2	1	5	5	5	5	4	3	2	5	4	3	2	5	4	3	2	15.9	15.9	15.9	72.979	642	642	7.53			5	3	1				1	3	3		3
Q9H6S0	Q9H6S0	4	4	4	Probable ATP-dependent RNA helicase YTHDC2	YTHDC2	>sp|Q9H6S0|YTDC2_HUMAN Probable ATP-dependent RNA helicase YTHDC2 OS=Homo sapiens GN=YTHDC2 PE=1 SV=2	1	4	4	4	3	3	3	1	3	3	3	1	3	3	3	1	5.2	5.2	5.2	160.25	1430	1430	13.2							4									4
Q9NVJ2	Q9NVJ2	7	3	3	ADP-ribosylation factor-like protein 8B	ARL8B	>sp|Q9NVJ2|ARL8B_HUMAN ADP-ribosylation factor-like protein 8B OS=Homo sapiens GN=ARL8B PE=1 SV=1	1	7	3	3	5	5	4	7	2	2	2	3	2	2	2	3	45.2	13.4	13.4	21.539	186	186	9.75				2	3			1	1						3	2
Q9H0H5	Q9H0H5	4	4	4	Rac GTPase-activating protein 1	RACGAP1	>sp|Q9H0H5|RGAP1_HUMAN Rac GTPase-activating protein 1 OS=Homo sapiens GN=RACGAP1 PE=1 SV=1	1	4	4	4	4	4	3	1	4	4	3	1	4	4	3	1	11.9	11.9	11.9	71.026	632	632	10.9									3	9	7				3
Q14498;Q86U06	Q14498	9;1	9;1	9;1	RNA-binding protein 39	RBM39	>sp|Q14498|RBM39_HUMAN RNA-binding protein 39 OS=Homo sapiens GN=RBM39 PE=1 SV=2	2	9	9	9	7	6	8	6	7	6	8	6	7	6	8	6	24	24	24	59.379	530	530;439	8.81				11	3			3	2	1	2		1		2	5	1
P35659	P35659	5	5	5	Protein DEK	DEK	>sp|P35659|DEK_HUMAN Protein DEK OS=Homo sapiens GN=DEK PE=1 SV=1	1	5	5	5	4	5	3	4	4	5	3	4	4	5	3	4	12.8	12.8	12.8	42.674	375	375	10.7						1	1	6	6	1	3						1	4
P63279	P63279	11	11	11	SUMO-conjugating enzyme UBC9	UBE2I	>sp|P63279|UBC9_HUMAN SUMO-conjugating enzyme UBC9 OS=Homo sapiens GN=UBE2I PE=1 SV=1	1	11	11	11	10	9	9	11	10	9	9	11	10	9	9	11	80.4	80.4	80.4	18.007	158	158	12.7		3	1	6	3	2	1		1	1	3			1	11	9		10	4
P13796	P13796	11	7	7	Plastin-2	LCP1	>sp|P13796|PLSL_HUMAN Plastin-2 OS=Homo sapiens GN=LCP1 PE=1 SV=6	1	11	7	7	7	5	8	10	4	3	5	7	4	3	5	7	25.4	17.9	17.9	70.288	627	627	9.21				3		3	2	4	3	1	6	3	1		2
Q92688	Q92688	8	6	6	Acidic leucine-rich nuclear phosphoprotein 32 family member B	ANP32B	>sp|Q92688|AN32B_HUMAN Acidic leucine-rich nuclear phosphoprotein 32 family member B OS=Homo sapiens GN=ANP32B PE=1 SV=1	1	8	6	6	6	7	6	6	4	5	5	4	4	5	5	4	27.9	22.7	22.7	28.787	251	251	14.7						3	3	4	1					1		17	3		12
Q9BVJ7	Q9BVJ7	6	6	6	Dual specificity protein phosphatase 23	DUSP23	>sp|Q9BVJ7|DUS23_HUMAN Dual specificity protein phosphatase 23 OS=Homo sapiens GN=DUSP23 PE=1 SV=1	1	6	6	6	2	1	2	4	2	1	2	4	2	1	2	4	45.3	45.3	45.3	16.588	150	150	10.9							1	1	2	3	2	1					2
O95433	O95433	9	9	9	Activator of 90 kDa heat shock protein ATPase homolog 1	AHSA1	>sp|O95433|AHSA1_HUMAN Activator of 90 kDa heat shock protein ATPase homolog 1 OS=Homo sapiens GN=AHSA1 PE=1 SV=1	1	9	9	9	8	7	8	8	8	7	8	8	8	7	8	8	37.3	37.3	37.3	38.274	338	338	13.2				5		1	2	2	1	1	1	10	12		6	8	14
Q9HB07	Q9HB07	10	10	10	UPF0160 protein MYG1, mitochondrial	C12orf10	>sp|Q9HB07|MYG1_HUMAN UPF0160 protein MYG1, mitochondrial OS=Homo sapiens GN=C12orf10 PE=1 SV=2	1	10	10	10	7	7	5	7	7	7	5	7	7	7	5	7	38.3	38.3	38.3	42.449	376	376	9.89				5	3	4	3	7	6	2	2				1	3	6		2
O95218	O95218	3	3	3	Zinc finger Ran-binding domain-containing protein 2	ZRANB2	>sp|O95218|ZRAB2_HUMAN Zinc finger Ran-binding domain-containing protein 2 OS=Homo sapiens GN=ZRANB2 PE=1 SV=2	1	3	3	3	3	3	3	1	3	3	3	1	3	3	3	1	9.1	9.1	9.1	37.404	330	330	11.2									1	3	2	7
Q6GMV3	Q6GMV3	4	4	4	Putative peptidyl-tRNA hydrolase PTRHD1	PTRHD1	>sp|Q6GMV3|PTRD1_HUMAN Putative peptidyl-tRNA hydrolase PTRHD1 OS=Homo sapiens GN=PTRHD1 PE=1 SV=1	1	4	4	4	3	3	2	4	3	3	2	4	3	3	2	4	54.3	54.3	54.3	15.805	140	140	16.1					1							3	1					11	2
Q9BU89	Q9BU89	5	5	5	Deoxyhypusine hydroxylase	DOHH	>sp|Q9BU89|DOHH_HUMAN Deoxyhypusine hydroxylase OS=Homo sapiens GN=DOHH PE=1 SV=1	1	5	5	5	4	2	3	5	4	2	3	5	4	2	3	5	31.5	31.5	31.5	32.904	302	302	11.2					5		1							3	7
Q7Z6Z7	Q7Z6Z7	68	68	68	E3 ubiquitin-protein ligase HUWE1	HUWE1	>sp|Q7Z6Z7|HUWE1_HUMAN E3 ubiquitin-protein ligase HUWE1 OS=Homo sapiens GN=HUWE1 PE=1 SV=3	1	68	68	68	52	42	48	51	52	42	48	51	52	42	48	51	26.5	26.5	26.5	481.89	4374	4374	9.99			15	38	16	36	39	28	23	16	21	12	37	11	11	25	22	13	4
Q9UKV5	Q9UKV5	2	2	2	E3 ubiquitin-protein ligase AMFR	AMFR	>sp|Q9UKV5|AMFR_HUMAN E3 ubiquitin-protein ligase AMFR OS=Homo sapiens GN=AMFR PE=1 SV=2	1	2	2	2	2	2	1	0	2	2	1	0	2	2	1	0	2.2	2.2	2.2	72.995	643	643	10.7									1	2	2	2
P12931	P12931	5	2	2	Proto-oncogene tyrosine-protein kinase Src	SRC	>sp|P12931|SRC_HUMAN Proto-oncogene tyrosine-protein kinase Src OS=Homo sapiens GN=SRC PE=1 SV=3	1	5	2	2	4	4	2	4	2	1	0	2	2	1	0	2	12.5	6.9	6.9	59.834	536	536	9					4							1	2	1
Q9BTV4	Q9BTV4	6	6	6	Transmembrane protein 43	TMEM43	>sp|Q9BTV4|TMM43_HUMAN Transmembrane protein 43 OS=Homo sapiens GN=TMEM43 PE=1 SV=1	1	6	6	6	6	5	5	5	6	5	5	5	6	5	5	5	25.2	25.2	25.2	44.875	400	400	14.8									1	3	2	1	4	1	1	4	3		3
Q9H4A6;Q9H4A5	Q9H4A6	8;2	8;2	8;2	Golgi phosphoprotein 3	GOLPH3	>sp|Q9H4A6|GOLP3_HUMAN Golgi phosphoprotein 3 OS=Homo sapiens GN=GOLPH3 PE=1 SV=1	2	8	8	8	7	6	6	5	7	6	6	5	7	6	6	5	48.7	48.7	48.7	33.81	298	298;285	11.7				8	3	6	3	11	13	6	10	9	2	6	7	6	5	4	7
Q9NZZ3	Q9NZZ3	6	6	6	Charged multivesicular body protein 5	CHMP5	>sp|Q9NZZ3|CHMP5_HUMAN Charged multivesicular body protein 5 OS=Homo sapiens GN=CHMP5 PE=1 SV=1	1	6	6	6	2	3	3	5	2	3	3	5	2	3	3	5	42	42	42	24.57	219	219	6.77				5	4	3	2	3	2		1	2
Q9Y2Z0	Q9Y2Z0	8	8	8	Suppressor of G2 allele of SKP1 homolog	SUGT1	>sp|Q9Y2Z0|SGT1_HUMAN Protein SGT1 homolog OS=Homo sapiens GN=SUGT1 PE=1 SV=3	1	8	8	8	6	4	5	6	6	4	5	6	6	4	5	6	31.5	31.5	31.5	41.024	365	365	8.15		5	3	2		3	5	2	2	1				6	3	1
Q07666	Q07666	6	6	6	KH domain-containing, RNA-binding, signal transduction-associated protein 1	KHDRBS1	>sp|Q07666|KHDR1_HUMAN KH domain-containing, RNA-binding, signal transduction-associated protein 1 OS=Homo sapiens GN=KHDRBS1 PE=1 SV=1	1	6	6	6	4	5	4	6	4	5	4	6	4	5	4	6	21.9	21.9	21.9	48.227	443	443	14			4					2	1			6	1			5	5	1	4
O75534	O75534	12	12	12	Cold shock domain-containing protein E1	CSDE1	>sp|O75534|CSDE1_HUMAN Cold shock domain-containing protein E1 OS=Homo sapiens GN=CSDE1 PE=1 SV=2	1	12	12	12	11	7	8	7	11	7	8	7	11	7	8	7	18.8	18.8	18.8	88.884	798	798	9.64				6	1	2	1	9	7	2	5	8	3	3	1	2
Q9H4K7	Q9H4K7	4	4	4	Mitochondrial ribosome-associated GTPase 2	MTG2	>sp|Q9H4K7|MTG2_HUMAN Mitochondrial ribosome-associated GTPase 2 OS=Homo sapiens GN=MTG2 PE=1 SV=1	1	4	4	4	4	3	1	0	4	3	1	0	4	3	1	0	13.8	13.8	13.8	43.955	406	406	14.5												5						1	2
P13073	P13073	6	6	6	Cytochrome c oxidase subunit 4 isoform 1, mitochondrial	COX4I1	>sp|P13073|COX41_HUMAN Cytochrome c oxidase subunit 4 isoform 1, mitochondrial OS=Homo sapiens GN=COX4I1 PE=1 SV=1	1	6	6	6	6	6	4	2	6	6	4	2	6	6	4	2	32	32	32	19.576	169	169	10.4						6	7	6	5	3	1					4		4
Q9GZR7	Q9GZR7	2	2	2	ATP-dependent RNA helicase DDX24	DDX24	>sp|Q9GZR7|DDX24_HUMAN ATP-dependent RNA helicase DDX24 OS=Homo sapiens GN=DDX24 PE=1 SV=1	1	2	2	2	1	0	0	2	1	0	0	2	1	0	0	2	5.1	5.1	5.1	96.331	859	859	8.33				2													1
O00629	O00629	11	9	9	Importin subunit alpha-3	KPNA4	>sp|O00629|IMA3_HUMAN Importin subunit alpha-3 OS=Homo sapiens GN=KPNA4 PE=1 SV=1	1	11	9	9	10	9	8	9	9	7	8	8	9	7	8	8	42	36.3	36.3	57.886	521	521	11.4				13	6			1	1	1		1	1	4	4	8		8	1
Q96BM9	Q96BM9	7	7	3	ADP-ribosylation factor-like protein 8A	ARL8A	>sp|Q96BM9|ARL8A_HUMAN ADP-ribosylation factor-like protein 8A OS=Homo sapiens GN=ARL8A PE=1 SV=1	1	7	7	3	6	6	4	7	6	6	4	7	3	3	2	3	44.1	44.1	12.4	21.416	186	186	14.2				2	1			3	2	3	2	3	3	1				7	9
O60925	O60925	3	3	3	Prefoldin subunit 1	PFDN1	>sp|O60925|PFD1_HUMAN Prefoldin subunit 1 OS=Homo sapiens GN=PFDN1 PE=1 SV=2	1	3	3	3	3	2	2	1	3	2	2	1	3	2	2	1	17.2	17.2	17.2	14.21	122	122	5.38	2	1			2	3	3	1	1
Q68E01	Q68E01	7	7	7	Integrator complex subunit 3	INTS3	>sp|Q68E01|INT3_HUMAN Integrator complex subunit 3 OS=Homo sapiens GN=INTS3 PE=1 SV=1	1	7	7	7	5	6	6	5	5	6	6	5	5	6	6	5	9.4	9.4	9.4	118.07	1043	1043	12.3									2	5	3	6	4		4		2
Q9UHD1	Q9UHD1	8	8	8	Cysteine and histidine-rich domain-containing protein 1	CHORDC1	>sp|Q9UHD1|CHRD1_HUMAN Cysteine and histidine-rich domain-containing protein 1 OS=Homo sapiens GN=CHORDC1 PE=1 SV=2	1	8	8	8	6	6	6	7	6	6	6	7	6	6	6	7	38	38	38	37.489	332	332	13.4		3			3		2		1	4	3						16	9
Q9H910	Q9H910	7	7	7	Hematological and neurological expressed 1-like protein	HN1L	>sp|Q9H910|JUPI2_HUMAN Jupiter microtubule associated homolog 2 OS=Homo sapiens GN=JPT2 PE=1 SV=1	1	7	7	7	7	6	7	6	7	6	7	6	7	6	7	6	59.5	59.5	59.5	20.063	190	190	10	2	4			7	7	6	1	1						3			15
Q05209	Q05209	3	3	3	Tyrosine-protein phosphatase non-receptor type 12	PTPN12	>sp|Q05209|PTN12_HUMAN Tyrosine-protein phosphatase non-receptor type 12 OS=Homo sapiens GN=PTPN12 PE=1 SV=3	1	3	3	3	3	3	2	2	3	3	2	2	3	3	2	2	7.9	7.9	7.9	88.105	780	780	8.12						6	3	3	2				3
P07858	P07858	5	5	5	Cathepsin B;Cathepsin B light chain;Cathepsin B heavy chain	CTSB	>sp|P07858|CATB_HUMAN Cathepsin B OS=Homo sapiens GN=CTSB PE=1 SV=3	1	5	5	5	3	2	5	4	3	2	5	4	3	2	5	4	18.9	18.9	18.9	37.821	339	339	10.7						1	1	6	5	1	3					3			2
Q52LJ0	Q52LJ0	9	9	8	Protein FAM98B	FAM98B	>sp|Q52LJ0|FA98B_HUMAN Protein FAM98B OS=Homo sapiens GN=FAM98B PE=1 SV=1	1	9	9	8	2	3	4	7	2	3	4	7	2	3	4	6	44.8	44.8	40.6	37.19	330	330	10.1					1	3	3	5	2		3			5	2			1
O43852	O43852	14	14	14	Calumenin	CALU	>sp|O43852|CALU_HUMAN Calumenin OS=Homo sapiens GN=CALU PE=1 SV=2	1	14	14	14	10	11	7	11	10	11	7	11	10	11	7	11	64.1	64.1	64.1	37.106	315	315	16.8									1	3	2	1	1	8	6	4	1	22	14
Q8IXH7	Q8IXH7	9	9	9	Negative elongation factor C/D	NELFCD	>sp|Q8IXH7|NELFD_HUMAN Negative elongation factor C/D OS=Homo sapiens GN=NELFCD PE=1 SV=2	1	9	9	9	6	5	4	6	6	5	4	6	6	5	4	6	21	21	21	66.246	590	590	11.1					1	6	3			2	1		1	4	5	1	1	1
Q86TX2	Q86TX2	13	13	1	Acyl-coenzyme A thioesterase 1	ACOT1	>sp|Q86TX2|ACOT1_HUMAN Acyl-coenzyme A thioesterase 1 OS=Homo sapiens GN=ACOT1 PE=1 SV=1	1	13	13	1	9	7	7	4	9	7	7	4	1	1	0	0	52.7	52.7	2.6	46.277	421	421	10.5			6	3		2	4	1				4	1	2	8		2	1	1
Q96GA7	Q96GA7	6	6	6	Serine dehydratase-like	SDSL	>sp|Q96GA7|SDSL_HUMAN Serine dehydratase-like OS=Homo sapiens GN=SDSL PE=1 SV=1	1	6	6	6	4	3	3	5	4	3	3	5	4	3	3	5	34.3	34.3	34.3	34.674	329	329	9.06					7	2						2	2	3	1
Q9NUY8	Q9NUY8	2	2	2	TBC1 domain family member 23	TBC1D23	>sp|Q9NUY8|TBC23_HUMAN TBC1 domain family member 23 OS=Homo sapiens GN=TBC1D23 PE=1 SV=3	1	2	2	2	0	1	0	2	0	1	0	2	0	1	0	2	8.7	8.7	8.7	78.321	699	699	16.7														1				2
Q9Y371	Q9Y371	6	6	6	Endophilin-B1	SH3GLB1	>sp|Q9Y371|SHLB1_HUMAN Endophilin-B1 OS=Homo sapiens GN=SH3GLB1 PE=1 SV=1	1	6	6	6	6	3	5	5	6	3	5	5	6	3	5	5	21.4	21.4	21.4	40.796	365	365	10.6		2		3	1	1	1		1	4	3	1		4
Q8NBJ4	Q8NBJ4	2	2	2	Golgi membrane protein 1	GOLM1	>sp|Q8NBJ4|GOLM1_HUMAN Golgi membrane protein 1 OS=Homo sapiens GN=GOLM1 PE=1 SV=1	1	2	2	2	1	0	1	1	1	0	1	1	1	0	1	1	8.7	8.7	8.7	45.333	401	401	10.7				1										2
Q9UKF6	Q9UKF6	3	3	3	Cleavage and polyadenylation specificity factor subunit 3	CPSF3	>sp|Q9UKF6|CPSF3_HUMAN Cleavage and polyadenylation specificity factor subunit 3 OS=Homo sapiens GN=CPSF3 PE=1 SV=1	1	3	3	3	2	1	2	2	2	1	2	2	2	1	2	2	5.3	5.3	5.3	77.485	684	684	9.56					1			2	3		1		1	1
P13984	P13984	6	6	6	General transcription factor IIF subunit 2	GTF2F2	>sp|P13984|T2FB_HUMAN General transcription factor IIF subunit 2 OS=Homo sapiens GN=GTF2F2 PE=1 SV=2	1	6	6	6	5	4	4	3	5	4	4	3	5	4	4	3	28.9	28.9	28.9	28.38	249	249	13.8				2	2					1		3						5	5
P82979	P82979	5	5	5	SAP domain-containing ribonucleoprotein	SARNP	>sp|P82979|SARNP_HUMAN SAP domain-containing ribonucleoprotein OS=Homo sapiens GN=SARNP PE=1 SV=3	1	5	5	5	4	5	4	4	4	5	4	4	4	5	4	4	27.1	27.1	27.1	23.671	210	210	7.52				3	3	2	5	7	4	3	2
P51970	P51970	3	3	3	NADH dehydrogenase [ubiquinone] 1 alpha subcomplex subunit 8	NDUFA8	>sp|P51970|NDUA8_HUMAN NADH dehydrogenase [ubiquinone] 1 alpha subcomplex subunit 8 OS=Homo sapiens GN=NDUFA8 PE=1 SV=3	1	3	3	3	2	2	2	2	2	2	2	2	2	2	2	2	30.2	30.2	30.2	20.105	172	172	16.6													1			4		4
Q9GZZ1	Q9GZZ1	8	8	8	N-alpha-acetyltransferase 50	NAA50	>sp|Q9GZZ1|NAA50_HUMAN N-alpha-acetyltransferase 50 OS=Homo sapiens GN=NAA50 PE=1 SV=1	1	8	8	8	7	5	3	5	7	5	3	5	7	5	3	5	52.7	52.7	52.7	19.398	169	169	10				4	1	3	5	1	1							3	6
P19404	P19404	3	3	3	NADH dehydrogenase [ubiquinone] flavoprotein 2, mitochondrial	NDUFV2	>sp|P19404|NDUV2_HUMAN NADH dehydrogenase [ubiquinone] flavoprotein 2, mitochondrial OS=Homo sapiens GN=NDUFV2 PE=1 SV=2	1	3	3	3	2	1	2	3	2	1	2	3	2	1	2	3	17.3	17.3	17.3	27.391	249	249	5.62				4	3									1
Q96KP4	Q96KP4	17	17	17	Cytosolic non-specific dipeptidase	CNDP2	>sp|Q96KP4|CNDP2_HUMAN Cytosolic non-specific dipeptidase OS=Homo sapiens GN=CNDP2 PE=1 SV=2	1	17	17	17	14	14	13	15	14	14	13	15	14	14	13	15	61.7	61.7	61.7	52.878	475	475	10.4		8		12	6	4	6	2	1			8	4	15	5	1		3	2
O96013	O96013	5	5	5	Serine/threonine-protein kinase PAK 4	PAK4	>sp|O96013|PAK4_HUMAN Serine/threonine-protein kinase PAK 4 OS=Homo sapiens GN=PAK4 PE=1 SV=1	1	5	5	5	4	3	4	4	4	3	4	4	4	3	4	4	15.7	15.7	15.7	64.071	591	591	11.6		1		5	5				1	3	2						6	4	3
O94888	O94888	6	6	6	UBX domain-containing protein 7	UBXN7	>sp|O94888|UBXN7_HUMAN UBX domain-containing protein 7 OS=Homo sapiens GN=UBXN7 PE=1 SV=2	1	6	6	6	4	5	2	4	4	5	2	4	4	5	2	4	20.4	20.4	20.4	54.862	489	489	12.8						1		3	1	1	1	3	1	1	2		4	2
Q8N3R9	Q8N3R9	4	4	4	MAGUK p55 subfamily member 5	MPP5	>sp|Q8N3R9|MPP5_HUMAN MAGUK p55 subfamily member 5 OS=Homo sapiens GN=MPP5 PE=1 SV=3	1	4	4	4	2	1	2	2	2	1	2	2	2	1	2	2	10.5	10.5	10.5	77.293	675	675	10.3				1	2								1		3
P14854	P14854	4	4	4	Cytochrome c oxidase subunit 6B1	COX6B1	>sp|P14854|CX6B1_HUMAN Cytochrome c oxidase subunit 6B1 OS=Homo sapiens GN=COX6B1 PE=1 SV=2	1	4	4	4	4	4	4	4	4	4	4	4	4	4	4	4	58.1	58.1	58.1	10.192	86	86	13.3								2	2	4	4	3	5					7
Q9Y6G9	Q9Y6G9	14	14	14	Cytoplasmic dynein 1 light intermediate chain 1	DYNC1LI1	>sp|Q9Y6G9|DC1L1_HUMAN Cytoplasmic dynein 1 light intermediate chain 1 OS=Homo sapiens GN=DYNC1LI1 PE=1 SV=3	1	14	14	14	10	6	10	13	10	6	10	13	10	6	10	13	36.5	36.5	36.5	56.578	523	523	9.95				4	11	9	7						5	3	5	4		6	1
Q9H2J4	Q9H2J4	3	3	3	Phosducin-like protein 3	PDCL3	>sp|Q9H2J4|PDCL3_HUMAN Phosducin-like protein 3 OS=Homo sapiens GN=PDCL3 PE=1 SV=1	1	3	3	3	3	2	2	1	3	2	2	1	3	2	2	1	15.5	15.5	15.5	27.614	239	239	11.9					1	4	2									2	4	2
Q04837	Q04837	5	5	5	Single-stranded DNA-binding protein, mitochondrial	SSBP1	>sp|Q04837|SSBP_HUMAN Single-stranded DNA-binding protein, mitochondrial OS=Homo sapiens GN=SSBP1 PE=1 SV=1	1	5	5	5	3	2	3	4	3	2	3	4	3	2	3	4	40.5	40.5	40.5	17.259	148	148	9.91					2	10	8	6	7	3	6	3	4	1	2		2	1	2
Q9NNW5	Q9NNW5	2	2	2	WD repeat-containing protein 6	WDR6	>sp|Q9NNW5|WDR6_HUMAN WD repeat-containing protein 6 OS=Homo sapiens GN=WDR6 PE=1 SV=1	1	2	2	2	1	1	1	1	1	1	1	1	1	1	1	1	3.5	3.5	3.5	121.72	1121	1121	12												4
Q96F24	Q96F24	3	3	3	Nuclear receptor-binding factor 2	NRBF2	>sp|Q96F24|NRBF2_HUMAN Nuclear receptor-binding factor 2 OS=Homo sapiens GN=NRBF2 PE=1 SV=1	1	3	3	3	3	3	3	1	3	3	3	1	3	3	3	1	18.5	18.5	18.5	32.377	287	287	9.6			3						1	2	2	7
O95429	O95429	4	4	4	BAG family molecular chaperone regulator 4	BAG4	>sp|O95429|BAG4_HUMAN BAG family molecular chaperone regulator 4 OS=Homo sapiens GN=BAG4 PE=1 SV=1	1	4	4	4	3	3	4	1	3	3	4	1	3	3	4	1	11.8	11.8	11.8	49.593	457	457	9.08				4				4	5	5	4	1	1		1
Q14669	Q14669	4	4	4	E3 ubiquitin-protein ligase TRIP12	TRIP12	>sp|Q14669|TRIPC_HUMAN E3 ubiquitin-protein ligase TRIP12 OS=Homo sapiens GN=TRIP12 PE=1 SV=1	1	4	4	4	2	2	3	2	2	2	3	2	2	2	3	2	3.6	3.6	3.6	220.43	1992	1992	8.64					2	1		2	1	1	4
O43708	O43708	3	3	3	Maleylacetoacetate isomerase	GSTZ1	>sp|O43708|MAAI_HUMAN Maleylacetoacetate isomerase OS=Homo sapiens GN=GSTZ1 PE=1 SV=3	1	3	3	3	3	2	3	2	3	2	3	2	3	2	3	2	19.9	19.9	19.9	24.212	216	216	7.86				7	1	2										3	1
Q9H267	Q9H267	5	5	5	Vacuolar protein sorting-associated protein 33B	VPS33B	>sp|Q9H267|VP33B_HUMAN Vacuolar protein sorting-associated protein 33B OS=Homo sapiens GN=VPS33B PE=1 SV=2	1	5	5	5	3	2	2	4	3	2	2	4	3	2	2	4	11	11	11	70.584	617	617	10.5				2					1	2	2	3	1	1	1
Q3ZCQ8	Q3ZCQ8	5	5	5	Mitochondrial import inner membrane translocase subunit TIM50	TIMM50	>sp|Q3ZCQ8|TIM50_HUMAN Mitochondrial import inner membrane translocase subunit TIM50 OS=Homo sapiens GN=TIMM50 PE=1 SV=2	1	5	5	5	3	4	3	4	3	4	3	4	3	4	3	4	20.1	20.1	20.1	39.646	353	353	9.36				2		6	4	1	2		2			6	2
Q5EBL8	Q5EBL8	2	2	2	PDZ domain-containing protein 11	PDZD11	>sp|Q5EBL8|PDZ11_HUMAN PDZ domain-containing protein 11 OS=Homo sapiens GN=PDZD11 PE=1 SV=2	1	2	2	2	1	1	0	1	1	1	0	1	1	1	0	1	35.7	35.7	35.7	16.131	140	140	12.7												2		1
Q8IY67	Q8IY67	5	5	5	Ribonucleoprotein PTB-binding 1	RAVER1	>sp|Q8IY67|RAVR1_HUMAN Ribonucleoprotein PTB-binding 1 OS=Homo sapiens GN=RAVER1 PE=1 SV=1	1	5	5	5	4	4	3	3	4	4	3	3	4	4	3	3	14.9	14.9	14.9	63.876	606	606	10.5						5	1	2	3				6	4				1
Q9UP83	Q9UP83	4	4	4	Conserved oligomeric Golgi complex subunit 5	COG5	>sp|Q9UP83|COG5_HUMAN Conserved oligomeric Golgi complex subunit 5 OS=Homo sapiens GN=COG5 PE=1 SV=3	1	4	4	4	1	2	2	2	1	2	2	2	1	2	2	2	7.2	7.2	7.2	92.742	839	839	10					1	2	1					1		1	2
Q9Y5Y0	Q9Y5Y0	2	2	2	Feline leukemia virus subgroup C receptor-related protein 1	FLVCR1	>sp|Q9Y5Y0|FLVC1_HUMAN Feline leukemia virus subgroup C receptor-related protein 1 OS=Homo sapiens GN=FLVCR1 PE=1 SV=1	1	2	2	2	2	2	2	1	2	2	2	1	2	2	2	1	8.1	8.1	8.1	59.862	555	555	7.9			5									1	4
Q99873;Q9NR22	Q99873	15;1	15;1	15;1	Protein arginine N-methyltransferase 1	PRMT1	>sp|Q99873|ANM1_HUMAN Protein arginine N-methyltransferase 1 OS=Homo sapiens GN=PRMT1 PE=1 SV=2	2	15	15	15	14	11	12	14	14	11	12	14	14	11	12	14	50.7	50.7	50.7	41.515	361	361;394	12.7				7	7	2	4	5	6		2	6	8		4	17	4	7	10
Q96E11	Q96E11	5	5	5	Ribosome-recycling factor, mitochondrial	MRRF	>sp|Q96E11|RRFM_HUMAN Ribosome-recycling factor, mitochondrial OS=Homo sapiens GN=MRRF PE=1 SV=1	1	5	5	5	1	1	2	5	1	1	2	5	1	1	2	5	30.2	30.2	30.2	29.277	262	262	6.31				1	1	6	4		1
Q9Y5S9	Q9Y5S9	3	3	3	RNA-binding protein 8A	RBM8A	>sp|Q9Y5S9|RBM8A_HUMAN RNA-binding protein 8A OS=Homo sapiens GN=RBM8A PE=1 SV=1	1	3	3	3	3	3	2	1	3	3	2	1	3	3	2	1	26.4	26.4	26.4	19.889	174	174	10.9								3	3	7	6	1
Q92733	Q92733	2	2	2	Proline-rich protein PRCC	PRCC	>sp|Q92733|PRCC_HUMAN Proline-rich protein PRCC OS=Homo sapiens GN=PRCC PE=1 SV=1	1	2	2	2	1	1	1	2	1	1	1	2	1	1	1	2	9	9	9	52.417	491	491	5.8				4									1
Q99733	Q99733	10	8	8	Nucleosome assembly protein 1-like 4	NAP1L4	>sp|Q99733|NP1L4_HUMAN Nucleosome assembly protein 1-like 4 OS=Homo sapiens GN=NAP1L4 PE=1 SV=1	1	10	8	8	7	7	8	9	5	5	6	7	5	5	6	7	36.8	34.1	34.1	42.823	375	375	10.1				7	6	3	3	3	2	6	3	4	6	8	2		1
Q01581	Q01581	22	22	21	Hydroxymethylglutaryl-CoA synthase, cytoplasmic	HMGCS1	>sp|Q01581|HMCS1_HUMAN Hydroxymethylglutaryl-CoA synthase, cytoplasmic OS=Homo sapiens GN=HMGCS1 PE=1 SV=2	1	22	22	21	20	19	18	16	20	19	18	16	19	18	17	15	61.7	61.7	59.6	57.293	520	520	12.1				9	13	17	13	11	9	6	8	7	1	8	8	16	1	3	29
Q8WUM4	Q8WUM4	31	31	31	Programmed cell death 6-interacting protein	PDCD6IP	>sp|Q8WUM4|PDC6I_HUMAN Programmed cell death 6-interacting protein OS=Homo sapiens GN=PDCD6IP PE=1 SV=1	1	31	31	31	27	26	28	28	27	26	28	28	27	26	28	28	46.4	46.4	46.4	96.022	868	868	11		4	5	10	9	33	29	25	21	23	27	8	4	2	24	14	11	13	20
Q9Y2A7	Q9Y2A7	13	13	13	Nck-associated protein 1	NCKAP1	>sp|Q9Y2A7|NCKP1_HUMAN Nck-associated protein 1 OS=Homo sapiens GN=NCKAP1 PE=1 SV=1	1	13	13	13	10	9	6	9	10	9	6	9	10	9	6	9	21.5	21.5	21.5	128.79	1128	1128	11.3				4		6	6	5	4			4	1		9	2		2	7
P30154	P30154	13	8	8	Serine/threonine-protein phosphatase 2A 65 kDa regulatory subunit A beta isoform	PPP2R1B	>sp|P30154|2AAB_HUMAN Serine/threonine-protein phosphatase 2A 65 kDa regulatory subunit A beta isoform OS=Homo sapiens GN=PPP2R1B PE=1 SV=3	1	13	8	8	11	9	10	10	6	5	6	5	6	5	6	5	32.6	22.3	22.3	66.213	601	601	8.52		2	2		6	3	4			1		3	4		3			1
Q99816	Q99816	3	3	3	Tumor susceptibility gene 101 protein	TSG101	>sp|Q99816|TS101_HUMAN Tumor susceptibility gene 101 protein OS=Homo sapiens GN=TSG101 PE=1 SV=2	1	3	3	3	2	2	2	3	2	2	2	3	2	2	2	3	8.7	8.7	8.7	43.944	390	390	4.5		4		2	3									1
P12268	P12268	19	19	19	Inosine-5-monophosphate dehydrogenase 2	IMPDH2	>sp|P12268|IMDH2_HUMAN Inosine-5-monophosphate dehydrogenase 2 OS=Homo sapiens GN=IMPDH2 PE=1 SV=2	1	19	19	19	17	15	16	17	17	15	16	17	17	15	16	17	58.6	58.6	58.6	55.804	514	514	14.3	1	1		6	6	3	5	6	4	2	2	5	4	28	12	9	13	20	19
Q13618	Q13618	16	16	16	Cullin-3	CUL3	>sp|Q13618|CUL3_HUMAN Cullin-3 OS=Homo sapiens GN=CUL3 PE=1 SV=2	1	16	16	16	15	12	13	11	15	12	13	11	15	12	13	11	25.3	25.3	25.3	88.929	768	768	9.98				2	2	3	7	13	12	15	14	4	2		4	3		2	1
Q8TAG9	Q8TAG9	2	2	2	Exocyst complex component 6	EXOC6	>sp|Q8TAG9|EXOC6_HUMAN Exocyst complex component 6 OS=Homo sapiens GN=EXOC6 PE=1 SV=3	1	2	2	2	1	2	1	1	1	2	1	1	1	2	1	1	2.6	2.6	2.6	93.721	804	804	6.33				3				1	2
P62308;A8MWD9	P62308;A8MWD9	2;2	2;2	2;2	Small nuclear ribonucleoprotein G;Putative small nuclear ribonucleoprotein G-like protein 15	SNRPG;SNRPGP15	>sp|P62308|RUXG_HUMAN Small nuclear ribonucleoprotein G OS=Homo sapiens GN=SNRPG PE=1 SV=1;>sp|A8MWD9|RUXGL_HUMAN Putative small nuclear ribonucleoprotein G-like protein 15 OS=Homo sapiens GN=SNRPGP15 PE=5 SV=2	2	2	2	2	2	2	2	2	2	2	2	2	2	2	2	2	17.1	17.1	17.1	8.496	76	76;76	9.43								7	6	3	2	3
Q96T88	Q96T88	3	3	3	E3 ubiquitin-protein ligase UHRF1	UHRF1	>sp|Q96T88|UHRF1_HUMAN E3 ubiquitin-protein ligase UHRF1 OS=Homo sapiens GN=UHRF1 PE=1 SV=1	1	3	3	3	1	3	3	1	1	3	3	1	1	3	3	1	3.3	3.3	3.3	89.813	793	793	10.6								1	2	1	1	4
Q8TBA6	Q8TBA6	5	5	5	Golgin subfamily A member 5	GOLGA5	>sp|Q8TBA6|GOGA5_HUMAN Golgin subfamily A member 5 OS=Homo sapiens GN=GOLGA5 PE=1 SV=3	1	5	5	5	3	4	3	3	3	4	3	3	3	4	3	3	8.3	8.3	8.3	83.023	731	731	9.14		4			1				1	2				4	2
P62333	P62333	18	18	18	26S protease regulatory subunit 10B	PSMC6	>sp|P62333|PRS10_HUMAN 26S protease regulatory subunit 10B OS=Homo sapiens GN=PSMC6 PE=1 SV=1	1	18	18	18	17	15	17	14	17	15	17	14	17	15	17	14	60.7	60.7	60.7	44.172	389	389	12.7				3	6	9	10	8	6	5	6	4		14	22	14	7	13	3
Q5T1V6	Q5T1V6	2	2	2	Probable ATP-dependent RNA helicase DDX59	DDX59	>sp|Q5T1V6|DDX59_HUMAN Probable ATP-dependent RNA helicase DDX59 OS=Homo sapiens GN=DDX59 PE=1 SV=1	1	2	2	2	2	2	2	1	2	2	2	1	2	2	2	1	3.7	3.7	3.7	68.809	619	619	6.18				3		3	3	1	1
P26639	P26639	36	36	33	Threonine--tRNA ligase, cytoplasmic	TARS	>sp|P26639|SYTC_HUMAN Threonine--tRNA ligase, cytoplasmic OS=Homo sapiens GN=TARS PE=1 SV=3	1	36	36	33	32	33	30	28	32	33	30	28	29	30	29	26	52.1	52.1	48.8	83.434	723	723	12.1				14	3	14	13	29	23	19	22	25	24	17	15	8	23	21	10
P49005	P49005	4	4	4	DNA polymerase delta subunit 2	POLD2	>sp|P49005|DPOD2_HUMAN DNA polymerase delta subunit 2 OS=Homo sapiens GN=POLD2 PE=1 SV=1	1	4	4	4	4	4	4	2	4	4	4	2	4	4	4	2	13.2	13.2	13.2	51.289	469	469	8.71		5					1	1	2		1	3	1		3
P61086	P61086	12	12	12	Ubiquitin-conjugating enzyme E2 K	UBE2K	>sp|P61086|UBE2K_HUMAN Ubiquitin-conjugating enzyme E2 K OS=Homo sapiens GN=UBE2K PE=1 SV=3	1	12	12	12	4	7	6	9	4	7	6	9	4	7	6	9	78	78	78	22.406	200	200	9.95		5	5	1		5	3			1		1	1		4	4	5	3
Q9NPF0	Q9NPF0	2	2	2	CD320 antigen	CD320	>sp|Q9NPF0|CD320_HUMAN CD320 antigen OS=Homo sapiens GN=CD320 PE=1 SV=1	1	2	2	2	2	2	2	0	2	2	2	0	2	2	2	0	13.1	13.1	13.1	28.991	282	282	10.7								2	1				3
Q5JTZ9	Q5JTZ9	5	5	5	Alanine--tRNA ligase, mitochondrial	AARS2	>sp|Q5JTZ9|SYAM_HUMAN Alanine--tRNA ligase, mitochondrial OS=Homo sapiens GN=AARS2 PE=1 SV=1	1	5	5	5	4	2	2	0	4	2	2	0	4	2	2	0	11	11	11	107.34	985	985	7.8			1	3					1	2	2	1
Q9H8Y5	Q9H8Y5	3	3	3	Ankyrin repeat and zinc finger domain-containing protein 1	ANKZF1	>sp|Q9H8Y5|ANKZ1_HUMAN Ankyrin repeat and zinc finger domain-containing protein 1 OS=Homo sapiens GN=ANKZF1 PE=1 SV=1	1	3	3	3	3	2	1	0	3	2	1	0	3	2	1	0	6.7	6.7	6.7	80.926	726	726	8.67				2				1				3
O76031	O76031	9	9	9	ATP-dependent Clp protease ATP-binding subunit clpX-like, mitochondrial	CLPX	>sp|O76031|CLPX_HUMAN ATP-dependent Clp protease ATP-binding subunit clpX-like, mitochondrial OS=Homo sapiens GN=CLPX PE=1 SV=2	1	9	9	9	7	7	8	6	7	7	8	6	7	7	8	6	21.3	21.3	21.3	69.223	633	633	11.5				3	1	1	2	1	3	2	1	1		3	8		4
Q9NSV4	Q9NSV4	3	3	3	Protein diaphanous homolog 3	DIAPH3	>sp|Q9NSV4|DIAP3_HUMAN Protein diaphanous homolog 3 OS=Homo sapiens GN=DIAPH3 PE=1 SV=4	1	3	3	3	2	3	2	2	2	3	2	2	2	3	2	2	4.7	4.7	4.7	136.92	1193	1193	9.69								1	5	4	3
Q96EE3	Q96EE3	2	2	2	Nucleoporin SEH1	SEH1L	>sp|Q96EE3|SEH1_HUMAN Nucleoporin SEH1 OS=Homo sapiens GN=SEH1L PE=1 SV=3	1	2	2	2	0	1	2	1	0	1	2	1	0	1	2	1	10.3	10.3	10.3	39.648	360	360	10.8							1					3
O60493	O60493	6	6	6	Sorting nexin-3	SNX3	>sp|O60493|SNX3_HUMAN Sorting nexin-3 OS=Homo sapiens GN=SNX3 PE=1 SV=3	1	6	6	6	5	5	5	4	5	5	5	4	5	5	5	4	37.7	37.7	37.7	18.762	162	162	10.7		4				4	3		1			3	1		3		4	3
O15145	O15145	6	6	6	Actin-related protein 2/3 complex subunit 3	ARPC3	>sp|O15145|ARPC3_HUMAN Actin-related protein 2/3 complex subunit 3 OS=Homo sapiens GN=ARPC3 PE=1 SV=3	1	6	6	6	6	5	5	5	6	5	5	5	6	5	5	5	38.8	38.8	38.8	20.546	178	178	10.3				6		3	3	1	1	1	1	4	4	1		4
O43768	O43768	7	7	6	Alpha-endosulfine	ENSA	>sp|O43768|ENSA_HUMAN Alpha-endosulfine OS=Homo sapiens GN=ENSA PE=1 SV=1	1	7	7	6	5	4	5	7	5	4	5	7	4	3	4	6	57.9	57.9	48.8	13.389	121	121	13.8					1			3	2	1	2	2	3	9	2			10	1
Q9Y6W5;Q9UPY6	Q9Y6W5	6;1	6;1	6;1	Wiskott-Aldrich syndrome protein family member 2	WASF2	>sp|Q9Y6W5|WASF2_HUMAN Wiskott-Aldrich syndrome protein family member 2 OS=Homo sapiens GN=WASF2 PE=1 SV=3	2	6	6	6	5	2	3	5	5	2	3	5	5	2	3	5	18.9	18.9	18.9	54.283	498	498;502	7.86				4	4	3	3	4	3	2	2	1	2	1
O75175	O75175	4	4	4	CCR4-NOT transcription complex subunit 3	CNOT3	>sp|O75175|CNOT3_HUMAN CCR4-NOT transcription complex subunit 3 OS=Homo sapiens GN=CNOT3 PE=1 SV=1	1	4	4	4	4	4	2	1	4	4	2	1	4	4	2	1	6.4	6.4	6.4	81.871	753	753	10.8						2			1	2	2		6
Q9UBV2	Q9UBV2	5	5	5	Protein sel-1 homolog 1	SEL1L	>sp|Q9UBV2|SE1L1_HUMAN Protein sel-1 homolog 1 OS=Homo sapiens GN=SEL1L PE=1 SV=3	1	5	5	5	4	3	2	3	4	3	2	3	4	3	2	3	11.2	11.2	11.2	88.754	794	794	12.2		2								3	2			5	1			3
P46926;Q8TDQ7	P46926	7;3	7;3	7;3	Glucosamine-6-phosphate isomerase 1	GNPDA1	>sp|P46926|GNPI1_HUMAN Glucosamine-6-phosphate isomerase 1 OS=Homo sapiens GN=GNPDA1 PE=1 SV=1	2	7	7	7	5	5	6	5	5	5	6	5	5	5	6	5	42.6	42.6	42.6	32.668	289	289;276	10.8						4	4	5	3	3	2	3			3			1	4
Q5GLZ8	Q5GLZ8	6	6	6	Probable E3 ubiquitin-protein ligase HERC4	HERC4	>sp|Q5GLZ8|HERC4_HUMAN Probable E3 ubiquitin-protein ligase HERC4 OS=Homo sapiens GN=HERC4 PE=1 SV=1	1	6	6	6	5	5	4	3	5	5	4	3	5	5	4	3	11.1	11.1	11.1	118.56	1057	1057	15.4										3		1	3	1	1	4			7
Q99829	Q99829	15	15	15	Copine-1	CPNE1	>sp|Q99829|CPNE1_HUMAN Copine-1 OS=Homo sapiens GN=CPNE1 PE=1 SV=1	1	15	15	15	13	11	11	13	13	11	11	13	13	11	11	13	38.4	38.4	38.4	59.058	537	537	10.4		1	1	13	11	9	7	7	7	5	7	6	4	1	15	4	3	2
P14635	P14635	3	3	3	G2/mitotic-specific cyclin-B1	CCNB1	>sp|P14635|CCNB1_HUMAN G2/mitotic-specific cyclin-B1 OS=Homo sapiens GN=CCNB1 PE=1 SV=1	1	3	3	3	2	1	3	2	2	1	3	2	2	1	3	2	14.1	14.1	14.1	48.337	433	433	14.1				1											5	3
P49459	P49459	4	2	2	Ubiquitin-conjugating enzyme E2 A	UBE2A	>sp|P49459|UBE2A_HUMAN Ubiquitin-conjugating enzyme E2 A OS=Homo sapiens GN=UBE2A PE=1 SV=2	1	4	2	2	3	4	4	1	1	2	2	1	1	2	2	1	57.2	17.8	17.8	17.315	152	152	11.4										3	3			2
P51648;P48448;P30838;P43353	P51648	20;1;1;1	20;1;1;1	20;1;1;1	Fatty aldehyde dehydrogenase	ALDH3A2	>sp|P51648|AL3A2_HUMAN Fatty aldehyde dehydrogenase OS=Homo sapiens GN=ALDH3A2 PE=1 SV=1	4	20	20	20	17	17	18	17	17	17	18	17	17	17	18	17	47.2	47.2	47.2	54.847	485	485;385;453;468	13				11	5	4	7	11	8	2	7			3	7	15	14	4	6
Q9UKY7	Q9UKY7	7	7	7	Protein CDV3 homolog	CDV3	>sp|Q9UKY7|CDV3_HUMAN Protein CDV3 homolog OS=Homo sapiens GN=CDV3 PE=1 SV=1	1	7	7	7	6	6	5	7	6	6	5	7	6	6	5	7	52.3	52.3	52.3	27.335	258	258	11.7				1				8	7	10	11			8	1				8
Q92499	Q92499	27	27	27	ATP-dependent RNA helicase DDX1	DDX1	>sp|Q92499|DDX1_HUMAN ATP-dependent RNA helicase DDX1 OS=Homo sapiens GN=DDX1 PE=1 SV=2	1	27	27	27	23	22	22	21	23	22	22	21	23	22	22	21	47	47	47	82.431	740	740	12.3			3	5	12	13	10	8	5	8	7	8	14	22	22	2	13	9	13
Q9NX63	Q9NX63	2	2	2	MICOS complex subunit MIC19	CHCHD3	>sp|Q9NX63|MIC19_HUMAN MICOS complex subunit MIC19 OS=Homo sapiens GN=CHCHD3 PE=1 SV=1	1	2	2	2	1	1	2	1	1	1	2	1	1	1	2	1	8.8	8.8	8.8	26.152	227	227	12.5									1	2	1				4
O14787	O14787	14	10	10	Transportin-2	TNPO2	>sp|O14787|TNPO2_HUMAN Transportin-2 OS=Homo sapiens GN=TNPO2 PE=1 SV=3	1	14	10	10	14	12	9	11	10	8	6	8	10	8	6	8	29.1	24.4	24.4	101.39	897	897	10.7	4	4		3		7	7	4	1		2	4	9	2		2	2	9	5
Q9P260	Q9P260	4	4	4	LisH domain and HEAT repeat-containing protein KIAA1468	KIAA1468	>sp|Q9P260|K1468_HUMAN LisH domain and HEAT repeat-containing protein KIAA1468 OS=Homo sapiens GN=KIAA1468 PE=1 SV=2	1	4	4	4	2	2	1	3	2	2	1	3	2	2	1	3	6.6	6.6	6.6	134.63	1216	1216	8.82		1				3	2	2	1										2
P14923	P14923	21	21	17	Junction plakoglobin	JUP	>sp|P14923|PLAK_HUMAN Junction plakoglobin OS=Homo sapiens GN=JUP PE=1 SV=3	1	21	21	17	21	16	19	16	21	16	19	16	17	14	16	14	42.6	42.6	36.9	81.744	745	745	11.1	2	3			11	18	19	19	14	12	12	17	16	12	26	12	6	3	6
Q96IZ0	Q96IZ0	5	5	5	PRKC apoptosis WT1 regulator protein	PAWR	>sp|Q96IZ0|PAWR_HUMAN PRKC apoptosis WT1 regulator protein OS=Homo sapiens GN=PAWR PE=1 SV=1	1	5	5	5	5	5	5	5	5	5	5	5	5	5	5	5	32.1	32.1	32.1	36.567	340	340	11.7				4		3	2						11					7
Q8IYD1	Q8IYD1	10	2	2	Eukaryotic peptide chain release factor GTP-binding subunit ERF3B	GSPT2	>sp|Q8IYD1|ERF3B_HUMAN Eukaryotic peptide chain release factor GTP-binding subunit ERF3B OS=Homo sapiens GN=GSPT2 PE=1 SV=2	1	10	2	2	9	8	6	7	1	1	1	2	1	1	1	2	22.3	5.4	5.4	68.882	628	628	15.2															8	2
Q16795	Q16795	8	8	8	NADH dehydrogenase [ubiquinone] 1 alpha subcomplex subunit 9, mitochondrial	NDUFA9	>sp|Q16795|NDUA9_HUMAN NADH dehydrogenase [ubiquinone] 1 alpha subcomplex subunit 9, mitochondrial OS=Homo sapiens GN=NDUFA9 PE=1 SV=2	1	8	8	8	6	7	7	5	6	7	7	5	6	7	7	5	23.3	23.3	23.3	42.509	377	377	9.17						7	9	9	8	1	3		7	3	1
P62304	P62304	3	3	3	Small nuclear ribonucleoprotein E	SNRPE	>sp|P62304|RUXE_HUMAN Small nuclear ribonucleoprotein E OS=Homo sapiens GN=SNRPE PE=1 SV=1	1	3	3	3	3	2	3	3	3	2	3	3	3	2	3	3	52.2	52.2	52.2	10.803	92	92	9.96		3	1			4	3	4	1						1	1	1	1	2
Q99569;Q9UQB3	Q99569;Q9UQB3	2;1	2;1	2;1	Plakophilin-4;Catenin delta-2	PKP4;CTNND2	>sp|Q99569|PKP4_HUMAN Plakophilin-4 OS=Homo sapiens GN=PKP4 PE=1 SV=2;>sp|Q9UQB3|CTND2_HUMAN Catenin delta-2 OS=Homo sapiens GN=CTNND2 PE=1 SV=3	2	2	2	2	1	2	1	1	1	2	1	1	1	2	1	1	1.7	1.7	1.7	131.87	1192	1192;1225	7.43						2	2	1	2
Q4G148	Q4G148	2	2	2	Glucoside xylosyltransferase 1	GXYLT1	>sp|Q4G148|GXLT1_HUMAN Glucoside xylosyltransferase 1 OS=Homo sapiens GN=GXYLT1 PE=1 SV=2	1	2	2	2	2	1	2	2	2	1	2	2	2	1	2	2	4.5	4.5	4.5	50.566	440	440	7.33						5	2	1	4
Q04941	Q04941	2	2	2	Proteolipid protein 2	PLP2	>sp|Q04941|PLP2_HUMAN Proteolipid protein 2 OS=Homo sapiens GN=PLP2 PE=1 SV=1	1	2	2	2	2	1	2	1	2	1	2	1	2	1	2	1	18.4	18.4	18.4	16.691	152	152	9.79								4	4	1	2	2	1
Q7Z7A3	Q7Z7A3	2	2	2	Cytoplasmic tRNA 2-thiolation protein 1	CTU1	>sp|Q7Z7A3|CTU1_HUMAN Cytoplasmic tRNA 2-thiolation protein 1 OS=Homo sapiens GN=CTU1 PE=1 SV=1	1	2	2	2	1	2	1	1	1	2	1	1	1	2	1	1	8.9	8.9	8.9	36.45	348	348	12.6											1		4
P14927	P14927	4	4	4	Cytochrome b-c1 complex subunit 7	UQCRB	>sp|P14927|QCR7_HUMAN Cytochrome b-c1 complex subunit 7 OS=Homo sapiens GN=UQCRB PE=1 SV=2	1	4	4	4	3	3	3	2	3	3	3	2	3	3	3	2	43.2	43.2	43.2	13.53	111	111	13.3								1	1			3	6	2				3
P30519	P30519	8	8	8	Heme oxygenase 2	HMOX2	>sp|P30519|HMOX2_HUMAN Heme oxygenase 2 OS=Homo sapiens GN=HMOX2 PE=1 SV=2	1	8	8	8	5	4	7	7	5	4	7	7	5	4	7	7	38.3	38.3	38.3	36.032	316	316	11.5				4	5	3	1	5	4		1		3					8	3
Q8TCT9	Q8TCT9	4	4	4	Minor histocompatibility antigen H13	HM13	>sp|Q8TCT9|HM13_HUMAN Minor histocompatibility antigen H13 OS=Homo sapiens GN=HM13 PE=1 SV=1	1	4	4	4	4	4	4	4	4	4	4	4	4	4	4	4	18.6	18.6	18.6	41.488	377	377	10.8				2		4	7	2	1			6	3	3	4	3	2
P19838	P19838	3	3	3	Nuclear factor NF-kappa-B p105 subunit;Nuclear factor NF-kappa-B p50 subunit	NFKB1	>sp|P19838|NFKB1_HUMAN Nuclear factor NF-kappa-B p105 subunit OS=Homo sapiens GN=NFKB1 PE=1 SV=2	1	3	3	3	3	2	3	3	3	2	3	3	3	2	3	3	5.2	5.2	5.2	105.35	968	968	8.28					1	6	3	2	2		1			3
P16278	P16278	10	10	10	Beta-galactosidase	GLB1	>sp|P16278|BGAL_HUMAN Beta-galactosidase OS=Homo sapiens GN=GLB1 PE=1 SV=2	1	10	10	10	7	7	8	5	7	7	8	5	7	7	8	5	20.7	20.7	20.7	76.074	677	677	13.4					3	5	2			4	2		5	2				8	1
Q13362	Q13362	9	4	4	Serine/threonine-protein phosphatase 2A 56 kDa regulatory subunit gamma isoform	PPP2R5C	>sp|Q13362|2A5G_HUMAN Serine/threonine-protein phosphatase 2A 56 kDa regulatory subunit gamma isoform OS=Homo sapiens GN=PPP2R5C PE=1 SV=3	1	9	4	4	7	7	5	5	3	4	3	2	3	4	3	2	22.7	9	9	61.06	524	524	11.8						3	3	1	1				1	2	1	2			3
Q9BUJ2	Q9BUJ2	18	18	18	Heterogeneous nuclear ribonucleoprotein U-like protein 1	HNRNPUL1	>sp|Q9BUJ2|HNRL1_HUMAN Heterogeneous nuclear ribonucleoprotein U-like protein 1 OS=Homo sapiens GN=HNRNPUL1 PE=1 SV=2	1	18	18	18	11	12	11	17	11	12	11	17	11	12	11	17	32.2	32.2	32.2	95.737	856	856	11.4		1	6	3	1	8	5	5	3	3	3	1	10	10	2	2		6	10
Q9C0I1	Q9C0I1	4	4	4	Myotubularin-related protein 12	MTMR12	>sp|Q9C0I1|MTMRC_HUMAN Myotubularin-related protein 12 OS=Homo sapiens GN=MTMR12 PE=1 SV=2	1	4	4	4	2	3	2	2	2	3	2	2	2	3	2	2	6.7	6.7	6.7	86.147	747	747	9.33						3		1	2	2	1	2	1
Q96J02;Q9H0M0	Q96J02	7;3	7;3	5;2	E3 ubiquitin-protein ligase Itchy homolog	ITCH	>sp|Q96J02|ITCH_HUMAN E3 ubiquitin-protein ligase Itchy homolog OS=Homo sapiens GN=ITCH PE=1 SV=2	2	7	7	5	4	4	5	3	4	4	5	3	3	3	4	2	9	9	7	102.8	903	903;922	10.7		3							2	4	4	3	1						3
Q13363	Q13363	9	9	7	C-terminal-binding protein 1	CTBP1	>sp|Q13363|CTBP1_HUMAN C-terminal-binding protein 1 OS=Homo sapiens GN=CTBP1 PE=1 SV=2	1	9	9	7	6	7	6	7	6	7	6	7	4	5	4	5	34.3	34.3	30	47.535	440	440	11.2				6		2	2	2	3	2	3	1	5	5			8
Q9UHD2	Q9UHD2	3	3	3	Serine/threonine-protein kinase TBK1	TBK1	>sp|Q9UHD2|TBK1_HUMAN Serine/threonine-protein kinase TBK1 OS=Homo sapiens GN=TBK1 PE=1 SV=1	1	3	3	3	3	0	0	2	3	0	0	2	3	0	0	2	7	7	7	83.641	729	729	8.4				1	1				2						1
P40818	P40818	8	8	8	Ubiquitin carboxyl-terminal hydrolase 8	USP8	>sp|P40818|UBP8_HUMAN Ubiquitin carboxyl-terminal hydrolase 8 OS=Homo sapiens GN=USP8 PE=1 SV=1	1	8	8	8	6	4	6	6	6	4	6	6	6	4	6	6	10.9	10.9	10.9	127.52	1118	1118	8.84				5	2	3	3	3	1			2	1	2				3
Q96A49	Q96A49	9	9	9	Synapse-associated protein 1	SYAP1	>sp|Q96A49|SYAP1_HUMAN Synapse-associated protein 1 OS=Homo sapiens GN=SYAP1 PE=1 SV=1	1	9	9	9	8	8	8	5	8	8	8	5	8	8	8	5	38.6	38.6	38.6	39.933	352	352	12.8				3	5	1	1		1	5	1			6	2	4	11	2	3
Q6R327	Q6R327	4	4	4	Rapamycin-insensitive companion of mTOR	RICTOR	>sp|Q6R327|RICTR_HUMAN Rapamycin-insensitive companion of mTOR OS=Homo sapiens GN=RICTOR PE=1 SV=1	1	4	4	4	3	1	2	2	3	1	2	2	3	1	2	2	3.4	3.4	3.4	192.22	1708	1708	13.3						1	1				1	2						4
Q9Y383;Q9NQ29	Q9Y383	7;1	7;1	7;1	Putative RNA-binding protein Luc7-like 2	LUC7L2	>sp|Q9Y383|LC7L2_HUMAN Putative RNA-binding protein Luc7-like 2 OS=Homo sapiens GN=LUC7L2 PE=1 SV=2	2	7	7	7	7	6	7	6	7	6	7	6	7	6	7	6	23	23	23	46.513	392	392;371	12.8					5	3	3	5	3		3		3				2	4	13
Q15057	Q15057	6	6	6	Arf-GAP with coiled-coil, ANK repeat and PH domain-containing protein 2	ACAP2	>sp|Q15057|ACAP2_HUMAN Arf-GAP with coiled-coil, ANK repeat and PH domain-containing protein 2 OS=Homo sapiens GN=ACAP2 PE=1 SV=3	1	6	6	6	4	3	3	2	4	3	3	2	4	3	3	2	10.3	10.3	10.3	88.028	778	778	9.93				2	3			3	2									3
P54709	P54709	8	8	8	Sodium/potassium-transporting ATPase subunit beta-3	ATP1B3	>sp|P54709|AT1B3_HUMAN Sodium/potassium-transporting ATPase subunit beta-3 OS=Homo sapiens GN=ATP1B3 PE=1 SV=1	1	8	8	8	7	7	6	7	7	7	6	7	7	7	6	7	43	43	43	31.512	279	279	9.8			5	4		4	3	2	4	4	3			4	8	4
Q96EK6	Q96EK6	8	8	8	Glucosamine 6-phosphate N-acetyltransferase	GNPNAT1	>sp|Q96EK6|GNA1_HUMAN Glucosamine 6-phosphate N-acetyltransferase OS=Homo sapiens GN=GNPNAT1 PE=1 SV=1	1	8	8	8	7	7	7	7	7	7	7	7	7	7	7	7	65.2	65.2	65.2	20.749	184	184	11.2				8	2	8	7	5	3	2	5	2	1		16	3	8	1	1
Q96JJ7	Q96JJ7	6	6	6	Protein disulfide-isomerase TMX3	TMX3	>sp|Q96JJ7|TMX3_HUMAN Protein disulfide-isomerase TMX3 OS=Homo sapiens GN=TMX3 PE=1 SV=2	1	6	6	6	4	3	3	4	4	3	3	4	4	3	3	4	22.7	22.7	22.7	51.871	454	454	8.71				6	3		1	1	1			6				3
Q6KC79	Q6KC79	2	2	2	Nipped-B-like protein	NIPBL	>sp|Q6KC79|NIPBL_HUMAN Nipped-B-like protein OS=Homo sapiens GN=NIPBL PE=1 SV=2	1	2	2	2	1	0	0	1	1	0	0	1	1	0	0	1	0.9	0.9	0.9	316.05	2804	2804	12									1						1
Q4V328	Q4V328	4	4	4	GRIP1-associated protein 1	GRIPAP1	>sp|Q4V328|GRAP1_HUMAN GRIP1-associated protein 1 OS=Homo sapiens GN=GRIPAP1 PE=1 SV=1	1	4	4	4	2	3	2	4	2	3	2	4	2	3	2	4	9.4	9.4	9.4	95.988	841	841	7.91		4			1							4	2
O75116	O75116	13	13	12	Rho-associated protein kinase 2	ROCK2	>sp|O75116|ROCK2_HUMAN Rho-associated protein kinase 2 OS=Homo sapiens GN=ROCK2 PE=1 SV=4	1	13	13	12	11	7	9	6	11	7	9	6	10	6	8	5	14.8	14.8	14	160.9	1388	1388	11.3				2	2		2	7	5	2	4	8		3	4			3	2
P06396;CON__Q3SX14	P06396	17;8	17;8	17;8	Gelsolin	GSN	>sp|P06396|GELS_HUMAN Gelsolin OS=Homo sapiens GN=GSN PE=1 SV=1	2	17	17	17	14	14	14	14	14	14	14	14	14	14	14	14	38.6	38.6	38.6	85.696	782	782;781	13.1			1	9	5	6	6	1				6	3	8	6	9	14	25	1
Q05397	Q05397	4	4	4	Focal adhesion kinase 1	PTK2	>sp|Q05397|FAK1_HUMAN Focal adhesion kinase 1 OS=Homo sapiens GN=PTK2 PE=1 SV=2	1	4	4	4	3	1	2	2	3	1	2	2	3	1	2	2	6.6	6.6	6.6	119.23	1052	1052	10.6			1					1		1	2		4
Q13868	Q13868	4	4	4	Exosome complex component RRP4	EXOSC2	>sp|Q13868|EXOS2_HUMAN Exosome complex component RRP4 OS=Homo sapiens GN=EXOSC2 PE=1 SV=2	1	4	4	4	2	1	1	2	2	1	1	2	2	1	1	2	15.4	15.4	15.4	32.789	293	293	7.14					3			1	3
Q9H3K6	Q9H3K6	4	4	4	BolA-like protein 2	BOLA2	>sp|Q9H3K6|BOLA2_HUMAN BolA-like protein 2 OS=Homo sapiens GN=BOLA2 PE=1 SV=1	1	4	4	4	3	3	4	3	3	3	4	3	3	3	4	3	53.5	53.5	53.5	10.116	86	86	12.3		7	2									4	8	2				12
Q15014	Q15014	3	3	3	Mortality factor 4-like protein 2	MORF4L2	>sp|Q15014|MO4L2_HUMAN Mortality factor 4-like protein 2 OS=Homo sapiens GN=MORF4L2 PE=1 SV=1	1	3	3	3	2	1	2	2	2	1	2	2	2	1	2	2	13.5	13.5	13.5	32.307	288	288	11.3					2			1							3	1
O95905	O95905	3	3	3	Protein SGT1	ECD	>sp|O95905|ECD_HUMAN Protein ecdysoneless homolog OS=Homo sapiens GN=ECD PE=1 SV=1	1	3	3	3	2	3	3	1	2	3	3	1	2	3	3	1	11.8	11.8	11.8	72.757	644	644	12.4									1	1		3		3	1
P29084	P29084	3	3	3	Transcription initiation factor IIE subunit beta	GTF2E2	>sp|P29084|T2EB_HUMAN Transcription initiation factor IIE subunit beta OS=Homo sapiens GN=GTF2E2 PE=1 SV=1	1	3	3	3	3	2	2	1	3	2	2	1	3	2	2	1	17.5	17.5	17.5	33.043	291	291	9.6				2	4												4
Q9Y2W6	Q9Y2W6	4	4	4	Tudor and KH domain-containing protein	TDRKH	>sp|Q9Y2W6|TDRKH_HUMAN Tudor and KH domain-containing protein OS=Homo sapiens GN=TDRKH PE=1 SV=2	1	4	4	4	1	1	2	3	1	1	2	3	1	1	2	3	11.6	11.6	11.6	62.045	561	561	8.2					2	2	3						3
P62253	P62253	2	2	2	Ubiquitin-conjugating enzyme E2 G1;Ubiquitin-conjugating enzyme E2 G1, N-terminally processed	UBE2G1	>sp|P62253|UB2G1_HUMAN Ubiquitin-conjugating enzyme E2 G1 OS=Homo sapiens GN=UBE2G1 PE=1 SV=3	1	2	2	2	2	2	2	2	2	2	2	2	2	2	2	2	6.5	6.5	6.5	19.509	170	170	1.89	1	8
Q9H9A6	Q9H9A6	12	12	12	Leucine-rich repeat-containing protein 40	LRRC40	>sp|Q9H9A6|LRC40_HUMAN Leucine-rich repeat-containing protein 40 OS=Homo sapiens GN=LRRC40 PE=1 SV=1	1	12	12	12	6	4	5	9	6	4	5	9	6	4	5	9	29.4	29.4	29.4	68.249	602	602	10.8					2			2	1	5	8	4	3	3
Q96DX5	Q96DX5	2	2	2	Ankyrin repeat and SOCS box protein 9	ASB9	>sp|Q96DX5|ASB9_HUMAN Ankyrin repeat and SOCS box protein 9 OS=Homo sapiens GN=ASB9 PE=1 SV=1	1	2	2	2	1	1	2	1	1	1	2	1	1	1	2	1	13.3	13.3	13.3	31.857	294	294	13.2					1										3	1
O00483	O00483	3	3	3	Cytochrome c oxidase subunit NDUFA4	NDUFA4	>sp|O00483|NDUA4_HUMAN Cytochrome c oxidase subunit NDUFA4 OS=Homo sapiens GN=NDUFA4 PE=1 SV=1	1	3	3	3	1	2	1	2	1	2	1	2	1	2	1	2	37	37	37	9.3697	81	81	9.44								3	2	2	1	1
Q9Y2T2	Q9Y2T2	6	6	5	AP-3 complex subunit mu-1	AP3M1	>sp|Q9Y2T2|AP3M1_HUMAN AP-3 complex subunit mu-1 OS=Homo sapiens GN=AP3M1 PE=1 SV=1	1	6	6	5	3	6	5	5	3	6	5	5	2	5	4	4	20.3	20.3	17.9	46.939	418	418	7.7				4	1	5	6	5	4			3	2
Q9Y4X5	Q9Y4X5	5	5	5	E3 ubiquitin-protein ligase ARIH1	ARIH1	>sp|Q9Y4X5|ARI1_HUMAN E3 ubiquitin-protein ligase ARIH1 OS=Homo sapiens GN=ARIH1 PE=1 SV=2	1	5	5	5	4	4	5	4	4	4	5	4	4	4	5	4	15.6	15.6	15.6	64.117	557	557	10.3				3				3	2	1	2	8	5
Q13637;O14966;P57729	Q13637	6;1;1	6;1;1	6;1;1	Ras-related protein Rab-32	RAB32	>sp|Q13637|RAB32_HUMAN Ras-related protein Rab-32 OS=Homo sapiens GN=RAB32 PE=1 SV=3	3	6	6	6	5	4	3	4	5	4	3	4	5	4	3	4	35.6	35.6	35.6	24.997	225	225;203;211	6.91	1			6	1	4	2	2	2	1	2							1
Q16763	Q16763	2	2	2	Ubiquitin-conjugating enzyme E2 S	UBE2S	>sp|Q16763|UBE2S_HUMAN Ubiquitin-conjugating enzyme E2 S OS=Homo sapiens GN=UBE2S PE=1 SV=2	1	2	2	2	2	2	1	1	2	2	1	1	2	2	1	1	18.9	18.9	18.9	23.845	222	222	4				10
O00151	O00151	3	3	3	PDZ and LIM domain protein 1	PDLIM1	>sp|O00151|PDLI1_HUMAN PDZ and LIM domain protein 1 OS=Homo sapiens GN=PDLIM1 PE=1 SV=4	1	3	3	3	1	0	1	2	1	0	1	2	1	0	1	2	19.1	19.1	19.1	36.071	329	329	5.8		1			3							1
Q9BT73	Q9BT73	3	3	3	Proteasome assembly chaperone 3	PSMG3	>sp|Q9BT73|PSMG3_HUMAN Proteasome assembly chaperone 3 OS=Homo sapiens GN=PSMG3 PE=1 SV=1	1	3	3	3	3	3	2	2	3	3	2	2	3	3	2	2	42.6	42.6	42.6	13.104	122	122	10.9								3	1	3	2			3	1
Q14839;Q8TDI0;Q12873	Q14839	29;6;5	29;6;5	29;6;5	Chromodomain-helicase-DNA-binding protein 4	CHD4	>sp|Q14839|CHD4_HUMAN Chromodomain-helicase-DNA-binding protein 4 OS=Homo sapiens GN=CHD4 PE=1 SV=2	3	29	29	29	19	20	17	23	19	20	17	23	19	20	17	23	24.7	24.7	24.7	218	1912	1912;1954;2000	12.6		4		5	1	3	5	7	10	9	7	6	6	8	8	3	3	17	12
Q99747	Q99747	2	2	2	Gamma-soluble NSF attachment protein	NAPG	>sp|Q99747|SNAG_HUMAN Gamma-soluble NSF attachment protein OS=Homo sapiens GN=NAPG PE=1 SV=1	1	2	2	2	2	2	2	2	2	2	2	2	2	2	2	2	7.7	7.7	7.7	34.746	312	312	12.6					2	1	2												4
O00767	O00767	3	3	3	Acyl-CoA desaturase	SCD	>sp|O00767|ACOD_HUMAN Acyl-CoA desaturase OS=Homo sapiens GN=SCD PE=1 SV=2	1	3	3	3	3	2	3	2	3	2	3	2	3	2	3	2	12.3	12.3	12.3	41.522	359	359	11.1					2	1	1						11
Q96F86	Q96F86	4	4	4	Enhancer of mRNA-decapping protein 3	EDC3	>sp|Q96F86|EDC3_HUMAN Enhancer of mRNA-decapping protein 3 OS=Homo sapiens GN=EDC3 PE=1 SV=1	1	4	4	4	4	3	4	4	4	3	4	4	4	3	4	4	17.1	17.1	17.1	56.077	508	508	8.95			6	2								6	2		2	1
O15394	O15394	4	4	4	Neural cell adhesion molecule 2	NCAM2	>sp|O15394|NCAM2_HUMAN Neural cell adhesion molecule 2 OS=Homo sapiens GN=NCAM2 PE=1 SV=2	1	4	4	4	4	4	3	3	4	4	3	3	4	4	3	3	5.6	5.6	5.6	93.045	837	837	9.78						4	2	5	4	1	1				6
Q92609	Q92609	4	4	4	TBC1 domain family member 5	TBC1D5	>sp|Q92609|TBCD5_HUMAN TBC1 domain family member 5 OS=Homo sapiens GN=TBC1D5 PE=1 SV=1	1	4	4	4	2	1	1	3	2	1	1	3	2	1	1	3	12.5	12.5	12.5	89.003	795	795	12.2								1	1		1		3		1	1
Q9Y3I0	Q9Y3I0	17	17	17	tRNA-splicing ligase RtcB homolog	RTCB	>sp|Q9Y3I0|RTCB_HUMAN tRNA-splicing ligase RtcB homolog OS=Homo sapiens GN=RTCB PE=1 SV=1	1	17	17	17	15	16	13	16	15	16	13	16	15	16	13	16	43.6	43.6	43.6	55.21	505	505	12.9						5	3	10	12	9	13		1	6	21	22	9	6	1
P20290	P20290	7	7	7	Transcription factor BTF3	BTF3	>sp|P20290|BTF3_HUMAN Transcription factor BTF3 OS=Homo sapiens GN=BTF3 PE=1 SV=1	1	7	7	7	7	6	7	7	7	6	7	7	7	6	7	7	56.3	56.3	56.3	22.168	206	206	11.2			14	7		4	3					3	14	11	5		2	7	5
O00592	O00592	2	2	2	Podocalyxin	PODXL	>sp|O00592|PODXL_HUMAN Podocalyxin OS=Homo sapiens GN=PODXL PE=1 SV=2	1	2	2	2	1	0	2	1	1	0	2	1	1	0	2	1	8.1	8.1	8.1	58.635	558	558	8					2	1	1										1
O00186	O00186	3	3	3	Syntaxin-binding protein 3	STXBP3	>sp|O00186|STXB3_HUMAN Syntaxin-binding protein 3 OS=Homo sapiens GN=STXBP3 PE=1 SV=2	1	3	3	3	1	2	1	2	1	2	1	2	1	2	1	2	6.6	6.6	6.6	67.764	592	592	6.67				2	2		1								1
O00193	O00193	3	3	3	Small acidic protein	SMAP	>sp|O00193|SMAP_HUMAN Small acidic protein OS=Homo sapiens GN=SMAP PE=1 SV=1	1	3	3	3	3	3	3	3	3	3	3	3	3	3	3	3	25.1	25.1	25.1	20.332	183	183	9.38				4		1	4											4
Q9UQ35	Q9UQ35	7	7	7	Serine/arginine repetitive matrix protein 2	SRRM2	>sp|Q9UQ35|SRRM2_HUMAN Serine/arginine repetitive matrix protein 2 OS=Homo sapiens GN=SRRM2 PE=1 SV=2	1	7	7	7	4	2	5	4	4	2	5	4	4	2	5	4	3.9	3.9	3.9	299.61	2752	2752	6.33				5	3	2	3			1							1
Q9BWM7	Q9BWM7	4	3	3	Sideroflexin-3	SFXN3	>sp|Q9BWM7|SFXN3_HUMAN Sideroflexin-3 OS=Homo sapiens GN=SFXN3 PE=1 SV=3	1	4	3	3	2	0	1	3	1	0	0	2	1	0	0	2	19	13.1	13.1	35.503	321	321	7.33				1		1						1
Q99471	Q99471	5	5	5	Prefoldin subunit 5	PFDN5	>sp|Q99471|PFD5_HUMAN Prefoldin subunit 5 OS=Homo sapiens GN=PFDN5 PE=1 SV=2	1	5	5	5	4	2	4	4	4	2	4	4	4	2	4	4	55.2	55.2	55.2	17.328	154	154	5.08	3	3		2	11	3	2		1										1
Q8TC12	Q8TC12	9	9	9	Retinol dehydrogenase 11	RDH11	>sp|Q8TC12|RDH11_HUMAN Retinol dehydrogenase 11 OS=Homo sapiens GN=RDH11 PE=1 SV=2	1	9	9	9	8	8	7	7	8	8	7	7	8	8	7	7	36.2	36.2	36.2	35.386	318	318	10.8		1			3	9	12		2	4	4	1		9	2		4		7
Q96SY0	Q96SY0	2	2	2	von Willebrand factor A domain-containing protein 9	VWA9	>sp|Q96SY0|INT14_HUMAN Integrator complex subunit 14 OS=Homo sapiens GN=INTS14 PE=1 SV=2	1	2	2	2	1	1	1	1	1	1	1	1	1	1	1	1	6.2	6.2	6.2	57.47	518	518	6.75					1	3	2	1	1
P14324	P14324	10	10	10	Farnesyl pyrophosphate synthase	FDPS	>sp|P14324|FPPS_HUMAN Farnesyl pyrophosphate synthase OS=Homo sapiens GN=FDPS PE=1 SV=4	1	10	10	10	9	8	8	8	9	8	8	8	9	8	8	8	31.5	31.5	31.5	48.275	419	419	14.7						4	3		1	4	3	4	11	5		11	14	14	5
P08574	P08574	5	5	5	Cytochrome c1, heme protein, mitochondrial	CYC1	>sp|P08574|CY1_HUMAN Cytochrome c1, heme protein, mitochondrial OS=Homo sapiens GN=CYC1 PE=1 SV=3	1	5	5	5	3	4	4	4	3	4	4	4	3	4	4	4	30.5	30.5	30.5	35.422	325	325	13.6			2					3	1						7	12	1
P31949	P31949	8	8	8	Protein S100-A11;Protein S100-A11, N-terminally processed	S100A11	>sp|P31949|S10AB_HUMAN Protein S100-A11 OS=Homo sapiens GN=S100A11 PE=1 SV=2	1	8	8	8	8	7	6	7	8	7	6	7	8	7	6	7	83.8	83.8	83.8	11.74	105	105	12.7			2	2	11	21	17	20	21	15	16	20	19	15	12	11	26	24	20
Q8WXF1	Q8WXF1	7	7	7	Paraspeckle component 1	PSPC1	>sp|Q8WXF1|PSPC1_HUMAN Paraspeckle component 1 OS=Homo sapiens GN=PSPC1 PE=1 SV=1	1	7	7	7	3	4	4	3	3	4	4	3	3	4	4	3	20.3	20.3	20.3	58.743	523	523	8.5				1	1	3	4	6	4		2			2	1
Q9NUP9	Q9NUP9	2	2	2	Protein lin-7 homolog C	LIN7C	>sp|Q9NUP9|LIN7C_HUMAN Protein lin-7 homolog C OS=Homo sapiens GN=LIN7C PE=1 SV=1	1	2	2	2	1	1	1	2	1	1	1	2	1	1	1	2	9.6	9.6	9.6	21.834	197	197	9.3								4	2	1	3
Q9BTY7	Q9BTY7	5	5	5	Protein HGH1 homolog	HGH1	>sp|Q9BTY7|HGH1_HUMAN Protein HGH1 homolog OS=Homo sapiens GN=HGH1 PE=1 SV=1	1	5	5	5	3	1	2	3	3	1	2	3	3	1	2	3	26.4	26.4	26.4	42.129	390	390	7.15				3	4				1	3	2
Q9BW19	Q9BW19	2	2	2	Kinesin-like protein KIFC1	KIFC1	>sp|Q9BW19|KIFC1_HUMAN Kinesin-like protein KIFC1 OS=Homo sapiens GN=KIFC1 PE=1 SV=2	1	2	2	2	1	2	1	1	1	2	1	1	1	2	1	1	4.5	4.5	4.5	73.747	673	673	5				3	1	1	1
P53365	P53365	7	7	7	Arfaptin-2	ARFIP2	>sp|P53365|ARFP2_HUMAN Arfaptin-2 OS=Homo sapiens GN=ARFIP2 PE=1 SV=1	1	7	7	7	6	7	6	2	6	7	6	2	6	7	6	2	29	29	29	37.855	341	341	13					2	2	5			2	2	2	2				12	2
Q6PIU2	Q6PIU2	3	3	3	Neutral cholesterol ester hydrolase 1	NCEH1	>sp|Q6PIU2|NCEH1_HUMAN Neutral cholesterol ester hydrolase 1 OS=Homo sapiens GN=NCEH1 PE=1 SV=3	1	3	3	3	3	2	2	2	3	2	2	2	3	2	2	2	8.6	8.6	8.6	45.807	408	408	7.89				3	2							3	1
Q5VV41	Q5VV41	13	13	13	Rho guanine nucleotide exchange factor 16	ARHGEF16	>sp|Q5VV41|ARHGG_HUMAN Rho guanine nucleotide exchange factor 16 OS=Homo sapiens GN=ARHGEF16 PE=1 SV=1	1	13	13	13	9	10	8	9	9	10	8	9	9	10	8	9	28.1	28.1	28.1	80.104	709	709	12				1		8	5		1	3	1	4	4	3	4	4	4	2	1
O15533	O15533	3	3	3	Tapasin	TAPBP	>sp|O15533|TPSN_HUMAN Tapasin OS=Homo sapiens GN=TAPBP PE=1 SV=1	1	3	3	3	3	3	1	1	3	3	1	1	3	3	1	1	13.2	13.2	13.2	47.625	448	448	6.5			2			4	2	2	2
Q14554	Q14554	4	4	4	Protein disulfide-isomerase A5	PDIA5	>sp|Q14554|PDIA5_HUMAN Protein disulfide-isomerase A5 OS=Homo sapiens GN=PDIA5 PE=1 SV=1	1	4	4	4	2	2	2	4	2	2	2	4	2	2	2	4	19.7	19.7	19.7	59.594	519	519	8.8						4	2		1	6		1	1
Q9BRP1	Q9BRP1	3	3	3	Programmed cell death protein 2-like	PDCD2L	>sp|Q9BRP1|PDD2L_HUMAN Programmed cell death protein 2-like OS=Homo sapiens GN=PDCD2L PE=1 SV=1	1	3	3	3	1	1	1	3	1	1	1	3	1	1	1	3	12.6	12.6	12.6	39.416	358	358	6.33					6	3	2							1
Q5VYK3	Q5VYK3	20	20	20	Proteasome-associated protein ECM29 homolog	ECM29	>sp|Q5VYK3|ECM29_HUMAN Proteasome-associated protein ECM29 homolog OS=Homo sapiens GN=ECM29 PE=1 SV=2	1	20	20	20	16	10	15	14	16	10	15	14	16	10	15	14	16.6	16.6	16.6	204.29	1845	1845	8.2	2	2		5	12	15	18	5	3	1	3	11	4	1	1		3	3
P50502;Q8IZP2;Q8NFI4	P50502;Q8IZP2;Q8NFI4	7;5;4	7;5;4	7;5;4	Hsc70-interacting protein;Putative protein FAM10A4;Putative protein FAM10A5	ST13;ST13P4;ST13P5	>sp|P50502|F10A1_HUMAN Hsc70-interacting protein OS=Homo sapiens GN=ST13 PE=1 SV=2;>sp|Q8IZP2|ST134_HUMAN Putative protein FAM10A4 OS=Homo sapiens GN=ST13P4 PE=5 SV=1;>sp|Q8NFI4|F10A5_HUMAN Putative protein FAM10A5 OS=Homo sapiens GN=ST13P5 PE=5 SV=1	3	7	7	7	7	7	6	6	7	7	6	6	7	7	6	6	19.8	19.8	19.8	41.331	369	369;240;369	10.3				4	6	10	10	5	3	1	1								15
P55957	P55957	4	4	4	BH3-interacting domain death agonist;BH3-interacting domain death agonist p15;BH3-interacting domain death agonist p13;BH3-interacting domain death agonist p11	BID	>sp|P55957|BID_HUMAN BH3-interacting domain death agonist OS=Homo sapiens GN=BID PE=1 SV=1	1	4	4	4	1	2	3	2	1	2	3	2	1	2	3	2	36.4	36.4	36.4	21.994	195	195	8.75				6	6		1		1	1					1
O75165	O75165	19	19	19	DnaJ homolog subfamily C member 13	DNAJC13	>sp|O75165|DJC13_HUMAN DnaJ homolog subfamily C member 13 OS=Homo sapiens GN=DNAJC13 PE=1 SV=5	1	19	19	19	14	10	7	11	14	10	7	11	14	10	7	11	12.5	12.5	12.5	254.41	2243	2243	12.6				1	1		1	5	4	7	7	1		3	12	2	7	3
P26368	P26368	13	13	13	Splicing factor U2AF 65 kDa subunit	U2AF2	>sp|P26368|U2AF2_HUMAN Splicing factor U2AF 65 kDa subunit OS=Homo sapiens GN=U2AF2 PE=1 SV=4	1	13	13	13	10	12	10	12	10	12	10	12	10	12	10	12	43.8	43.8	43.8	53.5	475	475	10.6		4	4	7	2	7	6	3	2			22	4	8					13
P24666	P24666	8	8	8	Low molecular weight phosphotyrosine protein phosphatase	ACP1	>sp|P24666|PPAC_HUMAN Low molecular weight phosphotyrosine protein phosphatase OS=Homo sapiens GN=ACP1 PE=1 SV=3	1	8	8	8	7	8	8	7	7	8	8	7	7	8	8	7	56.3	56.3	56.3	18.042	158	158	9.95				11	5	2	2	10	6	2	6					8	8	1
P49915	P49915	33	33	33	GMP synthase [glutamine-hydrolyzing]	GMPS	>sp|P49915|GUAA_HUMAN GMP synthase [glutamine-hydrolyzing] OS=Homo sapiens GN=GMPS PE=1 SV=1	1	33	33	33	28	26	26	27	28	26	26	27	28	26	26	27	65.9	65.9	65.9	76.715	693	693	12.9				20	7	18	16	2	4	1	1		11	22	21	14	24	18	10
P51153;P20337;Q96E17	P51153	5;1;1	3;0;0	3;0;0	Ras-related protein Rab-13	RAB13	>sp|P51153|RAB13_HUMAN Ras-related protein Rab-13 OS=Homo sapiens GN=RAB13 PE=1 SV=1	3	5	3	3	5	5	4	4	3	3	3	3	3	3	3	3	26.6	17.2	17.2	22.774	203	203;219;227	9.17						1	3	3	2	4	4	1
Q13765;E9PAV3	Q13765;E9PAV3	7;7	7;7	5;5	Nascent polypeptide-associated complex subunit alpha;Nascent polypeptide-associated complex subunit alpha, muscle-specific form	NACA	>sp|Q13765|NACA_HUMAN Nascent polypeptide-associated complex subunit alpha OS=Homo sapiens GN=NACA PE=1 SV=1;>sp|E9PAV3|NACAM_HUMAN Nascent polypeptide-associated complex subunit alpha, muscle-specific form OS=Homo sapiens GN=NACA PE=1 SV=1	2	7	7	5	7	6	7	6	7	6	7	6	5	4	5	4	34.9	34.9	27.9	23.384	215	215;2078	9.34		11	6	6	8	10	9	5	2	1	1	5	1	1	6	5	1	1	9
P27797	P27797	15	15	15	Calreticulin	CALR	>sp|P27797|CALR_HUMAN Calreticulin OS=Homo sapiens GN=CALR PE=1 SV=1	1	15	15	15	15	15	13	15	15	15	13	15	15	15	13	15	64.3	64.3	64.3	48.141	417	417	13.6				11	5	10	11	9	12	16	15	16	14	13	12	6	5	19	40
Q15417	Q15417	11	11	11	Calponin-3	CNN3	>sp|Q15417|CNN3_HUMAN Calponin-3 OS=Homo sapiens GN=CNN3 PE=1 SV=1	1	11	11	11	10	9	10	6	10	9	10	6	10	9	10	6	58.1	58.1	58.1	36.413	329	329	9.32	1		1	8	5	9	8	3	2	1	3	1		11	3	3	2		2
Q8N4Q1	Q8N4Q1	2	2	2	Mitochondrial intermembrane space import and assembly protein 40	CHCHD4	>sp|Q8N4Q1|MIA40_HUMAN Mitochondrial intermembrane space import and assembly protein 40 OS=Homo sapiens GN=CHCHD4 PE=1 SV=1	1	2	2	2	1	2	1	1	1	2	1	1	1	2	1	1	33.1	33.1	33.1	15.996	142	142	14.8														4	1			1
Q9Y4F4	Q9Y4F4	2	2	2	Protein FAM179B	FAM179B	>sp|Q9Y4F4|TGRM1_HUMAN TOG array regulator of axonemal microtubules protein 1 OS=Homo sapiens GN=TOGARAM1 PE=1 SV=4	1	2	2	2	2	0	1	0	2	0	1	0	2	0	1	0	1.1	1.1	1.1	189.36	1720	1720	6.67		1							2
Q9BZE4	Q9BZE4	3	3	3	Nucleolar GTP-binding protein 1	GTPBP4	>sp|Q9BZE4|NOG1_HUMAN Nucleolar GTP-binding protein 1 OS=Homo sapiens GN=GTPBP4 PE=1 SV=3	1	3	3	3	1	2	0	2	1	2	0	2	1	2	0	2	8.2	8.2	8.2	73.964	634	634	17.8												1							3
Q96MW5	Q96MW5	5	5	5	Conserved oligomeric Golgi complex subunit 8	COG8	>sp|Q96MW5|COG8_HUMAN Conserved oligomeric Golgi complex subunit 8 OS=Homo sapiens GN=COG8 PE=1 SV=2	1	5	5	5	1	1	3	3	1	1	3	3	1	1	3	3	11.8	11.8	11.8	68.423	612	612	13.2									1				4	2			1
P10644	P10644	9	9	9	cAMP-dependent protein kinase type I-alpha regulatory subunit;cAMP-dependent protein kinase type I-alpha regulatory subunit, N-terminally processed	PRKAR1A	>sp|P10644|KAP0_HUMAN cAMP-dependent protein kinase type I-alpha regulatory subunit OS=Homo sapiens GN=PRKAR1A PE=1 SV=1	1	9	9	9	8	7	6	9	8	7	6	9	8	7	6	9	34.9	34.9	34.9	42.981	381	381	13.1	1	7	2	4										5	4	12	4	13	1
Q13017	Q13017	3	3	3	Rho GTPase-activating protein 5	ARHGAP5	>sp|Q13017|RHG05_HUMAN Rho GTPase-activating protein 5 OS=Homo sapiens GN=ARHGAP5 PE=1 SV=2	1	3	3	3	3	3	3	3	3	3	3	3	3	3	3	3	4.9	4.9	4.9	172.46	1502	1502	11.8									1	2	2	4	4	1
Q14683	Q14683	13	13	13	Structural maintenance of chromosomes protein 1A	SMC1A	>sp|Q14683|SMC1A_HUMAN Structural maintenance of chromosomes protein 1A OS=Homo sapiens GN=SMC1A PE=1 SV=2	1	13	13	13	8	9	7	7	8	9	7	7	8	9	7	7	15.9	15.9	15.9	143.23	1233	1233	7.83		1		13	3	9	7	7	3		2	3			1			2	1
Q504Q3	Q504Q3	2	2	2	PAB-dependent poly(A)-specific ribonuclease subunit PAN2	PAN2	>sp|Q504Q3|PAN2_HUMAN PAB-dependent poly(A)-specific ribonuclease subunit PAN2 OS=Homo sapiens GN=PAN2 PE=1 SV=3	1	2	2	2	2	0	0	0	2	0	0	0	2	0	0	0	2.4	2.4	2.4	135.37	1202	1202	12										1				1
O94973	O94973	11	8	8	AP-2 complex subunit alpha-2	AP2A2	>sp|O94973|AP2A2_HUMAN AP-2 complex subunit alpha-2 OS=Homo sapiens GN=AP2A2 PE=1 SV=2	1	11	8	8	8	5	6	7	5	4	3	4	5	4	3	4	20.9	15.7	15.7	103.96	939	939	12.8					1		1	3	2		1	3		2			2	3	2
Q9H307	Q9H307	5	5	5	Pinin	PNN	>sp|Q9H307|PININ_HUMAN Pinin OS=Homo sapiens GN=PNN PE=1 SV=4	1	5	5	5	5	3	2	2	5	3	2	2	5	3	2	2	7.8	7.8	7.8	81.613	717	717	8.29				3	1		1	2	3			3	1
Q13158	Q13158	3	3	3	FAS-associated death domain protein	FADD	>sp|Q13158|FADD_HUMAN FAS-associated death domain protein OS=Homo sapiens GN=FADD PE=1 SV=1	1	3	3	3	2	2	2	2	2	2	2	2	2	2	2	2	32.7	32.7	32.7	23.279	208	208	9.23				6	1							2	1	1
Q9UMY4	Q9UMY4	5	5	5	Sorting nexin-12	SNX12	>sp|Q9UMY4|SNX12_HUMAN Sorting nexin-12 OS=Homo sapiens GN=SNX12 PE=1 SV=3	1	5	5	5	5	5	5	4	5	5	5	4	5	5	5	4	37.8	37.8	37.8	19.73	172	172	12.6						4	4		1	2	1	4					4	8
Q14344	Q14344	4	4	4	Guanine nucleotide-binding protein subunit alpha-13	GNA13	>sp|Q14344|GNA13_HUMAN Guanine nucleotide-binding protein subunit alpha-13 OS=Homo sapiens GN=GNA13 PE=1 SV=2	1	4	4	4	3	4	3	2	3	4	3	2	3	4	3	2	16.2	16.2	16.2	44.049	377	377	9.37							3	5	5		1	4	1
P24928	P24928	3	3	3	DNA-directed RNA polymerase II subunit RPB1	POLR2A	>sp|P24928|RPB1_HUMAN DNA-directed RNA polymerase II subunit RPB1 OS=Homo sapiens GN=POLR2A PE=1 SV=2	1	3	3	3	3	2	2	1	3	2	2	1	3	2	2	1	2.4	2.4	2.4	217.17	1970	1970	12.6							1					5		3	2
Q8TBX8	Q8TBX8	5	5	5	Phosphatidylinositol 5-phosphate 4-kinase type-2 gamma	PIP4K2C	>sp|Q8TBX8|PI42C_HUMAN Phosphatidylinositol 5-phosphate 4-kinase type-2 gamma OS=Homo sapiens GN=PIP4K2C PE=1 SV=3	1	5	5	5	5	5	4	3	5	5	4	3	5	5	4	3	11.9	11.9	11.9	47.299	421	421	12.5		3	3	2						2	1	5	4	2	4	3	2	2	4
O15144	O15144	9	9	9	Actin-related protein 2/3 complex subunit 2	ARPC2	>sp|O15144|ARPC2_HUMAN Actin-related protein 2/3 complex subunit 2 OS=Homo sapiens GN=ARPC2 PE=1 SV=1	1	9	9	9	8	8	7	6	8	8	7	6	8	8	7	6	31.3	31.3	31.3	34.333	300	300	10.5				14	1	4	2			3	1			1	7	6	7		1
Q9Y4F3	Q9Y4F3	2	2	2	Meiosis arrest female protein 1	KIAA0430	>sp|Q9Y4F3|MARF1_HUMAN Meiosis regulator and mRNA stability factor 1 OS=Homo sapiens GN=MARF1 PE=1 SV=6	1	2	2	2	1	2	1	0	1	2	1	0	1	2	1	0	1.7	1.7	1.7	192.86	1742	1742	10.8								1	1			2	1
O43716	O43716	2	2	2	Glutamyl-tRNA(Gln) amidotransferase subunit C, mitochondrial	GATC	>sp|O43716|GATC_HUMAN Glutamyl-tRNA(Gln) amidotransferase subunit C, mitochondrial OS=Homo sapiens GN=GATC PE=1 SV=1	1	2	2	2	1	2	1	2	1	2	1	2	1	2	1	2	19.9	19.9	19.9	15.086	136	136	4.33				4	2
Q9BYB4	Q9BYB4	2	2	2	Guanine nucleotide-binding protein subunit beta-like protein 1	GNB1L	>sp|Q9BYB4|GNB1L_HUMAN Guanine nucleotide-binding protein subunit beta-like protein 1 OS=Homo sapiens GN=GNB1L PE=1 SV=2	1	2	2	2	2	2	2	0	2	2	2	0	2	2	2	0	5.8	5.8	5.8	35.618	327	327	10.1									2	5	3
P14174	P14174	3	3	3	Macrophage migration inhibitory factor	MIF	>sp|P14174|MIF_HUMAN Macrophage migration inhibitory factor OS=Homo sapiens GN=MIF PE=1 SV=4	1	3	3	3	3	3	3	3	3	3	3	3	3	3	3	3	35.7	35.7	35.7	12.476	115	115	8.48		5	1					5	3	2	5
Q712K3;P49427	Q712K3	3;1	3;1	3;1	Ubiquitin-conjugating enzyme E2 R2	UBE2R2	>sp|Q712K3|UB2R2_HUMAN Ubiquitin-conjugating enzyme E2 R2 OS=Homo sapiens GN=UBE2R2 PE=1 SV=1	2	3	3	3	2	2	1	2	2	2	1	2	2	2	1	2	10.9	10.9	10.9	27.166	238	238;236	11								2	2			2	4
Q14257	Q14257	6	6	6	Reticulocalbin-2	RCN2	>sp|Q14257|RCN2_HUMAN Reticulocalbin-2 OS=Homo sapiens GN=RCN2 PE=1 SV=1	1	6	6	6	5	5	3	5	5	5	3	5	5	5	3	5	33.4	33.4	33.4	36.876	317	317	8.88				13	1									6	2		3
Q9Y3B2	Q9Y3B2	2	2	2	Exosome complex component CSL4	EXOSC1	>sp|Q9Y3B2|EXOS1_HUMAN Exosome complex component CSL4 OS=Homo sapiens GN=EXOSC1 PE=1 SV=1	1	2	2	2	1	1	1	0	1	1	1	0	1	1	1	0	11.3	11.3	11.3	21.452	195	195	12		1															2
Q9NYL9	Q9NYL9	7	7	7	Tropomodulin-3	TMOD3	>sp|Q9NYL9|TMOD3_HUMAN Tropomodulin-3 OS=Homo sapiens GN=TMOD3 PE=1 SV=1	1	7	7	7	6	4	5	6	6	4	5	6	6	4	5	6	37.2	37.2	37.2	39.594	352	352	10.5				5	2	1	2	1	3	5	3		3	5	6	2
Q15836	Q15836	3	3	1	Vesicle-associated membrane protein 3	VAMP3	>sp|Q15836|VAMP3_HUMAN Vesicle-associated membrane protein 3 OS=Homo sapiens GN=VAMP3 PE=1 SV=3	1	3	3	1	3	1	3	3	3	1	3	3	1	0	1	1	40	40	16	11.309	100	100	9.56					6	1							9
P50395	P50395	36	36	25	Rab GDP dissociation inhibitor beta	GDI2	>sp|P50395|GDIB_HUMAN Rab GDP dissociation inhibitor beta OS=Homo sapiens GN=GDI2 PE=1 SV=2	1	36	36	25	33	31	33	32	33	31	33	32	22	21	22	22	72.4	72.4	50.3	50.663	445	445	13.5		1	5	16	31	16	12	20	15	8	11	2	5	28	56	34	29	55	33
Q8N0U8	Q8N0U8	3	3	3	Vitamin K epoxide reductase complex subunit 1-like protein 1	VKORC1L1	>sp|Q8N0U8|VKORL_HUMAN Vitamin K epoxide reductase complex subunit 1-like protein 1 OS=Homo sapiens GN=VKORC1L1 PE=1 SV=2	1	3	3	3	2	2	1	2	2	2	1	2	2	2	1	2	15.9	15.9	15.9	19.835	176	176	7		4						2	2	2	2
Q9Y6I4	Q9Y6I4	2	2	2	Ubiquitin carboxyl-terminal hydrolase 3	USP3	>sp|Q9Y6I4|UBP3_HUMAN Ubiquitin carboxyl-terminal hydrolase 3 OS=Homo sapiens GN=USP3 PE=1 SV=2	1	2	2	2	1	2	2	2	1	2	2	2	1	2	2	2	6.7	6.7	6.7	58.896	520	520	10.9				3												4
Q9UL41	Q9UL41	2	2	2	Paraneoplastic antigen Ma3	PNMA3	>sp|Q9UL41|PNMA3_HUMAN Paraneoplastic antigen Ma3 OS=Homo sapiens GN=PNMA3 PE=2 SV=2	1	2	2	2	0	2	1	1	0	2	1	1	0	2	1	1	8.4	8.4	8.4	52.404	463	463	9								3	2			1
Q14320	Q14320	3	3	2	Protein FAM50A	FAM50A	>sp|Q14320|FA50A_HUMAN Protein FAM50A OS=Homo sapiens GN=FAM50A PE=1 SV=2	1	3	3	2	3	3	3	3	3	3	3	3	2	2	2	2	13.3	13.3	9.4	40.241	339	339	17.3																9	6		2
P49247	P49247	2	2	2	Ribose-5-phosphate isomerase	RPIA	>sp|P49247|RPIA_HUMAN Ribose-5-phosphate isomerase OS=Homo sapiens GN=RPIA PE=1 SV=3	1	2	2	2	2	2	1	0	2	2	1	0	2	2	1	0	11.3	11.3	11.3	33.269	311	311	10.6				2											3
Q9H3N1	Q9H3N1	5	5	5	Thioredoxin-related transmembrane protein 1	TMX1	>sp|Q9H3N1|TMX1_HUMAN Thioredoxin-related transmembrane protein 1 OS=Homo sapiens GN=TMX1 PE=1 SV=1	1	5	5	5	4	5	3	2	4	5	3	2	4	5	3	2	19.6	19.6	19.6	31.791	280	280	12.2						4	4				2				6	8
Q6GYQ0	Q6GYQ0	4	4	4	Ral GTPase-activating protein subunit alpha-1	RALGAPA1	>sp|Q6GYQ0|RGPA1_HUMAN Ral GTPase-activating protein subunit alpha-1 OS=Homo sapiens GN=RALGAPA1 PE=1 SV=1	1	4	4	4	3	4	2	2	3	4	2	2	3	4	2	2	3.7	3.7	3.7	229.83	2036	2036	12.8								2	3				4	1					3
P62877	P62877	2	2	2	E3 ubiquitin-protein ligase RBX1;E3 ubiquitin-protein ligase RBX1, N-terminally processed	RBX1	>sp|P62877|RBX1_HUMAN E3 ubiquitin-protein ligase RBX1 OS=Homo sapiens GN=RBX1 PE=1 SV=1	1	2	2	2	2	1	2	2	2	1	2	2	2	1	2	2	17.6	17.6	17.6	12.274	108	108	2.78	2	4			3
Q9UI09	Q9UI09	3	3	3	NADH dehydrogenase [ubiquinone] 1 alpha subcomplex subunit 12	NDUFA12	>sp|Q9UI09|NDUAC_HUMAN NADH dehydrogenase [ubiquinone] 1 alpha subcomplex subunit 12 OS=Homo sapiens GN=NDUFA12 PE=1 SV=1	1	3	3	3	3	2	3	1	3	2	3	1	3	2	3	1	17.9	17.9	17.9	17.114	145	145	4.54		5			2	3	3
Q14653	Q14653	2	2	2	Interferon regulatory factor 3	IRF3	>sp|Q14653|IRF3_HUMAN Interferon regulatory factor 3 OS=Homo sapiens GN=IRF3 PE=1 SV=1	1	2	2	2	1	1	1	1	1	1	1	1	1	1	1	1	6.6	6.6	6.6	47.219	427	427	10				1								3
Q8NFU3	Q8NFU3	2	2	2	Thiosulfate sulfurtransferase/rhodanese-like domain-containing protein 1	TSTD1	>sp|Q8NFU3|TSTD1_HUMAN Thiosulfate sulfurtransferase/rhodanese-like domain-containing protein 1 OS=Homo sapiens GN=TSTD1 PE=1 SV=3	1	2	2	2	2	1	1	2	2	1	1	2	2	1	1	2	47	47	47	12.53	115	115	6.5	3	4	1													4
Q9UK22	Q9UK22	2	2	2	F-box only protein 2	FBXO2	>sp|Q9UK22|FBX2_HUMAN F-box only protein 2 OS=Homo sapiens GN=FBXO2 PE=1 SV=2	1	2	2	2	1	1	1	1	1	1	1	1	1	1	1	1	8.4	8.4	8.4	33.327	296	296	10.2					1							3
Q9NVA2	Q9NVA2	8	5	4	Septin-11	2011-09-01	>sp|Q9NVA2|SEP11_HUMAN Septin-11 OS=Homo sapiens GN=SEPT11 PE=1 SV=3	1	8	5	4	6	5	4	7	4	4	3	4	3	3	2	3	22.4	14.5	11.9	49.398	429	429	7.79					6	7	4		1	2	2							2
P60660	P60660	7	7	5	Myosin light polypeptide 6	MYL6	>sp|P60660|MYL6_HUMAN Myosin light polypeptide 6 OS=Homo sapiens GN=MYL6 PE=1 SV=2	1	7	7	5	7	6	7	7	7	6	7	7	5	4	5	5	49.7	49.7	33.8	16.93	151	151	11.8	2	4	2	3		4	4	8	6	7	7		9	16	6	2	13
Q9BRX2	Q9BRX2	4	4	4	Protein pelota homolog	PELO	>sp|Q9BRX2|PELO_HUMAN Protein pelota homolog OS=Homo sapiens GN=PELO PE=1 SV=2	1	4	4	4	3	3	2	2	3	3	2	2	3	3	2	2	19.5	19.5	19.5	43.359	385	385	10.2					1			4	2	1	2			4
Q9UJY1	Q9UJY1	2	2	2	Heat shock protein beta-8	HSPB8	>sp|Q9UJY1|HSPB8_HUMAN Heat shock protein beta-8 OS=Homo sapiens GN=HSPB8 PE=1 SV=1	1	2	2	2	2	1	2	2	2	1	2	2	2	1	2	2	21.4	21.4	21.4	21.604	196	196	9.6				6														4
Q5VTL8	Q5VTL8	3	3	3	Pre-mRNA-splicing factor 38B	PRPF38B	>sp|Q5VTL8|PR38B_HUMAN Pre-mRNA-splicing factor 38B OS=Homo sapiens GN=PRPF38B PE=1 SV=1	1	3	3	3	3	3	2	3	3	3	2	3	3	3	2	3	6.8	6.8	6.8	64.467	546	546	8.83					4	1	1		1	5	5	1
Q9H2V7	Q9H2V7	4	4	4	Protein spinster homolog 1	SPNS1	>sp|Q9H2V7|SPNS1_HUMAN Protein spinster homolog 1 OS=Homo sapiens GN=SPNS1 PE=1 SV=1	1	4	4	4	3	1	3	2	3	1	3	2	3	1	3	2	16.1	16.1	16.1	56.629	528	528	9.17				2	4	1							2			1	2
Q8N4T8	Q8N4T8	3	3	3	Carbonyl reductase family member 4	CBR4	>sp|Q8N4T8|CBR4_HUMAN Carbonyl reductase family member 4 OS=Homo sapiens GN=CBR4 PE=1 SV=3	1	3	3	3	2	1	1	2	2	1	1	2	2	1	1	2	19.4	19.4	19.4	25.301	237	237	13.4									1					5	1
Q96CS2	Q96CS2	2	2	2	HAUS augmin-like complex subunit 1	HAUS1	>sp|Q96CS2|HAUS1_HUMAN HAUS augmin-like complex subunit 1 OS=Homo sapiens GN=HAUS1 PE=1 SV=1	1	2	2	2	2	2	1	0	2	2	1	0	2	2	1	0	9.7	9.7	9.7	31.863	278	278	7			3										2
P28838	P28838	16	16	16	Cytosol aminopeptidase	LAP3	>sp|P28838|AMPL_HUMAN Cytosol aminopeptidase OS=Homo sapiens GN=LAP3 PE=1 SV=3	1	16	16	16	13	10	11	11	13	10	11	11	13	10	11	11	44.1	44.1	44.1	56.166	519	519	10.8				11	4	2	3	13	12	4	6	3	1	9	13		2	8
P51148	P51148	7	7	4	Ras-related protein Rab-5C	RAB5C	>sp|P51148|RAB5C_HUMAN Ras-related protein Rab-5C OS=Homo sapiens GN=RAB5C PE=1 SV=2	1	7	7	4	7	6	7	7	7	6	7	7	4	3	4	4	42.1	42.1	27.3	23.482	216	216	10.9					3	10	9	4	5	6	7	2	1					10	3
Q9BTE1	Q9BTE1	2	2	2	Dynactin subunit 5	DCTN5	>sp|Q9BTE1|DCTN5_HUMAN Dynactin subunit 5 OS=Homo sapiens GN=DCTN5 PE=1 SV=1	1	2	2	2	2	2	2	2	2	2	2	2	2	2	2	2	9.3	9.3	9.3	20.126	182	182	2		8
Q8WZA0	Q8WZA0	5	5	5	Protein LZIC	LZIC	>sp|Q8WZA0|LZIC_HUMAN Protein LZIC OS=Homo sapiens GN=LZIC PE=1 SV=1	1	5	5	5	3	2	3	4	3	2	3	4	3	2	3	4	42.1	42.1	42.1	21.494	190	190	8.64				7	1	1	1	7	3		1							2
Q9Y5M8	Q9Y5M8	11	11	11	Signal recognition particle receptor subunit beta	SRPRB	>sp|Q9Y5M8|SRPRB_HUMAN Signal recognition particle receptor subunit beta OS=Homo sapiens GN=SRPRB PE=1 SV=3	1	11	11	11	10	8	8	9	10	8	8	9	10	8	8	9	48.7	48.7	48.7	29.702	271	271	11.5				11	5	5	4	5	5			1	1	9	2	2	4	12	2
Q9UEE9	Q9UEE9	3	3	3	Craniofacial development protein 1	CFDP1	>sp|Q9UEE9|CFDP1_HUMAN Craniofacial development protein 1 OS=Homo sapiens GN=CFDP1 PE=1 SV=1	1	3	3	3	2	1	3	3	2	1	3	3	2	1	3	3	18.1	18.1	18.1	33.592	299	299	12.5								3	2	1	3			3
P05067	P05067	2	2	2	Amyloid beta A4 protein;N-APP;Soluble APP-alpha;Soluble APP-beta;C99;Beta-amyloid protein 42;Beta-amyloid protein 40;C83;P3(42);P3(40);C80;Gamma-secretase C-terminal fragment 59;Gamma-secretase C-terminal fragment 57;Gamma-secretase C-terminal fragment 50;C31	APP	>sp|P05067|A4_HUMAN Amyloid beta A4 protein OS=Homo sapiens GN=APP PE=1 SV=3	1	2	2	2	1	2	1	1	1	2	1	1	1	2	1	1	2.5	2.5	2.5	86.942	770	770	17.6										1									2
P16422	P16422	6	6	6	Epithelial cell adhesion molecule	EPCAM	>sp|P16422|EPCAM_HUMAN Epithelial cell adhesion molecule OS=Homo sapiens GN=EPCAM PE=1 SV=2	1	6	6	6	6	6	5	5	6	6	5	5	6	6	5	5	25.2	25.2	25.2	34.932	314	314	11.8				1	2	6	7	5	5	4	4	1	3	8	3			2	6
Q15436	Q15436	25	25	22	Protein transport protein Sec23A	SEC23A	>sp|Q15436|SC23A_HUMAN Protein transport protein Sec23A OS=Homo sapiens GN=SEC23A PE=1 SV=2	1	25	25	22	18	21	16	21	18	21	16	21	15	18	13	18	52.2	52.2	49.3	86.16	765	765	9.24	2	5		11	19	16	19	8	7	1	2	16	8		1	12		2	4
Q04206	Q04206	3	3	3	Transcription factor p65	RELA	>sp|Q04206|TF65_HUMAN Transcription factor p65 OS=Homo sapiens GN=RELA PE=1 SV=2	1	3	3	3	3	1	2	0	3	1	2	0	3	1	2	0	6.5	6.5	6.5	60.218	551	551	10					3										3
Q13547	Q13547	8	8	5	Histone deacetylase 1	HDAC1	>sp|Q13547|HDAC1_HUMAN Histone deacetylase 1 OS=Homo sapiens GN=HDAC1 PE=1 SV=1	1	8	8	5	7	6	4	7	7	6	4	7	4	3	2	4	23.4	23.4	15.8	55.102	482	482	10.8				6			1	6	4	4	3		1				11
P53007	P53007	6	6	6	Tricarboxylate transport protein, mitochondrial	SLC25A1	>sp|P53007|TXTP_HUMAN Tricarboxylate transport protein, mitochondrial OS=Homo sapiens GN=SLC25A1 PE=1 SV=2	1	6	6	6	5	4	3	5	5	4	3	5	5	4	3	5	29.3	29.3	29.3	34.012	311	311	12.4						3	4	2	2	2	1	1	1				3	6
Q9Y6M7	Q9Y6M7	6	6	6	Sodium bicarbonate cotransporter 3	SLC4A7	>sp|Q9Y6M7|S4A7_HUMAN Sodium bicarbonate cotransporter 3 OS=Homo sapiens GN=SLC4A7 PE=1 SV=2	1	6	6	6	3	1	4	4	3	1	4	4	3	1	4	4	10.2	10.2	10.2	136.04	1214	1214	10.9				2	1		2	1	1	1				3	2	2	1
P85037;P58012;Q01167	P85037	3;1;1	3;1;1	3;1;1	Forkhead box protein K1	FOXK1	>sp|P85037|FOXK1_HUMAN Forkhead box protein K1 OS=Homo sapiens GN=FOXK1 PE=1 SV=1	3	3	3	3	0	0	2	1	0	0	2	1	0	0	2	1	4.2	4.2	4.2	75.456	733	733;376;660	13.2									1	1				1
Q8N1F7	Q8N1F7	10	10	10	Nuclear pore complex protein Nup93	NUP93	>sp|Q8N1F7|NUP93_HUMAN Nuclear pore complex protein Nup93 OS=Homo sapiens GN=NUP93 PE=1 SV=2	1	10	10	10	7	7	7	6	7	7	7	6	7	7	7	6	19.5	19.5	19.5	93.487	819	819	8.98		1		5		3	2	3	7	8	4	9	1
P51149	P51149	15	15	15	Ras-related protein Rab-7a	RAB7A	>sp|P51149|RAB7A_HUMAN Ras-related protein Rab-7a OS=Homo sapiens GN=RAB7A PE=1 SV=1	1	15	15	15	13	14	12	10	13	14	12	10	13	14	12	10	76.3	76.3	76.3	23.489	207	207	9.74				8	5	16	14	9	8	6	5	1	1		7	4	5	2
Q96BN8	Q96BN8	5	5	5	Ubiquitin thioesterase otulin	OTULIN	>sp|Q96BN8|OTUL_HUMAN Ubiquitin thioesterase otulin OS=Homo sapiens GN=OTULIN PE=1 SV=3	1	5	5	5	4	4	4	3	4	4	4	3	4	4	4	3	21	21	21	40.262	352	352	7.87				6	1			2		1		3	1	1
P52789;P52790	P52789	28;2	25;1	25;1	Hexokinase-2	HK2	>sp|P52789|HXK2_HUMAN Hexokinase-2 OS=Homo sapiens GN=HK2 PE=1 SV=2	2	28	25	25	23	25	22	13	20	22	19	11	20	22	19	11	38.1	35.6	35.6	102.38	917	917;923	13.5				3	1	12	11	7	4		2	4	6	20	19	13	16	10	15
P53985	P53985	3	3	3	Monocarboxylate transporter 1	SLC16A1	>sp|P53985|MOT1_HUMAN Monocarboxylate transporter 1 OS=Homo sapiens GN=SLC16A1 PE=1 SV=3	1	3	3	3	3	3	2	2	3	3	2	2	3	3	2	2	9	9	9	53.944	500	500	11.5				4											3			3
Q9H6T0	Q9H6T0	5	4	4	Epithelial splicing regulatory protein 2	ESRP2	>sp|Q9H6T0|ESRP2_HUMAN Epithelial splicing regulatory protein 2 OS=Homo sapiens GN=ESRP2 PE=1 SV=1	1	5	4	4	4	2	2	3	4	1	2	2	4	1	2	2	15	13.3	13.3	78.4	727	727	3.67			4	4	1
Q9Y2Q5	Q9Y2Q5	3	3	3	Ragulator complex protein LAMTOR2	LAMTOR2	>sp|Q9Y2Q5|LTOR2_HUMAN Ragulator complex protein LAMTOR2 OS=Homo sapiens GN=LAMTOR2 PE=1 SV=1	1	3	3	3	3	3	2	2	3	3	2	2	3	3	2	2	52.8	52.8	52.8	13.507	125	125	5.65		5	4					3	2	1	2
O43148	O43148	2	2	2	mRNA cap guanine-N7 methyltransferase	RNMT	>sp|O43148|MCES_HUMAN mRNA cap guanine-N7 methyltransferase OS=Homo sapiens GN=RNMT PE=1 SV=1	1	2	2	2	2	1	2	1	2	1	2	1	2	1	2	1	5.5	5.5	5.5	54.843	476	476	10.9					2								4	1
P17980	P17980	21	21	21	26S protease regulatory subunit 6A	PSMC3	>sp|P17980|PRS6A_HUMAN 26S protease regulatory subunit 6A OS=Homo sapiens GN=PSMC3 PE=1 SV=3	1	21	21	21	14	15	16	19	14	15	16	19	14	15	16	19	61.3	61.3	61.3	49.203	439	439	8.74	1	5	6	7	15	15	13	8	5		1		10	15	3	8	4
Q9UDW1	Q9UDW1	2	2	2	Cytochrome b-c1 complex subunit 9	UQCR10	>sp|Q9UDW1|QCR9_HUMAN Cytochrome b-c1 complex subunit 9 OS=Homo sapiens GN=UQCR10 PE=1 SV=3	1	2	2	2	1	1	1	2	1	1	1	2	1	1	1	2	38.1	38.1	38.1	7.3084	63	63	11									1	3	2	1			1
Q8N8S7;Q9UI08	Q8N8S7	8;1	8;1	8;1	Protein enabled homolog	ENAH	>sp|Q8N8S7|ENAH_HUMAN Protein enabled homolog OS=Homo sapiens GN=ENAH PE=1 SV=2	2	8	8	8	5	5	5	7	5	5	5	7	5	5	5	7	20.1	20.1	20.1	66.509	591	591;416	12		4	2	1	3					1		7	8	1			1	8	4
A1KZ92	A1KZ92	2	2	2	Peroxidasin-like protein	PXDNL	>sp|A1KZ92|PXDNL_HUMAN Peroxidasin-like protein OS=Homo sapiens GN=PXDNL PE=1 SV=3	1	2	2	2	1	2	1	1	1	2	1	1	1	2	1	1	1.2	1.2	1.2	163.68	1463	1463	6.83		3				1		4	3		1
Q9UBU8	Q9UBU8	2	2	2	Mortality factor 4-like protein 1	MORF4L1	>sp|Q9UBU8|MO4L1_HUMAN Mortality factor 4-like protein 1 OS=Homo sapiens GN=MORF4L1 PE=1 SV=2	1	2	2	2	2	1	1	2	2	1	1	2	2	1	1	2	5.5	5.5	5.5	41.473	362	362	17.3															1	1		3	1
O75431	O75431	2	2	2	Metaxin-2	MTX2	>sp|O75431|MTX2_HUMAN Metaxin-2 OS=Homo sapiens GN=MTX2 PE=1 SV=1	1	2	2	2	0	2	2	2	0	2	2	2	0	2	2	2	19	19	19	29.763	263	263	7.67		3											2	1
P52943	P52943	2	2	2	Cysteine-rich protein 2	CRIP2	>sp|P52943|CRIP2_HUMAN Cysteine-rich protein 2 OS=Homo sapiens GN=CRIP2 PE=1 SV=1	1	2	2	2	2	2	1	2	2	2	1	2	2	2	1	2	23.1	23.1	23.1	22.492	208	208	8.9						1	3			4	2
P36543	P36543	6	6	6	V-type proton ATPase subunit E 1	ATP6V1E1	>sp|P36543|VATE1_HUMAN V-type proton ATPase subunit E 1 OS=Homo sapiens GN=ATP6V1E1 PE=1 SV=1	1	6	6	6	5	5	3	3	5	5	3	3	5	5	3	3	30.1	30.1	30.1	26.145	226	226	9.77	3	4			2		2	2	2							8	1
P23921	P23921	11	11	11	Ribonucleoside-diphosphate reductase large subunit	RRM1	>sp|P23921|RIR1_HUMAN Ribonucleoside-diphosphate reductase large subunit OS=Homo sapiens GN=RRM1 PE=1 SV=1	1	11	11	11	9	7	9	4	9	7	9	4	9	7	9	4	19.3	19.3	19.3	90.069	792	792	13.7					1		6	4	2			1		2	2		3	7	6
P30520;Q8N142	P30520	10;1	10;1	10;1	Adenylosuccinate synthetase isozyme 2	ADSS	>sp|P30520|PURA2_HUMAN Adenylosuccinate synthetase isozyme 2 OS=Homo sapiens GN=ADSS PE=1 SV=3	2	10	10	10	10	10	10	7	10	10	10	7	10	10	10	7	31.6	31.6	31.6	50.097	456	456;457	10.1				9	5	9	6	4	4		1		7	1				11	4
O75382	O75382	6	6	6	Tripartite motif-containing protein 3	TRIM3	>sp|O75382|TRIM3_HUMAN Tripartite motif-containing protein 3 OS=Homo sapiens GN=TRIM3 PE=1 SV=2	1	6	6	6	4	4	4	4	4	4	4	4	4	4	4	4	12.8	12.8	12.8	80.829	744	744	11.6					3	2	4	1	1						6	5	1
Q99584	Q99584	6	6	6	Protein S100-A13	S100A13	>sp|Q99584|S10AD_HUMAN Protein S100-A13 OS=Homo sapiens GN=S100A13 PE=1 SV=1	1	6	6	6	5	4	4	4	5	4	4	4	5	4	4	4	64.3	64.3	64.3	11.471	98	98	12.7	3			1	1	3	3	1			1	1			8	11	1
Q9H5Q4	Q9H5Q4	4	4	4	Dimethyladenosine transferase 2, mitochondrial	TFB2M	>sp|Q9H5Q4|TFB2M_HUMAN Dimethyladenosine transferase 2, mitochondrial OS=Homo sapiens GN=TFB2M PE=1 SV=1	1	4	4	4	4	4	3	1	4	4	3	1	4	4	3	1	12.6	12.6	12.6	45.348	396	396	11.2								4	4	2	3				5	1
Q92783;O75886	Q92783	3;1	3;1	3;1	Signal transducing adapter molecule 1	STAM	>sp|Q92783|STAM1_HUMAN Signal transducing adapter molecule 1 OS=Homo sapiens GN=STAM PE=1 SV=3	2	3	3	3	1	1	2	2	1	1	2	2	1	1	2	2	11.1	11.1	11.1	59.179	540	540;525	13.9												3	2				1	1
Q86VS8	Q86VS8	6	6	6	Protein Hook homolog 3	HOOK3	>sp|Q86VS8|HOOK3_HUMAN Protein Hook homolog 3 OS=Homo sapiens GN=HOOK3 PE=1 SV=2	1	6	6	6	5	4	3	5	5	4	3	5	5	4	3	5	15.6	15.6	15.6	83.125	718	718	7.33		6			1	3	6	3	3		1		1		2	1
P09496	P09496	2	2	2	Clathrin light chain A	CLTA	>sp|P09496|CLCA_HUMAN Clathrin light chain A OS=Homo sapiens GN=CLTA PE=1 SV=1	1	2	2	2	1	1	0	0	1	1	0	0	1	1	0	0	4.4	4.4	4.4	27.076	248	248	14											1						1
P35637	P35637	7	7	6	RNA-binding protein FUS	FUS	>sp|P35637|FUS_HUMAN RNA-binding protein FUS OS=Homo sapiens GN=FUS PE=1 SV=1	1	7	7	6	6	6	7	7	6	6	7	7	5	5	6	6	16.5	16.5	16.5	53.425	526	526	12.6						2	3	4	3	5	5				12	10		1	2
Q6GQQ9	Q6GQQ9	2	2	2	OTU domain-containing protein 7B	OTUD7B	>sp|Q6GQQ9|OTU7B_HUMAN OTU domain-containing protein 7B OS=Homo sapiens GN=OTUD7B PE=1 SV=1	1	2	2	2	0	2	1	0	0	2	1	0	0	2	1	0	5.1	5.1	5.1	92.525	843	843	9.6								1	1	2	1
P62942	P62942	4	4	4	Peptidyl-prolyl cis-trans isomerase FKBP1A	FKBP1A	>sp|P62942|FKB1A_HUMAN Peptidyl-prolyl cis-trans isomerase FKBP1A OS=Homo sapiens GN=FKBP1A PE=1 SV=2	1	4	4	4	4	4	4	4	4	4	4	4	4	4	4	4	41.7	41.7	41.7	11.951	108	108	12.7					1	4	4	4	3	1	3								7
P57721	P57721	4	1	1	Poly(rC)-binding protein 3	PCBP3	>sp|P57721|PCBP3_HUMAN Poly(rC)-binding protein 3 OS=Homo sapiens GN=PCBP3 PE=2 SV=2	1	4	1	1	4	3	4	3	1	0	1	0	1	0	1	0	15.4	3.2	3.2	39.465	371	371	5					2
O75391	O75391	4	4	4	Sperm-associated antigen 7	SPAG7	>sp|O75391|SPAG7_HUMAN Sperm-associated antigen 7 OS=Homo sapiens GN=SPAG7 PE=1 SV=2	1	4	4	4	3	3	3	1	3	3	3	1	3	3	3	1	20.3	20.3	20.3	26.034	227	227	8.12				6					2	3	2	3
Q9H3P2	Q9H3P2	5	5	5	Negative elongation factor A	NELFA	>sp|Q9H3P2|NELFA_HUMAN Negative elongation factor A OS=Homo sapiens GN=NELFA PE=1 SV=3	1	5	5	5	3	3	2	2	3	3	2	2	3	3	2	2	15.5	15.5	15.5	57.276	528	528	8.18				6	7	3	3	2	2	2	2	1		2		1
Q66K74	Q66K74	17	17	17	Microtubule-associated protein 1S;MAP1S heavy chain;MAP1S light chain	MAP1S	>sp|Q66K74|MAP1S_HUMAN Microtubule-associated protein 1S OS=Homo sapiens GN=MAP1S PE=1 SV=2	1	17	17	17	15	13	12	12	15	13	12	12	15	13	12	12	25.4	25.4	25.4	112.21	1059	1059	12.2				2	6	6	6	5	4	1	2	6	5	2	15	13	5		7
P50542	P50542	2	2	2	Peroxisomal targeting signal 1 receptor	PEX5	>sp|P50542|PEX5_HUMAN Peroxisomal targeting signal 1 receptor OS=Homo sapiens GN=PEX5 PE=1 SV=3	1	2	2	2	1	1	1	1	1	1	1	1	1	1	1	1	6.1	6.1	6.1	70.864	639	639	2.75		1	3
Q9NRZ9	Q9NRZ9	2	2	2	Lymphoid-specific helicase	HELLS	>sp|Q9NRZ9|HELLS_HUMAN Lymphoid-specific helicase OS=Homo sapiens GN=HELLS PE=1 SV=1	1	2	2	2	0	1	2	0	0	1	2	0	0	1	2	0	2.7	2.7	2.7	97.073	838	838	6.75		1						2	1
Q9H4A3	Q9H4A3	2	2	2	Serine/threonine-protein kinase WNK1	WNK1	>sp|Q9H4A3|WNK1_HUMAN Serine/threonine-protein kinase WNK1 OS=Homo sapiens GN=WNK1 PE=1 SV=2	1	2	2	2	2	2	0	0	2	2	0	0	2	2	0	0	0.8	0.8	0.8	250.79	2382	2382	9						1	1			1	2
Q9Y2S7	Q9Y2S7	9	9	9	Polymerase delta-interacting protein 2	POLDIP2	>sp|Q9Y2S7|PDIP2_HUMAN Polymerase delta-interacting protein 2 OS=Homo sapiens GN=POLDIP2 PE=1 SV=1	1	9	9	9	5	4	4	4	5	4	4	4	5	4	4	4	34.5	34.5	34.5	42.033	368	368	11.8					2	1	2	3	1	3	4			1	3	3	1		3
Q9UNZ2	Q9UNZ2	12	12	12	NSFL1 cofactor p47	NSFL1C	>sp|Q9UNZ2|NSF1C_HUMAN NSFL1 cofactor p47 OS=Homo sapiens GN=NSFL1C PE=1 SV=2	1	12	12	12	9	8	12	11	9	8	12	11	9	8	12	11	47.8	47.8	47.8	40.572	370	370	10.3				9	9	9	9	2	2	4	2	5	6	6	8				4
Q92796	Q92796	4	4	4	Disks large homolog 3	DLG3	>sp|Q92796|DLG3_HUMAN Disks large homolog 3 OS=Homo sapiens GN=DLG3 PE=1 SV=2	1	4	4	4	4	4	4	2	4	4	4	2	4	4	4	2	6.7	6.7	6.7	90.313	817	817	11.6						3	2	1	1				1	7	4
P52732	P52732	8	8	8	Kinesin-like protein KIF11	KIF11	>sp|P52732|KIF11_HUMAN Kinesin-like protein KIF11 OS=Homo sapiens GN=KIF11 PE=1 SV=2	1	8	8	8	8	5	6	3	8	5	6	3	8	5	6	3	14.2	14.2	14.2	119.16	1056	1056	10.2				2		4	6	3	4	2	3	8	2	1	1	1		3
Q9GZM5	Q9GZM5	3	3	3	Protein YIPF3;Protein YIPF3, 36 kDa form III	YIPF3	>sp|Q9GZM5|YIPF3_HUMAN Protein YIPF3 OS=Homo sapiens GN=YIPF3 PE=1 SV=1	1	3	3	3	2	2	3	2	2	2	3	2	2	2	3	2	13.1	13.1	13.1	38.247	350	350	8.36				3	1	2	1							4
P04424	P04424	2	2	2	Argininosuccinate lyase	ASL	>sp|P04424|ARLY_HUMAN Argininosuccinate lyase OS=Homo sapiens GN=ASL PE=1 SV=4	1	2	2	2	2	1	0	0	2	1	0	0	2	1	0	0	3.4	3.4	3.4	51.657	464	464	8.67		1										2
Q14919	Q14919	3	3	3	Dr1-associated corepressor	DRAP1	>sp|Q14919|NC2A_HUMAN Dr1-associated corepressor OS=Homo sapiens GN=DRAP1 PE=1 SV=3	1	3	3	3	2	2	2	2	2	2	2	2	2	2	2	2	11.2	11.2	11.2	22.35	205	205	8.59					2	4	4	3	3	1	1	1	1		2
P55212	P55212	2	2	2	Caspase-6;Caspase-6 subunit p18;Caspase-6 subunit p11	CASP6	>sp|P55212|CASP6_HUMAN Caspase-6 OS=Homo sapiens GN=CASP6 PE=1 SV=2	1	2	2	2	2	1	0	1	2	1	0	1	2	1	0	1	7.2	7.2	7.2	33.31	293	293	14.8							1										2	1
Q9P206	Q9P206	2	2	2	Uncharacterized protein KIAA1522	KIAA1522	>sp|Q9P206|K1522_HUMAN Uncharacterized protein KIAA1522 OS=Homo sapiens GN=KIAA1522 PE=1 SV=2	1	2	2	2	2	2	2	2	2	2	2	2	2	2	2	2	4	4	4	107.09	1035	1035	13.1													7	1
Q15691	Q15691	16	16	16	Microtubule-associated protein RP/EB family member 1	MAPRE1	>sp|Q15691|MARE1_HUMAN Microtubule-associated protein RP/EB family member 1 OS=Homo sapiens GN=MAPRE1 PE=1 SV=3	1	16	16	16	15	13	14	13	15	13	14	13	15	13	14	13	70.5	70.5	70.5	29.999	268	268	13.1	3	4	3	3	8	4	2	2	3	3	4	8	14	4	12	15	16	12	9
P30825	P30825	2	2	2	High affinity cationic amino acid transporter 1	SLC7A1	>sp|P30825|CTR1_HUMAN High affinity cationic amino acid transporter 1 OS=Homo sapiens GN=SLC7A1 PE=1 SV=1	1	2	2	2	1	1	1	2	1	1	1	2	1	1	1	2	4.8	4.8	4.8	67.638	629	629	13.9								1	1						2	4
Q9H223	Q9H223	13	12	10	EH domain-containing protein 4	EHD4	>sp|Q9H223|EHD4_HUMAN EH domain-containing protein 4 OS=Homo sapiens GN=EHD4 PE=1 SV=1	1	13	12	10	10	11	10	7	9	10	9	6	8	8	8	6	30.9	28.8	24.8	61.174	541	541	9.6		5		3	1	4	3	9	5	1	3	5	2	1	1				7
Q15102	Q15102	11	11	11	Platelet-activating factor acetylhydrolase IB subunit gamma	PAFAH1B3	>sp|Q15102|PA1B3_HUMAN Platelet-activating factor acetylhydrolase IB subunit gamma OS=Homo sapiens GN=PAFAH1B3 PE=1 SV=1	1	11	11	11	9	11	9	10	9	11	9	10	9	11	9	10	77.5	77.5	77.5	25.734	231	231	12.8	3	5		12	2	3	3	5	6	3	3	2	1				3	20	10
O75179	O75179	6	2	2	Ankyrin repeat domain-containing protein 17	ANKRD17	>sp|O75179|ANR17_HUMAN Ankyrin repeat domain-containing protein 17 OS=Homo sapiens GN=ANKRD17 PE=1 SV=3	1	6	2	2	6	4	4	4	2	2	2	1	2	2	2	1	3.3	1.2	1.2	274.25	2603	2603	11.9										2	1		4
Q8TB72	Q8TB72	2	1	1	Pumilio homolog 2	PUM2	>sp|Q8TB72|PUM2_HUMAN Pumilio homolog 2 OS=Homo sapiens GN=PUM2 PE=1 SV=2	1	2	1	1	1	1	0	1	0	1	0	1	0	1	0	1	2.3	1.3	1.3	114.21	1066	1066	17																	2
Q15370	Q15370	6	6	6	Transcription elongation factor B polypeptide 2	TCEB2	>sp|Q15370|ELOB_HUMAN Elongin-B OS=Homo sapiens GN=ELOB PE=1 SV=1	1	6	6	6	5	5	5	6	5	5	5	6	5	5	5	6	73.7	73.7	73.7	13.133	118	118	6.13	5	14	14	2			3	7	4		3		9
Q7KZN9	Q7KZN9	2	2	2	Cytochrome c oxidase assembly protein COX15 homolog	COX15	>sp|Q7KZN9|COX15_HUMAN Cytochrome c oxidase assembly protein COX15 homolog OS=Homo sapiens GN=COX15 PE=1 SV=1	1	2	2	2	1	1	1	1	1	1	1	1	1	1	1	1	6.3	6.3	6.3	46.03	410	410	6.11					5	1	2			1
P63146	P63146	4	4	2	Ubiquitin-conjugating enzyme E2 B	UBE2B	>sp|P63146|UBE2B_HUMAN Ubiquitin-conjugating enzyme E2 B OS=Homo sapiens GN=UBE2B PE=1 SV=1	1	4	4	2	4	4	3	0	4	4	3	0	2	2	1	0	73	73	33.6	17.312	152	152	8.28		3	4						1	3	4					3
Q8WUA7	Q8WUA7	2	2	2	TBC1 domain family member 22A	TBC1D22A	>sp|Q8WUA7|TB22A_HUMAN TBC1 domain family member 22A OS=Homo sapiens GN=TBC1D22A PE=1 SV=2	1	2	2	2	2	1	2	0	2	1	2	0	2	1	2	0	5.6	5.6	5.6	59.12	517	517	12.8												3		2
P36873	P36873	16	3	3	Serine/threonine-protein phosphatase PP1-gamma catalytic subunit	PPP1CC	>sp|P36873|PP1G_HUMAN Serine/threonine-protein phosphatase PP1-gamma catalytic subunit OS=Homo sapiens GN=PPP1CC PE=1 SV=1	1	16	3	3	14	14	13	13	3	3	2	3	3	3	2	3	60.7	17.6	17.6	36.983	323	323	10.2				4						3	1					3	1
Q86V21	Q86V21	3	3	3	Acetoacetyl-CoA synthetase	AACS	>sp|Q86V21|AACS_HUMAN Acetoacetyl-CoA synthetase OS=Homo sapiens GN=AACS PE=1 SV=1	1	3	3	3	2	2	2	3	2	2	2	3	2	2	2	3	4.6	4.6	4.6	75.143	672	672	12.7								1	1	3	3							4
P41214	P41214	3	3	3	Eukaryotic translation initiation factor 2D	EIF2D	>sp|P41214|EIF2D_HUMAN Eukaryotic translation initiation factor 2D OS=Homo sapiens GN=EIF2D PE=1 SV=3	1	3	3	3	3	3	3	1	3	3	3	1	3	3	3	1	9.8	9.8	9.8	64.706	584	584	11.3								1	3	1	2		1	4
O15091	O15091	5	5	5	Mitochondrial ribonuclease P protein 3	KIAA0391	>sp|O15091|MRRP3_HUMAN Mitochondrial ribonuclease P protein 3 OS=Homo sapiens GN=KIAA0391 PE=1 SV=2	1	5	5	5	5	3	4	3	5	3	4	3	5	3	4	3	16.1	16.1	16.1	67.315	583	583	13.5					1							4		3	4	3
O00411	O00411	4	4	4	DNA-directed RNA polymerase, mitochondrial	POLRMT	>sp|O00411|RPOM_HUMAN DNA-directed RNA polymerase, mitochondrial OS=Homo sapiens GN=POLRMT PE=1 SV=2	1	4	4	4	2	3	2	2	2	3	2	2	2	3	2	2	5	5	5	138.62	1230	1230	9.71						2	2	2	2	1			4	1
Q7L4I2	Q7L4I2	2	2	2	Arginine/serine-rich coiled-coil protein 2	RSRC2	>sp|Q7L4I2|RSRC2_HUMAN Arginine/serine-rich coiled-coil protein 2 OS=Homo sapiens GN=RSRC2 PE=1 SV=1	1	2	2	2	2	1	1	0	2	1	1	0	2	1	1	0	6	6	6	50.559	434	434	9.43					1				1	3	2
P49916	P49916	5	5	5	DNA ligase 3	LIG3	>sp|P49916|DNLI3_HUMAN DNA ligase 3 OS=Homo sapiens GN=LIG3 PE=1 SV=2	1	5	5	5	2	2	2	4	2	2	2	4	2	2	2	4	7.7	7.7	7.7	112.91	1009	1009	7.69				4		2	2	3	3		1								1
P59998	P59998	8	8	8	Actin-related protein 2/3 complex subunit 4	ARPC4	>sp|P59998|ARPC4_HUMAN Actin-related protein 2/3 complex subunit 4 OS=Homo sapiens GN=ARPC4 PE=1 SV=3	1	8	8	8	8	6	5	6	8	6	5	6	8	6	5	6	66.7	66.7	66.7	19.667	168	168	9.55					3	7	8	6	6	4	3	1
Q9UHX1	Q9UHX1	10	10	10	Poly(U)-binding-splicing factor PUF60	PUF60	>sp|Q9UHX1|PUF60_HUMAN Poly(U)-binding-splicing factor PUF60 OS=Homo sapiens GN=PUF60 PE=1 SV=1	1	10	10	10	10	10	10	10	10	10	10	10	10	10	10	10	31.1	31.1	31.1	59.875	559	559	8.79			12	11	5	2	5	1		4	2			9	3				8
Q9UM54	Q9UM54	20	20	20	Unconventional myosin-VI	MYO6	>sp|Q9UM54|MYO6_HUMAN Unconventional myosin-VI OS=Homo sapiens GN=MYO6 PE=1 SV=4	1	20	20	20	14	15	12	13	14	15	12	13	14	15	12	13	24.8	24.8	24.8	149.69	1294	1294	13.4				6	1		1	4	2	3	2	6	4	1	6	3	10	11	4
Q3MHD2	Q3MHD2	2	2	2	Protein LSM12 homolog	LSM12	>sp|Q3MHD2|LSM12_HUMAN Protein LSM12 homolog OS=Homo sapiens GN=LSM12 PE=1 SV=2	1	2	2	2	2	2	2	2	2	2	2	2	2	2	2	2	21	21	21	21.701	195	195	5.73	3	4											4
O94921;Q00536	O94921;Q00536	2;2	1;1	1;1	Cyclin-dependent kinase 14;Cyclin-dependent kinase 16	CDK14;CDK16	>sp|O94921|CDK14_HUMAN Cyclin-dependent kinase 14 OS=Homo sapiens GN=CDK14 PE=1 SV=3;>sp|Q00536|CDK16_HUMAN Cyclin-dependent kinase 16 OS=Homo sapiens GN=CDK16 PE=1 SV=1	2	2	1	1	2	2	1	1	1	1	0	0	1	1	0	0	3.4	1.7	1.7	53.056	469	469;496	10.5										2	2
P23588	P23588	11	11	11	Eukaryotic translation initiation factor 4B	EIF4B	>sp|P23588|IF4B_HUMAN Eukaryotic translation initiation factor 4B OS=Homo sapiens GN=EIF4B PE=1 SV=2	1	11	11	11	4	7	4	9	4	7	4	9	4	7	4	9	20.6	20.6	20.6	69.15	611	611	14.8		1			1	3	2				1		4	7	14	8	3	5	3
Q9BSJ2	Q9BSJ2	7	7	7	Gamma-tubulin complex component 2	TUBGCP2	>sp|Q9BSJ2|GCP2_HUMAN Gamma-tubulin complex component 2 OS=Homo sapiens GN=TUBGCP2 PE=1 SV=2	1	7	7	7	5	2	3	3	5	2	3	3	5	2	3	3	11	11	11	102.53	902	902	13.2						1	2	1			1	2	1				3		2
P42695	P42695	3	3	3	Condensin-2 complex subunit D3	NCAPD3	>sp|P42695|CNDD3_HUMAN Condensin-2 complex subunit D3 OS=Homo sapiens GN=NCAPD3 PE=1 SV=2	1	3	3	3	3	2	3	2	3	2	3	2	3	2	3	2	3.5	3.5	3.5	168.89	1498	1498	9.88						2	5	2	1				3	3	1
Q99439	Q99439	6	6	6	Calponin-2	CNN2	>sp|Q99439|CNN2_HUMAN Calponin-2 OS=Homo sapiens GN=CNN2 PE=1 SV=4	1	6	6	6	6	5	5	5	6	5	5	5	6	5	5	5	32	32	32	33.697	309	309	12				4	4	4	4					6	4			7	5	8
Q9UKG1	Q9UKG1	8	8	8	DCC-interacting protein 13-alpha	APPL1	>sp|Q9UKG1|DP13A_HUMAN DCC-interacting protein 13-alpha OS=Homo sapiens GN=APPL1 PE=1 SV=1	1	8	8	8	5	6	6	4	5	6	6	4	5	6	6	4	25	25	25	79.663	709	709	9.76					3	2	4	1	3	4	5	1		4	2
P33176;O60282;Q12840	P33176	21;3;3	21;3;3	21;3;3	Kinesin-1 heavy chain	KIF5B	>sp|P33176|KINH_HUMAN Kinesin-1 heavy chain OS=Homo sapiens GN=KIF5B PE=1 SV=1	3	21	21	21	17	18	16	16	17	18	16	16	17	18	16	16	32.9	32.9	32.9	109.68	963	963;957;1032	10.5		4		4	14	16	15	1	2	6	4	1	1	4	7	1	21	6	2
Q9Y4P1	Q9Y4P1	4	4	4	Cysteine protease ATG4B	ATG4B	>sp|Q9Y4P1|ATG4B_HUMAN Cysteine protease ATG4B OS=Homo sapiens GN=ATG4B PE=1 SV=2	1	4	4	4	4	1	4	2	4	1	4	2	4	1	4	2	16.5	16.5	16.5	44.294	393	393	3.4	4	3			7	1
P61586;P62745	P61586	8;1	2;0	2;0	Transforming protein RhoA	RHOA	>sp|P61586|RHOA_HUMAN Transforming protein RhoA OS=Homo sapiens GN=RHOA PE=1 SV=1	2	8	2	2	8	8	7	7	2	2	2	2	2	2	2	2	56.5	18.7	18.7	21.768	193	193;196	5.63			7	4				4	3		1
P08237	P08237	22	21	21	ATP-dependent 6-phosphofructokinase, muscle type	PFKM	>sp|P08237|PFKAM_HUMAN ATP-dependent 6-phosphofructokinase, muscle type OS=Homo sapiens GN=PFKM PE=1 SV=2	1	22	21	21	19	15	19	20	18	14	18	19	18	14	18	19	41.7	40.5	40.5	85.182	780	780	12.2				5	8	8	10	8	6	3	4	8	1	15	15	14	2	5	10
Q6NYC1	Q6NYC1	3	3	3	Bifunctional arginine demethylase and lysyl-hydroxylase JMJD6	JMJD6	>sp|Q6NYC1|JMJD6_HUMAN Bifunctional arginine demethylase and lysyl-hydroxylase JMJD6 OS=Homo sapiens GN=JMJD6 PE=1 SV=1	1	3	3	3	3	3	3	2	3	3	3	2	3	3	3	2	7.7	7.7	7.7	46.461	403	403	9.71						1	3		1	3	2	4
O00303	O00303	11	11	11	Eukaryotic translation initiation factor 3 subunit F	EIF3F	>sp|O00303|EIF3F_HUMAN Eukaryotic translation initiation factor 3 subunit F OS=Homo sapiens GN=EIF3F PE=1 SV=1	1	11	11	11	9	9	10	8	9	9	10	8	9	9	10	8	42	42	42	37.563	357	357	8.68			1	8	11	21	18	7	6		1	5	1			9	1	1	2
Q86X83	Q86X83	2	2	2	COMM domain-containing protein 2	COMMD2	>sp|Q86X83|COMD2_HUMAN COMM domain-containing protein 2 OS=Homo sapiens GN=COMMD2 PE=1 SV=2	1	2	2	2	2	1	1	1	2	1	1	1	2	1	1	1	21.6	21.6	21.6	22.745	199	199	13.7												2	4	4	2	1
Q06265	Q06265	3	3	3	Exosome complex component RRP45	EXOSC9	>sp|Q06265|EXOS9_HUMAN Exosome complex component RRP45 OS=Homo sapiens GN=EXOSC9 PE=1 SV=3	1	3	3	3	2	1	2	1	2	1	2	1	2	1	2	1	11.8	11.8	11.8	48.948	439	439	12.3					2				1	1									3
P61158;Q9P1U1;Q9C0K3	P61158	21;4;2	21;4;2	21;4;2	Actin-related protein 3	ACTR3	>sp|P61158|ARP3_HUMAN Actin-related protein 3 OS=Homo sapiens GN=ACTR3 PE=1 SV=3	3	21	21	21	17	17	17	17	17	17	17	17	17	17	17	17	68.4	68.4	68.4	47.371	418	418;418;210	10.5		2		12	10	12	12	16	15	19	16	14	9	8	6	1	11	4	2
Q08J23	Q08J23	30	30	30	tRNA (cytosine(34)-C(5))-methyltransferase	NSUN2	>sp|Q08J23|NSUN2_HUMAN tRNA (cytosine(34)-C(5))-methyltransferase OS=Homo sapiens GN=NSUN2 PE=1 SV=2	1	30	30	30	25	22	24	26	25	22	24	26	25	22	24	26	59.8	59.8	59.8	86.47	767	767	11.2				20	4	17	18	6	7	5	8	14	20	12	1	16	22	3	4
Q5T6F2	Q5T6F2	5	5	5	Ubiquitin-associated protein 2	UBAP2	>sp|Q5T6F2|UBAP2_HUMAN Ubiquitin-associated protein 2 OS=Homo sapiens GN=UBAP2 PE=1 SV=1	1	5	5	5	3	4	2	2	3	4	2	2	3	4	2	2	9.4	9.4	9.4	117.11	1119	1119	7.42				4	1	1	2					4
O75340	O75340	9	9	9	Programmed cell death protein 6	PDCD6	>sp|O75340|PDCD6_HUMAN Programmed cell death protein 6 OS=Homo sapiens GN=PDCD6 PE=1 SV=1	1	9	9	9	9	7	7	6	9	7	7	6	9	7	7	6	53.9	53.9	53.9	21.868	191	191	12.2				4				4	7	14	9	5			3	7	3		3
P35269	P35269	4	4	4	General transcription factor IIF subunit 1	GTF2F1	>sp|P35269|T2FA_HUMAN General transcription factor IIF subunit 1 OS=Homo sapiens GN=GTF2F1 PE=1 SV=2	1	4	4	4	4	2	2	3	4	2	2	3	4	2	2	3	10.8	10.8	10.8	58.24	517	517	6.24	4	2			3	1	1			2	2	1				1
Q99543	Q99543	3	3	3	DnaJ homolog subfamily C member 2;DnaJ homolog subfamily C member 2, N-terminally processed	DNAJC2	>sp|Q99543|DNJC2_HUMAN DnaJ homolog subfamily C member 2 OS=Homo sapiens GN=DNAJC2 PE=1 SV=4	1	3	3	3	1	1	1	3	1	1	1	3	1	1	1	3	9.2	9.2	9.2	71.996	621	621	12.4					1								7	2
P31321	P31321	2	2	2	cAMP-dependent protein kinase type I-beta regulatory subunit	PRKAR1B	>sp|P31321|KAP1_HUMAN cAMP-dependent protein kinase type I-beta regulatory subunit OS=Homo sapiens GN=PRKAR1B PE=1 SV=4	1	2	2	2	2	2	1	1	2	2	1	1	2	2	1	1	7.6	7.6	7.6	43.072	381	381	12.8								2	1					3	3	1
Q01658	Q01658	2	2	2	Protein Dr1	DR1	>sp|Q01658|NC2B_HUMAN Protein Dr1 OS=Homo sapiens GN=DR1 PE=1 SV=1	1	2	2	2	2	1	2	2	2	1	2	2	2	1	2	2	21	21	21	19.443	176	176	12.2						3	1							3	4	2
A6NDU8	A6NDU8	5	5	5	UPF0600 protein C5orf51	C5orf51	>sp|A6NDU8|CE051_HUMAN UPF0600 protein C5orf51 OS=Homo sapiens GN=C5orf51 PE=1 SV=1	1	5	5	5	5	4	5	5	5	4	5	5	5	4	5	5	29.9	29.9	29.9	33.62	294	294	13		4			3										4		3	1	7
Q9UL25	Q9UL25	6	6	6	Ras-related protein Rab-21	RAB21	>sp|Q9UL25|RAB21_HUMAN Ras-related protein Rab-21 OS=Homo sapiens GN=RAB21 PE=1 SV=3	1	6	6	6	6	5	6	6	6	5	6	6	6	5	6	6	27.6	27.6	27.6	24.347	225	225	12.8						3	3	9	7	1	2					4	10	11
Q9UL26;Q13636	Q9UL26;Q13636	3;2	3;2	3;2	Ras-related protein Rab-22A;Ras-related protein Rab-31	RAB22A;RAB31	>sp|Q9UL26|RB22A_HUMAN Ras-related protein Rab-22A OS=Homo sapiens GN=RAB22A PE=1 SV=2;>sp|Q13636|RAB31_HUMAN Ras-related protein Rab-31 OS=Homo sapiens GN=RAB31 PE=1 SV=1	2	3	3	3	2	2	1	1	2	2	1	1	2	2	1	1	18.6	18.6	18.6	21.855	194	194;194	9.5						3	1	1	1								2
Q9HAV7	Q9HAV7	7	7	7	GrpE protein homolog 1, mitochondrial	GRPEL1	>sp|Q9HAV7|GRPE1_HUMAN GrpE protein homolog 1, mitochondrial OS=Homo sapiens GN=GRPEL1 PE=1 SV=2	1	7	7	7	5	6	6	6	5	6	6	6	5	6	6	6	43.8	43.8	43.8	24.279	217	217	13.1				4	1	1	1	1	1	3	2		7	1		4	2	3	8
Q8NF64;Q9ULJ6	Q8NF64	3;1	3;1	3;1	Zinc finger MIZ domain-containing protein 2	ZMIZ2	>sp|Q8NF64|ZMIZ2_HUMAN Zinc finger MIZ domain-containing protein 2 OS=Homo sapiens GN=ZMIZ2 PE=1 SV=2	2	3	3	3	0	2	0	1	0	2	0	1	0	2	0	1	5.8	5.8	5.8	96.536	920	920;1067	8				1				1	1		1
Q8IYQ7	Q8IYQ7	2	2	2	Threonine synthase-like 1	THNSL1	>sp|Q8IYQ7|THNS1_HUMAN Threonine synthase-like 1 OS=Homo sapiens GN=THNSL1 PE=1 SV=2	1	2	2	2	2	1	2	1	2	1	2	1	2	1	2	1	3.5	3.5	3.5	83.069	743	743	12.5									1			3			2
P53602	P53602	7	7	7	Diphosphomevalonate decarboxylase	MVD	>sp|P53602|MVD1_HUMAN Diphosphomevalonate decarboxylase OS=Homo sapiens GN=MVD PE=1 SV=1	1	7	7	7	5	6	4	5	5	6	4	5	5	6	4	5	39.8	39.8	39.8	43.404	400	400	7.73				13				4	3	1	2	2	5
Q8NBU5	Q8NBU5	2	2	2	ATPase family AAA domain-containing protein 1	ATAD1	>sp|Q8NBU5|ATAD1_HUMAN ATPase family AAA domain-containing protein 1 OS=Homo sapiens GN=ATAD1 PE=1 SV=1	1	2	2	2	2	2	2	1	2	2	2	1	2	2	2	1	11.6	11.6	11.6	40.744	361	361	11.7						2	2	2		1	1	1			1		4	1
P35573	P35573	32	32	32	Glycogen debranching enzyme;4-alpha-glucanotransferase;Amylo-alpha-1,6-glucosidase	AGL	>sp|P35573|GDE_HUMAN Glycogen debranching enzyme OS=Homo sapiens GN=AGL PE=1 SV=3	1	32	32	32	22	23	23	25	22	23	23	25	22	23	23	25	32.1	32.1	32.1	174.76	1532	1532	11.3			5	6	1	3	5	13	11	15	15	7	9	12	15	5	7	7	1
P51114	P51114	10	10	9	Fragile X mental retardation syndrome-related protein 1	FXR1	>sp|P51114|FXR1_HUMAN Fragile X mental retardation syndrome-related protein 1 OS=Homo sapiens GN=FXR1 PE=1 SV=3	1	10	10	9	10	10	10	6	10	10	10	6	9	9	9	5	18	18	16.7	69.72	621	621	12		4		2	2	15	10	8	9	7	8	8	5	8	10	14	11	5	9
P02786	P02786	19	19	19	Transferrin receptor protein 1;Transferrin receptor protein 1, serum form	TFRC	>sp|P02786|TFR1_HUMAN Transferrin receptor protein 1 OS=Homo sapiens GN=TFRC PE=1 SV=2	1	19	19	19	18	14	17	7	18	14	17	7	18	14	17	7	37.1	37.1	37.1	84.87	760	760	9.88		1	1	4	8	13	11	17	10		4	1		2	8	4	6		4
P36551	P36551	8	8	8	Oxygen-dependent coproporphyrinogen-III oxidase, mitochondrial	CPOX	>sp|P36551|HEM6_HUMAN Oxygen-dependent coproporphyrinogen-III oxidase, mitochondrial OS=Homo sapiens GN=CPOX PE=1 SV=3	1	8	8	8	6	4	7	6	6	4	7	6	6	4	7	6	24.7	24.7	24.7	50.151	454	454	14.3					2	1				1	1	1		4	3		3	4	3
Q8WWY3	Q8WWY3	4	4	4	U4/U6 small nuclear ribonucleoprotein Prp31	PRPF31	>sp|Q8WWY3|PRP31_HUMAN U4/U6 small nuclear ribonucleoprotein Prp31 OS=Homo sapiens GN=PRPF31 PE=1 SV=2	1	4	4	4	3	2	3	4	3	2	3	4	3	2	3	4	11.2	11.2	11.2	55.455	499	499	11.7								2	1	5			1			4
Q9BUN8	Q9BUN8	2	2	2	Derlin-1	DERL1	>sp|Q9BUN8|DERL1_HUMAN Derlin-1 OS=Homo sapiens GN=DERL1 PE=1 SV=1	1	2	2	2	1	1	1	2	1	1	1	2	1	1	1	2	7.6	7.6	7.6	28.8	251	251	4.83		4								1	1
Q7Z392	Q7Z392	2	2	2	Trafficking protein particle complex subunit 11	TRAPPC11	>sp|Q7Z392|TPC11_HUMAN Trafficking protein particle complex subunit 11 OS=Homo sapiens GN=TRAPPC11 PE=1 SV=2	1	2	2	2	2	1	1	0	2	1	1	0	2	1	1	0	2.3	2.3	2.3	128.88	1133	1133	13.8										1					3
Q9BV20	Q9BV20	10	10	10	Methylthioribose-1-phosphate isomerase	MRI1	>sp|Q9BV20|MTNA_HUMAN Methylthioribose-1-phosphate isomerase OS=Homo sapiens GN=MRI1 PE=1 SV=1	1	10	10	10	6	5	7	9	6	5	7	9	6	5	7	9	49.1	49.1	49.1	39.149	369	369	11.9					3	7	6	3	4		1	4	12	5	5	4	2	3	4
P61160	P61160	12	12	12	Actin-related protein 2	ACTR2	>sp|P61160|ARP2_HUMAN Actin-related protein 2 OS=Homo sapiens GN=ACTR2 PE=1 SV=1	1	12	12	12	9	11	9	9	9	11	9	9	9	11	9	9	47.7	47.7	47.7	44.76	394	394	14.2				4	6	1	1	1	1	1		3	1	2	1	13	14	15	1
Q96EY8	Q96EY8	4	4	4	Cob(I)yrinic acid a,c-diamide adenosyltransferase, mitochondrial	MMAB	>sp|Q96EY8|MMAB_HUMAN Cob(I)yrinic acid a,c-diamide adenosyltransferase, mitochondrial OS=Homo sapiens GN=MMAB PE=1 SV=1	1	4	4	4	2	1	2	4	2	1	2	4	2	1	2	4	22.4	22.4	22.4	27.388	250	250	6.54				5	3			1	1	1	1	1
Q9UBB6	Q9UBB6	7	7	7	Neurochondrin	NCDN	>sp|Q9UBB6|NCDN_HUMAN Neurochondrin OS=Homo sapiens GN=NCDN PE=1 SV=1	1	7	7	7	5	3	4	4	5	3	4	4	5	3	4	4	13	13	13	78.863	729	729	9.45					1	5	3	4	2			1			6
Q13283	Q13283	17	17	15	Ras GTPase-activating protein-binding protein 1	G3BP1	>sp|Q13283|G3BP1_HUMAN Ras GTPase-activating protein-binding protein 1 OS=Homo sapiens GN=G3BP1 PE=1 SV=1	1	17	17	15	12	11	15	11	12	11	15	11	11	9	13	10	42.5	42.5	39.7	52.164	466	466	12.6				4	10	2	2	4	4	5	4		11	1	3	9	3	14	1
P55036	P55036	8	8	8	26S proteasome non-ATPase regulatory subunit 4	PSMD4	>sp|P55036|PSMD4_HUMAN 26S proteasome non-ATPase regulatory subunit 4 OS=Homo sapiens GN=PSMD4 PE=1 SV=1	1	8	8	8	7	7	6	7	7	7	6	7	7	7	6	7	27.9	27.9	27.9	40.736	377	377	10.4				7	1	1	1	7	4	5	4		5	5	9	1
Q96G03	Q96G03	9	9	9	Phosphoglucomutase-2	PGM2	>sp|Q96G03|PGM2_HUMAN Phosphoglucomutase-2 OS=Homo sapiens GN=PGM2 PE=1 SV=4	1	9	9	9	7	4	6	8	7	4	6	8	7	4	6	8	25	25	25	68.283	612	612	10.1	2	2		2		1	3	1	1	4	4	1	6	10
P30566	P30566	11	11	11	Adenylosuccinate lyase	ADSL	>sp|P30566|PUR8_HUMAN Adenylosuccinate lyase OS=Homo sapiens GN=ADSL PE=1 SV=2	1	11	11	11	10	10	9	7	10	10	9	7	10	10	9	7	36.6	36.6	36.6	54.889	484	484	12					2	7	7	7	4		1	6	9	1	6	15	6
O15294	O15294	4	4	4	UDP-N-acetylglucosamine--peptide N-acetylglucosaminyltransferase 110 kDa subunit	OGT	>sp|O15294|OGT1_HUMAN UDP-N-acetylglucosamine--peptide N-acetylglucosaminyltransferase 110 kDa subunit OS=Homo sapiens GN=OGT PE=1 SV=3	1	4	4	4	3	2	3	3	3	2	3	3	3	2	3	3	6	6	6	116.92	1046	1046	10.1					2	2	1		1	3	2		1			3
Q9UPN6	Q9UPN6	4	4	3	Protein SCAF8	SCAF8	>sp|Q9UPN6|SCAF8_HUMAN Protein SCAF8 OS=Homo sapiens GN=SCAF8 PE=1 SV=1	1	4	4	3	3	2	3	1	3	2	3	1	3	2	2	1	5.7	5.7	4.7	140.52	1271	1271	6.36			4				1	3	3
Q29RF7	Q29RF7	15	15	11	Sister chromatid cohesion protein PDS5 homolog A	PDS5A	>sp|Q29RF7|PDS5A_HUMAN Sister chromatid cohesion protein PDS5 homolog A OS=Homo sapiens GN=PDS5A PE=1 SV=1	1	15	15	11	14	10	10	9	14	10	10	9	10	7	9	8	17.8	17.8	15.2	150.83	1337	1337	11.8				7	1	5	6	6	3	1	1			15	3		5	6	4
O75531	O75531	5	5	5	Barrier-to-autointegration factor;Barrier-to-autointegration factor, N-terminally processed	BANF1	>sp|O75531|BAF_HUMAN Barrier-to-autointegration factor OS=Homo sapiens GN=BANF1 PE=1 SV=1	1	5	5	5	5	3	4	3	5	3	4	3	5	3	4	3	58.4	58.4	58.4	10.058	89	89	12.1		2				1		4	5	11	9	5		2	2	2	2	2	2
Q14008	Q14008	22	22	22	Cytoskeleton-associated protein 5	CKAP5	>sp|Q14008|CKAP5_HUMAN Cytoskeleton-associated protein 5 OS=Homo sapiens GN=CKAP5 PE=1 SV=3	1	22	22	22	19	15	17	15	19	15	17	15	19	15	17	15	16.1	16.1	16.1	225.49	2032	2032	11.9				9	6	3	5	3	4	3	5	4	14	16	18	8	2	1	2
P62314	P62314	3	3	3	Small nuclear ribonucleoprotein Sm D1	SNRPD1	>sp|P62314|SMD1_HUMAN Small nuclear ribonucleoprotein Sm D1 OS=Homo sapiens GN=SNRPD1 PE=1 SV=1	1	3	3	3	3	3	3	3	3	3	3	3	3	3	3	3	37	37	37	13.281	119	119	13.2				5	2	1	1	2				1				8	8
O14802	O14802	9	9	9	DNA-directed RNA polymerase III subunit RPC1	POLR3A	>sp|O14802|RPC1_HUMAN DNA-directed RNA polymerase III subunit RPC1 OS=Homo sapiens GN=POLR3A PE=1 SV=2	1	9	9	9	8	6	9	4	8	6	9	4	8	6	9	4	10.2	10.2	10.2	155.64	1390	1390	11.1			3		2	1	1	2		3	1		6	3	5	3
Q9HCM4;Q9H329	Q9HCM4;Q9H329	2;1	2;1	2;1	Band 4.1-like protein 5;Band 4.1-like protein 4B	EPB41L5;EPB41L4B	>sp|Q9HCM4|E41L5_HUMAN Band 4.1-like protein 5 OS=Homo sapiens GN=EPB41L5 PE=1 SV=3;>sp|Q9H329|E41LB_HUMAN Band 4.1-like protein 4B OS=Homo sapiens GN=EPB41L4B PE=2 SV=2	2	2	2	2	1	1	1	1	1	1	1	1	1	1	1	1	6.1	6.1	6.1	81.855	733	733;900	10.1									1	5	2
Q9NQX3	Q9NQX3	15	15	15	Gephyrin;Molybdopterin adenylyltransferase;Molybdopterin molybdenumtransferase	GPHN	>sp|Q9NQX3|GEPH_HUMAN Gephyrin OS=Homo sapiens GN=GPHN PE=1 SV=1	1	15	15	15	10	7	11	10	10	7	11	10	10	7	11	10	28.7	28.7	28.7	79.748	736	736	10.2				10	6	3	1	1	2			7	5	8				7
O14908	O14908	6	6	6	PDZ domain-containing protein GIPC1	GIPC1	>sp|O14908|GIPC1_HUMAN PDZ domain-containing protein GIPC1 OS=Homo sapiens GN=GIPC1 PE=1 SV=2	1	6	6	6	5	4	4	3	5	4	4	3	5	4	4	3	34.2	34.2	34.2	36.049	333	333	14.6					3							4		3			2		8
Q15293	Q15293	7	7	7	Reticulocalbin-1	RCN1	>sp|Q15293|RCN1_HUMAN Reticulocalbin-1 OS=Homo sapiens GN=RCN1 PE=1 SV=1	1	7	7	7	6	5	6	5	6	5	6	5	6	5	6	5	28.7	28.7	28.7	38.89	331	331	13.8				2	1	1	1					4		7	2			3	4
P63092;Q5JWF2;P38405	P63092;Q5JWF2	12;12;3	12;12;3	11;11;2	Guanine nucleotide-binding protein G(s) subunit alpha isoforms short;Guanine nucleotide-binding protein G(s) subunit alpha isoforms XLas	GNAS	>sp|P63092|GNAS2_HUMAN Guanine nucleotide-binding protein G(s) subunit alpha isoforms short OS=Homo sapiens GN=GNAS PE=1 SV=1;>sp|Q5JWF2|GNAS1_HUMAN Guanine nucleotide-binding protein G(s) subunit alpha isoforms XLas OS=Homo sapiens GN=GNAS PE=1 SV=2	3	12	12	11	9	10	9	9	9	10	9	9	9	10	8	8	43.9	43.9	41.1	45.664	394	394;1037;381	12.3				6	3	4	2	1	2	2	2	3	4	1		4	9	9
P0DP25;P0DP24;P0DP23	P0DP25;P0DP24;P0DP23	10;10;10	10;10;10	10;10;10			>sp|P0DP25|CALM3_HUMAN Calmodulin-3 OS=Homo sapiens GN=CALM3 PE=1 SV=1;>sp|P0DP24|CALM2_HUMAN Calmodulin-2 OS=Homo sapiens GN=CALM2 PE=1 SV=1;>sp|P0DP23|CALM1_HUMAN Calmodulin-1 OS=Homo sapiens GN=CALM1 PE=1 SV=1	3	10	10	10	10	8	8	7	10	8	8	7	10	8	8	7	80.5	80.5	80.5	16.837	149	149;149;149	13.7	3	4	5	19	4			1	3				2	7	13	22	7	4	26
P62837;P61077;Q9Y2X8	P62837;P61077	3;3;1	3;3;1	2;2;0	Ubiquitin-conjugating enzyme E2 D2;Ubiquitin-conjugating enzyme E2 D3	UBE2D2;UBE2D3	>sp|P62837|UB2D2_HUMAN Ubiquitin-conjugating enzyme E2 D2 OS=Homo sapiens GN=UBE2D2 PE=1 SV=1;>sp|P61077|UB2D3_HUMAN Ubiquitin-conjugating enzyme E2 D3 OS=Homo sapiens GN=UBE2D3 PE=1 SV=1	3	3	3	2	3	2	3	2	3	2	3	2	2	1	2	1	36.1	36.1	23.8	16.735	147	147;147;147	10.8				6				2	2		1					8
O60701	O60701	32	32	32	UDP-glucose 6-dehydrogenase	UGDH	>sp|O60701|UGDH_HUMAN UDP-glucose 6-dehydrogenase OS=Homo sapiens GN=UGDH PE=1 SV=1	1	32	32	32	29	25	25	24	29	25	25	24	29	25	25	24	79.1	79.1	79.1	55.023	494	494	13.1				8	9	16	14	21	19	9	12	24	26	9	17	21	27	26	20
O43920	O43920	2	2	2	NADH dehydrogenase [ubiquinone] iron-sulfur protein 5	NDUFS5	>sp|O43920|NDUS5_HUMAN NADH dehydrogenase [ubiquinone] iron-sulfur protein 5 OS=Homo sapiens GN=NDUFS5 PE=1 SV=3	1	2	2	2	2	2	2	1	2	2	2	1	2	2	2	1	17.9	17.9	17.9	12.517	106	106	8.25						3	4	1	1			3
P20042	P20042	13	13	13	Eukaryotic translation initiation factor 2 subunit 2	EIF2S2	>sp|P20042|IF2B_HUMAN Eukaryotic translation initiation factor 2 subunit 2 OS=Homo sapiens GN=EIF2S2 PE=1 SV=2	1	13	13	13	13	11	12	13	13	11	12	13	13	11	12	13	33.3	33.3	33.3	38.388	333	333	12.5				14	1	5	4	4	3		1	5	8	6	5	8	16	1	12
P19784	P19784	5	5	5	Casein kinase II subunit alpha	CSNK2A2	>sp|P19784|CSK22_HUMAN Casein kinase II subunit alpha OS=Homo sapiens GN=CSNK2A2 PE=1 SV=1	1	5	5	5	3	3	4	2	3	3	4	2	3	3	4	2	22.3	22.3	22.3	41.213	350	350	13.6					1				1	3	2				3	4	1
Q9NP97;Q8TF09	Q9NP97;Q8TF09	5;3	5;3	5;3	Dynein light chain roadblock-type 1;Dynein light chain roadblock-type 2	DYNLRB1;DYNLRB2	>sp|Q9NP97|DLRB1_HUMAN Dynein light chain roadblock-type 1 OS=Homo sapiens GN=DYNLRB1 PE=1 SV=3;>sp|Q8TF09|DLRB2_HUMAN Dynein light chain roadblock-type 2 OS=Homo sapiens GN=DYNLRB2 PE=1 SV=1	2	5	5	5	4	4	4	3	4	4	4	3	4	4	4	3	60.4	60.4	60.4	10.921	96	96;96	7.71		5		4		2	4						7	2
Q9H3U1	Q9H3U1	17	17	17	Protein unc-45 homolog A	UNC45A	>sp|Q9H3U1|UN45A_HUMAN Protein unc-45 homolog A OS=Homo sapiens GN=UNC45A PE=1 SV=1	1	17	17	17	11	11	11	11	11	11	11	11	11	11	11	11	27.9	27.9	27.9	103.08	944	944	10.2		1		3	21	14	19	6	6	4	7	8	2	4	3	2	3	11	6
Q9BXX3	Q9BXX3	2	2	2	Ankyrin repeat domain-containing protein 30A	ANKRD30A	>sp|Q9BXX3|AN30A_HUMAN Ankyrin repeat domain-containing protein 30A OS=Homo sapiens GN=ANKRD30A PE=2 SV=3	1	2	2	2	2	1	1	1	2	1	1	1	2	1	1	1	4	4	4	158.83	1397	1397	11.8					1								4	1
Q9UBB4	Q9UBB4	11	11	11	Ataxin-10	ATXN10	>sp|Q9UBB4|ATX10_HUMAN Ataxin-10 OS=Homo sapiens GN=ATXN10 PE=1 SV=1	1	11	11	11	9	9	10	8	9	9	10	8	9	9	10	8	37.1	37.1	37.1	53.488	475	475	9.3				7	1	7	4	7	4	1	4			3	3		1	1	3
Q7Z460	Q7Z460	4	3	3	CLIP-associating protein 1	CLASP1	>sp|Q7Z460|CLAP1_HUMAN CLIP-associating protein 1 OS=Homo sapiens GN=CLASP1 PE=1 SV=1	1	4	3	3	1	2	2	3	1	2	2	2	1	2	2	2	4.3	3.6	3.6	169.45	1538	1538	14.8													2		4	2
Q86W34	Q86W34	2	2	2	Archaemetzincin-2	AMZ2	>sp|Q86W34|AMZ2_HUMAN Archaemetzincin-2 OS=Homo sapiens GN=AMZ2 PE=1 SV=2	1	2	2	2	1	1	2	1	1	1	2	1	1	1	2	1	6.7	6.7	6.7	41.263	360	360	12.9												3	2	2
Q16537	Q16537	9	8	7	Serine/threonine-protein phosphatase 2A 56 kDa regulatory subunit epsilon isoform	PPP2R5E	>sp|Q16537|2A5E_HUMAN Serine/threonine-protein phosphatase 2A 56 kDa regulatory subunit epsilon isoform OS=Homo sapiens GN=PPP2R5E PE=1 SV=1	1	9	8	7	9	7	6	5	8	7	5	4	7	6	5	3	26.6	24	20.3	54.699	467	467	10.5				4	1	2	6	1	2			4		6	3	5
Q96SU4	Q96SU4	3	3	3	Oxysterol-binding protein-related protein 9	OSBPL9	>sp|Q96SU4|OSBL9_HUMAN Oxysterol-binding protein-related protein 9 OS=Homo sapiens GN=OSBPL9 PE=1 SV=2	1	3	3	3	1	1	1	3	1	1	1	3	1	1	1	3	7.9	7.9	7.9	83.184	736	736	7.44		1				3	3		1								1
Q9BVP2	Q9BVP2	2	2	2	Guanine nucleotide-binding protein-like 3	GNL3	>sp|Q9BVP2|GNL3_HUMAN Guanine nucleotide-binding protein-like 3 OS=Homo sapiens GN=GNL3 PE=1 SV=2	1	2	2	2	2	1	2	1	2	1	2	1	2	1	2	1	5.6	5.6	5.6	61.992	549	549	12												6
Q9BV40	Q9BV40	5	5	5	Vesicle-associated membrane protein 8	VAMP8	>sp|Q9BV40|VAMP8_HUMAN Vesicle-associated membrane protein 8 OS=Homo sapiens GN=VAMP8 PE=1 SV=1	1	5	5	5	4	4	5	4	4	4	5	4	4	4	5	4	47	47	47	11.438	100	100	9.27		4	1					5	5	1	2								4
Q86TN4	Q86TN4	2	2	2	tRNA 2-phosphotransferase 1	TRPT1	>sp|Q86TN4|TRPT1_HUMAN tRNA 2-phosphotransferase 1 OS=Homo sapiens GN=TRPT1 PE=1 SV=2	1	2	2	2	2	1	1	1	2	1	1	1	2	1	1	1	18.2	18.2	18.2	27.742	253	253	8.17				3								2	1
Q13561	Q13561	12	12	12	Dynactin subunit 2	DCTN2	>sp|Q13561|DCTN2_HUMAN Dynactin subunit 2 OS=Homo sapiens GN=DCTN2 PE=1 SV=4	1	12	12	12	9	8	9	9	9	8	9	9	9	8	9	9	40.4	40.4	40.4	44.23	401	401	9.54				11	5	8	3	1					5		4	4	3	4
O43292	O43292	3	3	3	Glycosylphosphatidylinositol anchor attachment 1 protein	GPAA1	>sp|O43292|GPAA1_HUMAN Glycosylphosphatidylinositol anchor attachment 1 protein OS=Homo sapiens GN=GPAA1 PE=1 SV=3	1	3	3	3	2	2	2	0	2	2	2	0	2	2	2	0	5.5	5.5	5.5	67.622	621	621	8.75								4	3		1
Q9NZB2;Q5T035	Q9NZB2	14;1	14;1	14;1	Constitutive coactivator of PPAR-gamma-like protein 1	FAM120A	>sp|Q9NZB2|F120A_HUMAN Constitutive coactivator of PPAR-gamma-like protein 1 OS=Homo sapiens GN=FAM120A PE=1 SV=2	2	14	14	14	11	10	8	8	11	10	8	8	11	10	8	8	19.6	19.6	19.6	121.89	1118	1118;196	10.9			8		2	3	6		2	5	4	6		12	5	3	2	2	2
Q9NRD5	Q9NRD5	2	2	2	PRKCA-binding protein	PICK1	>sp|Q9NRD5|PICK1_HUMAN PRKCA-binding protein OS=Homo sapiens GN=PICK1 PE=1 SV=2	1	2	2	2	1	1	1	1	1	1	1	1	1	1	1	1	8.2	8.2	8.2	46.6	415	415	5.2			3					1	1
O15400	O15400	4	4	4	Syntaxin-7	STX7	>sp|O15400|STX7_HUMAN Syntaxin-7 OS=Homo sapiens GN=STX7 PE=1 SV=4	1	4	4	4	4	2	2	2	4	2	2	2	4	2	2	2	29.5	29.5	29.5	29.815	261	261	7.33	3				1			3	3					1	1
Q2TAL8	Q2TAL8	5	5	5	Glutamine-rich protein 1	QRICH1	>sp|Q2TAL8|QRIC1_HUMAN Glutamine-rich protein 1 OS=Homo sapiens GN=QRICH1 PE=1 SV=1	1	5	5	5	3	3	3	5	3	3	3	5	3	3	3	5	11.7	11.7	11.7	86.435	776	776	9.53				4	1				1	3	2		4	2
Q15056	Q15056	8	8	8	Eukaryotic translation initiation factor 4H	EIF4H	>sp|Q15056|IF4H_HUMAN Eukaryotic translation initiation factor 4H OS=Homo sapiens GN=EIF4H PE=1 SV=5	1	8	8	8	8	8	6	5	8	8	6	5	8	8	6	5	46	46	46	27.385	248	248	8.76	4	8	9	8	3							5	4	8	3	7	1
Q9Y5L0	Q9Y5L0	9	9	9	Transportin-3	TNPO3	>sp|Q9Y5L0|TNPO3_HUMAN Transportin-3 OS=Homo sapiens GN=TNPO3 PE=1 SV=3	1	9	9	9	6	4	6	7	6	4	6	7	6	4	6	7	15.5	15.5	15.5	104.2	923	923	13.6				1	2				2	4	3	2	13	7	4	6	5	3	3
Q9Y6C9	Q9Y6C9	8	8	8	Mitochondrial carrier homolog 2	MTCH2	>sp|Q9Y6C9|MTCH2_HUMAN Mitochondrial carrier homolog 2 OS=Homo sapiens GN=MTCH2 PE=1 SV=1	1	8	8	8	6	7	7	7	6	7	7	7	6	7	7	7	39.3	39.3	39.3	33.331	303	303	12	4	2	1					1	3	4	4	1	1	2		4		13
P78318	P78318	2	2	2	Immunoglobulin-binding protein 1	IGBP1	>sp|P78318|IGBP1_HUMAN Immunoglobulin-binding protein 1 OS=Homo sapiens GN=IGBP1 PE=1 SV=1	1	2	2	2	2	2	2	1	2	2	2	1	2	2	2	1	6.8	6.8	6.8	39.221	339	339	4.22	2	2				3	2
Q9Y2H0	Q9Y2H0	3	3	3	Disks large-associated protein 4	DLGAP4	>sp|Q9Y2H0|DLGP4_HUMAN Disks large-associated protein 4 OS=Homo sapiens GN=DLGAP4 PE=1 SV=3	1	3	3	3	2	2	1	2	2	2	1	2	2	2	1	2	5.3	5.3	5.3	108.01	992	992	12.3										2	2		1	4
Q9NRR5	Q9NRR5	9	6	6	Ubiquilin-4	UBQLN4	>sp|Q9NRR5|UBQL4_HUMAN Ubiquilin-4 OS=Homo sapiens GN=UBQLN4 PE=1 SV=2	1	9	6	6	8	4	5	8	5	1	2	5	5	1	2	5	29	24.5	24.5	63.852	601	601	5.28				12	1	2	2									1
P16989	P16989	11	7	7	Y-box-binding protein 3	YBX3	>sp|P16989|YBOX3_HUMAN Y-box-binding protein 3 OS=Homo sapiens GN=YBX3 PE=1 SV=4	1	11	7	7	9	10	10	8	6	7	6	5	6	7	6	5	48.9	42.5	42.5	40.089	372	372	11.1		2		2	3	1	1		1	2	1	9	9	6			4
P27816	P27816	34	34	34	Microtubule-associated protein 4	MAP4	>sp|P27816|MAP4_HUMAN Microtubule-associated protein 4 OS=Homo sapiens GN=MAP4 PE=1 SV=3	1	34	34	34	27	26	27	29	27	26	27	29	27	26	27	29	44	44	44	121	1152	1152	8.8		3	7	37	14	4	8	15	10	7	7	15	18	19	12	1
Q9H425	Q9H425	4	4	4	Uncharacterized protein C1orf198	C1orf198	>sp|Q9H425|CA198_HUMAN Uncharacterized protein C1orf198 OS=Homo sapiens GN=C1orf198 PE=1 SV=1	1	4	4	4	2	2	3	1	2	2	3	1	2	2	3	1	11.3	11.3	11.3	36.346	327	327	5.25		4		2									2
P49023	P49023	10	10	10	Paxillin	PXN	>sp|P49023|PAXI_HUMAN Paxillin OS=Homo sapiens GN=PXN PE=1 SV=3	1	10	10	10	10	8	9	9	10	8	9	9	10	8	9	9	36.5	36.5	36.5	64.505	591	591	13				7	2	4	3	3	4	7	4	1	6	5	3	4	2	1
Q9Y262	Q9Y262	21	21	21	Eukaryotic translation initiation factor 3 subunit L	EIF3L	>sp|Q9Y262|EIF3L_HUMAN Eukaryotic translation initiation factor 3 subunit L OS=Homo sapiens GN=EIF3L PE=1 SV=1	1	21	21	21	15	16	17	16	15	16	17	16	15	16	17	16	42.2	42.2	42.2	66.726	564	564	12.5				3	8	13	12	6	4	4	4	3	1			4	11	4	26
Q8WYA6	Q8WYA6	6	6	6	Beta-catenin-like protein 1	CTNNBL1	>sp|Q8WYA6|CTBL1_HUMAN Beta-catenin-like protein 1 OS=Homo sapiens GN=CTNNBL1 PE=1 SV=1	1	6	6	6	6	6	6	6	6	6	6	6	6	6	6	6	12.4	12.4	12.4	65.173	563	563	9.03	1	8						10	7	2	5								3
O60888	O60888	4	4	4	Protein CutA	CUTA	>sp|O60888|CUTA_HUMAN Protein CutA OS=Homo sapiens GN=CUTA PE=1 SV=2	1	4	4	4	4	3	3	3	4	3	3	3	4	3	3	3	40.8	40.8	40.8	19.116	179	179	10.6		3			4	4	4						4	10	6	2
Q9H061	Q9H061	3	3	3	Transmembrane protein 126A	TMEM126A	>sp|Q9H061|T126A_HUMAN Transmembrane protein 126A OS=Homo sapiens GN=TMEM126A PE=1 SV=1	1	3	3	3	3	2	3	3	3	2	3	3	3	2	3	3	21	21	21	21.527	195	195	10				3	1				1	3	2	1			4
P67809	P67809	13	13	9	Nuclease-sensitive element-binding protein 1	YBX1	>sp|P67809|YBOX1_HUMAN Nuclease-sensitive element-binding protein 1 OS=Homo sapiens GN=YBX1 PE=1 SV=3	1	13	13	9	9	8	11	10	9	8	11	10	6	5	7	7	52.8	52.8	45.4	35.924	324	324	12.9		3	2	6	9	1	2	1	1	3	3	3	9	5	3	2	1	18	13
P26358	P26358	9	9	9	DNA (cytosine-5)-methyltransferase 1	DNMT1	>sp|P26358|DNMT1_HUMAN DNA (cytosine-5)-methyltransferase 1 OS=Homo sapiens GN=DNMT1 PE=1 SV=2	1	9	9	9	7	7	6	3	7	7	6	3	7	7	6	3	7.4	7.4	7.4	183.16	1616	1616	10.8				2	2	3	2	1	2	1	2		2	1	7				2
P57737	P57737	4	4	4	Coronin-7	CORO7	>sp|P57737|CORO7_HUMAN Coronin-7 OS=Homo sapiens GN=CORO7 PE=1 SV=2	1	4	4	4	4	3	3	3	4	3	3	3	4	3	3	3	10.7	10.7	10.7	100.6	925	925	13.8												7	2			3	1	1
Q96CW5	Q96CW5	3	3	3	Gamma-tubulin complex component 3	TUBGCP3	>sp|Q96CW5|GCP3_HUMAN Gamma-tubulin complex component 3 OS=Homo sapiens GN=TUBGCP3 PE=1 SV=2	1	3	3	3	2	3	3	1	2	3	3	1	2	3	3	1	4.1	4.1	4.1	103.57	907	907	12.2								2				3	1		3
Q14571	Q14571	4	3	3	Inositol 1,4,5-trisphosphate receptor type 2	ITPR2	>sp|Q14571|ITPR2_HUMAN Inositol 1,4,5-trisphosphate receptor type 2 OS=Homo sapiens GN=ITPR2 PE=1 SV=2	1	4	3	3	3	3	3	2	2	2	2	2	2	2	2	2	1.6	1.3	1.3	308.06	2701	2701	8.5						2	4	1	2			3
P39687;O95626;O43423	P39687	8;2;2	8;2;2	6;2;2	Acidic leucine-rich nuclear phosphoprotein 32 family member A	ANP32A	>sp|P39687|AN32A_HUMAN Acidic leucine-rich nuclear phosphoprotein 32 family member A OS=Homo sapiens GN=ANP32A PE=1 SV=1	3	8	8	6	8	8	6	7	8	8	6	7	6	6	5	5	41	41	35.7	28.585	249	249;131;234	12.2				4	1	9	10	4	4					15	9	7	8		1
P61088;Q5JXB2	P61088;Q5JXB2	12;6	12;6	12;6	Ubiquitin-conjugating enzyme E2 N;Putative ubiquitin-conjugating enzyme E2 N-like	UBE2N;UBE2NL	>sp|P61088|UBE2N_HUMAN Ubiquitin-conjugating enzyme E2 N OS=Homo sapiens GN=UBE2N PE=1 SV=1;>sp|Q5JXB2|UE2NL_HUMAN Putative ubiquitin-conjugating enzyme E2 N-like OS=Homo sapiens GN=UBE2NL PE=1 SV=1	2	12	12	12	10	9	9	9	10	9	9	9	10	9	9	9	79.6	79.6	79.6	17.138	152	152;153	10.9		2	2	8	1	4	4	5	2	1	2	3	6		6	6	7
P17301	P17301	3	3	3	Integrin alpha-2	ITGA2	>sp|P17301|ITA2_HUMAN Integrin alpha-2 OS=Homo sapiens GN=ITGA2 PE=1 SV=1	1	3	3	3	3	3	3	1	3	3	3	1	3	3	3	1	4	4	4	129.29	1181	1181	9.69				1				5	3	1	2		4
Q9P000	Q9P000	4	4	4	COMM domain-containing protein 9	COMMD9	>sp|Q9P000|COMD9_HUMAN COMM domain-containing protein 9 OS=Homo sapiens GN=COMMD9 PE=1 SV=2	1	4	4	4	4	4	2	3	4	4	2	3	4	4	2	3	36.4	36.4	36.4	21.819	198	198	9.22				6	2							6	2				2
P05387	P05387	8	8	7	60S acidic ribosomal protein P2	RPLP2	>sp|P05387|RLA2_HUMAN 60S acidic ribosomal protein P2 OS=Homo sapiens GN=RPLP2 PE=1 SV=1	1	8	8	7	7	7	8	7	7	7	8	7	6	6	7	6	88.7	88.7	73.9	11.665	115	115	10.5	2	1	2	22	5	13	13	8	5	3	3	2	4	6	14	3	1	10	6
Q9UHV9	Q9UHV9	4	4	4	Prefoldin subunit 2	PFDN2	>sp|Q9UHV9|PFD2_HUMAN Prefoldin subunit 2 OS=Homo sapiens GN=PFDN2 PE=1 SV=1	1	4	4	4	4	3	4	2	4	3	4	2	4	3	4	2	32.5	32.5	32.5	16.648	154	154	9.2					2	6	5	2	2					5	3
P46736	P46736	2	2	2	Lys-63-specific deubiquitinase BRCC36	BRCC3	>sp|P46736|BRCC3_HUMAN Lys-63-specific deubiquitinase BRCC36 OS=Homo sapiens GN=BRCC3 PE=1 SV=2	1	2	2	2	2	2	1	2	2	2	1	2	2	2	1	2	8.5	8.5	8.5	36.072	316	316	17.6																	3	4
P09429;B2RPK0	P09429	14;5	14;5	13;4	High mobility group protein B1	HMGB1	>sp|P09429|HMGB1_HUMAN High mobility group protein B1 OS=Homo sapiens GN=HMGB1 PE=1 SV=3	2	14	14	13	13	13	12	14	13	13	12	14	12	12	11	13	41.4	41.4	35.8	24.893	215	215;211	16.1								6	6	12	10	8	4	9	15	10	12	8	44
Q15020	Q15020	14	14	14	Squamous cell carcinoma antigen recognized by T-cells 3	SART3	>sp|Q15020|SART3_HUMAN Squamous cell carcinoma antigen recognized by T-cells 3 OS=Homo sapiens GN=SART3 PE=1 SV=1	1	14	14	14	8	11	8	11	8	11	8	11	8	11	8	11	21.2	21.2	21.2	109.93	963	963	10.8	2	1		3		4	3		3	10	8	7		4	4			3	4
Q9UBQ5	Q9UBQ5	6	6	6	Eukaryotic translation initiation factor 3 subunit K	EIF3K	>sp|Q9UBQ5|EIF3K_HUMAN Eukaryotic translation initiation factor 3 subunit K OS=Homo sapiens GN=EIF3K PE=1 SV=1	1	6	6	6	4	3	6	2	4	3	6	2	4	3	6	2	29.4	29.4	29.4	25.059	218	218	8.15	1	10				1		3	1						8	2
P34949	P34949	6	6	6	Mannose-6-phosphate isomerase	MPI	>sp|P34949|MPI_HUMAN Mannose-6-phosphate isomerase OS=Homo sapiens GN=MPI PE=1 SV=2	1	6	6	6	1	0	3	4	1	0	3	4	1	0	3	4	24.6	24.6	24.6	46.655	423	423	12.2				1	1	1	1							1				2	2
O15066;O14782	O15066	4;1	4;1	4;1	Kinesin-like protein KIF3B;Kinesin-like protein KIF3B, N-terminally processed	KIF3B	>sp|O15066|KIF3B_HUMAN Kinesin-like protein KIF3B OS=Homo sapiens GN=KIF3B PE=1 SV=1	2	4	4	4	3	1	2	1	3	1	2	1	3	1	2	1	7.6	7.6	7.6	85.124	747	747;793	7.5				1	6						1				2
Q14152	Q14152	33	33	33	Eukaryotic translation initiation factor 3 subunit A	EIF3A	>sp|Q14152|EIF3A_HUMAN Eukaryotic translation initiation factor 3 subunit A OS=Homo sapiens GN=EIF3A PE=1 SV=1	1	33	33	33	31	28	29	28	31	28	29	28	31	28	29	28	27.7	27.7	27.7	166.57	1382	1382	10.4		1	11	4	9	30	21	20	12	10	11	10	19	14	6	4	22	1	6
Q96HL8	Q96HL8	4	4	4	SH3 domain-containing YSC84-like protein 1	SH3YL1	>sp|Q96HL8|SH3Y1_HUMAN SH3 domain-containing YSC84-like protein 1 OS=Homo sapiens GN=SH3YL1 PE=1 SV=1	1	4	4	4	4	2	2	2	4	2	2	2	4	2	2	2	17	17	17	37.148	342	342	10.9		1							1	2	2	5	2	1
Q9Y333	Q9Y333	7	7	7	U6 snRNA-associated Sm-like protein LSm2	LSM2	>sp|Q9Y333|LSM2_HUMAN U6 snRNA-associated Sm-like protein LSm2 OS=Homo sapiens GN=LSM2 PE=1 SV=1	1	7	7	7	6	7	5	5	6	7	5	5	6	7	5	5	76.8	76.8	76.8	10.834	95	95	10.9				11	1			3	2	5	3	2		6	3		8
O00115	O00115	4	4	4	Deoxyribonuclease-2-alpha	DNASE2	>sp|O00115|DNS2A_HUMAN Deoxyribonuclease-2-alpha OS=Homo sapiens GN=DNASE2 PE=1 SV=2	1	4	4	4	3	3	3	4	3	3	3	4	3	3	3	4	13.1	13.1	13.1	39.58	360	360	9.74						3	2	2	4	5	4	6	1
P55268	P55268	4	4	4	Laminin subunit beta-2	LAMB2	>sp|P55268|LAMB2_HUMAN Laminin subunit beta-2 OS=Homo sapiens GN=LAMB2 PE=1 SV=2	1	4	4	4	3	4	2	0	3	4	2	0	3	4	2	0	2.9	2.9	2.9	195.98	1798	1798	8.89				2				2		2		3
Q9HD33	Q9HD33	6	6	6	39S ribosomal protein L47, mitochondrial	MRPL47	>sp|Q9HD33|RM47_HUMAN 39S ribosomal protein L47, mitochondrial OS=Homo sapiens GN=MRPL47 PE=1 SV=2	1	6	6	6	4	5	4	5	4	5	4	5	4	5	4	5	20	20	20	29.45	250	250	11.7								4	6	4	6	2				6	3
Q99613;B5ME19	Q99613;B5ME19	20;19	20;19	20;19	Eukaryotic translation initiation factor 3 subunit C;Eukaryotic translation initiation factor 3 subunit C-like protein	EIF3C;EIF3CL	>sp|Q99613|EIF3C_HUMAN Eukaryotic translation initiation factor 3 subunit C OS=Homo sapiens GN=EIF3C PE=1 SV=1;>sp|B5ME19|EIFCL_HUMAN Eukaryotic translation initiation factor 3 subunit C-like protein OS=Homo sapiens GN=EIF3CL PE=3 SV=1	2	20	20	20	16	13	17	13	16	13	17	13	16	13	17	13	27.1	27.1	27.1	105.34	913	913;914	11.4				5	7			17	9	1	4	4	8	3	7	18	1	1
Q9UQE7	Q9UQE7	11	11	11	Structural maintenance of chromosomes protein 3	SMC3	>sp|Q9UQE7|SMC3_HUMAN Structural maintenance of chromosomes protein 3 OS=Homo sapiens GN=SMC3 PE=1 SV=2	1	11	11	11	8	3	6	6	8	3	6	6	8	3	6	6	12.4	12.4	12.4	141.54	1217	1217	8.5				10	1		1	4	2				3	1		2	2
Q15369	Q15369	5	5	5	Transcription elongation factor B polypeptide 1	TCEB1	>sp|Q15369|ELOC_HUMAN Elongin-C OS=Homo sapiens GN=ELOC PE=1 SV=1	1	5	5	5	5	3	5	4	5	3	5	4	5	3	5	4	53.6	53.6	53.6	12.473	112	112	8.83				2	3	5	3	3	2	4	3	1				4
Q96BW9	Q96BW9	5	5	5	Phosphatidate cytidylyltransferase, mitochondrial	TAMM41	>sp|Q96BW9|TAM41_HUMAN Phosphatidate cytidylyltransferase, mitochondrial OS=Homo sapiens GN=TAMM41 PE=1 SV=2	1	5	5	5	4	4	3	4	4	4	3	4	4	4	3	4	15.9	15.9	15.9	51.066	452	452	11.9		4											4			4		3
Q9Y520	Q9Y520	13	13	13	Protein PRRC2C	PRRC2C	>sp|Q9Y520|PRC2C_HUMAN Protein PRRC2C OS=Homo sapiens GN=PRRC2C PE=1 SV=4	1	13	13	13	12	9	9	8	12	9	9	8	12	9	9	8	8.7	8.7	8.7	316.91	2896	2896	12.1						4	3	3		2	3	3	8	19	6
P30041	P30041	22	22	22	Peroxiredoxin-6	PRDX6	>sp|P30041|PRDX6_HUMAN Peroxiredoxin-6 OS=Homo sapiens GN=PRDX6 PE=1 SV=3	1	22	22	22	22	21	22	20	22	21	22	20	22	21	22	20	79.5	79.5	79.5	25.035	224	224	12.7	2	4	11	31	12	10	7	13	16	23	15	26	11	15	13	29	7	8	52
O14880	O14880	3	3	3	Microsomal glutathione S-transferase 3	MGST3	>sp|O14880|MGST3_HUMAN Microsomal glutathione S-transferase 3 OS=Homo sapiens GN=MGST3 PE=1 SV=1	1	3	3	3	3	3	1	1	3	3	1	1	3	3	1	1	40.8	40.8	40.8	16.516	152	152	13.1								3	2				5	1	2	2
Q8TEQ8	Q8TEQ8	2	2	2	GPI ethanolamine phosphate transferase 3	PIGO	>sp|Q8TEQ8|PIGO_HUMAN GPI ethanolamine phosphate transferase 3 OS=Homo sapiens GN=PIGO PE=1 SV=3	1	2	2	2	2	2	2	2	2	2	2	2	2	2	2	2	2.6	2.6	2.6	118.7	1089	1089	7.62					5	1	1		1	3	2
Q9Y673	Q9Y673	3	3	3	Dolichyl-phosphate beta-glucosyltransferase	ALG5	>sp|Q9Y673|ALG5_HUMAN Dolichyl-phosphate beta-glucosyltransferase OS=Homo sapiens GN=ALG5 PE=1 SV=1	1	3	3	3	3	2	1	3	3	2	1	3	3	2	1	3	14.5	14.5	14.5	36.946	324	324	14.3								1	1	1	1					2	6
Q6IAA8	Q6IAA8	5	5	5	Ragulator complex protein LAMTOR1	LAMTOR1	>sp|Q6IAA8|LTOR1_HUMAN Ragulator complex protein LAMTOR1 OS=Homo sapiens GN=LAMTOR1 PE=1 SV=2	1	5	5	5	3	3	4	4	3	3	4	4	3	3	4	4	49.7	49.7	49.7	17.745	161	161	13.6						1	1	1					4			9
P13489	P13489	19	19	19	Ribonuclease inhibitor	RNH1	>sp|P13489|RINI_HUMAN Ribonuclease inhibitor OS=Homo sapiens GN=RNH1 PE=1 SV=2	1	19	19	19	17	16	15	16	17	16	15	16	17	16	15	16	69	69	69	49.973	461	461	8.51	2	1		19	13	20	14	7	9	8	8	10	14	15
P48539	P48539	3	3	3	Purkinje cell protein 4	PCP4	>sp|P48539|PCP4_HUMAN Purkinje cell protein 4 OS=Homo sapiens GN=PCP4 PE=1 SV=3	1	3	3	3	2	2	2	2	2	2	2	2	2	2	2	2	43.5	43.5	43.5	6.7913	62	62	7.31				5	1			3	1	1	1					1
Q9Y666	Q9Y666	3	3	3	Solute carrier family 12 member 7	SLC12A7	>sp|Q9Y666|S12A7_HUMAN Solute carrier family 12 member 7 OS=Homo sapiens GN=SLC12A7 PE=1 SV=3	1	3	3	3	2	2	2	2	2	2	2	2	2	2	2	2	5.4	5.4	5.4	119.1	1083	1083	13.4													5	3
Q5TDH0	Q5TDH0	7	7	7	Protein DDI1 homolog 2	DDI2	>sp|Q5TDH0|DDI2_HUMAN Protein DDI1 homolog 2 OS=Homo sapiens GN=DDI2 PE=1 SV=1	1	7	7	7	4	4	7	3	4	4	7	3	4	4	7	3	30.3	30.3	30.3	44.522	399	399	9.35				5	4			1				3		5		1	1
Q15185	Q15185	5	5	5	Prostaglandin E synthase 3	PTGES3	>sp|Q15185|TEBP_HUMAN Prostaglandin E synthase 3 OS=Homo sapiens GN=PTGES3 PE=1 SV=1	1	5	5	5	5	5	5	5	5	5	5	5	5	5	5	5	31.9	31.9	31.9	18.697	160	160	14.3						3	3	4	5	7	5	6	2				10		18
P61421	P61421	6	6	6	V-type proton ATPase subunit d 1	ATP6V0D1	>sp|P61421|VA0D1_HUMAN V-type proton ATPase subunit d 1 OS=Homo sapiens GN=ATP6V0D1 PE=1 SV=1	1	6	6	6	5	3	4	3	5	3	4	3	5	3	4	3	29.1	29.1	29.1	40.329	351	351	10.1		2						1	5				3	4
Q7Z5L9	Q7Z5L9	10	6	6	Interferon regulatory factor 2-binding protein 2	IRF2BP2	>sp|Q7Z5L9|I2BP2_HUMAN Interferon regulatory factor 2-binding protein 2 OS=Homo sapiens GN=IRF2BP2 PE=1 SV=2	1	10	6	6	7	7	9	6	5	5	6	3	5	5	6	3	29.6	19.6	19.6	61.024	587	587	10		4		1				3	2		1	6	11
P61981	P61981	13	9	9	14-3-3 protein gamma;14-3-3 protein gamma, N-terminally processed	YWHAG	>sp|P61981|1433G_HUMAN 14-3-3 protein gamma OS=Homo sapiens GN=YWHAG PE=1 SV=2	1	13	9	9	12	11	11	12	8	7	7	8	8	7	7	8	62.3	52.6	52.6	28.302	247	247	9.11	3	2		15	7	11	11	4	5	1	1	5	2	2	6	6			3
Q9NUQ8	Q9NUQ8	10	10	10	ATP-binding cassette sub-family F member 3	ABCF3	>sp|Q9NUQ8|ABCF3_HUMAN ATP-binding cassette sub-family F member 3 OS=Homo sapiens GN=ABCF3 PE=1 SV=2	1	10	10	10	7	6	6	7	7	6	6	7	7	6	6	7	20	20	20	79.744	709	709	12.4		3				1	3	1	1	1		1	3	3	3		3	2	4
Q9NZ08	Q9NZ08	6	6	6	Endoplasmic reticulum aminopeptidase 1	ERAP1	>sp|Q9NZ08|ERAP1_HUMAN Endoplasmic reticulum aminopeptidase 1 OS=Homo sapiens GN=ERAP1 PE=1 SV=3	1	6	6	6	6	6	3	3	6	6	3	3	6	6	3	3	8.7	8.7	8.7	107.23	941	941	11.7							2	3	1	5	4			3	7	1
Q15149	Q15149	24	19	19	Plectin	PLEC	>sp|Q15149|PLEC_HUMAN Plectin OS=Homo sapiens GN=PLEC PE=1 SV=3	1	24	19	19	18	16	18	16	14	12	13	11	14	12	13	11	7.4	5.8	5.8	531.78	4684	4684	9.54				9	8	1	1	3	3	4	3	14	1	2		7
Q86V81	Q86V81	6	6	6	THO complex subunit 4	ALYREF	>sp|Q86V81|THOC4_HUMAN THO complex subunit 4 OS=Homo sapiens GN=ALYREF PE=1 SV=3	1	6	6	6	4	5	4	4	4	5	4	4	4	5	4	4	46.7	46.7	46.7	26.888	257	257	11.4				7		2	2					1	2				4	7
A2RRP1	A2RRP1	7	7	7	Neuroblastoma-amplified sequence	NBAS	>sp|A2RRP1|NBAS_HUMAN Neuroblastoma-amplified sequence OS=Homo sapiens GN=NBAS PE=1 SV=2	1	7	7	7	6	5	5	4	6	5	5	4	6	5	5	4	3.5	3.5	3.5	268.57	2371	2371	11.9						3	1	8	4	1	2	4			3	3	4	3	1
P21796	P21796	12	12	12	Voltage-dependent anion-selective channel protein 1	VDAC1	>sp|P21796|VDAC1_HUMAN Voltage-dependent anion-selective channel protein 1 OS=Homo sapiens GN=VDAC1 PE=1 SV=2	1	12	12	12	11	11	11	12	11	11	11	12	11	11	11	12	58.7	58.7	58.7	30.772	283	283	9.75	3	7				8	9	16	8	5	7	1	1	14		9	1
Q9NQR4	Q9NQR4	16	16	16	Omega-amidase NIT2	NIT2	>sp|Q9NQR4|NIT2_HUMAN Omega-amidase NIT2 OS=Homo sapiens GN=NIT2 PE=1 SV=1	1	16	16	16	15	11	14	14	15	11	14	14	15	11	14	14	72.8	72.8	72.8	30.608	276	276	10				3	9	9	11	9	10	5	4		5	15	3	3	3		3
P22061	P22061	10	10	10	Protein-L-isoaspartate(D-aspartate) O-methyltransferase	PCMT1	>sp|P22061|PIMT_HUMAN Protein-L-isoaspartate(D-aspartate) O-methyltransferase OS=Homo sapiens GN=PCMT1 PE=1 SV=4	1	10	10	10	9	9	7	10	9	9	7	10	9	9	7	10	59	59	59	24.636	227	227	12				8	4	4	5	3	6	1	2	5		1	13	7	3	14
Q9UMX0	Q9UMX0	9	9	5	Ubiquilin-1	UBQLN1	>sp|Q9UMX0|UBQL1_HUMAN Ubiquilin-1 OS=Homo sapiens GN=UBQLN1 PE=1 SV=2	1	9	9	5	8	6	7	8	8	6	7	8	5	3	3	4	29.2	29.2	22.1	62.518	589	589	9.45			3	8	2	5	5	5	4	5	4					12	3
O00471	O00471	4	4	4	Exocyst complex component 5	EXOC5	>sp|O00471|EXOC5_HUMAN Exocyst complex component 5 OS=Homo sapiens GN=EXOC5 PE=1 SV=1	1	4	4	4	3	0	2	0	3	0	2	0	3	0	2	0	7.1	7.1	7.1	81.852	708	708	11.3							1	1	1		2					1	1
O76003	O76003	14	14	14	Glutaredoxin-3	GLRX3	>sp|O76003|GLRX3_HUMAN Glutaredoxin-3 OS=Homo sapiens GN=GLRX3 PE=1 SV=2	1	14	14	14	11	12	12	11	11	12	12	11	11	12	12	11	47.5	47.5	47.5	37.432	335	335	10.6	6	7	6	2	3	11	11	7	7	4	3	9		1	2	6	7	4	11
Q8TCJ2	Q8TCJ2	4	4	4	Dolichyl-diphosphooligosaccharide--protein glycosyltransferase subunit STT3B	STT3B	>sp|Q8TCJ2|STT3B_HUMAN Dolichyl-diphosphooligosaccharide--protein glycosyltransferase subunit STT3B OS=Homo sapiens GN=STT3B PE=1 SV=1	1	4	4	4	4	4	2	4	4	4	2	4	4	4	2	4	6.1	6.1	6.1	93.673	826	826	11.1						4	4			4	3						3		3
O15372	O15372	9	9	9	Eukaryotic translation initiation factor 3 subunit H	EIF3H	>sp|O15372|EIF3H_HUMAN Eukaryotic translation initiation factor 3 subunit H OS=Homo sapiens GN=EIF3H PE=1 SV=1	1	9	9	9	8	7	8	6	8	7	8	6	8	7	8	6	33.2	33.2	33.2	39.93	352	352	14.2		3	3		3	2	1		1		2	1			9	7	6	6	8
Q07889	Q07889	2	2	2	Son of sevenless homolog 1	SOS1	>sp|Q07889|SOS1_HUMAN Son of sevenless homolog 1 OS=Homo sapiens GN=SOS1 PE=1 SV=1	1	2	2	2	1	1	2	0	1	1	2	0	1	1	2	0	1.6	1.6	1.6	152.46	1333	1333	10.2									1	2	2
Q5PRF9;Q9UPU9	Q5PRF9;Q9UPU9	2;1	2;1	2;1	Protein Smaug homolog 2;Protein Smaug homolog 1	SAMD4B;SAMD4A	>sp|Q5PRF9|SMAG2_HUMAN Protein Smaug homolog 2 OS=Homo sapiens GN=SAMD4B PE=1 SV=1;>sp|Q9UPU9|SMAG1_HUMAN Protein Smaug homolog 1 OS=Homo sapiens GN=SAMD4A PE=1 SV=3	2	2	2	2	2	1	1	0	2	1	1	0	2	1	1	0	4.3	4.3	4.3	75.483	694	694;718	17.5																	3		1
Q9UBF2	Q9UBF2	24	21	21	Coatomer subunit gamma-2	COPG2	>sp|Q9UBF2|COPG2_HUMAN Coatomer subunit gamma-2 OS=Homo sapiens GN=COPG2 PE=1 SV=1	1	24	21	21	17	16	20	19	14	14	17	16	14	14	17	16	39.8	37	37	97.621	871	871	10.1		1	5	7	15	3	4	5	4	6	3		7	1	7	4	3	10	1
O95155	O95155	4	4	4	Ubiquitin conjugation factor E4 B	UBE4B	>sp|O95155|UBE4B_HUMAN Ubiquitin conjugation factor E4 B OS=Homo sapiens GN=UBE4B PE=1 SV=1	1	4	4	4	1	1	4	2	1	1	4	2	1	1	4	2	4.8	4.8	4.8	146.18	1302	1302	8.25					4			2			1								1
P23526	P23526	12	12	12	Adenosylhomocysteinase	AHCY	>sp|P23526|SAHH_HUMAN Adenosylhomocysteinase OS=Homo sapiens GN=AHCY PE=1 SV=4	1	12	12	12	9	10	8	9	9	10	8	9	9	10	8	9	30.8	30.8	30.8	47.716	432	432	11.4					1	6	7	6	6	1	4	8	2			7		4	4
Q9H9S4	Q9H9S4	4	3	3	Calcium-binding protein 39-like	CAB39L	>sp|Q9H9S4|CB39L_HUMAN Calcium-binding protein 39-like OS=Homo sapiens GN=CAB39L PE=1 SV=3	1	4	3	3	4	4	3	3	3	3	2	2	3	3	2	2	13.6	11.6	11.6	39.087	337	337	10.2				2	2				1	3	2							3
Q9NP81	Q9NP81	4	4	4	Serine--tRNA ligase, mitochondrial	SARS2	>sp|Q9NP81|SYSM_HUMAN Serine--tRNA ligase, mitochondrial OS=Homo sapiens GN=SARS2 PE=1 SV=1	1	4	4	4	4	2	4	3	4	2	4	3	4	2	4	3	12.2	12.2	12.2	58.282	518	518	11.3					2			1	3	3	1			7	2
P56937	P56937	4	4	4	3-keto-steroid reductase	HSD17B7	>sp|P56937|DHB7_HUMAN 3-keto-steroid reductase OS=Homo sapiens GN=HSD17B7 PE=1 SV=1	1	4	4	4	2	2	1	1	2	2	1	1	2	2	1	1	13.5	13.5	13.5	38.206	341	341	9.25					1	2				2	2				1
Q9P287	Q9P287	4	4	4	BRCA2 and CDKN1A-interacting protein	BCCIP	>sp|Q9P287|BCCIP_HUMAN BRCA2 and CDKN1A-interacting protein OS=Homo sapiens GN=BCCIP PE=1 SV=1	1	4	4	4	4	2	2	4	4	2	2	4	4	2	2	4	18.8	18.8	18.8	35.979	314	314	11.1								4	5	1	2	2	2		5
Q15904	Q15904	2	2	2	V-type proton ATPase subunit S1	ATP6AP1	>sp|Q15904|VAS1_HUMAN V-type proton ATPase subunit S1 OS=Homo sapiens GN=ATP6AP1 PE=1 SV=2	1	2	2	2	2	2	2	2	2	2	2	2	2	2	2	2	5.3	5.3	5.3	52.025	470	470	9.75				2	2										4
Q9BVG4	Q9BVG4	4	4	4	Protein PBDC1	PBDC1	>sp|Q9BVG4|PBDC1_HUMAN Protein PBDC1 OS=Homo sapiens GN=PBDC1 PE=1 SV=1	1	4	4	4	4	3	1	2	4	3	1	2	4	3	1	2	22.7	22.7	22.7	26.056	233	233	8.83				2	1	1		2	2		1			3
Q9NQG5	Q9NQG5	8	8	6	Regulation of nuclear pre-mRNA domain-containing protein 1B	RPRD1B	>sp|Q9NQG5|RPR1B_HUMAN Regulation of nuclear pre-mRNA domain-containing protein 1B OS=Homo sapiens GN=RPRD1B PE=1 SV=1	1	8	8	6	6	6	6	7	6	6	6	7	5	5	5	5	35.6	35.6	28.5	36.899	326	326	10.1		5		5	1	1		3	2	1	3	3			3	4		4
Q9Y5P4	Q9Y5P4	3	3	3	Collagen type IV alpha-3-binding protein	COL4A3BP	>sp|Q9Y5P4|C43BP_HUMAN Collagen type IV alpha-3-binding protein OS=Homo sapiens GN=COL4A3BP PE=1 SV=1	1	3	3	3	0	2	1	2	0	2	1	2	0	2	1	2	10.4	10.4	10.4	70.834	624	624	14.8														2	3	1
Q96ER3	Q96ER3	3	3	3	Protein SAAL1	SAAL1	>sp|Q96ER3|SAAL1_HUMAN Protein SAAL1 OS=Homo sapiens GN=SAAL1 PE=1 SV=2	1	3	3	3	1	2	2	2	1	2	2	2	1	2	2	2	8.2	8.2	8.2	53.557	474	474	8.73					2	1	1		1	3	2	1
P60228	P60228	17	17	17	Eukaryotic translation initiation factor 3 subunit E	EIF3E	>sp|P60228|EIF3E_HUMAN Eukaryotic translation initiation factor 3 subunit E OS=Homo sapiens GN=EIF3E PE=1 SV=1	1	17	17	17	16	15	16	14	16	15	16	14	16	15	16	14	47.2	47.2	47.2	52.22	445	445	11.2	2	10	1	4	9	8	8	8	8	7	7	12	2	6	5	6	12	7	4
Q03154	Q03154	14	14	14	Aminoacylase-1	ACY1	>sp|Q03154|ACY1_HUMAN Aminoacylase-1 OS=Homo sapiens GN=ACY1 PE=1 SV=1	1	14	14	14	11	10	8	11	11	10	8	11	11	10	8	11	58.6	58.6	58.6	45.884	408	408	12	1			8	4	5	4	4	1	2	1			5	3	5	1	5	2
Q9H490	Q9H490	3	3	3	Phosphatidylinositol glycan anchor biosynthesis class U protein	PIGU	>sp|Q9H490|PIGU_HUMAN Phosphatidylinositol glycan anchor biosynthesis class U protein OS=Homo sapiens GN=PIGU PE=1 SV=3	1	3	3	3	1	0	3	3	1	0	3	3	1	0	3	3	10.3	10.3	10.3	50.051	435	435	5				6	5	2	2
P08754;P11488;P19087;A8MTJ3	P08754	6;2;2;2	2;0;0;0	2;0;0;0	Guanine nucleotide-binding protein G(k) subunit alpha	GNAI3	>sp|P08754|GNAI3_HUMAN Guanine nucleotide-binding protein G(k) subunit alpha OS=Homo sapiens GN=GNAI3 PE=1 SV=3	4	6	2	2	3	4	4	4	0	2	2	2	0	2	2	2	18.1	6.8	6.8	40.532	354	354;350;354;354	8.86					1	1	2					2	1
Q9H6U8	Q9H6U8	4	4	4	Alpha-1,2-mannosyltransferase ALG9	ALG9	>sp|Q9H6U8|ALG9_HUMAN Alpha-1,2-mannosyltransferase ALG9 OS=Homo sapiens GN=ALG9 PE=1 SV=2	1	4	4	4	3	2	1	3	3	2	1	3	3	2	1	3	11.8	11.8	11.8	69.863	611	611	6.18				2	5	2		1							1
Q969U7	Q969U7	3	3	3	Proteasome assembly chaperone 2	PSMG2	>sp|Q969U7|PSMG2_HUMAN Proteasome assembly chaperone 2 OS=Homo sapiens GN=PSMG2 PE=1 SV=1	1	3	3	3	2	3	2	2	2	3	2	2	2	3	2	2	12.5	12.5	12.5	29.396	264	264	8.3		4								2	1	1				2
P35251	P35251	2	2	2	Replication factor C subunit 1	RFC1	>sp|P35251|RFC1_HUMAN Replication factor C subunit 1 OS=Homo sapiens GN=RFC1 PE=1 SV=4	1	2	2	2	1	1	1	1	1	1	1	1	1	1	1	1	1.9	1.9	1.9	128.25	1148	1148	7.71						2	2	1	1		1
Q99714	Q99714	17	17	17	3-hydroxyacyl-CoA dehydrogenase type-2	HSD17B10	>sp|Q99714|HCD2_HUMAN 3-hydroxyacyl-CoA dehydrogenase type-2 OS=Homo sapiens GN=HSD17B10 PE=1 SV=3	1	17	17	17	15	15	16	15	15	15	16	15	15	15	16	15	84.7	84.7	84.7	26.923	261	261	9.21				30	18	28	29	8	10	4	6	9	8	6	5	3	9	1	2
Q9NPQ8;Q9NVN3	Q9NPQ8	7;1	7;1	7;1	Synembryn-A	RIC8A	>sp|Q9NPQ8|RIC8A_HUMAN Synembryn-A OS=Homo sapiens GN=RIC8A PE=1 SV=3	2	7	7	7	5	6	4	1	5	6	4	1	5	6	4	1	17.7	17.7	17.7	59.709	531	531;520	9.14			1					8	6	1	3			2
Q9NYR9	Q9NYR9	2	2	2	NF-kappa-B inhibitor-interacting Ras-like protein 2	NKIRAS2	>sp|Q9NYR9|KBRS2_HUMAN NF-kappa-B inhibitor-interacting Ras-like protein 2 OS=Homo sapiens GN=NKIRAS2 PE=1 SV=1	1	2	2	2	2	2	2	1	2	2	2	1	2	2	2	1	12	12	12	21.508	191	191	6.79						7	4	2	1
P52735	P52735	3	3	3	Guanine nucleotide exchange factor VAV2	VAV2	>sp|P52735|VAV2_HUMAN Guanine nucleotide exchange factor VAV2 OS=Homo sapiens GN=VAV2 PE=1 SV=2	1	3	3	3	3	3	3	3	3	3	3	3	3	3	3	3	5.7	5.7	5.7	101.29	878	878	5.83				2	10	5	5	1	1
P62191	P62191	17	17	17	26S protease regulatory subunit 4	PSMC1	>sp|P62191|PRS4_HUMAN 26S protease regulatory subunit 4 OS=Homo sapiens GN=PSMC1 PE=1 SV=1	1	17	17	17	14	15	16	13	14	15	16	13	14	15	16	13	45.2	45.2	45.2	49.184	440	440	10.5				17	3	13	11	10	10	1	3	3	7	11	1	2	16	9
P16615;O14983;Q93084	P16615	22;6;5	22;6;5	22;6;5	Sarcoplasmic/endoplasmic reticulum calcium ATPase 2	ATP2A2	>sp|P16615|AT2A2_HUMAN Sarcoplasmic/endoplasmic reticulum calcium ATPase 2 OS=Homo sapiens GN=ATP2A2 PE=1 SV=1	3	22	22	22	18	15	15	16	18	15	15	16	18	15	15	16	28.3	28.3	28.3	114.76	1042	1042;1001;1043	10.9				7	11	7	5	4	6	6	4	7	4	1	4	3	18	2	2
P42356;A4QPH2	P42356	6;1	6;1	6;1	Phosphatidylinositol 4-kinase alpha	PI4KA	>sp|P42356|PI4KA_HUMAN Phosphatidylinositol 4-kinase alpha OS=Homo sapiens GN=PI4KA PE=1 SV=4	2	6	6	6	5	4	4	3	5	4	4	3	5	4	4	3	4.6	4.6	4.6	236.83	2102	2102;592	9.9				1	5	2			1	2	2			4	4
Q9HD45	Q9HD45	5	5	5	Transmembrane 9 superfamily member 3	TM9SF3	>sp|Q9HD45|TM9S3_HUMAN Transmembrane 9 superfamily member 3 OS=Homo sapiens GN=TM9SF3 PE=1 SV=2	1	5	5	5	5	4	3	4	5	4	3	4	5	4	3	4	13.1	13.1	13.1	67.887	589	589	13.9					1			4	4	4	5							10	7
Q9H5K3	Q9H5K3	2	2	2	Protein O-mannose kinase	POMK	>sp|Q9H5K3|SG196_HUMAN Protein O-mannose kinase OS=Homo sapiens GN=POMK PE=1 SV=1	1	2	2	2	2	2	2	2	2	2	2	2	2	2	2	2	12	12	12	40.05	350	350	15.4														4	1		4
Q9UJZ1	Q9UJZ1	10	10	10	Stomatin-like protein 2, mitochondrial	STOML2	>sp|Q9UJZ1|STML2_HUMAN Stomatin-like protein 2, mitochondrial OS=Homo sapiens GN=STOML2 PE=1 SV=1	1	10	10	10	9	5	8	10	9	5	8	10	9	5	8	10	43.8	43.8	43.8	38.534	356	356	6.79			3	11	17	6	5						4	2		4
Q13177	Q13177	15	10	9	Serine/threonine-protein kinase PAK 2;PAK-2p27;PAK-2p34	PAK2	>sp|Q13177|PAK2_HUMAN Serine/threonine-protein kinase PAK 2 OS=Homo sapiens GN=PAK2 PE=1 SV=3	1	15	10	9	9	9	8	12	7	7	6	9	6	6	5	8	44.5	32.8	30.7	58.042	524	524	12				8		3	3	1	1			6	10	6	1	1	4	2	4
Q96A72	Q96A72	6	6	1	Protein mago nashi homolog 2	MAGOHB	>sp|Q96A72|MGN2_HUMAN Protein mago nashi homolog 2 OS=Homo sapiens GN=MAGOHB PE=1 SV=1	1	6	6	1	6	6	4	4	6	6	4	4	1	1	1	1	50.7	50.7	6.1	17.276	148	148	15.8		4											10	4		2			15
Q9UJ70	Q9UJ70	13	13	13	N-acetyl-D-glucosamine kinase	NAGK	>sp|Q9UJ70|NAGK_HUMAN N-acetyl-D-glucosamine kinase OS=Homo sapiens GN=NAGK PE=1 SV=4	1	13	13	13	12	11	13	11	12	11	13	11	12	11	13	11	55.8	55.8	55.8	37.375	344	344	10.9	2	4				12	10	1	2		2		7	7	9	2	12
P55039	P55039	2	2	2	Developmentally-regulated GTP-binding protein 2	DRG2	>sp|P55039|DRG2_HUMAN Developmentally-regulated GTP-binding protein 2 OS=Homo sapiens GN=DRG2 PE=1 SV=1	1	2	2	2	0	1	1	2	0	1	1	2	0	1	1	2	5.8	5.8	5.8	40.746	364	364	7.86						3	3									1
P55884	P55884	29	29	29	Eukaryotic translation initiation factor 3 subunit B	EIF3B	>sp|P55884|EIF3B_HUMAN Eukaryotic translation initiation factor 3 subunit B OS=Homo sapiens GN=EIF3B PE=1 SV=3	1	29	29	29	26	22	24	21	26	22	24	21	26	22	24	21	46.1	46.1	46.1	92.48	814	814	13.2	2	2			2	4	6	5	5	13	14	25	20	7	17	19	18	6	8
P52594	P52594	3	3	3	Arf-GAP domain and FG repeat-containing protein 1	AGFG1	>sp|P52594|AGFG1_HUMAN Arf-GAP domain and FG repeat-containing protein 1 OS=Homo sapiens GN=AGFG1 PE=1 SV=2	1	3	3	3	3	3	3	3	3	3	3	3	3	3	3	3	12.3	12.3	12.3	58.259	562	562	12.1									1	4	3	5		8
O95299	O95299	5	5	5	NADH dehydrogenase [ubiquinone] 1 alpha subcomplex subunit 10, mitochondrial	NDUFA10	>sp|O95299|NDUAA_HUMAN NADH dehydrogenase [ubiquinone] 1 alpha subcomplex subunit 10, mitochondrial OS=Homo sapiens GN=NDUFA10 PE=1 SV=1	1	5	5	5	4	5	3	3	4	5	3	3	4	5	3	3	18.6	18.6	18.6	40.75	355	355	12.7						1		2	2			4	12	1				4
Q86X10	Q86X10	16	16	16	Ral GTPase-activating protein subunit beta	RALGAPB	>sp|Q86X10|RLGPB_HUMAN Ral GTPase-activating protein subunit beta OS=Homo sapiens GN=RALGAPB PE=1 SV=1	1	16	16	16	8	8	7	13	8	8	7	13	8	8	7	13	21.5	21.5	21.5	166.8	1494	1494	12				2	4	1	1	4	2	2	2	6	7	2	2	6	1	6
Q53EP0	Q53EP0	2	2	2	Fibronectin type III domain-containing protein 3B	FNDC3B	>sp|Q53EP0|FND3B_HUMAN Fibronectin type III domain-containing protein 3B OS=Homo sapiens GN=FNDC3B PE=1 SV=2	1	2	2	2	2	2	2	1	2	2	2	1	2	2	2	1	2.7	2.7	2.7	132.89	1204	1204	9.5						4	1								3
Q8N806	Q8N806	3	3	3	Putative E3 ubiquitin-protein ligase UBR7	UBR7	>sp|Q8N806|UBR7_HUMAN Putative E3 ubiquitin-protein ligase UBR7 OS=Homo sapiens GN=UBR7 PE=1 SV=2	1	3	3	3	2	3	3	3	2	3	3	3	2	3	3	3	8.5	8.5	8.5	47.998	425	425	9.67						1	3	2	2	1	2		4
Q96Q15	Q96Q15	2	2	2	Serine/threonine-protein kinase SMG1	SMG1	>sp|Q96Q15|SMG1_HUMAN Serine/threonine-protein kinase SMG1 OS=Homo sapiens GN=SMG1 PE=1 SV=3	1	2	2	2	2	1	0	0	2	1	0	0	2	1	0	0	0.6	0.6	0.6	410.5	3661	3661	13.3												2				1
Q9P0J0	Q9P0J0	2	2	2	NADH dehydrogenase [ubiquinone] 1 alpha subcomplex subunit 13	NDUFA13	>sp|Q9P0J0|NDUAD_HUMAN NADH dehydrogenase [ubiquinone] 1 alpha subcomplex subunit 13 OS=Homo sapiens GN=NDUFA13 PE=1 SV=3	1	2	2	2	2	2	2	2	2	2	2	2	2	2	2	2	18.8	18.8	18.8	16.698	144	144	10.3								7	4		2				3	1
Q8NFH5	Q8NFH5	2	2	2	Nucleoporin NUP53	NUP35	>sp|Q8NFH5|NUP53_HUMAN Nucleoporin NUP53 OS=Homo sapiens GN=NUP35 PE=1 SV=1	1	2	2	2	1	2	1	1	1	2	1	1	1	2	1	1	9.5	9.5	9.5	34.773	326	326	10.1						2	1						4
P05198	P05198	24	24	24	Eukaryotic translation initiation factor 2 subunit 1	EIF2S1	>sp|P05198|IF2A_HUMAN Eukaryotic translation initiation factor 2 subunit 1 OS=Homo sapiens GN=EIF2S1 PE=1 SV=3	1	24	24	24	22	21	21	19	22	21	21	19	22	21	21	19	77.5	77.5	77.5	36.112	315	315	12.5			1	21	11	8	12	18	11	3	3			10	10		20	32	19
Q7LGA3	Q7LGA3	2	2	2	Heparan sulfate 2-O-sulfotransferase 1	HS2ST1	>sp|Q7LGA3|HS2ST_HUMAN Heparan sulfate 2-O-sulfotransferase 1 OS=Homo sapiens GN=HS2ST1 PE=1 SV=1	1	2	2	2	2	1	0	1	2	1	0	1	2	1	0	1	4.8	4.8	4.8	41.881	356	356	10.2										4	1
Q49AR2	Q49AR2	5	5	5	UPF0489 protein C5orf22	C5orf22	>sp|Q49AR2|CE022_HUMAN UPF0489 protein C5orf22 OS=Homo sapiens GN=C5orf22 PE=1 SV=2	1	5	5	5	4	5	5	4	4	5	5	4	4	5	5	4	20.8	20.8	20.8	49.967	442	442	11				4				3	2			3	1		3	5
P14618;P30613	P14618	47;1	47;1	47;1	Pyruvate kinase PKM	PKM	>sp|P14618|KPYM_HUMAN Pyruvate kinase PKM OS=Homo sapiens GN=PKM PE=1 SV=4	2	47	47	47	43	43	36	40	43	43	36	40	43	43	36	40	77.2	77.2	77.2	57.936	531	531;574	12.7	5	4	6	56	44	68	73	55	48	59	55	74	66	52	68	95	67	72	83
Q13443	Q13443	4	4	4	Disintegrin and metalloproteinase domain-containing protein 9	ADAM9	>sp|Q13443|ADAM9_HUMAN Disintegrin and metalloproteinase domain-containing protein 9 OS=Homo sapiens GN=ADAM9 PE=1 SV=1	1	4	4	4	3	2	3	3	3	2	3	3	3	2	3	3	8.9	8.9	8.9	90.555	819	819	8.5				3		1		2	1	2			3
Q9UPN9	Q9UPN9	2	2	2	E3 ubiquitin-protein ligase TRIM33	TRIM33	>sp|Q9UPN9|TRI33_HUMAN E3 ubiquitin-protein ligase TRIM33 OS=Homo sapiens GN=TRIM33 PE=1 SV=3	1	2	2	2	2	1	0	0	2	1	0	0	2	1	0	0	3.2	3.2	3.2	122.53	1127	1127	14.7								1										2
Q15366	Q15366	12	10	9	Poly(rC)-binding protein 2	PCBP2	>sp|Q15366|PCBP2_HUMAN Poly(rC)-binding protein 2 OS=Homo sapiens GN=PCBP2 PE=1 SV=1	1	12	10	9	11	11	10	10	9	9	8	8	8	8	7	7	59.2	50.7	46.8	38.58	365	365	13.3	1	3		3	10	7	8	3	3				1			7	17	9	19
O95865	O95865	8	8	8	N(G),N(G)-dimethylarginine dimethylaminohydrolase 2	DDAH2	>sp|O95865|DDAH2_HUMAN N(G),N(G)-dimethylarginine dimethylaminohydrolase 2 OS=Homo sapiens GN=DDAH2 PE=1 SV=1	1	8	8	8	5	5	6	5	5	5	6	5	5	5	6	5	51.2	51.2	51.2	29.644	285	285	10.6				8		1	2					2		9			5
Q12789	Q12789	2	2	2	General transcription factor 3C polypeptide 1	GTF3C1	>sp|Q12789|TF3C1_HUMAN General transcription factor 3C polypeptide 1 OS=Homo sapiens GN=GTF3C1 PE=1 SV=4	1	2	2	2	2	2	1	2	2	2	1	2	2	2	1	2	2.2	2.2	2.2	238.87	2109	2109	10.6			4													2	3
O95721	O95721	3	3	3	Synaptosomal-associated protein 29	SNAP29	>sp|O95721|SNP29_HUMAN Synaptosomal-associated protein 29 OS=Homo sapiens GN=SNAP29 PE=1 SV=1	1	3	3	3	3	3	3	3	3	3	3	3	3	3	3	3	13.2	13.2	13.2	28.97	258	258	8.04				4		3	2	5	5	1	3	1	1
Q5TBB1	Q5TBB1	5	5	5	Ribonuclease H2 subunit B	RNASEH2B	>sp|Q5TBB1|RNH2B_HUMAN Ribonuclease H2 subunit B OS=Homo sapiens GN=RNASEH2B PE=1 SV=1	1	5	5	5	5	3	5	4	5	3	5	4	5	3	5	4	25.6	25.6	25.6	35.138	312	312	9.13	2	2		2	2			2	1	1			3	8
Q9BW91	Q9BW91	2	2	2	ADP-ribose pyrophosphatase, mitochondrial	NUDT9	>sp|Q9BW91|NUDT9_HUMAN ADP-ribose pyrophosphatase, mitochondrial OS=Homo sapiens GN=NUDT9 PE=1 SV=1	1	2	2	2	1	2	1	0	1	2	1	0	1	2	1	0	6.3	6.3	6.3	39.125	350	350	17																	4
O95373	O95373	28	28	28	Importin-7	IPO7	>sp|O95373|IPO7_HUMAN Importin-7 OS=Homo sapiens GN=IPO7 PE=1 SV=1	1	28	28	28	20	21	18	24	20	21	18	24	20	21	18	24	42	42	42	119.52	1038	1038	13.5	6	6		2	7	9	8	3	3	1	4	3	6	31	33	12	11	19	25
P52306	P52306	10	10	10	Rap1 GTPase-GDP dissociation stimulator 1	RAP1GDS1	>sp|P52306|GDS1_HUMAN Rap1 GTPase-GDP dissociation stimulator 1 OS=Homo sapiens GN=RAP1GDS1 PE=1 SV=3	1	10	10	10	6	6	7	5	6	6	7	5	6	6	7	5	25	25	25	66.316	607	607	8.26				4	11	6	3	2	3				3		3	3			1
Q8IUR7	Q8IUR7	3	3	3	Armadillo repeat-containing protein 8	ARMC8	>sp|Q8IUR7|ARMC8_HUMAN Armadillo repeat-containing protein 8 OS=Homo sapiens GN=ARMC8 PE=1 SV=2	1	3	3	3	3	3	2	3	3	3	2	3	3	3	2	3	10	10	10	75.509	673	673	13.5												5	8	2	2	3
P55769	P55769	3	3	3	NHP2-like protein 1;NHP2-like protein 1, N-terminally processed	NHP2L1	>sp|P55769|NH2L1_HUMAN NHP2-like protein 1 OS=Homo sapiens GN=SNU13 PE=1 SV=3	1	3	3	3	2	3	1	2	2	3	1	2	2	3	1	2	31.2	31.2	31.2	14.173	128	128	10.6						3	2		1		1				5
Q12931	Q12931	22	22	22	Heat shock protein 75 kDa, mitochondrial	TRAP1	>sp|Q12931|TRAP1_HUMAN Heat shock protein 75 kDa, mitochondrial OS=Homo sapiens GN=TRAP1 PE=1 SV=3	1	22	22	22	21	18	19	17	21	18	19	17	21	18	19	17	45.3	45.3	45.3	80.109	704	704	10.9				9	16	17	19	10	9	11	8	9	10	19	11	6	15	1
Q14978	Q14978	2	2	2	Nucleolar and coiled-body phosphoprotein 1	NOLC1	>sp|Q14978|NOLC1_HUMAN Nucleolar and coiled-body phosphoprotein 1 OS=Homo sapiens GN=NOLC1 PE=1 SV=2	1	2	2	2	2	2	1	1	2	2	1	1	2	2	1	1	2.3	2.3	2.3	73.602	699	699	7.55					5	2	2									2
Q04917	Q04917	12	10	10	14-3-3 protein eta	YWHAH	>sp|Q04917|1433F_HUMAN 14-3-3 protein eta OS=Homo sapiens GN=YWHAH PE=1 SV=4	1	12	10	10	8	8	6	9	6	6	4	7	6	6	4	7	45.9	45.9	45.9	28.218	246	246	9.81				3	3			4	6	2	2	2	3	4	2
Q00796	Q00796	11	11	11	Sorbitol dehydrogenase	SORD	>sp|Q00796|DHSO_HUMAN Sorbitol dehydrogenase OS=Homo sapiens GN=SORD PE=1 SV=4	1	11	11	11	10	9	10	11	10	9	10	11	10	9	10	11	48.7	48.7	48.7	38.324	357	357	9.34				12	19	5	4	5	4	4	2	2	18	1					8
Q9NRF9	Q9NRF9	2	2	2	DNA polymerase epsilon subunit 3	POLE3	>sp|Q9NRF9|DPOE3_HUMAN DNA polymerase epsilon subunit 3 OS=Homo sapiens GN=POLE3 PE=1 SV=1	1	2	2	2	2	1	2	2	2	1	2	2	2	1	2	2	23.1	23.1	23.1	16.859	147	147	5				4	2		2
P51116	P51116	5	4	3	Fragile X mental retardation syndrome-related protein 2	FXR2	>sp|P51116|FXR2_HUMAN Fragile X mental retardation syndrome-related protein 2 OS=Homo sapiens GN=FXR2 PE=1 SV=2	1	5	4	3	5	3	1	3	4	2	0	2	3	1	0	1	10.8	9.7	6.8	74.222	673	673	14.7							1							3	1		4
O94776	O94776	3	3	3	Metastasis-associated protein MTA2	MTA2	>sp|O94776|MTA2_HUMAN Metastasis-associated protein MTA2 OS=Homo sapiens GN=MTA2 PE=1 SV=1	1	3	3	3	2	2	3	1	2	2	3	1	2	2	3	1	4.8	4.8	4.8	75.022	668	668	10.7		1							1	2	2	1		3
P61221	P61221	23	23	23	ATP-binding cassette sub-family E member 1	ABCE1	>sp|P61221|ABCE1_HUMAN ATP-binding cassette sub-family E member 1 OS=Homo sapiens GN=ABCE1 PE=1 SV=1	1	23	23	23	21	17	21	19	21	17	21	19	21	17	21	19	47.1	47.1	47.1	67.314	599	599	11.1		2		4	14	18	19	16	11	6	10	4	9	8	16	13	1	9	12
Q9P1Y5	Q9P1Y5	4	4	4	Calmodulin-regulated spectrin-associated protein 3	CAMSAP3	>sp|Q9P1Y5|CAMP3_HUMAN Calmodulin-regulated spectrin-associated protein 3 OS=Homo sapiens GN=CAMSAP3 PE=1 SV=2	1	4	4	4	4	3	2	3	4	3	2	3	4	3	2	3	7	7	7	134.75	1249	1249	10.2				2	3				1	4	2						3	1
Q9UK41	Q9UK41	3	3	3	Vacuolar protein sorting-associated protein 28 homolog	VPS28	>sp|Q9UK41|VPS28_HUMAN Vacuolar protein sorting-associated protein 28 homolog OS=Homo sapiens GN=VPS28 PE=1 SV=1	1	3	3	3	2	2	1	2	2	2	1	2	2	2	1	2	24.4	24.4	24.4	25.425	221	221	8.9				2				1	1	3	2	1
P37235;P84074;P61601	P37235;P84074	3;2;1	3;2;1	3;2;1	Hippocalcin-like protein 1;Neuron-specific calcium-binding protein hippocalcin	HPCAL1;HPCA	>sp|P37235|HPCL1_HUMAN Hippocalcin-like protein 1 OS=Homo sapiens GN=HPCAL1 PE=1 SV=3;>sp|P84074|HPCA_HUMAN Neuron-specific calcium-binding protein hippocalcin OS=Homo sapiens GN=HPCA PE=1 SV=2	3	3	3	3	2	2	2	3	2	2	2	3	2	2	2	3	16.6	16.6	16.6	22.313	193	193;193;193	8.1		1			1	2		6	7	1	2
Q9BRP8	Q9BRP8	7	7	7	Partner of Y14 and mago	WIBG	>sp|Q9BRP8|PYM1_HUMAN Partner of Y14 and mago OS=Homo sapiens GN=PYM1 PE=1 SV=1	1	7	7	7	4	4	4	7	4	4	4	7	4	4	4	7	46.6	46.6	46.6	22.655	204	204	8.9	2	2		3	4									5	3		2
Q53GS9	Q53GS9	3	3	3	U4/U6.U5 tri-snRNP-associated protein 2	USP39	>sp|Q53GS9|SNUT2_HUMAN U4/U6.U5 tri-snRNP-associated protein 2 OS=Homo sapiens GN=USP39 PE=1 SV=2	1	3	3	3	1	1	2	1	1	1	2	1	1	1	2	1	8.3	8.3	8.3	65.38	565	565	6					2	2	2
Q9NPH0	Q9NPH0	7	7	7	Lysophosphatidic acid phosphatase type 6	ACP6	>sp|Q9NPH0|PPA6_HUMAN Lysophosphatidic acid phosphatase type 6 OS=Homo sapiens GN=ACP6 PE=1 SV=2	1	7	7	7	6	5	4	4	6	5	4	4	6	5	4	4	23.1	23.1	23.1	48.854	428	428	10.5				2	7			2	3	2	3		3	1	1			6
Q9Y3F4	Q9Y3F4	16	16	16	Serine-threonine kinase receptor-associated protein	STRAP	>sp|Q9Y3F4|STRAP_HUMAN Serine-threonine kinase receptor-associated protein OS=Homo sapiens GN=STRAP PE=1 SV=1	1	16	16	16	12	11	12	13	12	11	12	13	12	11	12	13	62.6	62.6	62.6	38.438	350	350	11.5				9	3	4	5	3	2	3	3			4	12	11	6
P17612;P22612	P17612	6;2	6;2	1;0	cAMP-dependent protein kinase catalytic subunit alpha	PRKACA	>sp|P17612|KAPCA_HUMAN cAMP-dependent protein kinase catalytic subunit alpha OS=Homo sapiens GN=PRKACA PE=1 SV=2	2	6	6	1	5	5	6	4	5	5	6	4	1	1	1	1	22.2	22.2	3.4	40.589	351	351;351	11.4				3	1	4	4						6	2			4		3
Q9UI26	Q9UI26	6	6	6	Importin-11	IPO11	>sp|Q9UI26|IPO11_HUMAN Importin-11 OS=Homo sapiens GN=IPO11 PE=1 SV=1	1	6	6	6	2	4	3	4	2	4	3	4	2	4	3	4	13	13	13	112.53	975	975	9.06			3		2	2	1						6	1	1
Q9BQ69	Q9BQ69	8	8	8	O-acetyl-ADP-ribose deacetylase MACROD1	MACROD1	>sp|Q9BQ69|MACD1_HUMAN O-acetyl-ADP-ribose deacetylase MACROD1 OS=Homo sapiens GN=MACROD1 PE=1 SV=2	1	8	8	8	7	4	4	5	7	4	4	5	7	4	4	5	38.5	38.5	38.5	35.505	325	325	13.8				1	2	2			1			3	1	11	1	4	6	1	1
P62312	P62312	3	3	3	U6 snRNA-associated Sm-like protein LSm6	LSM6	>sp|P62312|LSM6_HUMAN U6 snRNA-associated Sm-like protein LSm6 OS=Homo sapiens GN=LSM6 PE=1 SV=1	1	3	3	3	2	3	2	0	2	3	2	0	2	3	2	0	32.5	32.5	32.5	9.1275	80	80	10								2	1	4	1	2
Q9P258	Q9P258	17	17	17	Protein RCC2	RCC2	>sp|Q9P258|RCC2_HUMAN Protein RCC2 OS=Homo sapiens GN=RCC2 PE=1 SV=2	1	17	17	17	13	15	15	16	13	15	15	16	13	15	15	16	36.2	36.2	36.2	56.084	522	522	12.9				3		6	4	3	6	7	6	9	1	21	26	6		11	1
P61604	P61604	8	8	8	10 kDa heat shock protein, mitochondrial	HSPE1	>sp|P61604|CH10_HUMAN 10 kDa heat shock protein, mitochondrial OS=Homo sapiens GN=HSPE1 PE=1 SV=2	1	8	8	8	6	8	6	5	6	8	6	5	6	8	6	5	66.7	66.7	66.7	10.932	102	102	13.4				2	6	4	7	1				4	1		3	11	1	7	2
Q9Y606	Q9Y606	5	5	5	tRNA pseudouridine synthase A, mitochondrial	PUS1	>sp|Q9Y606|TRUA_HUMAN tRNA pseudouridine synthase A, mitochondrial OS=Homo sapiens GN=PUS1 PE=1 SV=3	1	5	5	5	3	4	3	3	3	4	3	3	3	4	3	3	17.3	17.3	17.3	47.47	427	427	9.5						2	1	6	6		1		1		3
Q08379	Q08379	5	5	5	Golgin subfamily A member 2	GOLGA2	>sp|Q08379|GOGA2_HUMAN Golgin subfamily A member 2 OS=Homo sapiens GN=GOLGA2 PE=1 SV=3	1	5	5	5	4	3	2	3	4	3	2	3	4	3	2	3	6.6	6.6	6.6	113.08	1002	1002	8.06				2	2	4	3	1	1					3	1
Q92530	Q92530	6	6	6	Proteasome inhibitor PI31 subunit	PSMF1	>sp|Q92530|PSMF1_HUMAN Proteasome inhibitor PI31 subunit OS=Homo sapiens GN=PSMF1 PE=1 SV=2	1	6	6	6	6	4	5	5	6	4	5	5	6	4	5	5	32.8	32.8	32.8	29.816	271	271	8.23	6	7	4	3	1	2	1					3	4		6			6
Q96IV0	Q96IV0	2	2	2	Peptide-N(4)-(N-acetyl-beta-glucosaminyl)asparagine amidase	NGLY1	>sp|Q96IV0|NGLY1_HUMAN Peptide-N(4)-(N-acetyl-beta-glucosaminyl)asparagine amidase OS=Homo sapiens GN=NGLY1 PE=1 SV=1	1	2	2	2	2	2	1	1	2	2	1	1	2	2	1	1	5.4	5.4	5.4	74.389	654	654	12.7												2	4
Q9Y490	Q9Y490	71	71	66	Talin-1	TLN1	>sp|Q9Y490|TLN1_HUMAN Talin-1 OS=Homo sapiens GN=TLN1 PE=1 SV=3	1	71	71	66	55	44	53	56	55	44	53	56	51	40	51	53	45.1	45.1	42.9	269.76	2541	2541	9.2			9	68	42	51	39	9	9	9	9	7	35	13	21	21	17	4	16
O00468	O00468	9	9	9	Agrin;Agrin N-terminal 110 kDa subunit;Agrin C-terminal 110 kDa subunit;Agrin C-terminal 90 kDa fragment;Agrin C-terminal 22 kDa fragment	AGRN	>sp|O00468|AGRIN_HUMAN Agrin OS=Homo sapiens GN=AGRN PE=1 SV=5	1	9	9	9	6	7	5	4	6	7	5	4	6	7	5	4	4.9	4.9	4.9	217.23	2067	2067	10.3						1	1	7	7	5	3	4				1	3
P43307	P43307	2	2	2	Translocon-associated protein subunit alpha	SSR1	>sp|P43307|SSRA_HUMAN Translocon-associated protein subunit alpha OS=Homo sapiens GN=SSR1 PE=1 SV=3	1	2	2	2	2	2	2	2	2	2	2	2	2	2	2	2	8	8	8	32.235	286	286	9.69					2	7	6	1	1	4	5	2
P27635;Q96L21	P27635	8;3	8;3	8;3	60S ribosomal protein L10	RPL10	>sp|P27635|RL10_HUMAN 60S ribosomal protein L10 OS=Homo sapiens GN=RPL10 PE=1 SV=4	2	8	8	8	8	8	7	7	8	8	7	7	8	8	7	7	37.4	37.4	37.4	24.604	214	214;214	14.6						3	3	5	4	4	4	11	3	1	2	8	17	6	7
P05388;Q8NHW5	P05388;Q8NHW5	14;9	14;9	14;9	60S acidic ribosomal protein P0;60S acidic ribosomal protein P0-like	RPLP0;RPLP0P6	>sp|P05388|RLA0_HUMAN 60S acidic ribosomal protein P0 OS=Homo sapiens GN=RPLP0 PE=1 SV=1;>sp|Q8NHW5|RLA0L_HUMAN 60S acidic ribosomal protein P0-like OS=Homo sapiens GN=RPLP0P6 PE=5 SV=1	2	14	14	14	12	12	12	12	12	12	12	12	12	12	12	12	54.3	54.3	54.3	34.273	317	317;317	10.7			13	21	5	11	9	8	7	3	5	6	3	14	15	11	4	9	1
Q7L5D6	Q7L5D6	4	4	4	Golgi to ER traffic protein 4 homolog	GET4	>sp|Q7L5D6|GET4_HUMAN Golgi to ER traffic protein 4 homolog OS=Homo sapiens GN=GET4 PE=1 SV=1	1	4	4	4	3	2	2	4	3	2	2	4	3	2	2	4	15.6	15.6	15.6	36.504	327	327	6.26	4	6			1	1	1	1	1								4
P46109	P46109	6	6	6	Crk-like protein	CRKL	>sp|P46109|CRKL_HUMAN Crk-like protein OS=Homo sapiens GN=CRKL PE=1 SV=1	1	6	6	6	4	3	3	4	4	3	3	4	4	3	3	4	29.4	29.4	29.4	33.777	303	303	9.78		1		1	2	6	3							6	2				2
Q92696	Q92696	4	4	4	Geranylgeranyl transferase type-2 subunit alpha	RABGGTA	>sp|Q92696|PGTA_HUMAN Geranylgeranyl transferase type-2 subunit alpha OS=Homo sapiens GN=RABGGTA PE=1 SV=2	1	4	4	4	1	3	4	0	1	3	4	0	1	3	4	0	13.4	13.4	13.4	65.071	567	567	11.9					1							5	2	2
O95793	O95793	13	13	13	Double-stranded RNA-binding protein Staufen homolog 1	STAU1	>sp|O95793|STAU1_HUMAN Double-stranded RNA-binding protein Staufen homolog 1 OS=Homo sapiens GN=STAU1 PE=1 SV=2	1	13	13	13	11	11	8	8	11	11	8	8	11	11	8	8	29.5	29.5	29.5	63.182	577	577	11				2	2	6	6	12	8	4	6				2	5	4	10	1
P53582	P53582	4	4	4	Methionine aminopeptidase 1	METAP1	>sp|P53582|MAP11_HUMAN Methionine aminopeptidase 1 OS=Homo sapiens GN=METAP1 PE=1 SV=2	1	4	4	4	3	2	2	2	3	2	2	2	3	2	2	2	16.8	16.8	16.8	43.215	386	386	15.5													3	4				2
Q9Y376	Q9Y376	5	5	4	Calcium-binding protein 39	CAB39	>sp|Q9Y376|CAB39_HUMAN Calcium-binding protein 39 OS=Homo sapiens GN=CAB39 PE=1 SV=1	1	5	5	4	5	5	4	5	5	5	4	5	4	4	3	4	14.1	14.1	12	39.869	341	341	8.71				2	2	6	2	6	5	4	4						3
Q5EBL4	Q5EBL4	5	5	5	RILP-like protein 1	RILPL1	>sp|Q5EBL4|RIPL1_HUMAN RILP-like protein 1 OS=Homo sapiens GN=RILPL1 PE=1 SV=1	1	5	5	5	3	3	2	2	3	3	2	2	3	3	2	2	21.3	21.3	21.3	47.107	403	403	12.4								1				4	4			1
Q9Y2Z4	Q9Y2Z4	11	11	11	Tyrosine--tRNA ligase, mitochondrial	YARS2	>sp|Q9Y2Z4|SYYM_HUMAN Tyrosine--tRNA ligase, mitochondrial OS=Homo sapiens GN=YARS2 PE=1 SV=2	1	11	11	11	9	10	9	9	9	10	9	9	9	10	9	9	33.1	33.1	33.1	53.198	477	477	12.3				6	1			9	6	1	6	4		3	7	2	6	4	7
Q9UHA4	Q9UHA4	2	2	2	Ragulator complex protein LAMTOR3	LAMTOR3	>sp|Q9UHA4|LTOR3_HUMAN Ragulator complex protein LAMTOR3 OS=Homo sapiens GN=LAMTOR3 PE=1 SV=1	1	2	2	2	1	2	1	1	1	2	1	1	1	2	1	1	41.1	41.1	41.1	13.623	124	124	18.7																	1		5
B1AK53	B1AK53	2	2	2	Espin	ESPN	>sp|B1AK53|ESPN_HUMAN Espin OS=Homo sapiens GN=ESPN PE=1 SV=1	1	2	2	2	1	2	1	1	1	2	1	1	1	2	1	1	2.2	2.2	2.2	91.732	854	854	2.4		4		1
Q7L2E3	Q7L2E3	13	13	13	Putative ATP-dependent RNA helicase DHX30	DHX30	>sp|Q7L2E3|DHX30_HUMAN Putative ATP-dependent RNA helicase DHX30 OS=Homo sapiens GN=DHX30 PE=1 SV=1	1	13	13	13	8	9	7	4	8	9	7	4	8	9	7	4	14.8	14.8	14.8	133.94	1194	1194	11					3	2	1		4	8	8	5	1						3
Q9UBT2	Q9UBT2	14	14	14	SUMO-activating enzyme subunit 2	UBA2	>sp|Q9UBT2|SAE2_HUMAN SUMO-activating enzyme subunit 2 OS=Homo sapiens GN=UBA2 PE=1 SV=2	1	14	14	14	11	6	8	9	11	6	8	9	11	6	8	9	35.8	35.8	35.8	71.223	640	640	9.73				5	9	3	1		1	6	6	6	1	5	3	1		2
Q14160	Q14160	6	6	5	Protein scribble homolog	SCRIB	>sp|Q14160|SCRIB_HUMAN Protein scribble homolog OS=Homo sapiens GN=SCRIB PE=1 SV=4	1	6	6	5	4	4	2	2	4	4	2	2	4	4	2	1	6.7	6.7	5.9	174.88	1630	1630	13.7			1					1				1	3		3				3
O14653	O14653	2	2	2	Golgi SNAP receptor complex member 2	GOSR2	>sp|O14653|GOSR2_HUMAN Golgi SNAP receptor complex member 2 OS=Homo sapiens GN=GOSR2 PE=1 SV=2	1	2	2	2	0	1	1	1	0	1	1	1	0	1	1	1	17	17	17	24.775	212	212	12.2						1	1											2
Q66K14;Q6ZT07	Q66K14	6;2	6;2	6;2	TBC1 domain family member 9B	TBC1D9B	>sp|Q66K14|TBC9B_HUMAN TBC1 domain family member 9B OS=Homo sapiens GN=TBC1D9B PE=1 SV=3	2	6	6	6	5	4	4	2	5	4	4	2	5	4	4	2	6.6	6.6	6.6	140.52	1250	1250;1266	10.5					2			3	1	3	1	4	3	2
P18085	P18085	12	8	8	ADP-ribosylation factor 4	ARF4	>sp|P18085|ARF4_HUMAN ADP-ribosylation factor 4 OS=Homo sapiens GN=ARF4 PE=1 SV=3	1	12	8	8	12	12	12	11	8	8	8	7	8	8	8	7	81.1	51.1	51.1	20.511	180	180	10.6				6	5	8	7	10	6	7	8					3	5	3	4
Q14139	Q14139	10	10	10	Ubiquitin conjugation factor E4 A	UBE4A	>sp|Q14139|UBE4A_HUMAN Ubiquitin conjugation factor E4 A OS=Homo sapiens GN=UBE4A PE=1 SV=2	1	10	10	10	9	8	5	6	9	8	5	6	9	8	5	6	14.3	14.3	14.3	122.56	1066	1066	9.46				2	7	5	3	2	1	1	1	5	2		4	4
Q9Y5S2;Q5VT25	Q9Y5S2	4;1	4;1	4;1	Serine/threonine-protein kinase MRCK beta	CDC42BPB	>sp|Q9Y5S2|MRCKB_HUMAN Serine/threonine-protein kinase MRCK beta OS=Homo sapiens GN=CDC42BPB PE=1 SV=2	2	4	4	4	4	3	3	2	4	3	3	2	4	3	3	2	3.6	3.6	3.6	194.31	1711	1711;1732	12.3				4									2		2	2	4
Q8NHP8	Q8NHP8	4	4	4	Putative phospholipase B-like 2;Putative phospholipase B-like 2 32 kDa form;Putative phospholipase B-like 2 45 kDa form	PLBD2	>sp|Q8NHP8|PLBL2_HUMAN Putative phospholipase B-like 2 OS=Homo sapiens GN=PLBD2 PE=1 SV=2	1	4	4	4	2	2	2	2	2	2	2	2	2	2	2	2	10.2	10.2	10.2	65.471	589	589	12.9							1		1		1	1				4
O14980	O14980	30	30	30	Exportin-1	XPO1	>sp|O14980|XPO1_HUMAN Exportin-1 OS=Homo sapiens GN=XPO1 PE=1 SV=1	1	30	30	30	26	24	19	25	26	24	19	25	26	24	19	25	36.8	36.8	36.8	123.38	1071	1071	11.5				13	19	14	13	20	14	2	9	6	8	5	18	23	5	23	3
Q92922	Q92922	3	2	2	SWI/SNF complex subunit SMARCC1	SMARCC1	>sp|Q92922|SMRC1_HUMAN SWI/SNF complex subunit SMARCC1 OS=Homo sapiens GN=SMARCC1 PE=1 SV=3	1	3	2	2	2	3	1	0	1	2	1	0	1	2	1	0	4.7	3.7	3.7	122.87	1105	1105	7.89						5	6	3	1			2	1
Q6IA86	Q6IA86	5	5	5	Elongator complex protein 2	ELP2	>sp|Q6IA86|ELP2_HUMAN Elongator complex protein 2 OS=Homo sapiens GN=ELP2 PE=1 SV=2	1	5	5	5	3	1	3	3	3	1	3	3	3	1	3	3	10.3	10.3	10.3	92.499	826	826	11.5					1					2	3	2			3
Q8WWM7	Q8WWM7	7	7	7	Ataxin-2-like protein	ATXN2L	>sp|Q8WWM7|ATX2L_HUMAN Ataxin-2-like protein OS=Homo sapiens GN=ATXN2L PE=1 SV=2	1	7	7	7	6	6	6	6	6	6	6	6	6	6	6	6	11.8	11.8	11.8	113.37	1075	1075	10.4				7	2	4	4			2	2	2	13	1					4
P51659	P51659	27	27	27	Peroxisomal multifunctional enzyme type 2;(3R)-hydroxyacyl-CoA dehydrogenase;Enoyl-CoA hydratase 2	HSD17B4	>sp|P51659|DHB4_HUMAN Peroxisomal multifunctional enzyme type 2 OS=Homo sapiens GN=HSD17B4 PE=1 SV=3	1	27	27	27	25	25	25	26	25	25	25	26	25	25	25	26	53.3	53.3	53.3	79.685	736	736	11.4				16	15	28	23	10	12	15	13	10	1		10	16	13	13	23
Q9NTZ6	Q9NTZ6	9	9	9	RNA-binding protein 12	RBM12	>sp|Q9NTZ6|RBM12_HUMAN RNA-binding protein 12 OS=Homo sapiens GN=RBM12 PE=1 SV=1	1	9	9	9	7	4	9	5	7	4	9	5	7	4	9	5	12.6	12.6	12.6	97.394	932	932	12.1					4				3	4	3	1	6	1	5	1		4
P0DN76;Q01081;Q8WU68	P0DN76;Q01081;Q8WU68	6;6;4	6;6;4	6;6;4	Splicing factor U2AF 35 kDa subunit;Splicing factor U2AF 26 kDa subunit	U2AF1;U2AF1L4	>sp|P0DN76|U2AF5_HUMAN Splicing factor U2AF 35 kDa subunit-like protein OS=Homo sapiens GN=U2AF1L5 PE=1 SV=1;>sp|Q01081|U2AF1_HUMAN Splicing factor U2AF 35 kDa subunit OS=Homo sapiens GN=U2AF1 PE=1 SV=3;>sp|Q8WU68|U2AF4_HUMAN Splicing factor U2AF 26 kDa su	3	6	6	6	5	5	6	6	5	5	6	6	5	5	6	6	25	25	25	27.872	240	240;240;220	11.5	3	4			2	2	1		1	1	1	7	8	1					9
O60884	O60884	8	8	8	DnaJ homolog subfamily A member 2	DNAJA2	>sp|O60884|DNJA2_HUMAN DnaJ homolog subfamily A member 2 OS=Homo sapiens GN=DNAJA2 PE=1 SV=1	1	8	8	8	5	7	6	8	5	7	6	8	5	7	6	8	41.7	41.7	41.7	45.745	412	412	12.2				8		3	3	2	3	4	3	5	12	11	3	8	1	2	3
Q9NQC3	Q9NQC3	6	6	6	Reticulon-4	RTN4	>sp|Q9NQC3|RTN4_HUMAN Reticulon-4 OS=Homo sapiens GN=RTN4 PE=1 SV=2	1	6	6	6	5	3	5	6	5	3	5	6	5	3	5	6	11.1	11.1	11.1	129.93	1192	1192	12.7				3	3	1	1		1	8	3	8	1	1		8	3		8
O95169	O95169	3	3	3	NADH dehydrogenase [ubiquinone] 1 beta subcomplex subunit 8, mitochondrial	NDUFB8	>sp|O95169|NDUB8_HUMAN NADH dehydrogenase [ubiquinone] 1 beta subcomplex subunit 8, mitochondrial OS=Homo sapiens GN=NDUFB8 PE=1 SV=1	1	3	3	3	2	2	1	3	2	2	1	3	2	2	1	3	25.3	25.3	25.3	21.766	186	186	10.4				4						1	1								3
P60953	P60953	7	6	6	Cell division control protein 42 homolog	CDC42	>sp|P60953|CDC42_HUMAN Cell division control protein 42 homolog OS=Homo sapiens GN=CDC42 PE=1 SV=2	1	7	6	6	5	7	5	5	5	6	5	5	5	6	5	5	38.2	32.5	32.5	21.258	191	191	9.16			8	2	3	5	6	7	5	1	1	7	3	1	3				1
Q9NXX6;Q8N140	Q9NXX6;Q8N140	2;1	2;1	2;1	Non-structural maintenance of chromosomes element 4 homolog A;EP300-interacting inhibitor of differentiation 3	NSMCE4A;EID3	>sp|Q9NXX6|NSE4A_HUMAN Non-structural maintenance of chromosomes element 4 homolog A OS=Homo sapiens GN=NSMCE4A PE=1 SV=2;>sp|Q8N140|EID3_HUMAN EP300-interacting inhibitor of differentiation 3 OS=Homo sapiens GN=EID3 PE=1 SV=1	2	2	2	2	2	1	0	1	2	1	0	1	2	1	0	1	9.4	9.4	9.4	44.301	385	385;333	10								2	1			1	1
A3KN83;Q9Y2G9	A3KN83;Q9Y2G9	4;2	4;2	4;2	Protein strawberry notch homolog 1;Protein strawberry notch homolog 2	SBNO1;SBNO2	>sp|A3KN83|SBNO1_HUMAN Protein strawberry notch homolog 1 OS=Homo sapiens GN=SBNO1 PE=1 SV=1;>sp|Q9Y2G9|SBNO2_HUMAN Protein strawberry notch homolog 2 OS=Homo sapiens GN=SBNO2 PE=2 SV=3	2	4	4	4	3	3	1	0	3	3	1	0	3	3	1	0	5.1	5.1	5.1	154.31	1393	1393;1366	10.1			1				1		1	1	2				2
P28799	P28799	2	2	2	Granulins;Acrogranin;Paragranulin;Granulin-1;Granulin-2;Granulin-3;Granulin-4;Granulin-5;Granulin-6;Granulin-7	GRN	>sp|P28799|GRN_HUMAN Granulins OS=Homo sapiens GN=GRN PE=1 SV=2	1	2	2	2	2	2	1	1	2	2	1	1	2	2	1	1	4.2	4.2	4.2	63.544	593	593	17.3												2
Q68CZ6	Q68CZ6	2	2	2	HAUS augmin-like complex subunit 3	HAUS3	>sp|Q68CZ6|HAUS3_HUMAN HAUS augmin-like complex subunit 3 OS=Homo sapiens GN=HAUS3 PE=1 SV=1	1	2	2	2	0	2	0	0	0	2	0	0	0	2	0	0	4.1	4.1	4.1	69.65	603	603	19.5																			1
Q9H0E2	Q9H0E2	3	3	3	Toll-interacting protein	TOLLIP	>sp|Q9H0E2|TOLIP_HUMAN Toll-interacting protein OS=Homo sapiens GN=TOLLIP PE=1 SV=1	1	3	3	3	3	3	3	2	3	3	3	2	3	3	3	2	16.1	16.1	16.1	30.281	274	274	10.4						2	4		1	1	2					3	1
Q96I51	Q96I51	2	2	2	Williams-Beuren syndrome chromosomal region 16 protein	WBSCR16	>sp|Q96I51|RCC1L_HUMAN RCC1-like G exchanging factor-like protein OS=Homo sapiens GN=RCC1L PE=1 SV=2	1	2	2	2	2	1	1	1	2	1	1	1	2	1	1	1	6.5	6.5	6.5	49.996	464	464	12.8												4				1
Q14693	Q14693	6	6	6	Phosphatidate phosphatase LPIN1	LPIN1	>sp|Q14693|LPIN1_HUMAN Phosphatidate phosphatase LPIN1 OS=Homo sapiens GN=LPIN1 PE=1 SV=2	1	6	6	6	5	4	4	5	5	4	4	5	5	4	4	5	13.9	13.9	13.9	98.663	890	890	10.6			4			1	1	1	1			3	10	4
Q15257	Q15257	9	9	9	Serine/threonine-protein phosphatase 2A activator	PPP2R4	>sp|Q15257|PTPA_HUMAN Serine/threonine-protein phosphatase 2A activator OS=Homo sapiens GN=PTPA PE=1 SV=3	1	9	9	9	8	8	8	8	8	8	8	8	8	8	8	8	38.8	38.8	38.8	40.667	358	358	10.8				8		5	7	8	4	2	3			5	12	3	4	3
Q8N5L8	Q8N5L8	2	2	2	Ribonuclease P protein subunit p25-like protein	RPP25L	>sp|Q8N5L8|RP25L_HUMAN Ribonuclease P protein subunit p25-like protein OS=Homo sapiens GN=RPP25L PE=1 SV=1	1	2	2	2	2	2	2	0	2	2	2	0	2	2	2	0	23.9	23.9	23.9	17.631	163	163	7.14			3						1	1	2
P12830;P22223	P12830	14;2	14;2	14;2	Cadherin-1;E-Cad/CTF1;E-Cad/CTF2;E-Cad/CTF3	CDH1	>sp|P12830|CADH1_HUMAN Cadherin-1 OS=Homo sapiens GN=CDH1 PE=1 SV=3	2	14	14	14	12	10	10	10	12	10	10	10	12	10	10	10	24.6	24.6	24.6	97.455	882	882;829	7.74		2	11	9	12	4	4	1	1	3	2	3	8	2	8
Q13492;O60641	Q13492	7;1	7;1	7;1	Phosphatidylinositol-binding clathrin assembly protein	PICALM	>sp|Q13492|PICAL_HUMAN Phosphatidylinositol-binding clathrin assembly protein OS=Homo sapiens GN=PICALM PE=1 SV=2	2	7	7	7	5	6	5	6	5	6	5	6	5	6	5	6	15	15	15	70.754	652	652;907	10.5		1		3	1			7	3	2	1			6	2		3	1
P41091;Q2VIR3	P41091;Q2VIR3	20;14	20;14	20;14	Eukaryotic translation initiation factor 2 subunit 3;Putative eukaryotic translation initiation factor 2 subunit 3-like protein	EIF2S3;EIF2S3L	>sp|P41091|IF2G_HUMAN Eukaryotic translation initiation factor 2 subunit 3 OS=Homo sapiens GN=EIF2S3 PE=1 SV=3;>sp|Q2VIR3|IF2GL_HUMAN Putative eukaryotic translation initiation factor 2 subunit 3-like protein OS=Homo sapiens GN=EIF2S3L PE=5 SV=2	2	20	20	20	20	17	18	19	20	17	18	19	20	17	18	19	60.6	60.6	60.6	51.109	472	472;472	12.4			2	2	16	11	14	10	6	6	7	16	11	4	10	21	16	4	16
P49585;Q9Y5K3	P49585	8;3	8;3	8;3	Choline-phosphate cytidylyltransferase A	PCYT1A	>sp|P49585|PCY1A_HUMAN Choline-phosphate cytidylyltransferase A OS=Homo sapiens GN=PCYT1A PE=1 SV=2	2	8	8	8	7	8	4	5	7	8	4	5	7	8	4	5	32.4	32.4	32.4	41.731	367	367;369	12.3				2	1	6	5	1	1				6	5		3	2		8
P53384	P53384	4	4	4	Cytosolic Fe-S cluster assembly factor NUBP1	NUBP1	>sp|P53384|NUBP1_HUMAN Cytosolic Fe-S cluster assembly factor NUBP1 OS=Homo sapiens GN=NUBP1 PE=1 SV=2	1	4	4	4	3	2	3	4	3	2	3	4	3	2	3	4	20.6	20.6	20.6	34.534	320	320	8.04				12		1	1						3	5	1
P33527	P33527	5	5	5	Multidrug resistance-associated protein 1	ABCC1	>sp|P33527|MRP1_HUMAN Multidrug resistance-associated protein 1 OS=Homo sapiens GN=ABCC1 PE=1 SV=3	1	5	5	5	4	4	3	4	4	4	3	4	4	4	3	4	5.6	5.6	5.6	171.59	1531	1531	13.8									1	3	3	3	5					8
P68400;Q8NEV1	P68400;Q8NEV1	8;5	8;5	8;5	Casein kinase II subunit alpha;Casein kinase II subunit alpha 3	CSNK2A1;CSNK2A3	>sp|P68400|CSK21_HUMAN Casein kinase II subunit alpha OS=Homo sapiens GN=CSNK2A1 PE=1 SV=1;>sp|Q8NEV1|CSK23_HUMAN Casein kinase II subunit alpha 3 OS=Homo sapiens GN=CSNK2A3 PE=1 SV=2	2	8	8	8	7	8	8	7	7	8	8	7	7	8	8	7	31.2	31.2	31.2	45.143	391	391;391	16.1												3	12	8	9	4	1	7	10
O43617	O43617	4	4	4	Trafficking protein particle complex subunit 3	TRAPPC3	>sp|O43617|TPPC3_HUMAN Trafficking protein particle complex subunit 3 OS=Homo sapiens GN=TRAPPC3 PE=1 SV=1	1	4	4	4	4	3	3	3	4	3	3	3	4	3	3	3	22.8	22.8	22.8	20.274	180	180	11.2								2	2		3	8	1	1
P48556	P48556	7	7	7	26S proteasome non-ATPase regulatory subunit 8	PSMD8	>sp|P48556|PSMD8_HUMAN 26S proteasome non-ATPase regulatory subunit 8 OS=Homo sapiens GN=PSMD8 PE=1 SV=2	1	7	7	7	7	3	5	6	7	3	5	6	7	3	5	6	33.1	33.1	33.1	39.611	350	350	11.5					5		1	3	2	5	2	1					8
P06753	P06753	12	5	5	Tropomyosin alpha-3 chain	TPM3	>sp|P06753|TPM3_HUMAN Tropomyosin alpha-3 chain OS=Homo sapiens GN=TPM3 PE=1 SV=2	1	12	5	5	11	11	11	9	5	5	4	4	5	5	4	4	33	15.4	15.4	32.95	285	285	15.7						5	5	1									10	12	12
O43504	O43504	2	2	2	Ragulator complex protein LAMTOR5	LAMTOR5	>sp|O43504|LTOR5_HUMAN Ragulator complex protein LAMTOR5 OS=Homo sapiens GN=LAMTOR5 PE=1 SV=1	1	2	2	2	2	2	2	2	2	2	2	2	2	2	2	2	59.3	59.3	59.3	9.6138	91	91	11.5								3	5	1	2		3	8
Q8WZ82	Q8WZ82	5	5	5	Ovarian cancer-associated gene 2 protein	OVCA2	>sp|Q8WZ82|OVCA2_HUMAN Esterase OVCA2 OS=Homo sapiens GN=OVCA2 PE=1 SV=1	1	5	5	5	4	4	4	2	4	4	4	2	4	4	4	2	37.9	37.9	37.9	24.418	227	227	7.1				4	3	4	2	2		1	1	3
Q53LP3	Q53LP3	3	3	3	Ankyrin repeat domain-containing protein SOWAHC	SOWAHC	>sp|Q53LP3|SWAHC_HUMAN Ankyrin repeat domain-containing protein SOWAHC OS=Homo sapiens GN=SOWAHC PE=1 SV=1	1	3	3	3	3	3	2	1	3	3	2	1	3	3	2	1	9.7	9.7	9.7	55.671	525	525	7.11				5	1								3
O00139	O00139	3	3	3	Kinesin-like protein KIF2A	KIF2A	>sp|O00139|KIF2A_HUMAN Kinesin-like protein KIF2A OS=Homo sapiens GN=KIF2A PE=1 SV=3	1	3	3	3	3	2	0	3	3	2	0	3	3	2	0	3	4.1	4.1	4.1	79.954	706	706	8.67				3					1	1	1	3
Q6PD74	Q6PD74	5	5	5	Alpha- and gamma-adaptin-binding protein p34	AAGAB	>sp|Q6PD74|AAGAB_HUMAN Alpha- and gamma-adaptin-binding protein p34 OS=Homo sapiens GN=AAGAB PE=1 SV=1	1	5	5	5	4	4	4	3	4	4	4	3	4	4	4	3	33	33	33	34.593	315	315	7.08			6			4	4	2	2	3	2			1
O95749	O95749	5	5	5	Geranylgeranyl pyrophosphate synthase	GGPS1	>sp|O95749|GGPPS_HUMAN Geranylgeranyl pyrophosphate synthase OS=Homo sapiens GN=GGPS1 PE=1 SV=1	1	5	5	5	5	5	1	3	5	5	1	3	5	5	1	3	22.3	22.3	22.3	34.87	300	300	12.8				2	1	2	1								3	1	2	5
P62834	P62834	6	1	1	Ras-related protein Rap-1A	RAP1A	>sp|P62834|RAP1A_HUMAN Ras-related protein Rap-1A OS=Homo sapiens GN=RAP1A PE=1 SV=1	1	6	1	1	5	4	6	2	1	1	1	0	1	1	1	0	26.6	7.1	7.1	20.987	184	184	10									1	3	1
P37108	P37108	4	4	4	Signal recognition particle 14 kDa protein	SRP14	>sp|P37108|SRP14_HUMAN Signal recognition particle 14 kDa protein OS=Homo sapiens GN=SRP14 PE=1 SV=2	1	4	4	4	3	4	3	4	3	4	3	4	3	4	3	4	27.9	27.9	27.9	14.57	136	136	11.6					3	3	3	5	6	4	5	1		3	1	4	3		1
Q8NBI6	Q8NBI6	5	5	5	Xyloside xylosyltransferase 1	XXYLT1	>sp|Q8NBI6|XXLT1_HUMAN Xyloside xylosyltransferase 1 OS=Homo sapiens GN=XXYLT1 PE=1 SV=1	1	5	5	5	4	4	4	1	4	4	4	1	4	4	4	1	17.8	17.8	17.8	43.806	393	393	11.1					4				1	2	1		1	3			3
P78344	P78344	18	18	18	Eukaryotic translation initiation factor 4 gamma 2	EIF4G2	>sp|P78344|IF4G2_HUMAN Eukaryotic translation initiation factor 4 gamma 2 OS=Homo sapiens GN=EIF4G2 PE=1 SV=1	1	18	18	18	15	15	17	12	15	15	17	12	15	15	17	12	25.2	25.2	25.2	102.36	907	907	8.44	2	6	3	11	6	7	6	6	6	5	3		4	4		3	1	7	1
Q9UBN7	Q9UBN7	5	5	5	Histone deacetylase 6	HDAC6	>sp|Q9UBN7|HDAC6_HUMAN Histone deacetylase 6 OS=Homo sapiens GN=HDAC6 PE=1 SV=2	1	5	5	5	3	2	4	4	3	2	4	4	3	2	4	4	10.4	10.4	10.4	131.42	1215	1215	8.94				2	5	2						1	4				2
Q9UKS6	Q9UKS6	6	6	6	Protein kinase C and casein kinase substrate in neurons protein 3	PACSIN3	>sp|Q9UKS6|PACN3_HUMAN Protein kinase C and casein kinase substrate in neurons protein 3 OS=Homo sapiens GN=PACSIN3 PE=1 SV=2	1	6	6	6	4	5	4	5	4	5	4	5	4	5	4	5	20.5	20.5	20.5	48.486	424	424	12.3		3						2	3	2				6	2	3		5
Q9Y624	Q9Y624	6	6	6	Junctional adhesion molecule A	F11R	>sp|Q9Y624|JAM1_HUMAN Junctional adhesion molecule A OS=Homo sapiens GN=F11R PE=1 SV=1	1	6	6	6	5	5	5	5	5	5	5	5	5	5	5	5	32.8	32.8	32.8	32.583	299	299	7.28				6	3	4	4	3	2	2	2	3
Q9Y394	Q9Y394	8	8	8	Dehydrogenase/reductase SDR family member 7	DHRS7	>sp|Q9Y394|DHRS7_HUMAN Dehydrogenase/reductase SDR family member 7 OS=Homo sapiens GN=DHRS7 PE=1 SV=1	1	8	8	8	8	7	7	6	8	7	7	6	8	7	7	6	35.7	35.7	35.7	38.298	339	339	10.5			9	5	3	6	6	4	7	11	11	6	6	1	3	3	10	3	2
P27348	P27348	16	14	14	14-3-3 protein theta	YWHAQ	>sp|P27348|1433T_HUMAN 14-3-3 protein theta OS=Homo sapiens GN=YWHAQ PE=1 SV=1	1	16	14	14	15	15	15	14	13	13	13	12	13	13	13	12	59.2	55.9	55.9	27.764	245	245	11.5	1			10	8	16	16	15	14	10	8	4	15	16	18	15	6	11	2
Q9NYB0	Q9NYB0	2	2	2	Telomeric repeat-binding factor 2-interacting protein 1	TERF2IP	>sp|Q9NYB0|TE2IP_HUMAN Telomeric repeat-binding factor 2-interacting protein 1 OS=Homo sapiens GN=TERF2IP PE=1 SV=1	1	2	2	2	2	2	2	1	2	2	2	1	2	2	2	1	10.8	10.8	10.8	44.259	399	399	8.36						3	3		1	1	2	1
Q96GG9	Q96GG9	5	5	5	DCN1-like protein 1	DCUN1D1	>sp|Q96GG9|DCNL1_HUMAN DCN1-like protein 1 OS=Homo sapiens GN=DCUN1D1 PE=1 SV=1	1	5	5	5	4	4	4	4	4	4	4	4	4	4	4	4	29	29	29	30.124	259	259	11.2					1	1	1	3	3	2	2	4	3				1	3
P54727	P54727	10	10	9	UV excision repair protein RAD23 homolog B	RAD23B	>sp|P54727|RD23B_HUMAN UV excision repair protein RAD23 homolog B OS=Homo sapiens GN=RAD23B PE=1 SV=1	1	10	10	9	9	7	9	7	9	7	9	7	8	7	9	6	40.6	40.6	38.4	43.171	409	409	7.03		8	2	10	12	7	6	2	1	3	3	1			1	3	2
P35998	P35998	23	23	23	26S protease regulatory subunit 7	PSMC2	>sp|P35998|PRS7_HUMAN 26S protease regulatory subunit 7 OS=Homo sapiens GN=PSMC2 PE=1 SV=3	1	23	23	23	19	17	16	15	19	17	16	15	19	17	16	15	68.8	68.8	68.8	48.633	433	433	10.6				4	1	17	16	16	11	6	8	3	1	4	3	20	3	3	4
Q13347	Q13347	14	14	14	Eukaryotic translation initiation factor 3 subunit I	EIF3I	>sp|Q13347|EIF3I_HUMAN Eukaryotic translation initiation factor 3 subunit I OS=Homo sapiens GN=EIF3I PE=1 SV=1	1	14	14	14	13	12	10	9	13	12	10	9	13	12	10	9	60.9	60.9	60.9	36.501	325	325	12.5				14	1	4	1		1	4	3	10	7			11		7	10
P47756	P47756	12	12	12	F-actin-capping protein subunit beta	CAPZB	>sp|P47756|CAPZB_HUMAN F-actin-capping protein subunit beta OS=Homo sapiens GN=CAPZB PE=1 SV=4	1	12	12	12	10	10	9	10	10	10	9	10	10	10	9	10	54.5	54.5	54.5	31.35	277	277	10.9	5	9		9	2	5	2	4	10	2	4					18	10	8
P16435	P16435	12	12	12	NADPH--cytochrome P450 reductase	POR	>sp|P16435|NCPR_HUMAN NADPH--cytochrome P450 reductase OS=Homo sapiens GN=POR PE=1 SV=2	1	12	12	12	7	7	7	5	7	7	7	5	7	7	7	5	23.9	23.9	23.9	76.689	677	677	12.1				4	3	1			1	1	3	3		1		2			3
P06730;A6NMX2	P06730	6;1	6;1	6;1	Eukaryotic translation initiation factor 4E	EIF4E	>sp|P06730|IF4E_HUMAN Eukaryotic translation initiation factor 4E OS=Homo sapiens GN=EIF4E PE=1 SV=2	2	6	6	6	6	6	5	5	6	6	5	5	6	6	5	5	26.3	26.3	26.3	25.097	217	217;242	12.1			1	2	1			3	3	2	4		7	4	7	3
Q86XA9	Q86XA9	4	4	4	HEAT repeat-containing protein 5A	HEATR5A	>sp|Q86XA9|HTR5A_HUMAN HEAT repeat-containing protein 5A OS=Homo sapiens GN=HEATR5A PE=1 SV=2	1	4	4	4	3	1	2	3	3	1	2	3	3	1	2	3	3.6	3.6	3.6	222	2040	2040	6.37				6		5	5	1	1						1
P09234	P09234	2	2	2	U1 small nuclear ribonucleoprotein C	SNRPC	>sp|P09234|RU1C_HUMAN U1 small nuclear ribonucleoprotein C OS=Homo sapiens GN=SNRPC PE=1 SV=1	1	2	2	2	2	1	2	1	2	1	2	1	2	1	2	1	18.9	18.9	18.9	17.394	159	159	12.8								2	1		1				4	2
Q96D71	Q96D71	3	3	3	RalBP1-associated Eps domain-containing protein 1	REPS1	>sp|Q96D71|REPS1_HUMAN RalBP1-associated Eps domain-containing protein 1 OS=Homo sapiens GN=REPS1 PE=1 SV=3	1	3	3	3	2	2	3	0	2	2	3	0	2	2	3	0	7.8	7.8	7.8	86.661	796	796	11.5					1					2	2				3
Q15365	Q15365	16	16	14	Poly(rC)-binding protein 1	PCBP1	>sp|Q15365|PCBP1_HUMAN Poly(rC)-binding protein 1 OS=Homo sapiens GN=PCBP1 PE=1 SV=2	1	16	16	14	15	15	14	13	15	15	14	13	13	13	12	11	82.6	82.6	73.9	37.497	356	356	10.2	3	3	1	27	21	10	10	7	8	5	8	15	14		1	5	10	16	3
Q7Z5K2	Q7Z5K2	3	3	3	Wings apart-like protein homolog	WAPAL	>sp|Q7Z5K2|WAPL_HUMAN Wings apart-like protein homolog OS=Homo sapiens GN=WAPL PE=1 SV=1	1	3	3	3	2	2	0	0	2	2	0	0	2	2	0	0	3.4	3.4	3.4	132.94	1190	1190	7				2	1										1
Q71UM5	Q71UM5	4	1	1	40S ribosomal protein S27-like	RPS27L	>sp|Q71UM5|RS27L_HUMAN 40S ribosomal protein S27-like OS=Homo sapiens GN=RPS27L PE=1 SV=3	1	4	1	1	4	3	4	3	1	1	1	1	1	1	1	1	39.3	13.1	13.1	9.4771	84	84	14.3														5	2
P0DN79;P35520	P0DN79;P35520	3;3	3;3	3;3	Cystathionine beta-synthase	CBS	>sp|P0DN79|CBSL_HUMAN Cystathionine beta-synthase-like protein OS=Homo sapiens GN=CBSL PE=1 SV=1;>sp|P35520|CBS_HUMAN Cystathionine beta-synthase OS=Homo sapiens GN=CBS PE=1 SV=2	2	3	3	3	2	2	1	1	2	2	1	1	2	2	1	1	9.8	9.8	9.8	60.586	551	551;551	11.8									1	2	3			1	2
Q9NWU2	Q9NWU2	4	4	4	Glucose-induced degradation protein 8 homolog	GID8	>sp|Q9NWU2|GID8_HUMAN Glucose-induced degradation protein 8 homolog OS=Homo sapiens GN=GID8 PE=1 SV=1	1	4	4	4	4	3	3	3	4	3	3	3	4	3	3	3	32.9	32.9	32.9	26.748	228	228	12.5						1						3	5	4
O14893	O14893	3	3	3	Gem-associated protein 2	GEMIN2	>sp|O14893|GEMI2_HUMAN Gem-associated protein 2 OS=Homo sapiens GN=GEMIN2 PE=1 SV=1	1	3	3	3	2	3	3	2	2	3	3	2	2	3	3	2	22.1	22.1	22.1	31.585	280	280	6.38			4	1		1	5						2
P30086	P30086	12	12	12	Phosphatidylethanolamine-binding protein 1;Hippocampal cholinergic neurostimulating peptide	PEBP1	>sp|P30086|PEBP1_HUMAN Phosphatidylethanolamine-binding protein 1 OS=Homo sapiens GN=PEBP1 PE=1 SV=3	1	12	12	12	12	11	10	10	12	11	10	10	12	11	10	10	76.5	76.5	76.5	21.057	187	187	13.6				9	15	3	2	3	2	2	4	1		8	1	9	14	17	3
Q9BXP5	Q9BXP5	12	12	12	Serrate RNA effector molecule homolog	SRRT	>sp|Q9BXP5|SRRT_HUMAN Serrate RNA effector molecule homolog OS=Homo sapiens GN=SRRT PE=1 SV=1	1	12	12	12	6	7	4	7	6	7	4	7	6	7	4	7	17	17	17	100.67	876	876	12	1						2	1	4	3	2	5	2	2	4		4
Q9UI14	Q9UI14	3	3	3	Prenylated Rab acceptor protein 1	RABAC1	>sp|Q9UI14|PRAF1_HUMAN Prenylated Rab acceptor protein 1 OS=Homo sapiens GN=RABAC1 PE=1 SV=1	1	3	3	3	2	3	2	2	2	3	2	2	2	3	2	2	22.2	22.2	22.2	20.648	185	185	14.9												1	4			2	4
O60885;Q15059	O60885;Q15059	2;1	2;1	1;0	Bromodomain-containing protein 4;Bromodomain-containing protein 3	BRD4;BRD3	>sp|O60885|BRD4_HUMAN Bromodomain-containing protein 4 OS=Homo sapiens GN=BRD4 PE=1 SV=2;>sp|Q15059|BRD3_HUMAN Bromodomain-containing protein 3 OS=Homo sapiens GN=BRD3 PE=1 SV=1	2	2	2	1	1	1	1	2	1	1	1	2	1	1	1	1	1.8	1.8	1.2	152.22	1362	1362;726	12.8												1	4
O60927	O60927	3	3	3	Protein phosphatase 1 regulatory subunit 11	PPP1R11	>sp|O60927|PP1RB_HUMAN Protein phosphatase 1 regulatory subunit 11 OS=Homo sapiens GN=PPP1R11 PE=1 SV=1	1	3	3	3	1	2	2	1	1	2	2	1	1	2	2	1	41.3	41.3	41.3	13.952	126	126	4.78	1		6									2
Q92667	Q92667	4	4	4	A-kinase anchor protein 1, mitochondrial	AKAP1	>sp|Q92667|AKAP1_HUMAN A-kinase anchor protein 1, mitochondrial OS=Homo sapiens GN=AKAP1 PE=1 SV=1	1	4	4	4	3	3	3	2	3	3	3	2	3	3	3	2	8.3	8.3	8.3	97.34	903	903	11.3		1		2	3	2	3	1	1	1	1	2	6	1	2	2	1	2	2
P98175	P98175	2	2	2	RNA-binding protein 10	RBM10	>sp|P98175|RBM10_HUMAN RNA-binding protein 10 OS=Homo sapiens GN=RBM10 PE=1 SV=3	1	2	2	2	2	1	1	1	2	1	1	1	2	1	1	1	4.1	4.1	4.1	103.53	930	930	12.2					1								2	3
P43487	P43487	7	7	7	Ran-specific GTPase-activating protein	RANBP1	>sp|P43487|RANG_HUMAN Ran-specific GTPase-activating protein OS=Homo sapiens GN=RANBP1 PE=1 SV=1	1	7	7	7	7	7	6	6	7	7	6	6	7	7	6	6	59.7	59.7	59.7	23.31	201	201	14.7					1	4	4	4	3	3	5					4	6	30	3
Q8NBJ7	Q8NBJ7	2	2	2	Sulfatase-modifying factor 2	SUMF2	>sp|Q8NBJ7|SUMF2_HUMAN Sulfatase-modifying factor 2 OS=Homo sapiens GN=SUMF2 PE=1 SV=2	1	2	2	2	1	1	1	2	1	1	1	2	1	1	1	2	7	7	7	33.843	301	301	9.33								3	2	2	2
Q92734	Q92734	6	6	6	Protein TFG	TFG	>sp|Q92734|TFG_HUMAN Protein TFG OS=Homo sapiens GN=TFG PE=1 SV=2	1	6	6	6	5	4	4	5	5	4	4	5	5	4	4	5	31	31	31	43.447	400	400	13.5				4					1	3	1	2	3				8		6
Q12982;Q86WG3	Q12982	4;1	4;1	4;1	BCL2/adenovirus E1B 19 kDa protein-interacting protein 2	BNIP2	>sp|Q12982|BNIP2_HUMAN BCL2/adenovirus E1B 19 kDa protein-interacting protein 2 OS=Homo sapiens GN=BNIP2 PE=1 SV=1	2	4	4	4	4	3	3	3	4	3	3	3	4	3	3	3	18.2	18.2	18.2	36.017	314	314;371	9.39				4	5							4			1	3	1
Q04637	Q04637	33	33	28	Eukaryotic translation initiation factor 4 gamma 1	EIF4G1	>sp|Q04637|IF4G1_HUMAN Eukaryotic translation initiation factor 4 gamma 1 OS=Homo sapiens GN=EIF4G1 PE=1 SV=4	1	33	33	28	25	24	27	25	25	24	27	25	20	19	22	21	29	29	25.5	175.49	1599	1599	11.1				7	14	31	33	21	19	12	16	11	7	4	41	16	21	6	4
Q96AY3	Q96AY3	11	11	11	Peptidyl-prolyl cis-trans isomerase FKBP10	FKBP10	>sp|Q96AY3|FKB10_HUMAN Peptidyl-prolyl cis-trans isomerase FKBP10 OS=Homo sapiens GN=FKBP10 PE=1 SV=1	1	11	11	11	8	6	7	10	8	6	7	10	8	6	7	10	26.8	26.8	26.8	64.244	582	582	10.2					2	8	2	6	5	7	9					4	1		4
O75955	O75955	2	2	2	Flotillin-1	FLOT1	>sp|O75955|FLOT1_HUMAN Flotillin-1 OS=Homo sapiens GN=FLOT1 PE=1 SV=3	1	2	2	2	2	1	2	1	2	1	2	1	2	1	2	1	4.9	4.9	4.9	47.355	427	427	7.38						4	1	1	1		1
Q9H3S7	Q9H3S7	6	6	6	Tyrosine-protein phosphatase non-receptor type 23	PTPN23	>sp|Q9H3S7|PTN23_HUMAN Tyrosine-protein phosphatase non-receptor type 23 OS=Homo sapiens GN=PTPN23 PE=1 SV=1	1	6	6	6	2	1	4	5	2	1	4	5	2	1	4	5	7.5	7.5	7.5	178.97	1636	1636	11					2				1	3	2			3	2
Q9UJY5	Q9UJY5	4	4	4	ADP-ribosylation factor-binding protein GGA1	GGA1	>sp|Q9UJY5|GGA1_HUMAN ADP-ribosylation factor-binding protein GGA1 OS=Homo sapiens GN=GGA1 PE=1 SV=1	1	4	4	4	3	3	1	2	3	3	1	2	3	3	1	2	12.8	12.8	12.8	70.383	639	639	11.7			2									2	3	1			2
Q5T0N5	Q5T0N5	4	4	4	Formin-binding protein 1-like	FNBP1L	>sp|Q5T0N5|FBP1L_HUMAN Formin-binding protein 1-like OS=Homo sapiens GN=FNBP1L PE=1 SV=3	1	4	4	4	2	3	2	3	2	3	2	3	2	3	2	3	12.4	12.4	12.4	70.065	605	605	7.75	1	2				4	3	2	2
Q8IZ83	Q8IZ83	8	8	8	Aldehyde dehydrogenase family 16 member A1	ALDH16A1	>sp|Q8IZ83|A16A1_HUMAN Aldehyde dehydrogenase family 16 member A1 OS=Homo sapiens GN=ALDH16A1 PE=1 SV=2	1	8	8	8	5	7	4	5	5	7	4	5	5	7	4	5	16	16	16	85.126	802	802	11.5					1	3	3	11	9	4	9	3	1	2	9		2	1	2
Q99961;Q99962	Q99961	8;2	8;2	8;2	Endophilin-A2	SH3GL1	>sp|Q99961|SH3G1_HUMAN Endophilin-A2 OS=Homo sapiens GN=SH3GL1 PE=1 SV=1	2	8	8	8	6	6	3	5	6	6	3	5	6	6	3	5	33.7	33.7	33.7	41.489	368	368;352	8.86				5	1	8	7									1		4	2
Q9Y312	Q9Y312	7	7	7	Protein AAR2 homolog	AAR2	>sp|Q9Y312|AAR2_HUMAN Protein AAR2 homolog OS=Homo sapiens GN=AAR2 PE=1 SV=2	1	7	7	7	6	4	6	1	6	4	6	1	6	4	6	1	25.5	25.5	25.5	43.472	384	384	9.78	2				4	1	3							2		3	3
O95202	O95202	18	18	18	LETM1 and EF-hand domain-containing protein 1, mitochondrial	LETM1	>sp|O95202|LETM1_HUMAN LETM1 and EF-hand domain-containing protein 1, mitochondrial OS=Homo sapiens GN=LETM1 PE=1 SV=1	1	18	18	18	12	12	13	17	12	12	13	17	12	12	13	17	33.3	33.3	33.3	83.353	739	739	9.85				11	4	11	9	5	4	3	3	2	5	3	11	1		8
Q12906	Q12906	14	14	14	Interleukin enhancer-binding factor 3	ILF3	>sp|Q12906|ILF3_HUMAN Interleukin enhancer-binding factor 3 OS=Homo sapiens GN=ILF3 PE=1 SV=3	1	14	14	14	11	11	12	9	11	11	12	9	11	11	12	9	21.7	21.7	21.7	95.337	894	894	10.6				11	3	6	4	3	3	7	6	1		2	3	9		9	1
Q9H553	Q9H553	2	2	2	Alpha-1,3/1,6-mannosyltransferase ALG2	ALG2	>sp|Q9H553|ALG2_HUMAN Alpha-1,3/1,6-mannosyltransferase ALG2 OS=Homo sapiens GN=ALG2 PE=1 SV=1	1	2	2	2	1	1	2	2	1	1	2	2	1	1	2	2	11.3	11.3	11.3	47.091	416	416	15.3															4	2
Q96CP2;Q4VC44	Q96CP2	4;1	4;1	4;1	FLYWCH family member 2	FLYWCH2	>sp|Q96CP2|FWCH2_HUMAN FLYWCH family member 2 OS=Homo sapiens GN=FLYWCH2 PE=1 SV=1	2	4	4	4	4	2	3	2	4	2	3	2	4	2	3	2	37.9	37.9	37.9	14.563	140	140;716	9.78					3	4	1					1	8	1
Q9BUH6	Q9BUH6	2	2	2	Protein PAXX	C9orf142	>sp|Q9BUH6|PAXX_HUMAN Protein PAXX OS=Homo sapiens GN=C9orf142 PE=1 SV=2	1	2	2	2	1	2	1	1	1	2	1	1	1	2	1	1	11.3	11.3	11.3	21.639	204	204	8.83						2		1	1			2
O94855	O94855	8	6	6	Protein transport protein Sec24D	SEC24D	>sp|O94855|SC24D_HUMAN Protein transport protein Sec24D OS=Homo sapiens GN=SEC24D PE=1 SV=2	1	8	6	6	6	6	5	5	4	4	3	4	4	4	3	4	12.1	10.7	10.7	113.01	1032	1032	12.3				4				1	1					2	4	1		4
Q96C90	Q96C90	8	8	8	Protein phosphatase 1 regulatory subunit 14B	PPP1R14B	>sp|Q96C90|PP14B_HUMAN Protein phosphatase 1 regulatory subunit 14B OS=Homo sapiens GN=PPP1R14B PE=1 SV=3	1	8	8	8	5	5	4	6	5	5	4	6	5	5	4	6	78.2	78.2	78.2	15.911	147	147	12.1	1		1	1	1			3	4	6	5	2	7	7	2		1	3
Q5W111	Q5W111	4	4	4	SPRY domain-containing protein 7	SPRYD7	>sp|Q5W111|SPRY7_HUMAN SPRY domain-containing protein 7 OS=Homo sapiens GN=SPRYD7 PE=1 SV=2	1	4	4	4	3	3	4	2	3	3	4	2	3	3	4	2	24	24	24	21.666	196	196	7.43		5						2	2		1	3	1
P54886	P54886	19	19	19	Delta-1-pyrroline-5-carboxylate synthase;Glutamate 5-kinase;Gamma-glutamyl phosphate reductase	ALDH18A1	>sp|P54886|P5CS_HUMAN Delta-1-pyrroline-5-carboxylate synthase OS=Homo sapiens GN=ALDH18A1 PE=1 SV=2	1	19	19	19	14	13	10	16	14	13	10	16	14	13	10	16	31.2	31.2	31.2	87.301	795	795	12.6			4	3	1	7	8	14	13	2	3	4	10		2		7	15	14
Q5W0V3	Q5W0V3	3	3	3	Protein FAM160B1	FAM160B1	>sp|Q5W0V3|F16B1_HUMAN Protein FAM160B1 OS=Homo sapiens GN=FAM160B1 PE=1 SV=1	1	3	3	3	2	3	3	1	2	3	3	1	2	3	3	1	10.3	10.3	10.3	86.557	765	765	13.6										1		3	3				3
Q8TF74	Q8TF74	2	2	2	WAS/WASL-interacting protein family member 2	WIPF2	>sp|Q8TF74|WIPF2_HUMAN WAS/WASL-interacting protein family member 2 OS=Homo sapiens GN=WIPF2 PE=1 SV=1	1	2	2	2	1	2	2	2	1	2	2	2	1	2	2	2	8.4	8.4	8.4	46.288	440	440	12.7												2	5
O43592	O43592	15	15	15	Exportin-T	XPOT	>sp|O43592|XPOT_HUMAN Exportin-T OS=Homo sapiens GN=XPOT PE=1 SV=2	1	15	15	15	11	12	11	12	11	12	11	12	11	12	11	12	25.1	25.1	25.1	109.96	962	962	10	3		3	3	5	4	6	11	9		2	5	6	1			12	5
P12694	P12694	4	4	4	2-oxoisovalerate dehydrogenase subunit alpha, mitochondrial	BCKDHA	>sp|P12694|ODBA_HUMAN 2-oxoisovalerate dehydrogenase subunit alpha, mitochondrial OS=Homo sapiens GN=BCKDHA PE=1 SV=2	1	4	4	4	1	1	1	1	1	1	1	1	1	1	1	1	14.4	14.4	14.4	50.47	445	445	14.8					1						1								2
Q7L0Y3	Q7L0Y3	13	13	13	Mitochondrial ribonuclease P protein 1	TRMT10C	>sp|Q7L0Y3|MRRP1_HUMAN Mitochondrial ribonuclease P protein 1 OS=Homo sapiens GN=TRMT10C PE=1 SV=2	1	13	13	13	9	6	11	9	9	6	11	9	9	6	11	9	40.9	40.9	40.9	47.346	403	403	11.1				1	3	5	2	1	4	7	6	5	8			9			2
P60842	P60842	30	30	19	Eukaryotic initiation factor 4A-I	EIF4A1	>sp|P60842|IF4A1_HUMAN Eukaryotic initiation factor 4A-I OS=Homo sapiens GN=EIF4A1 PE=1 SV=1	1	30	30	19	29	28	25	23	29	28	25	23	19	18	18	15	78.6	78.6	51.7	46.153	406	406	12.3	2		5	10	6	34	33	26	17	14	11	25	28	42	28	29	17	16	13
Q9Y5Z4	Q9Y5Z4	5	5	5	Heme-binding protein 2	HEBP2	>sp|Q9Y5Z4|HEBP2_HUMAN Heme-binding protein 2 OS=Homo sapiens GN=HEBP2 PE=1 SV=1	1	5	5	5	4	4	4	4	4	4	4	4	4	4	4	4	28.8	28.8	28.8	22.875	205	205	7.85						9	11	8	6	4	3
Q9UNM6	Q9UNM6	22	22	22	26S proteasome non-ATPase regulatory subunit 13	PSMD13	>sp|Q9UNM6|PSD13_HUMAN 26S proteasome non-ATPase regulatory subunit 13 OS=Homo sapiens GN=PSMD13 PE=1 SV=2	1	22	22	22	14	17	12	16	14	17	12	16	14	17	12	16	67.3	67.3	67.3	42.945	376	376	12.3				2	3	10	9	8	8	4	6		3	4	4	9	10	13	4
Q9H7E9	Q9H7E9	2	2	2	UPF0488 protein C8orf33	C8orf33	>sp|Q9H7E9|CH033_HUMAN UPF0488 protein C8orf33 OS=Homo sapiens GN=C8orf33 PE=1 SV=1	1	2	2	2	2	1	2	0	2	1	2	0	2	1	2	0	17	17	17	24.992	229	229	4.4				3	2
P52597	P52597	13	11	11	Heterogeneous nuclear ribonucleoprotein F;Heterogeneous nuclear ribonucleoprotein F, N-terminally processed	HNRNPF	>sp|P52597|HNRPF_HUMAN Heterogeneous nuclear ribonucleoprotein F OS=Homo sapiens GN=HNRNPF PE=1 SV=3	1	13	11	11	12	9	12	12	10	7	10	10	10	7	10	10	52.3	45.8	45.8	45.671	415	415	12.6	6	9			5	2	3	3	1	1	1		24	7	11	10	5	5	13
Q6P161	Q6P161	2	2	2	39S ribosomal protein L54, mitochondrial	MRPL54	>sp|Q6P161|RM54_HUMAN 39S ribosomal protein L54, mitochondrial OS=Homo sapiens GN=MRPL54 PE=1 SV=1	1	2	2	2	0	1	1	1	0	1	1	1	0	1	1	1	41.3	41.3	41.3	15.819	138	138	11.3										1		2
Q9NZ01	Q9NZ01	4	4	4	Very-long-chain enoyl-CoA reductase	TECR	>sp|Q9NZ01|TECR_HUMAN Very-long-chain enoyl-CoA reductase OS=Homo sapiens GN=TECR PE=1 SV=1	1	4	4	4	2	2	1	3	2	2	1	3	2	2	1	3	14.6	14.6	14.6	36.034	308	308	17.1		1																12	2
Q66PJ3	Q66PJ3	3	3	3	ADP-ribosylation factor-like protein 6-interacting protein 4	ARL6IP4	>sp|Q66PJ3|AR6P4_HUMAN ADP-ribosylation factor-like protein 6-interacting protein 4 OS=Homo sapiens GN=ARL6IP4 PE=1 SV=2	1	3	3	3	3	3	1	1	3	3	1	1	3	3	1	1	10.5	10.5	10.5	44.915	421	421	10.1				2					1	1	2			3
Q16186	Q16186	5	5	5	Proteasomal ubiquitin receptor ADRM1	ADRM1	>sp|Q16186|ADRM1_HUMAN Proteasomal ubiquitin receptor ADRM1 OS=Homo sapiens GN=ADRM1 PE=1 SV=2	1	5	5	5	4	4	4	4	4	4	4	4	4	4	4	4	15	15	15	42.153	407	407	10.6	3	4					1	3	3	4	4			5	1			8
P35249	P35249	6	6	6	Replication factor C subunit 4	RFC4	>sp|P35249|RFC4_HUMAN Replication factor C subunit 4 OS=Homo sapiens GN=RFC4 PE=1 SV=2	1	6	6	6	4	4	3	3	4	4	3	3	4	4	3	3	27.5	27.5	27.5	39.681	363	363	10.4					4			1	4	4	3		1		6
O95400	O95400	2	2	2	CD2 antigen cytoplasmic tail-binding protein 2	CD2BP2	>sp|O95400|CD2B2_HUMAN CD2 antigen cytoplasmic tail-binding protein 2 OS=Homo sapiens GN=CD2BP2 PE=1 SV=1	1	2	2	2	1	1	2	1	1	1	2	1	1	1	2	1	11.4	11.4	11.4	37.646	341	341	12							1						3	1
O95747	O95747	9	9	7	Serine/threonine-protein kinase OSR1	OXSR1	>sp|O95747|OXSR1_HUMAN Serine/threonine-protein kinase OSR1 OS=Homo sapiens GN=OXSR1 PE=1 SV=1	1	9	9	7	8	1	4	5	8	1	4	5	6	1	4	4	28.7	28.7	25.2	58.022	527	527	11.1		1	1	1	4	1		1		2	3	1	2	2	1	2	1	2	2
P06400	P06400	7	7	7	Retinoblastoma-associated protein	RB1	>sp|P06400|RB_HUMAN Retinoblastoma-associated protein OS=Homo sapiens GN=RB1 PE=1 SV=2	1	7	7	7	5	5	5	7	5	5	5	7	5	5	5	7	12	12	12	106.16	928	928	7.97				6	9	2	1	3	4		1	1	4	4
Q15750	Q15750	2	2	2	TGF-beta-activated kinase 1 and MAP3K7-binding protein 1	TAB1	>sp|Q15750|TAB1_HUMAN TGF-beta-activated kinase 1 and MAP3K7-binding protein 1 OS=Homo sapiens GN=TAB1 PE=1 SV=1	1	2	2	2	1	1	2	2	1	1	2	2	1	1	2	2	9.3	9.3	9.3	54.643	504	504	13													6
P49589	P49589	13	13	13	Cysteine--tRNA ligase, cytoplasmic	CARS	>sp|P49589|SYCC_HUMAN Cysteine--tRNA ligase, cytoplasmic OS=Homo sapiens GN=CARS PE=1 SV=3	1	13	13	13	8	5	6	8	8	5	6	8	8	5	6	8	24.5	24.5	24.5	85.472	748	748	11.2			3	4	1	3			1	3	3				3	1	2	7	1
P41240;P42679	P41240	8;1	8;1	8;1	Tyrosine-protein kinase CSK	CSK	>sp|P41240|CSK_HUMAN Tyrosine-protein kinase CSK OS=Homo sapiens GN=CSK PE=1 SV=1	2	8	8	8	6	5	4	6	6	5	4	6	6	5	4	6	23.3	23.3	23.3	50.704	450	450;507	12.6		1					2	2	2	4	4	1		2	3	1	4		4
O95994	O95994	10	10	9	Anterior gradient protein 2 homolog	AGR2	>sp|O95994|AGR2_HUMAN Anterior gradient protein 2 homolog OS=Homo sapiens GN=AGR2 PE=1 SV=1	1	10	10	9	10	10	10	10	10	10	10	10	9	9	9	9	60	60	53.7	19.979	175	175	13				9	18	50	43	22	21	16	22	17	35	27	18	17	24	32	40
Q96CW1	Q96CW1	6	6	6	AP-2 complex subunit mu	AP2M1	>sp|Q96CW1|AP2M1_HUMAN AP-2 complex subunit mu OS=Homo sapiens GN=AP2M1 PE=1 SV=2	1	6	6	6	5	3	3	1	5	3	3	1	5	3	3	1	17.5	17.5	17.5	49.654	435	435	13.8					2			1			1				6	4	3
Q9H0X9	Q9H0X9	2	1	1	Oxysterol-binding protein-related protein 5	OSBPL5	>sp|Q9H0X9|OSBL5_HUMAN Oxysterol-binding protein-related protein 5 OS=Homo sapiens GN=OSBPL5 PE=1 SV=1	1	2	1	1	2	2	1	0	1	1	0	0	1	1	0	0	2.2	1.3	1.3	98.615	879	879	11											2
P55010	P55010	8	8	8	Eukaryotic translation initiation factor 5	EIF5	>sp|P55010|IF5_HUMAN Eukaryotic translation initiation factor 5 OS=Homo sapiens GN=EIF5 PE=1 SV=2	1	8	8	8	8	6	7	5	8	6	7	5	8	6	7	5	23	23	23	49.222	431	431	10.2					3	7	8	8	9	5	6	2	3	4				5	1
O75306	O75306	8	8	8	NADH dehydrogenase [ubiquinone] iron-sulfur protein 2, mitochondrial	NDUFS2	>sp|O75306|NDUS2_HUMAN NADH dehydrogenase [ubiquinone] iron-sulfur protein 2, mitochondrial OS=Homo sapiens GN=NDUFS2 PE=1 SV=2	1	8	8	8	6	5	4	8	6	5	4	8	6	5	4	8	23.1	23.1	23.1	52.545	463	463	14.4						2		2	1	1	1	8	1					3	10
O14964	O14964	4	4	4	Hepatocyte growth factor-regulated tyrosine kinase substrate	HGS	>sp|O14964|HGS_HUMAN Hepatocyte growth factor-regulated tyrosine kinase substrate OS=Homo sapiens GN=HGS PE=1 SV=1	1	4	4	4	4	4	1	2	4	4	1	2	4	4	1	2	5.7	5.7	5.7	86.191	777	777	12.1								3	2	1	4					4	2
Q9Y6H1;Q5T1J5	Q9Y6H1;Q5T1J5	4;3	4;3	4;3	Coiled-coil-helix-coiled-coil-helix domain-containing protein 2;Putative coiled-coil-helix-coiled-coil-helix domain-containing protein CHCHD2P9, mitochondrial	CHCHD2;CHCHD2P9	>sp|Q9Y6H1|CHCH2_HUMAN Coiled-coil-helix-coiled-coil-helix domain-containing protein 2 OS=Homo sapiens GN=CHCHD2 PE=1 SV=1;>sp|Q5T1J5|CHCH9_HUMAN Putative coiled-coil-helix-coiled-coil-helix domain-containing protein CHCHD2P9, mitochondrial OS=Homo sapiens	2	4	4	4	4	4	4	3	4	4	4	3	4	4	4	3	33.8	33.8	33.8	15.512	151	151;151	8.67				6		2	3	4	3		1	10	1
P49593	P49593	5	5	5	Protein phosphatase 1F	PPM1F	>sp|P49593|PPM1F_HUMAN Protein phosphatase 1F OS=Homo sapiens GN=PPM1F PE=1 SV=3	1	5	5	5	4	3	2	2	4	3	2	2	4	3	2	2	18.7	18.7	18.7	49.83	454	454	9.33				3	2		1		1	2	2			2		2
Q99729	Q99729	8	8	8	Heterogeneous nuclear ribonucleoprotein A/B	HNRNPAB	>sp|Q99729|ROAA_HUMAN Heterogeneous nuclear ribonucleoprotein A/B OS=Homo sapiens GN=HNRNPAB PE=1 SV=2	1	8	8	8	6	8	5	7	6	8	5	7	6	8	5	7	23.5	23.5	23.5	36.224	332	332	13.9								4	6	8	7	4	3			12	3	8	5
P18615	P18615	7	7	7	Negative elongation factor E	NELFE	>sp|P18615|NELFE_HUMAN Negative elongation factor E OS=Homo sapiens GN=NELFE PE=1 SV=3	1	7	7	7	6	7	7	3	6	7	7	3	6	7	7	3	28.4	28.4	28.4	43.239	380	380	8.06				10	3	1	3	3	1		1	3	4					2
P19525	P19525	7	7	7	Interferon-induced, double-stranded RNA-activated protein kinase	EIF2AK2	>sp|P19525|E2AK2_HUMAN Interferon-induced, double-stranded RNA-activated protein kinase OS=Homo sapiens GN=EIF2AK2 PE=1 SV=2	1	7	7	7	7	6	5	5	7	6	5	5	7	6	5	5	18	18	18	62.094	551	551	10.6		4				7	6		1					6	2			8
P23284	P23284	17	17	17	Peptidyl-prolyl cis-trans isomerase B	PPIB	>sp|P23284|PPIB_HUMAN Peptidyl-prolyl cis-trans isomerase B OS=Homo sapiens GN=PPIB PE=1 SV=2	1	17	17	17	16	16	16	15	16	16	16	15	16	16	16	15	58.8	58.8	58.8	23.742	216	216	13.2			1	8	6	8	8	11	11	8	8	3	2		10	21	5	32	7
P31150	P31150	24	13	13	Rab GDP dissociation inhibitor alpha	GDI1	>sp|P31150|GDIA_HUMAN Rab GDP dissociation inhibitor alpha OS=Homo sapiens GN=GDI1 PE=1 SV=2	1	24	13	13	23	19	21	20	12	9	10	10	12	9	10	10	66.7	44.5	44.5	50.582	447	447	9.52		1	1	3	9	6	6	8	7		1	5		5	5	8	1
Q9Y450	Q9Y450	11	11	11	HBS1-like protein	HBS1L	>sp|Q9Y450|HBS1L_HUMAN HBS1-like protein OS=Homo sapiens GN=HBS1L PE=1 SV=1	1	11	11	11	7	6	7	5	7	6	7	5	7	6	7	5	24.9	24.9	24.9	75.472	684	684	11				2	1			5	5	2	2		5	2	2		4
P67775;P62714	P67775;P62714	13;12	13;12	12;11	Serine/threonine-protein phosphatase 2A catalytic subunit alpha isoform;Serine/threonine-protein phosphatase 2A catalytic subunit beta isoform	PPP2CA;PPP2CB	>sp|P67775|PP2AA_HUMAN Serine/threonine-protein phosphatase 2A catalytic subunit alpha isoform OS=Homo sapiens GN=PPP2CA PE=1 SV=1;>sp|P62714|PP2AB_HUMAN Serine/threonine-protein phosphatase 2A catalytic subunit beta isoform OS=Homo sapiens GN=PPP2CB PE=1	2	13	13	12	12	12	10	10	12	12	10	10	11	12	10	10	69.9	69.9	65.4	35.594	309	309;309	11.8						11	8	9	8	1	7		15	4				8	9
P35580	P35580	27	9	8	Myosin-10	MYH10	>sp|P35580|MYH10_HUMAN Myosin-10 OS=Homo sapiens GN=MYH10 PE=1 SV=3	1	27	9	8	24	19	18	20	7	5	3	6	7	4	3	6	15.7	7.7	7.3	229	1976	1976	9.19				2	3	5	5	2	3	4	1	1		2	1				3
Q9Y2X3	Q9Y2X3	4	4	4	Nucleolar protein 58	NOP58	>sp|Q9Y2X3|NOP58_HUMAN Nucleolar protein 58 OS=Homo sapiens GN=NOP58 PE=1 SV=1	1	4	4	4	4	1	3	1	4	1	3	1	4	1	3	1	11.2	11.2	11.2	59.578	529	529	8.25					5	1	1		1		2				2
O00762	O00762	9	9	9	Ubiquitin-conjugating enzyme E2 C	UBE2C	>sp|O00762|UBE2C_HUMAN Ubiquitin-conjugating enzyme E2 C OS=Homo sapiens GN=UBE2C PE=1 SV=1	1	9	9	9	8	5	6	6	8	5	6	6	8	5	6	6	75.4	75.4	75.4	19.652	179	179	9.72				2	8	4	4					9	6	1	1	4
P35080	P35080	6	6	6	Profilin-2	PFN2	>sp|P35080|PROF2_HUMAN Profilin-2 OS=Homo sapiens GN=PFN2 PE=1 SV=3	1	6	6	6	5	5	6	4	5	5	6	4	5	5	6	4	74.3	74.3	74.3	15.046	140	140	7.8	2	4	1	5	2	3	3	9	6		2	2	1			1
Q13438	Q13438	3	3	3	Protein OS-9	OS9	>sp|Q13438|OS9_HUMAN Protein OS-9 OS=Homo sapiens GN=OS9 PE=1 SV=1	1	3	3	3	2	3	2	2	2	3	2	2	2	3	2	2	7.3	7.3	7.3	75.561	667	667	10.4		1							1	2	1	6
Q14997	Q14997	12	12	12	Proteasome activator complex subunit 4	PSME4	>sp|Q14997|PSME4_HUMAN Proteasome activator complex subunit 4 OS=Homo sapiens GN=PSME4 PE=1 SV=2	1	12	12	12	9	9	5	10	9	9	5	10	9	9	5	10	12.6	12.6	12.6	211.33	1843	1843	11				2	6	5	3	1	1	4	6	2		5	9	3	3
Q13418	Q13418	4	4	4	Integrin-linked protein kinase	ILK	>sp|Q13418|ILK_HUMAN Integrin-linked protein kinase OS=Homo sapiens GN=ILK PE=1 SV=2	1	4	4	4	2	3	3	4	2	3	3	4	2	3	3	4	13.1	13.1	13.1	51.419	452	452	12.7		3					1								3	3		4
Q13242	Q13242	4	4	4	Serine/arginine-rich splicing factor 9	SRSF9	>sp|Q13242|SRSF9_HUMAN Serine/arginine-rich splicing factor 9 OS=Homo sapiens GN=SRSF9 PE=1 SV=1	1	4	4	4	4	2	2	2	4	2	2	2	4	2	2	2	19	19	19	25.542	221	221	11.9				2	1				2		1						1	4
Q3LXA3	Q3LXA3	19	19	19	Bifunctional ATP-dependent dihydroxyacetone kinase/FAD-AMP lyase (cyclizing);ATP-dependent dihydroxyacetone kinase;FAD-AMP lyase (cyclizing)	DAK	>sp|Q3LXA3|TKFC_HUMAN Triokinase/FMN cyclase OS=Homo sapiens GN=TKFC PE=1 SV=2	1	19	19	19	15	10	13	16	15	10	13	16	15	10	13	16	47.7	47.7	47.7	58.946	575	575	9.07		1		19	15	9	8	7	6	3	4	5	2	3	6	1	10	4
O43172	O43172	3	3	3	U4/U6 small nuclear ribonucleoprotein Prp4	PRPF4	>sp|O43172|PRP4_HUMAN U4/U6 small nuclear ribonucleoprotein Prp4 OS=Homo sapiens GN=PRPF4 PE=1 SV=2	1	3	3	3	2	2	0	2	2	2	0	2	2	2	0	2	7.1	7.1	7.1	58.449	522	522	11.5						1				3	2						2
Q9NZN5	Q9NZN5	2	2	2	Rho guanine nucleotide exchange factor 12	ARHGEF12	>sp|Q9NZN5|ARHGC_HUMAN Rho guanine nucleotide exchange factor 12 OS=Homo sapiens GN=ARHGEF12 PE=1 SV=1	1	2	2	2	2	0	0	0	2	0	0	0	2	0	0	0	1.2	1.2	1.2	173.23	1544	1544	10									1	1	1
O00231	O00231	19	19	19	26S proteasome non-ATPase regulatory subunit 11	PSMD11	>sp|O00231|PSD11_HUMAN 26S proteasome non-ATPase regulatory subunit 11 OS=Homo sapiens GN=PSMD11 PE=1 SV=3	1	19	19	19	13	14	14	15	13	14	14	15	13	14	14	15	48.1	48.1	48.1	47.463	422	422	10.4	1	4		10	5	10	11	8	3		1			2		14	5	8	6
O75915	O75915	4	4	4	PRA1 family protein 3	ARL6IP5	>sp|O75915|PRAF3_HUMAN PRA1 family protein 3 OS=Homo sapiens GN=ARL6IP5 PE=1 SV=1	1	4	4	4	4	4	4	4	4	4	4	4	4	4	4	4	21.3	21.3	21.3	21.614	188	188	8.36	1	7			4	6	7		1	4	3	1				5	1
P63010	P63010	33	33	20	AP-2 complex subunit beta	AP2B1	>sp|P63010|AP2B1_HUMAN AP-2 complex subunit beta OS=Homo sapiens GN=AP2B1 PE=1 SV=1	1	33	33	20	23	24	17	27	23	24	17	27	13	11	8	15	46.9	46.9	33.4	104.55	937	937	9.36			6	10	8	23	19	17	14	2	3	1	3	5	5	14	4	5	4
P13674	P13674	5	5	5	Prolyl 4-hydroxylase subunit alpha-1	P4HA1	>sp|P13674|P4HA1_HUMAN Prolyl 4-hydroxylase subunit alpha-1 OS=Homo sapiens GN=P4HA1 PE=1 SV=2	1	5	5	5	4	5	3	3	4	5	3	3	4	5	3	3	15.2	15.2	15.2	61.049	534	534	9.45						3	2	3	3	2	2	1	4
Q9H8T0	Q9H8T0	2	2	2	AKT-interacting protein	AKTIP	>sp|Q9H8T0|AKTIP_HUMAN AKT-interacting protein OS=Homo sapiens GN=AKTIP PE=1 SV=1	1	2	2	2	1	2	1	1	1	2	1	1	1	2	1	1	7.9	7.9	7.9	33.128	292	292	11.4										3	2	1				1
Q04446	Q04446	5	5	5	1,4-alpha-glucan-branching enzyme	GBE1	>sp|Q04446|GLGB_HUMAN 1,4-alpha-glucan-branching enzyme OS=Homo sapiens GN=GBE1 PE=1 SV=3	1	5	5	5	4	4	4	2	4	4	4	2	4	4	4	2	13.8	13.8	13.8	80.473	702	702	9.53		4	3												4	3		1
Q9BTE6	Q9BTE6	7	7	7	Alanyl-tRNA editing protein Aarsd1	AARSD1	>sp|Q9BTE6|AASD1_HUMAN Alanyl-tRNA editing protein Aarsd1 OS=Homo sapiens GN=AARSD1 PE=1 SV=2	1	7	7	7	3	5	6	3	3	5	6	3	3	5	6	3	27.2	27.2	27.2	45.479	412	412	12.2				1	2					3	2	6						1	4
O43414	O43414	3	3	3	ERI1 exoribonuclease 3	ERI3	>sp|O43414|ERI3_HUMAN ERI1 exoribonuclease 3 OS=Homo sapiens GN=ERI3 PE=1 SV=2	1	3	3	3	3	3	2	3	3	3	2	3	3	3	2	3	12.5	12.5	12.5	37.238	337	337	8.45				2	2			4	5	3	4
O14561	O14561	4	4	4	Acyl carrier protein, mitochondrial	NDUFAB1	>sp|O14561|ACPM_HUMAN Acyl carrier protein, mitochondrial OS=Homo sapiens GN=NDUFAB1 PE=1 SV=3	1	4	4	4	2	2	2	4	2	2	2	4	2	2	2	4	23.7	23.7	23.7	17.417	156	156	16.5														8	8		1	1	9
Q9BXJ9;Q6N069	Q9BXJ9	26;3	26;3	26;3	N-alpha-acetyltransferase 15, NatA auxiliary subunit	NAA15	>sp|Q9BXJ9|NAA15_HUMAN N-alpha-acetyltransferase 15, NatA auxiliary subunit OS=Homo sapiens GN=NAA15 PE=1 SV=1	2	26	26	26	19	18	20	20	19	18	20	20	19	18	20	20	40.5	40.5	40.5	101.27	866	866;864	12		4	2	2	5	12	12	10	6	4	3	5	8	4	5	6	21	9	11
Q01968	Q01968	2	2	2	Inositol polyphosphate 5-phosphatase OCRL-1	OCRL	>sp|Q01968|OCRL_HUMAN Inositol polyphosphate 5-phosphatase OCRL-1 OS=Homo sapiens GN=OCRL PE=1 SV=3	1	2	2	2	2	1	1	1	2	1	1	1	2	1	1	1	2.6	2.6	2.6	104.2	901	901	5.2				4						1
Q9UHY1	Q9UHY1	8	8	8	Nuclear receptor-binding protein	NRBP1	>sp|Q9UHY1|NRBP_HUMAN Nuclear receptor-binding protein OS=Homo sapiens GN=NRBP1 PE=1 SV=1	1	8	8	8	7	6	5	6	7	6	5	6	7	6	5	6	28.8	28.8	28.8	59.844	535	535	13.6		3											2	11	7				4
P40938	P40938	5	5	5	Replication factor C subunit 3	RFC3	>sp|P40938|RFC3_HUMAN Replication factor C subunit 3 OS=Homo sapiens GN=RFC3 PE=1 SV=2	1	5	5	5	5	4	3	3	5	4	3	3	5	4	3	3	14.9	14.9	14.9	40.556	356	356	11.7						5	1						4	1	3		3
Q15121	Q15121	5	5	5	Astrocytic phosphoprotein PEA-15	PEA15	>sp|Q15121|PEA15_HUMAN Astrocytic phosphoprotein PEA-15 OS=Homo sapiens GN=PEA15 PE=1 SV=2	1	5	5	5	5	5	5	4	5	5	5	4	5	5	5	4	62.3	62.3	62.3	15.04	130	130	12.8	6	5				3	4	1							3		9	7	10
O60573	O60573	3	3	3	Eukaryotic translation initiation factor 4E type 2	EIF4E2	>sp|O60573|IF4E2_HUMAN Eukaryotic translation initiation factor 4E type 2 OS=Homo sapiens GN=EIF4E2 PE=1 SV=1	1	3	3	3	3	2	3	3	3	2	3	3	3	2	3	3	17.1	17.1	17.1	28.362	245	245	13.8								2		1	1			3	1		5
Q9NQX4	Q9NQX4	3	3	3	Unconventional myosin-Vc	MYO5C	>sp|Q9NQX4|MYO5C_HUMAN Unconventional myosin-Vc OS=Homo sapiens GN=MYO5C PE=1 SV=2	1	3	3	3	3	1	0	0	3	1	0	0	3	1	0	0	1.5	1.5	1.5	202.81	1742	1742	9.5		1										3
Q9Y4R8	Q9Y4R8	6	6	6	Telomere length regulation protein TEL2 homolog	TELO2	>sp|Q9Y4R8|TELO2_HUMAN Telomere length regulation protein TEL2 homolog OS=Homo sapiens GN=TELO2 PE=1 SV=2	1	6	6	6	6	3	4	4	6	3	4	4	6	3	4	4	11.6	11.6	11.6	91.746	837	837	9.87				7	6	3	4						3	3	4	6	2
Q9UJX4	Q9UJX4	4	4	4	Anaphase-promoting complex subunit 5	ANAPC5	>sp|Q9UJX4|APC5_HUMAN Anaphase-promoting complex subunit 5 OS=Homo sapiens GN=ANAPC5 PE=1 SV=2	1	4	4	4	3	3	4	2	3	3	4	2	3	3	4	2	9.4	9.4	9.4	85.076	755	755	16.1														2	4	3			3
Q8N335	Q8N335	10	10	10	Glycerol-3-phosphate dehydrogenase 1-like protein	GPD1L	>sp|Q8N335|GPD1L_HUMAN Glycerol-3-phosphate dehydrogenase 1-like protein OS=Homo sapiens GN=GPD1L PE=1 SV=1	1	10	10	10	9	8	5	8	9	8	5	8	9	8	5	8	38.5	38.5	38.5	38.418	351	351	11.7				4		3	1	11	9	3	5			4			11	4	2
Q6PKG0;Q659C4	Q6PKG0	18;3	18;3	18;3	La-related protein 1	LARP1	>sp|Q6PKG0|LARP1_HUMAN La-related protein 1 OS=Homo sapiens GN=LARP1 PE=1 SV=2	2	18	18	18	16	16	16	14	16	16	16	14	16	16	16	14	25.4	25.4	25.4	123.51	1096	1096;914	13.4			2	6	1	4	3		1	3	2	11	8	25	14	2	2	17	6
Q92541	Q92541	3	3	3	RNA polymerase-associated protein RTF1 homolog	RTF1	>sp|Q92541|RTF1_HUMAN RNA polymerase-associated protein RTF1 homolog OS=Homo sapiens GN=RTF1 PE=1 SV=4	1	3	3	3	2	2	2	0	2	2	2	0	2	2	2	0	4.2	4.2	4.2	80.313	710	710	10.8					2				1	2	1							2
O60869	O60869	2	2	2	Endothelial differentiation-related factor 1	EDF1	>sp|O60869|EDF1_HUMAN Endothelial differentiation-related factor 1 OS=Homo sapiens GN=EDF1 PE=1 SV=1	1	2	2	2	2	2	2	2	2	2	2	2	2	2	2	2	18.2	18.2	18.2	16.368	148	148	8.46	2	3	2													6
Q8NCL4	Q8NCL4	8	8	8	Polypeptide N-acetylgalactosaminyltransferase 6	GALNT6	>sp|Q8NCL4|GALT6_HUMAN Polypeptide N-acetylgalactosaminyltransferase 6 OS=Homo sapiens GN=GALNT6 PE=2 SV=2	1	8	8	8	7	7	6	5	7	7	6	5	7	7	6	5	20.4	20.4	20.4	71.158	622	622	13.5						4		4	3		1			6	12	3			7
P56282	P56282	3	3	3	DNA polymerase epsilon subunit 2	POLE2	>sp|P56282|DPOE2_HUMAN DNA polymerase epsilon subunit 2 OS=Homo sapiens GN=POLE2 PE=1 SV=2	1	3	3	3	2	2	1	2	2	2	1	2	2	2	1	2	14.4	14.4	14.4	59.536	527	527	11.1									1	4	2	1		2
Q13148	Q13148	5	5	5	TAR DNA-binding protein 43	TARDBP	>sp|Q13148|TADBP_HUMAN TAR DNA-binding protein 43 OS=Homo sapiens GN=TARDBP PE=1 SV=1	1	5	5	5	5	5	5	5	5	5	5	5	5	5	5	5	24.6	24.6	24.6	44.739	414	414	10.5			7			3	3	2	2	4	3	4	8	3	1	8
Q99615	Q99615	7	7	7	DnaJ homolog subfamily C member 7	DNAJC7	>sp|Q99615|DNJC7_HUMAN DnaJ homolog subfamily C member 7 OS=Homo sapiens GN=DNAJC7 PE=1 SV=2	1	7	7	7	7	5	6	1	7	5	6	1	7	5	6	1	20.6	20.6	20.6	56.44	494	494	9.19		3	2	1	3			6	4		1						4	3
O14579	O14579	13	13	13	Coatomer subunit epsilon	COPE	>sp|O14579|COPE_HUMAN Coatomer subunit epsilon OS=Homo sapiens GN=COPE PE=1 SV=3	1	13	13	13	13	12	9	9	13	12	9	9	13	12	9	9	58.8	58.8	58.8	34.482	308	308	11.2		2		21	4	14	10	9	5	2	1	3	10	1	9	5	13	15	9
O75347	O75347	7	7	7	Tubulin-specific chaperone A	TBCA	>sp|O75347|TBCA_HUMAN Tubulin-specific chaperone A OS=Homo sapiens GN=TBCA PE=1 SV=3	1	7	7	7	7	6	7	5	7	6	7	5	7	6	7	5	43.5	43.5	43.5	12.855	108	108	13.4						4	6	7	2	2	2	1			3			17	1
Q9NP92	Q9NP92	5	5	5	28S ribosomal protein S30, mitochondrial	MRPS30	>sp|Q9NP92|RT30_HUMAN 39S ribosomal protein S30, mitochondrial OS=Homo sapiens GN=MRPS30 PE=1 SV=2	1	5	5	5	4	4	4	3	4	4	4	3	4	4	4	3	17.5	17.5	17.5	50.364	439	439	10.5			7					1	1			3			3	3		3
P15170	P15170	19	19	11	Eukaryotic peptide chain release factor GTP-binding subunit ERF3A	GSPT1	>sp|P15170|ERF3A_HUMAN Eukaryotic peptide chain release factor GTP-binding subunit ERF3A OS=Homo sapiens GN=GSPT1 PE=1 SV=1	1	19	19	11	16	17	15	14	16	17	15	14	8	10	10	9	47.9	47.9	26.7	55.755	499	499	13.3				5	5	11	6	5	2		1		7	11	11	2	15	5	12
P04181	P04181	19	19	19	Ornithine aminotransferase, mitochondrial;Ornithine aminotransferase, hepatic form;Ornithine aminotransferase, renal form	OAT	>sp|P04181|OAT_HUMAN Ornithine aminotransferase, mitochondrial OS=Homo sapiens GN=OAT PE=1 SV=1	1	19	19	19	17	15	15	16	17	15	15	16	17	15	15	16	73.3	73.3	73.3	48.534	439	439	11.6			18	3	11	9	6	4	5	8	7	7	5	7	6	5	5	5	16
Q9Y5X1	Q9Y5X1	5	5	5	Sorting nexin-9	SNX9	>sp|Q9Y5X1|SNX9_HUMAN Sorting nexin-9 OS=Homo sapiens GN=SNX9 PE=1 SV=1	1	5	5	5	3	3	3	4	3	3	3	4	3	3	3	4	13.1	13.1	13.1	66.591	595	595	14.2										4	2		2		6	1		4	1
P55735	P55735	10	10	10	Protein SEC13 homolog	SEC13	>sp|P55735|SEC13_HUMAN Protein SEC13 homolog OS=Homo sapiens GN=SEC13 PE=1 SV=3	1	10	10	10	9	9	9	8	9	9	9	8	9	9	9	8	49.7	49.7	49.7	35.54	322	322	10.9		3	2	5		2	3	4	7	9	10	1						12	3
O60341	O60341	5	5	5	Lysine-specific histone demethylase 1A	KDM1A	>sp|O60341|KDM1A_HUMAN Lysine-specific histone demethylase 1A OS=Homo sapiens GN=KDM1A PE=1 SV=2	1	5	5	5	4	4	2	2	4	4	2	2	4	4	2	2	8.1	8.1	8.1	92.902	852	852	12.8				2			2					1		2	1				4
Q8WWA1	Q8WWA1	2	2	2	Transmembrane protein 40	TMEM40	>sp|Q8WWA1|TMM40_HUMAN Transmembrane protein 40 OS=Homo sapiens GN=TMEM40 PE=1 SV=2	1	2	2	2	2	2	2	2	2	2	2	2	2	2	2	2	12.4	12.4	12.4	25.495	233	233	7				8	2			2	3	4	2
O94966	O94966	2	2	2	Ubiquitin carboxyl-terminal hydrolase 19	USP19	>sp|O94966|UBP19_HUMAN Ubiquitin carboxyl-terminal hydrolase 19 OS=Homo sapiens GN=USP19 PE=1 SV=2	1	2	2	2	2	2	1	0	2	2	1	0	2	2	1	0	2.9	2.9	2.9	145.65	1318	1318	9.38								3	1	2	2
Q92769	Q92769	7	4	4	Histone deacetylase 2	HDAC2	>sp|Q92769|HDAC2_HUMAN Histone deacetylase 2 OS=Homo sapiens GN=HDAC2 PE=1 SV=2	1	7	4	4	6	5	4	5	3	2	2	2	3	2	2	2	21.5	13.9	13.9	55.364	488	488	9.88						5	2	1	1	1	1	3
P53801	P53801	2	2	2	Pituitary tumor-transforming gene 1 protein-interacting protein	PTTG1IP	>sp|P53801|PTTG_HUMAN Pituitary tumor-transforming gene 1 protein-interacting protein OS=Homo sapiens GN=PTTG1IP PE=1 SV=1	1	2	2	2	1	2	0	1	1	2	0	1	1	2	0	1	16.7	16.7	16.7	20.324	180	180	7.25				3													1
P35268	P35268	7	7	6	60S ribosomal protein L22	RPL22	>sp|P35268|RL22_HUMAN 60S ribosomal protein L22 OS=Homo sapiens GN=RPL22 PE=1 SV=2	1	7	7	6	4	6	5	3	4	6	5	3	4	5	5	3	59.4	59.4	53.1	14.787	128	128	13.4			2			4	4					12	7	3	3	10	3	2	4
Q7Z6M1	Q7Z6M1	3	3	3	Rab9 effector protein with kelch motifs	RABEPK	>sp|Q7Z6M1|RABEK_HUMAN Rab9 effector protein with kelch motifs OS=Homo sapiens GN=RABEPK PE=1 SV=1	1	3	3	3	2	2	1	1	2	2	1	1	2	2	1	1	12.1	12.1	12.1	40.564	372	372	12.8										1	1	1	6				1
Q6UXG2	Q6UXG2	2	2	2	UPF0577 protein KIAA1324	KIAA1324	>sp|Q6UXG2|K1324_HUMAN UPF0577 protein KIAA1324 OS=Homo sapiens GN=KIAA1324 PE=2 SV=2	1	2	2	2	2	1	1	1	2	1	1	1	2	1	1	1	1.6	1.6	1.6	111.38	1013	1013	12.2												6	2
O95758	O95758	3	2	2	Polypyrimidine tract-binding protein 3	PTBP3	>sp|O95758|PTBP3_HUMAN Polypyrimidine tract-binding protein 3 OS=Homo sapiens GN=PTBP3 PE=1 SV=2	1	3	2	2	3	3	1	2	2	2	0	1	2	2	0	1	9.6	8.2	8.2	59.689	552	552	14.3													2	1	2	1
Q8WW12	Q8WW12	4	4	4	PEST proteolytic signal-containing nuclear protein	PCNP	>sp|Q8WW12|PCNP_HUMAN PEST proteolytic signal-containing nuclear protein OS=Homo sapiens GN=PCNP PE=1 SV=2	1	4	4	4	3	3	3	4	3	3	3	4	3	3	3	4	29.8	29.8	29.8	18.925	178	178	10.3				2	2	6	3							3	9	1
O75122	O75122	4	4	3	CLIP-associating protein 2	CLASP2	>sp|O75122|CLAP2_HUMAN CLIP-associating protein 2 OS=Homo sapiens GN=CLASP2 PE=1 SV=2	1	4	4	3	1	1	1	3	1	1	1	3	1	1	1	2	4.7	4.7	3.9	141.13	1294	1294	7.33					4				1						1
Q15084	Q15084	18	18	18	Protein disulfide-isomerase A6	PDIA6	>sp|Q15084|PDIA6_HUMAN Protein disulfide-isomerase A6 OS=Homo sapiens GN=PDIA6 PE=1 SV=1	1	18	18	18	15	14	15	16	15	14	15	16	15	14	15	16	46.8	46.8	46.8	48.121	440	440	12.2	1	3	8	6	15	15	14	11	7	3	5	13	9	12	6	4	16	5	26
Q9H0S4	Q9H0S4	3	3	3	Probable ATP-dependent RNA helicase DDX47	DDX47	>sp|Q9H0S4|DDX47_HUMAN Probable ATP-dependent RNA helicase DDX47 OS=Homo sapiens GN=DDX47 PE=1 SV=1	1	3	3	3	2	2	1	2	2	2	1	2	2	2	1	2	11.2	11.2	11.2	50.646	455	455	4.12			4	1	1	2
Q9UHL4	Q9UHL4	3	3	3	Dipeptidyl peptidase 2	DPP7	>sp|Q9UHL4|DPP2_HUMAN Dipeptidyl peptidase 2 OS=Homo sapiens GN=DPP7 PE=1 SV=3	1	3	3	3	3	3	1	2	3	3	1	2	3	3	1	2	10.2	10.2	10.2	54.341	492	492	11.7				4												2	3	1
Q96L93;O43896;Q9H1H9;Q9P2P6	Q96L93;O43896;Q9H1H9;Q9P2P6	2;1;1;1	1;0;0;0	1;0;0;0	Kinesin-like protein KIF16B;Kinesin-like protein KIF1C;Kinesin-like protein KIF13A;StAR-related lipid transfer protein 9	KIF16B;KIF1C;KIF13A;STARD9	>sp|Q96L93|KI16B_HUMAN Kinesin-like protein KIF16B OS=Homo sapiens GN=KIF16B PE=1 SV=2;>sp|O43896|KIF1C_HUMAN Kinesin-like protein KIF1C OS=Homo sapiens GN=KIF1C PE=1 SV=3;>sp|Q9H1H9|KI13A_HUMAN Kinesin-like protein KIF13A OS=Homo sapiens GN=KIF13A PE=1 SV	4	2	1	1	1	1	2	1	0	0	1	1	0	0	1	1	2.6	1.9	1.9	152.01	1317	1317;1103;1805;4700	4				2
Q6Y7W6	Q6Y7W6	11	11	11	PERQ amino acid-rich with GYF domain-containing protein 2	GIGYF2	>sp|Q6Y7W6|GGYF2_HUMAN GRB10-interacting GYF protein 2 OS=Homo sapiens GN=GIGYF2 PE=1 SV=1	1	11	11	11	9	10	10	6	9	10	10	6	9	10	10	6	15.1	15.1	15.1	150.07	1299	1299	9.36		8			3	4	3	2	3	2	6		7	1	6
Q01844	Q01844	6	6	6	RNA-binding protein EWS	EWSR1	>sp|Q01844|EWS_HUMAN RNA-binding protein EWS OS=Homo sapiens GN=EWSR1 PE=1 SV=1	1	6	6	6	5	5	5	5	5	5	5	5	5	5	5	5	13.7	13.7	13.7	68.477	656	656	11.2				2	3	1	1	5	3	2	4				3	4			5
Q9NZL4	Q9NZL4	17	17	17	Hsp70-binding protein 1	HSPBP1	>sp|Q9NZL4|HPBP1_HUMAN Hsp70-binding protein 1 OS=Homo sapiens GN=HSPBP1 PE=1 SV=1	1	17	17	17	17	15	14	14	17	15	14	14	17	15	14	14	82	82	82	39.474	362	362	12.1				16	4	2	2	12	8	11	12	1	10			6	9	13	16
O75821	O75821	8	8	8	Eukaryotic translation initiation factor 3 subunit G	EIF3G	>sp|O75821|EIF3G_HUMAN Eukaryotic translation initiation factor 3 subunit G OS=Homo sapiens GN=EIF3G PE=1 SV=2	1	8	8	8	7	7	7	5	7	7	7	5	7	7	7	5	37.5	37.5	37.5	35.611	320	320	12.3				8	3										12	4	9
P55145	P55145	7	7	7	Mesencephalic astrocyte-derived neurotrophic factor	MANF	>sp|P55145|MANF_HUMAN Mesencephalic astrocyte-derived neurotrophic factor OS=Homo sapiens GN=MANF PE=1 SV=3	1	7	7	7	7	5	5	5	7	5	5	5	7	5	5	5	42.3	42.3	42.3	20.7	182	182	12.6				4	3	1	2	1		1	1			10	5				8
P13667	P13667	27	27	27	Protein disulfide-isomerase A4	PDIA4	>sp|P13667|PDIA4_HUMAN Protein disulfide-isomerase A4 OS=Homo sapiens GN=PDIA4 PE=1 SV=2	1	27	27	27	21	22	20	16	21	22	20	16	21	22	20	16	47.9	47.9	47.9	72.932	645	645	10.6			3	9	13	20	22	2	2			14	7	3	7	4	5	12	12
O14737	O14737	7	7	7	Programmed cell death protein 5	PDCD5	>sp|O14737|PDCD5_HUMAN Programmed cell death protein 5 OS=Homo sapiens GN=PDCD5 PE=1 SV=3	1	7	7	7	5	5	6	4	5	5	6	4	5	5	6	4	53.6	53.6	53.6	14.285	125	125	10.2		1				1	3	8	7	3	4	3				7
Q93009	Q93009	28	28	28	Ubiquitin carboxyl-terminal hydrolase 7	USP7	>sp|Q93009|UBP7_HUMAN Ubiquitin carboxyl-terminal hydrolase 7 OS=Homo sapiens GN=USP7 PE=1 SV=2	1	28	28	28	20	21	20	24	20	21	20	24	20	21	20	24	38.7	38.7	38.7	128.3	1102	1102	11.5			3	6	9	16	19	10	8	8	7	3	10	15	22	13	7	3	7
P83731	P83731	5	5	5	60S ribosomal protein L24	RPL24	>sp|P83731|RL24_HUMAN 60S ribosomal protein L24 OS=Homo sapiens GN=RPL24 PE=1 SV=1	1	5	5	5	5	5	5	5	5	5	5	5	5	5	5	5	26.8	26.8	26.8	17.779	157	157	12.2					2	3	4	5	6	6	7	4	1				15	3
P35579;P12883;P13535;Q9UKX3;Q9Y623;P13533;P12882;P11055;Q9UKX2;A7E2Y1	P35579	112;1;1;1;1;1;1;1;1;1	112;1;1;1;1;1;1;1;1;1	90;0;0;0;0;0;0;0;0;0	Myosin-9	MYH9	>sp|P35579|MYH9_HUMAN Myosin-9 OS=Homo sapiens GN=MYH9 PE=1 SV=4	10	112	112	90	93	80	89	93	93	80	89	93	72	65	72	75	56	56	47	226.53	1960	1960;1935;1937;1938;1939;1939;1939;1940;1941;1941	12.8		2	4	40	43	61	56	21	25	24	22	28	17	43	101	65	60	34	102
Q8N4C8	Q8N4C8	3	3	2	Misshapen-like kinase 1	MINK1	>sp|Q8N4C8|MINK1_HUMAN Misshapen-like kinase 1 OS=Homo sapiens GN=MINK1 PE=1 SV=2	1	3	3	2	2	1	0	2	2	1	0	2	1	0	0	2	3	3	2.4	149.82	1332	1332	11					1							2	2
P58546	P58546	6	6	6	Myotrophin	MTPN	>sp|P58546|MTPN_HUMAN Myotrophin OS=Homo sapiens GN=MTPN PE=1 SV=2	1	6	6	6	5	6	5	5	5	6	5	5	5	6	5	5	66.9	66.9	66.9	12.895	118	118	13.9				2	6	3	3	4	3		1			1					11
P84095	P84095	3	2	2	Rho-related GTP-binding protein RhoG	RHOG	>sp|P84095|RHOG_HUMAN Rho-related GTP-binding protein RhoG OS=Homo sapiens GN=RHOG PE=1 SV=1	1	3	2	2	2	3	1	1	2	2	1	1	2	2	1	1	25.7	19.9	19.9	21.308	191	191	14.9														1	6
Q01813	Q01813	24	24	22	ATP-dependent 6-phosphofructokinase, platelet type	PFKP	>sp|Q01813|PFKAP_HUMAN ATP-dependent 6-phosphofructokinase, platelet type OS=Homo sapiens GN=PFKP PE=1 SV=2	1	24	24	22	20	17	20	16	20	17	20	16	18	16	18	14	40.2	40.2	36.6	85.595	784	784	10.3				2	26	12	12	15	15	9	11	2		4	30	8	4	6
Q9NPD8	Q9NPD8	6	6	6	Ubiquitin-conjugating enzyme E2 T	UBE2T	>sp|Q9NPD8|UBE2T_HUMAN Ubiquitin-conjugating enzyme E2 T OS=Homo sapiens GN=UBE2T PE=1 SV=1	1	6	6	6	6	6	6	2	6	6	6	2	6	6	6	2	48.2	48.2	48.2	22.521	197	197	9.96				4		3	3	3	2				3		3		4
Q6IN85	Q6IN85	4	4	3	Serine/threonine-protein phosphatase 4 regulatory subunit 3A	SMEK1	>sp|Q6IN85|P4R3A_HUMAN Serine/threonine-protein phosphatase 4 regulatory subunit 3A OS=Homo sapiens GN=PPP4R3A PE=1 SV=1	1	4	4	3	4	2	3	2	4	2	3	2	3	1	2	2	8.3	8.3	7.2	95.367	833	833	7.44				4	3	2	1			3	1			2
Q9ULX6	Q9ULX6	3	3	3	A-kinase anchor protein 8-like	AKAP8L	>sp|Q9ULX6|AKP8L_HUMAN A-kinase anchor protein 8-like OS=Homo sapiens GN=AKAP8L PE=1 SV=3	1	3	3	3	2	2	1	2	2	2	1	2	2	2	1	2	7.1	7.1	7.1	71.648	646	646	13.3												3	3					1
O75674	O75674	2	2	2	TOM1-like protein 1	TOM1L1	>sp|O75674|TM1L1_HUMAN TOM1-like protein 1 OS=Homo sapiens GN=TOM1L1 PE=1 SV=2	1	2	2	2	2	2	2	0	2	2	2	0	2	2	2	0	12.6	12.6	12.6	52.988	476	476	13.5												3			3
O15126	O15126	3	3	3	Secretory carrier-associated membrane protein 1	SCAMP1	>sp|O15126|SCAM1_HUMAN Secretory carrier-associated membrane protein 1 OS=Homo sapiens GN=SCAMP1 PE=1 SV=2	1	3	3	3	2	1	2	2	2	1	2	2	2	1	2	2	18.6	18.6	18.6	37.92	338	338	4.77			5		6			1	1
Q9UI12	Q9UI12	4	4	4	V-type proton ATPase subunit H	ATP6V1H	>sp|Q9UI12|VATH_HUMAN V-type proton ATPase subunit H OS=Homo sapiens GN=ATP6V1H PE=1 SV=1	1	4	4	4	4	4	2	2	4	4	2	2	4	4	2	2	12.4	12.4	12.4	55.882	483	483	9.13				2				3	4	1	2	2	1
Q96AE4	Q96AE4	18	17	16	Far upstream element-binding protein 1	FUBP1	>sp|Q96AE4|FUBP1_HUMAN Far upstream element-binding protein 1 OS=Homo sapiens GN=FUBP1 PE=1 SV=3	1	18	17	16	16	15	17	14	15	14	16	13	15	14	16	12	41.5	40.4	39	67.56	644	644	10.9				14	4	18	16	3	2		3			19	8	12	6		8
O75607	O75607	3	3	3	Nucleoplasmin-3	NPM3	>sp|O75607|NPM3_HUMAN Nucleoplasmin-3 OS=Homo sapiens GN=NPM3 PE=1 SV=3	1	3	3	3	2	3	3	3	2	3	3	3	2	3	3	3	32.6	32.6	32.6	19.343	178	178	5.47	4	4		2	1									3	1
O43670	O43670	4	4	4	BUB3-interacting and GLEBS motif-containing protein ZNF207	ZNF207	>sp|O43670|ZN207_HUMAN BUB3-interacting and GLEBS motif-containing protein ZNF207 OS=Homo sapiens GN=ZNF207 PE=1 SV=1	1	4	4	4	2	3	4	4	2	3	4	4	2	3	4	4	10.5	10.5	10.5	50.75	478	478	15.7												2	8			3		8
Q13131;P54646	Q13131	7;1	7;1	7;1	5-AMP-activated protein kinase catalytic subunit alpha-1	PRKAA1	>sp|Q13131|AAPK1_HUMAN 5-AMP-activated protein kinase catalytic subunit alpha-1 OS=Homo sapiens GN=PRKAA1 PE=1 SV=4	2	7	7	7	7	6	6	5	7	6	6	5	7	6	6	5	15.9	15.9	15.9	64.009	559	559;552	8.84				2	2	8	8		5	5	2	1							4
P18440	P18440	2	2	2	Arylamine N-acetyltransferase 1	NAT1	>sp|P18440|ARY1_HUMAN Arylamine N-acetyltransferase 1 OS=Homo sapiens GN=NAT1 PE=1 SV=2	1	2	2	2	1	1	2	0	1	1	2	0	1	1	2	0	12.8	12.8	12.8	33.898	290	290	10.4									1	2	1	1
Q5T8D3	Q5T8D3	4	4	4	Acyl-CoA-binding domain-containing protein 5	ACBD5	>sp|Q5T8D3|ACBD5_HUMAN Acyl-CoA-binding domain-containing protein 5 OS=Homo sapiens GN=ACBD5 PE=1 SV=1	1	4	4	4	2	2	2	1	2	2	2	1	2	2	2	1	10.5	10.5	10.5	60.091	534	534	14.1											1			4	1		1
P19634	P19634	3	3	3	Sodium/hydrogen exchanger 1	SLC9A1	>sp|P19634|SL9A1_HUMAN Sodium/hydrogen exchanger 1 OS=Homo sapiens GN=SLC9A1 PE=1 SV=2	1	3	3	3	3	3	2	1	3	3	2	1	3	3	2	1	6	6	6	90.762	815	815	13.4				2										3	1	6
Q15233	Q15233	14	13	13	Non-POU domain-containing octamer-binding protein	NONO	>sp|Q15233|NONO_HUMAN Non-POU domain-containing octamer-binding protein OS=Homo sapiens GN=NONO PE=1 SV=4	1	14	13	13	12	9	9	12	11	8	8	11	11	8	8	11	35.5	33.8	33.8	54.231	471	471	10.2		1	1	3	11	10	11	17	15	7	11	4	3	2	8	5	6	2	3
O95817	O95817	12	12	12	BAG family molecular chaperone regulator 3	BAG3	>sp|O95817|BAG3_HUMAN BAG family molecular chaperone regulator 3 OS=Homo sapiens GN=BAG3 PE=1 SV=3	1	12	12	12	10	11	11	10	10	11	11	10	10	11	11	10	43.8	43.8	43.8	61.594	575	575	9.76			8	7	7	4	4	4	2	3	2	4	4	1	3	4			10
O43760	O43760	5	5	5	Synaptogyrin-2	SYNGR2	>sp|O43760|SNG2_HUMAN Synaptogyrin-2 OS=Homo sapiens GN=SYNGR2 PE=1 SV=1	1	5	5	5	3	3	3	4	3	3	3	4	3	3	3	4	20.5	20.5	20.5	24.81	224	224	6.73		3	2	2	1	1				1		5
Q9Y4G6	Q9Y4G6	10	5	5	Talin-2	TLN2	>sp|Q9Y4G6|TLN2_HUMAN Talin-2 OS=Homo sapiens GN=TLN2 PE=1 SV=4	1	10	5	5	8	6	4	5	4	2	2	2	4	2	2	2	5.9	3.7	3.7	271.61	2542	2542	8.2			4	2									2					2
P53990	P53990	4	4	4	IST1 homolog	IST1	>sp|P53990|IST1_HUMAN IST1 homolog OS=Homo sapiens GN=IST1 PE=1 SV=1	1	4	4	4	3	2	2	2	3	2	2	2	3	2	2	2	27.2	27.2	27.2	39.75	364	364	7.67		3	1					1		1				3
Q14CX7	Q14CX7	12	12	12	N-alpha-acetyltransferase 25, NatB auxiliary subunit	NAA25	>sp|Q14CX7|NAA25_HUMAN N-alpha-acetyltransferase 25, NatB auxiliary subunit OS=Homo sapiens GN=NAA25 PE=1 SV=1	1	12	12	12	9	10	8	7	9	10	8	7	9	10	8	7	14.5	14.5	14.5	112.29	972	972	13.7				2				2	2	2	3	3		4	5	9	3	5
P61289	P61289	7	7	7	Proteasome activator complex subunit 3	PSME3	>sp|P61289|PSME3_HUMAN Proteasome activator complex subunit 3 OS=Homo sapiens GN=PSME3 PE=1 SV=1	1	7	7	7	7	4	6	6	7	4	6	6	7	4	6	6	32.7	32.7	32.7	29.506	254	254	9.77		1		1	6	8	8	4	5	8	7	1				7	4
Q15637	Q15637	9	9	9	Splicing factor 1	SF1	>sp|Q15637|SF01_HUMAN Splicing factor 1 OS=Homo sapiens GN=SF1 PE=1 SV=4	1	9	9	9	7	6	5	7	7	6	5	7	7	6	5	7	21.8	21.8	21.8	68.329	639	639	11.7	2	3		3	2	1	1			4	3	2	3					8	7
Q6PI78	Q6PI78	3	3	3	Transmembrane protein 65	TMEM65	>sp|Q6PI78|TMM65_HUMAN Transmembrane protein 65 OS=Homo sapiens GN=TMEM65 PE=1 SV=2	1	3	3	3	2	1	0	3	2	1	0	3	2	1	0	3	15.4	15.4	15.4	25.498	240	240	8.56					1	4	2										2
Q9NXR7	Q9NXR7	5	5	5	BRCA1-A complex subunit BRE	BRE	>sp|Q9NXR7|BABA2_HUMAN BRISC and BRCA1-A complex member 2 OS=Homo sapiens GN=BABAM2 PE=1 SV=2	1	5	5	5	4	4	4	3	4	4	4	3	4	4	4	3	21.7	21.7	21.7	43.551	383	383	9.63		1			3	4	3					3	1					4
O43491	O43491	20	20	18	Band 4.1-like protein 2	EPB41L2	>sp|O43491|E41L2_HUMAN Band 4.1-like protein 2 OS=Homo sapiens GN=EPB41L2 PE=1 SV=1	1	20	20	18	17	12	11	14	17	12	11	14	15	11	11	13	27.5	27.5	25.6	112.59	1005	1005	9		5		4	8	8	10	4	4	1	2	7	7			5	2		3
P60900	P60900	11	11	11	Proteasome subunit alpha type-6	PSMA6	>sp|P60900|PSA6_HUMAN Proteasome subunit alpha type-6 OS=Homo sapiens GN=PSMA6 PE=1 SV=1	1	11	11	11	8	8	7	8	8	8	7	8	8	8	7	8	48	48	48	27.399	246	246	10.3				2	5	6	9	5	5		1				2	9		4	1
P54578	P54578	13	13	13	Ubiquitin carboxyl-terminal hydrolase 14	USP14	>sp|P54578|UBP14_HUMAN Ubiquitin carboxyl-terminal hydrolase 14 OS=Homo sapiens GN=USP14 PE=1 SV=3	1	13	13	13	9	10	9	9	9	10	9	9	9	10	9	9	41.9	41.9	41.9	56.068	494	494	11.8				2	3	5	4	4	3	1	3	21	10	3	2	6	3	1
O43809	O43809	10	10	10	Cleavage and polyadenylation specificity factor subunit 5	NUDT21	>sp|O43809|CPSF5_HUMAN Cleavage and polyadenylation specificity factor subunit 5 OS=Homo sapiens GN=NUDT21 PE=1 SV=1	1	10	10	10	10	9	9	8	10	9	9	8	10	9	9	8	58.1	58.1	58.1	26.227	227	227	13.4				9	2	1	1	4	3	1	1		5	1	11	11	8	3	5
Q13586	Q13586	2	2	2	Stromal interaction molecule 1	STIM1	>sp|Q13586|STIM1_HUMAN Stromal interaction molecule 1 OS=Homo sapiens GN=STIM1 PE=1 SV=3	1	2	2	2	1	1	0	1	1	1	0	1	1	1	0	1	2.3	2.3	2.3	77.422	685	685	6.75		1						2	1
P54619;Q9UGJ0	P54619	8;1	8;1	8;1	5-AMP-activated protein kinase subunit gamma-1	PRKAG1	>sp|P54619|AAKG1_HUMAN 5-AMP-activated protein kinase subunit gamma-1 OS=Homo sapiens GN=PRKAG1 PE=1 SV=1	2	8	8	8	6	5	5	7	6	5	5	7	6	5	5	7	38.4	38.4	38.4	37.579	331	331;569	8.17			4		7	9	8	4	1	1	1	2	7	2	2
Q7L2H7	Q7L2H7	15	15	15	Eukaryotic translation initiation factor 3 subunit M	EIF3M	>sp|Q7L2H7|EIF3M_HUMAN Eukaryotic translation initiation factor 3 subunit M OS=Homo sapiens GN=EIF3M PE=1 SV=1	1	15	15	15	12	13	10	9	12	13	10	9	12	13	10	9	54.8	54.8	54.8	42.502	374	374	12	4	3		3	1	2	2	5	4	6	6	4	2	1		3		8	12
Q9Y4E8;P51784	Q9Y4E8	15;1	15;1	14;0	Ubiquitin carboxyl-terminal hydrolase 15	USP15	>sp|Q9Y4E8|UBP15_HUMAN Ubiquitin carboxyl-terminal hydrolase 15 OS=Homo sapiens GN=USP15 PE=1 SV=3	2	15	15	14	13	9	9	8	13	9	9	8	12	8	8	8	21.9	21.9	21	112.42	981	981;963	11	3			5	1	1	2	2	4	4	4	8	5		5	2	2	4	2
P62879;Q9HAV0	P62879	11;3	8;2	8;2	Guanine nucleotide-binding protein G(I)/G(S)/G(T) subunit beta-2	GNB2	>sp|P62879|GBB2_HUMAN Guanine nucleotide-binding protein G(I)/G(S)/G(T) subunit beta-2 OS=Homo sapiens GN=GNB2 PE=1 SV=3	2	11	8	8	8	9	6	10	5	6	5	7	5	6	5	7	40	26.8	26.8	37.331	340	340;340	8		3		3	1	7	7	2	2					2	4
P56537	P56537	7	7	7	Eukaryotic translation initiation factor 6	EIF6	>sp|P56537|IF6_HUMAN Eukaryotic translation initiation factor 6 OS=Homo sapiens GN=EIF6 PE=1 SV=1	1	7	7	7	7	6	6	6	7	6	6	6	7	6	6	6	56.7	56.7	56.7	26.599	245	245	11.1		2		6		6	5	6	4		1	1	3	2	11	2			8
P40855	P40855	6	6	6	Peroxisomal biogenesis factor 19	PEX19	>sp|P40855|PEX19_HUMAN Peroxisomal biogenesis factor 19 OS=Homo sapiens GN=PEX19 PE=1 SV=1	1	6	6	6	4	3	4	6	4	3	4	6	4	3	4	6	44.1	44.1	44.1	32.806	299	299	4.43			7	12	7	1								1
Q14C86	Q14C86	13	13	13	GTPase-activating protein and VPS9 domain-containing protein 1	GAPVD1	>sp|Q14C86|GAPD1_HUMAN GTPase-activating protein and VPS9 domain-containing protein 1 OS=Homo sapiens GN=GAPVD1 PE=1 SV=2	1	13	13	13	4	9	5	7	4	9	5	7	4	9	5	7	12.1	12.1	12.1	164.98	1478	1478	11				1		5	2	2	1	2	1	1		7	4	1		1
O95983	O95983	5	5	5	Methyl-CpG-binding domain protein 3	MBD3	>sp|O95983|MBD3_HUMAN Methyl-CpG-binding domain protein 3 OS=Homo sapiens GN=MBD3 PE=1 SV=1	1	5	5	5	2	2	1	5	2	2	1	5	2	2	1	5	30.2	30.2	30.2	32.844	291	291	9.41						5	3	4	2										1
Q9Y4W6	Q9Y4W6	5	5	4	AFG3-like protein 2	AFG3L2	>sp|Q9Y4W6|AFG32_HUMAN AFG3-like protein 2 OS=Homo sapiens GN=AFG3L2 PE=1 SV=2	1	5	5	4	2	3	1	4	2	3	1	4	1	3	1	3	8	8	7	88.583	797	797	8.53						3	2	4	4					2
Q6YP21	Q6YP21	5	5	5	Kynurenine--oxoglutarate transaminase 3	CCBL2	>sp|Q6YP21|KAT3_HUMAN Kynurenine--oxoglutarate transaminase 3 OS=Homo sapiens GN=KYAT3 PE=1 SV=1	1	5	5	5	4	4	4	4	4	4	4	4	4	4	4	4	16.5	16.5	16.5	51.4	454	454	9.14				4		2	3			5	4					2	1
Q9HC35	Q9HC35	7	7	7	Echinoderm microtubule-associated protein-like 4	EML4	>sp|Q9HC35|EMAL4_HUMAN Echinoderm microtubule-associated protein-like 4 OS=Homo sapiens GN=EML4 PE=1 SV=3	1	7	7	7	6	5	4	4	6	5	4	4	6	5	4	4	7.6	7.6	7.6	108.91	981	981	9.75	1	3		6								3	1	5	2			3
P19388	P19388	3	3	3	DNA-directed RNA polymerases I, II, and III subunit RPABC1	POLR2E	>sp|P19388|RPAB1_HUMAN DNA-directed RNA polymerases I, II, and III subunit RPABC1 OS=Homo sapiens GN=POLR2E PE=1 SV=4	1	3	3	3	3	2	0	1	3	2	0	1	3	2	0	1	23.8	23.8	23.8	24.551	210	210	9.83	1	1			1												3
P43034	P43034	11	11	11	Platelet-activating factor acetylhydrolase IB subunit alpha	PAFAH1B1	>sp|P43034|LIS1_HUMAN Platelet-activating factor acetylhydrolase IB subunit alpha OS=Homo sapiens GN=PAFAH1B1 PE=1 SV=2	1	11	11	11	8	8	7	10	8	8	7	10	8	8	7	10	37.1	37.1	37.1	46.637	410	410	12.7					5	2	1	1	4	10	8	2	1		9	5
P49815	P49815	3	3	3	Tuberin	TSC2	>sp|P49815|TSC2_HUMAN Tuberin OS=Homo sapiens GN=TSC2 PE=1 SV=2	1	3	3	3	3	2	3	2	3	2	3	2	3	2	3	2	3.8	3.8	3.8	200.61	1807	1807	6.8		4			3										3
Q9H7Z7	Q9H7Z7	7	7	7	Prostaglandin E synthase 2;Prostaglandin E synthase 2 truncated form	PTGES2	>sp|Q9H7Z7|PGES2_HUMAN Prostaglandin E synthase 2 OS=Homo sapiens GN=PTGES2 PE=1 SV=1	1	7	7	7	5	6	5	7	5	6	5	7	5	6	5	7	34.2	34.2	34.2	41.943	377	377	13.1					1	4	4		1	2	1	3	1	1		4	1	12
Q9HBM1	Q9HBM1	2	2	2	Kinetochore protein Spc25	SPC25	>sp|Q9HBM1|SPC25_HUMAN Kinetochore protein Spc25 OS=Homo sapiens GN=SPC25 PE=1 SV=1	1	2	2	2	2	1	0	1	2	1	0	1	2	1	0	1	9.8	9.8	9.8	26.152	224	224	2.5	2	3					1
Q7Z7G8	Q7Z7G8	2	2	2	Vacuolar protein sorting-associated protein 13B	VPS13B	>sp|Q7Z7G8|VP13B_HUMAN Vacuolar protein sorting-associated protein 13B OS=Homo sapiens GN=VPS13B PE=1 SV=2	1	2	2	2	1	1	1	1	1	1	1	1	1	1	1	1	0.6	0.6	0.6	448.66	4022	4022	10								2	2	1	1				1
Q9UN86	Q9UN86	5	3	3	Ras GTPase-activating protein-binding protein 2	G3BP2	>sp|Q9UN86|G3BP2_HUMAN Ras GTPase-activating protein-binding protein 2 OS=Homo sapiens GN=G3BP2 PE=1 SV=2	1	5	3	3	2	5	4	3	1	3	2	2	1	3	2	2	10.2	7.5	7.5	54.12	482	482	12.6					1	1	2									1		4
Q8TCG1	Q8TCG1	3	3	3	Protein CIP2A	KIAA1524	>sp|Q8TCG1|CIP2A_HUMAN Protein CIP2A OS=Homo sapiens GN=KIAA1524 PE=1 SV=2	1	3	3	3	1	1	2	0	1	1	2	0	1	1	2	0	6.1	6.1	6.1	102.18	905	905	8.2				3							1							1
Q5T4S7	Q5T4S7	59	59	59	E3 ubiquitin-protein ligase UBR4	UBR4	>sp|Q5T4S7|UBR4_HUMAN E3 ubiquitin-protein ligase UBR4 OS=Homo sapiens GN=UBR4 PE=1 SV=1	1	59	59	59	45	39	33	38	45	39	33	38	45	39	33	38	20.4	20.4	20.4	573.83	5183	5183	11.5			1	23	13	8	9	9	9	14	19	18	9	16	11	13	10	14	9
Q86Y56	Q86Y56	7	7	7	Dynein assembly factor 5, axonemal	DNAAF5	>sp|Q86Y56|DAAF5_HUMAN Dynein assembly factor 5, axonemal OS=Homo sapiens GN=DNAAF5 PE=1 SV=4	1	7	7	7	7	7	5	2	7	7	5	2	7	7	5	2	13.9	13.9	13.9	93.52	855	855	9.85			5			4	6	1	1	2	2	3		4	1	3
Q9HA77	Q9HA77	3	3	3	Probable cysteine--tRNA ligase, mitochondrial	CARS2	>sp|Q9HA77|SYCM_HUMAN Probable cysteine--tRNA ligase, mitochondrial OS=Homo sapiens GN=CARS2 PE=1 SV=1	1	3	3	3	3	2	3	2	3	2	3	2	3	2	3	2	11.3	11.3	11.3	62.223	564	564	7.76				2	3	3	5							4
Q9HCS7	Q9HCS7	6	6	6	Pre-mRNA-splicing factor SYF1	XAB2	>sp|Q9HCS7|SYF1_HUMAN Pre-mRNA-splicing factor SYF1 OS=Homo sapiens GN=XAB2 PE=1 SV=2	1	6	6	6	6	6	4	1	6	6	4	1	6	6	4	1	9.2	9.2	9.2	100.01	855	855	10.1						2	2	5	4	1	4	3					3
Q92879;O95319	Q92879	4;1	4;1	4;1	CUGBP Elav-like family member 1	CELF1	>sp|Q92879|CELF1_HUMAN CUGBP Elav-like family member 1 OS=Homo sapiens GN=CELF1 PE=1 SV=2	2	4	4	4	3	4	4	3	3	4	4	3	3	4	4	3	10.5	10.5	10.5	52.063	486	486;508	10.7								4	4	4	4	1			3	1
O14773	O14773	3	3	3	Tripeptidyl-peptidase 1	TPP1	>sp|O14773|TPP1_HUMAN Tripeptidyl-peptidase 1 OS=Homo sapiens GN=TPP1 PE=1 SV=2	1	3	3	3	2	2	2	3	2	2	2	3	2	2	2	3	9.8	9.8	9.8	61.247	563	563	14.1												6	2			2	4
P57678	P57678	7	7	7	Gem-associated protein 4	GEMIN4	>sp|P57678|GEMI4_HUMAN Gem-associated protein 4 OS=Homo sapiens GN=GEMIN4 PE=1 SV=2	1	7	7	7	5	3	6	4	5	3	6	4	5	3	6	4	7.7	7.7	7.7	120.04	1058	1058	13.2				1	1	4	2	1	1		1				7			6	5
Q02750	Q02750	9	9	3	Dual specificity mitogen-activated protein kinase kinase 1	MAP2K1	>sp|Q02750|MP2K1_HUMAN Dual specificity mitogen-activated protein kinase kinase 1 OS=Homo sapiens GN=MAP2K1 PE=1 SV=2	1	9	9	3	6	6	7	7	6	6	7	7	2	2	2	2	31.8	31.8	15.5	43.439	393	393	11.5				3	9	4	6		1						8	1	7	4
Q15907	Q15907	10	10	2	Ras-related protein Rab-11B	RAB11B	>sp|Q15907|RB11B_HUMAN Ras-related protein Rab-11B OS=Homo sapiens GN=RAB11B PE=1 SV=4	1	10	10	2	8	9	7	8	8	9	7	8	1	1	2	2	53.7	53.7	13.3	24.488	218	218	9.83				1	6	12	9	5	5	5	7	3	3		8	2
Q9C0C2	Q9C0C2	16	16	16	182 kDa tankyrase-1-binding protein	TNKS1BP1	>sp|Q9C0C2|TB182_HUMAN 182 kDa tankyrase-1-binding protein OS=Homo sapiens GN=TNKS1BP1 PE=1 SV=4	1	16	16	16	13	11	10	8	13	11	10	8	13	11	10	8	14.5	14.5	14.5	181.79	1729	1729	8.86				10	2	10	5	1	1	3	2		4	5	5	2
Q9BQ52	Q9BQ52	18	18	18	Zinc phosphodiesterase ELAC protein 2	ELAC2	>sp|Q9BQ52|RNZ2_HUMAN Zinc phosphodiesterase ELAC protein 2 OS=Homo sapiens GN=ELAC2 PE=1 SV=2	1	18	18	18	16	11	11	11	16	11	11	11	16	11	11	11	36.6	36.6	36.6	92.218	826	826	10.9		1	11	4	1	2	1	1	1	6	3	5	9		3	3	2	8	3
Q9BZK7	Q9BZK7	8	8	6	F-box-like/WD repeat-containing protein TBL1XR1	TBL1XR1	>sp|Q9BZK7|TBL1R_HUMAN F-box-like/WD repeat-containing protein TBL1XR1 OS=Homo sapiens GN=TBL1XR1 PE=1 SV=1	1	8	8	6	5	5	6	8	5	5	6	8	4	4	5	6	25.5	25.5	16.7	55.594	514	514	10.2		4			4	3	4							7	11
P21283	P21283	3	3	3	V-type proton ATPase subunit C 1	ATP6V1C1	>sp|P21283|VATC1_HUMAN V-type proton ATPase subunit C 1 OS=Homo sapiens GN=ATP6V1C1 PE=1 SV=4	1	3	3	3	0	2	1	2	0	2	1	2	0	2	1	2	15.2	15.2	15.2	43.941	382	382	10.4					1			1					3
Q9H9B4	Q9H9B4	10	10	9	Sideroflexin-1	SFXN1	>sp|Q9H9B4|SFXN1_HUMAN Sideroflexin-1 OS=Homo sapiens GN=SFXN1 PE=1 SV=4	1	10	10	9	8	5	8	6	8	5	8	6	7	5	7	5	53.4	53.4	47.5	35.619	322	322	6.25		1	6	11	6	14	11	1	1								2	1
Q9Y266	Q9Y266	13	13	13	Nuclear migration protein nudC	NUDC	>sp|Q9Y266|NUDC_HUMAN Nuclear migration protein nudC OS=Homo sapiens GN=NUDC PE=1 SV=1	1	13	13	13	9	9	7	10	9	9	7	10	9	9	7	10	53.2	53.2	53.2	38.242	331	331	12.1				2	3	13	12	5	6						1	8	6		15
Q9H845	Q9H845	5	5	5	Acyl-CoA dehydrogenase family member 9, mitochondrial	ACAD9	>sp|Q9H845|ACAD9_HUMAN Acyl-CoA dehydrogenase family member 9, mitochondrial OS=Homo sapiens GN=ACAD9 PE=1 SV=1	1	5	5	5	3	3	5	4	3	3	5	4	3	3	5	4	16.4	16.4	16.4	68.76	621	621	7.64				1	3	4	8	1	1				4
Q9HB71	Q9HB71	15	15	15	Calcyclin-binding protein	CACYBP	>sp|Q9HB71|CYBP_HUMAN Calcyclin-binding protein OS=Homo sapiens GN=CACYBP PE=1 SV=2	1	15	15	15	14	13	13	14	14	13	13	14	14	13	13	14	64.9	64.9	64.9	26.21	228	228	13.4				2	3	2	3	6	6	15	14	8	14	11	3	7	31	11	2
P28340	P28340	11	11	11	DNA polymerase delta catalytic subunit	POLD1	>sp|P28340|DPOD1_HUMAN DNA polymerase delta catalytic subunit OS=Homo sapiens GN=POLD1 PE=1 SV=2	1	11	11	11	8	9	8	7	8	9	8	7	8	9	8	7	14.5	14.5	14.5	123.63	1107	1107	11.7						8	9					3	1	3	1	10	6
P52565	P52565	9	9	9	Rho GDP-dissociation inhibitor 1	ARHGDIA	>sp|P52565|GDIR1_HUMAN Rho GDP-dissociation inhibitor 1 OS=Homo sapiens GN=ARHGDIA PE=1 SV=3	1	9	9	9	8	7	8	8	8	7	8	8	8	7	8	8	67.6	67.6	67.6	23.207	204	204	11.5			3	6	4	4	4	8	8	4	4	4	4	3	12	13		8	2
Q92805	Q92805	2	2	2	Golgin subfamily A member 1	GOLGA1	>sp|Q92805|GOGA1_HUMAN Golgin subfamily A member 1 OS=Homo sapiens GN=GOLGA1 PE=1 SV=3	1	2	2	2	2	1	0	0	2	1	0	0	2	1	0	0	3.5	3.5	3.5	88.183	767	767	16.7												1							2
Q92945	Q92945	19	19	18	Far upstream element-binding protein 2	KHSRP	>sp|Q92945|FUBP2_HUMAN Far upstream element-binding protein 2 OS=Homo sapiens GN=KHSRP PE=1 SV=4	1	19	19	18	17	18	17	19	17	18	17	19	16	17	16	18	38.3	38.3	36.3	73.114	711	711	9.89				12	12	21	18	11	12		3	4	4	29	9		1	12
P56192	P56192	27	27	27	Methionine--tRNA ligase, cytoplasmic	MARS	>sp|P56192|SYMC_HUMAN Methionine--tRNA ligase, cytoplasmic OS=Homo sapiens GN=MARS PE=1 SV=2	1	27	27	27	22	18	17	24	22	18	17	24	22	18	17	24	46.6	46.6	46.6	101.11	900	900	12				8	4	15	13	3	7	4	4	13	5	15	9	14	4	5	13
Q6NXS1;P41236	Q6NXS1;P41236	3;3	3;3	3;3	Protein phosphatase inhibitor 2-like protein 3;Protein phosphatase inhibitor 2	PPP1R2P3;PPP1R2	>sp|Q6NXS1|IPP2M_HUMAN Protein phosphatase inhibitor 2-like protein 3 OS=Homo sapiens GN=PPP1R2P3 PE=1 SV=1;>sp|P41236|IPP2_HUMAN Protein phosphatase inhibitor 2 OS=Homo sapiens GN=PPP1R2 PE=1 SV=2	2	3	3	3	2	2	2	2	2	2	2	2	2	2	2	2	12.7	12.7	12.7	23.048	205	205;205	14.1						3	2										7	3
O43776	O43776	23	23	23	Asparagine--tRNA ligase, cytoplasmic	NARS	>sp|O43776|SYNC_HUMAN Asparagine--tRNA ligase, cytoplasmic OS=Homo sapiens GN=NARS PE=1 SV=1	1	23	23	23	16	14	14	20	16	14	14	20	16	14	14	20	48.4	48.4	48.4	62.942	548	548	11.3				14	3	8	4	6	2	11	9	10	5	3	7	7	13	1
Q8TDN6	Q8TDN6	3	3	3	Ribosome biogenesis protein BRX1 homolog	BRIX1	>sp|Q8TDN6|BRX1_HUMAN Ribosome biogenesis protein BRX1 homolog OS=Homo sapiens GN=BRIX1 PE=1 SV=2	1	3	3	3	2	1	1	2	2	1	1	2	2	1	1	2	8.8	8.8	8.8	41.401	353	353	9.29						2		1	2		1					1
Q15363	Q15363	4	4	4	Transmembrane emp24 domain-containing protein 2	TMED2	>sp|Q15363|TMED2_HUMAN Transmembrane emp24 domain-containing protein 2 OS=Homo sapiens GN=TMED2 PE=1 SV=1	1	4	4	4	4	3	3	3	4	3	3	3	4	3	3	3	30.8	30.8	30.8	22.761	201	201	16.7					1	1	1	1	1		1	1				4	17	8	9
Q8NHQ9	Q8NHQ9	2	2	2	ATP-dependent RNA helicase DDX55	DDX55	>sp|Q8NHQ9|DDX55_HUMAN ATP-dependent RNA helicase DDX55 OS=Homo sapiens GN=DDX55 PE=1 SV=3	1	2	2	2	1	2	1	0	1	2	1	0	1	2	1	0	6.5	6.5	6.5	68.546	600	600	11.9										3	3
Q9UK76	Q9UK76	5	5	5	Hematological and neurological expressed 1 protein;Hematological and neurological expressed 1 protein, N-terminally processed	HN1	>sp|Q9UK76|JUPI1_HUMAN Jupiter microtubule associated homolog 1 OS=Homo sapiens GN=JPT1 PE=1 SV=3	1	5	5	5	4	5	3	4	4	5	3	4	4	5	3	4	64.9	64.9	64.9	16.014	154	154	13.3						5	5						2	4	1		2	8	1
P09525	P09525	19	19	19	Annexin A4	ANXA4	>sp|P09525|ANXA4_HUMAN Annexin A4 OS=Homo sapiens GN=ANXA4 PE=1 SV=4	1	19	19	19	15	13	16	15	15	13	16	15	15	13	16	15	62.1	62.1	62.1	35.882	319	319	10.1		2	1	4	5	12	14	9	9	12	10	1	4	4	5	5
P86791;P86790	P86791;P86790	2;2	2;2	2;2	Vacuolar fusion protein CCZ1 homolog;Vacuolar fusion protein CCZ1 homolog B	CCZ1;CCZ1B	>sp|P86791|CCZ1_HUMAN Vacuolar fusion protein CCZ1 homolog OS=Homo sapiens GN=CCZ1 PE=1 SV=1;>sp|P86790|CCZ1B_HUMAN Vacuolar fusion protein CCZ1 homolog B OS=Homo sapiens GN=CCZ1B PE=1 SV=1	2	2	2	2	1	2	1	1	1	2	1	1	1	2	1	1	6.2	6.2	6.2	55.866	482	482;482	2		5
O95487	O95487	10	10	10	Protein transport protein Sec24B	SEC24B	>sp|O95487|SC24B_HUMAN Protein transport protein Sec24B OS=Homo sapiens GN=SEC24B PE=1 SV=2	1	10	10	10	9	6	10	7	9	6	10	7	9	6	10	7	12.9	12.9	12.9	137.42	1268	1268	10.6					5	3	3	7	10	3	4	5	1		8	3	4
O95685	O95685	4	4	4	Protein phosphatase 1 regulatory subunit 3D	PPP1R3D	>sp|O95685|PPR3D_HUMAN Protein phosphatase 1 regulatory subunit 3D OS=Homo sapiens GN=PPP1R3D PE=1 SV=1	1	4	4	4	3	3	3	3	3	3	3	3	3	3	3	3	21.1	21.1	21.1	32.559	299	299	10.7				2					1	4	1		3	2	1
Q3SXM5	Q3SXM5	2	2	2	Inactive hydroxysteroid dehydrogenase-like protein 1	HSDL1	>sp|Q3SXM5|HSDL1_HUMAN Inactive hydroxysteroid dehydrogenase-like protein 1 OS=Homo sapiens GN=HSDL1 PE=1 SV=3	1	2	2	2	2	1	2	2	2	1	2	2	2	1	2	2	10.9	10.9	10.9	37.001	330	330	5.88	1	4										1	2
Q2TAY7	Q2TAY7	5	5	5	WD40 repeat-containing protein SMU1;WD40 repeat-containing protein SMU1, N-terminally processed	SMU1	>sp|Q2TAY7|SMU1_HUMAN WD40 repeat-containing protein SMU1 OS=Homo sapiens GN=SMU1 PE=1 SV=2	1	5	5	5	4	4	4	3	4	4	4	3	4	4	4	3	12.1	12.1	12.1	57.543	513	513	10.7		2		4			2	1	1							2	6	1
Q16576	Q16576	14	14	10	Histone-binding protein RBBP7	RBBP7	>sp|Q16576|RBBP7_HUMAN Histone-binding protein RBBP7 OS=Homo sapiens GN=RBBP7 PE=1 SV=1	1	14	14	10	13	13	13	13	13	13	13	13	9	9	9	9	68.9	68.9	63.3	47.82	425	425	16								1	3	10	7	6				10	8	17	24
O43570	O43570	7	7	7	Carbonic anhydrase 12	CA12	>sp|O43570|CAH12_HUMAN Carbonic anhydrase 12 OS=Homo sapiens GN=CA12 PE=1 SV=1	1	7	7	7	6	6	6	4	6	6	6	4	6	6	6	4	29.4	29.4	29.4	39.45	354	354	12.2					2	1	1		2	9	5	8			11	7
P22695	P22695	14	14	14	Cytochrome b-c1 complex subunit 2, mitochondrial	UQCRC2	>sp|P22695|QCR2_HUMAN Cytochrome b-c1 complex subunit 2, mitochondrial OS=Homo sapiens GN=UQCRC2 PE=1 SV=3	1	14	14	14	12	12	11	10	12	12	11	10	12	12	11	10	53.9	53.9	53.9	48.442	453	453	12.2				7	2	8	7	9	6		4			3	8	5	7	16	4
P20674	P20674	7	7	7	Cytochrome c oxidase subunit 5A, mitochondrial	COX5A	>sp|P20674|COX5A_HUMAN Cytochrome c oxidase subunit 5A, mitochondrial OS=Homo sapiens GN=COX5A PE=1 SV=2	1	7	7	7	7	6	6	6	7	6	6	6	7	6	6	6	52.7	52.7	52.7	16.762	150	150	13.4					1	1			3	12	7	1				3	1	4	8
Q9Y3P9	Q9Y3P9	6	6	5	Rab GTPase-activating protein 1	RABGAP1	>sp|Q9Y3P9|RBGP1_HUMAN Rab GTPase-activating protein 1 OS=Homo sapiens GN=RABGAP1 PE=1 SV=3	1	6	6	5	4	4	4	5	4	4	4	5	3	3	3	4	6.5	6.5	5.1	121.74	1069	1069	11				2				2	4	3	3			9	1
Q01105;P0DME0	Q01105;P0DME0	10;5	10;5	10;5	Protein SET;Protein SETSIP	SET;SETSIP	>sp|Q01105|SET_HUMAN Protein SET OS=Homo sapiens GN=SET PE=1 SV=3;>sp|P0DME0|SETLP_HUMAN Protein SETSIP OS=Homo sapiens GN=SETSIP PE=1 SV=1	2	10	10	10	5	6	5	9	5	6	5	9	5	6	5	9	45.2	45.2	45.2	33.488	290	290;302	14.1					1	10	8	4	4	1				1	10	12	13	9	7
Q9BW83	Q9BW83	3	3	3	Intraflagellar transport protein 27 homolog	IFT27	>sp|Q9BW83|IFT27_HUMAN Intraflagellar transport protein 27 homolog OS=Homo sapiens GN=IFT27 PE=1 SV=1	1	3	3	3	1	1	3	1	1	1	3	1	1	1	3	1	21.5	21.5	21.5	20.48	186	186	7.11					3	2	1		1	1	1
Q8TB37	Q8TB37	7	7	7	Iron-sulfur protein NUBPL	NUBPL	>sp|Q8TB37|NUBPL_HUMAN Iron-sulfur protein NUBPL OS=Homo sapiens GN=NUBPL PE=1 SV=3	1	7	7	7	6	6	4	4	6	6	4	4	6	6	4	4	34.5	34.5	34.5	34.082	319	319	8.59				6	3	2	1			1	2		3		4
Q8WU76	Q8WU76	5	5	5	Sec1 family domain-containing protein 2	SCFD2	>sp|Q8WU76|SCFD2_HUMAN Sec1 family domain-containing protein 2 OS=Homo sapiens GN=SCFD2 PE=1 SV=2	1	5	5	5	5	5	4	3	5	5	4	3	5	5	4	3	8.8	8.8	8.8	75.126	684	684	9.26						4	4	2	2	1	1	2			3
Q6ZMG9	Q6ZMG9	3	3	3	Ceramide synthase 6	CERS6	>sp|Q6ZMG9|CERS6_HUMAN Ceramide synthase 6 OS=Homo sapiens GN=CERS6 PE=1 SV=1	1	3	3	3	3	3	3	1	3	3	3	1	3	3	3	1	6.8	6.8	6.8	44.889	384	384	9.5		3	1									6	4
Q9NVX2	Q9NVX2	3	3	3	Notchless protein homolog 1	NLE1	>sp|Q9NVX2|NLE1_HUMAN Notchless protein homolog 1 OS=Homo sapiens GN=NLE1 PE=1 SV=4	1	3	3	3	3	3	2	2	3	3	2	2	3	3	2	2	12.2	12.2	12.2	53.32	485	485	9.29						2	4			1	4	3
P21964	P21964	18	18	18	Catechol O-methyltransferase	COMT	>sp|P21964|COMT_HUMAN Catechol O-methyltransferase OS=Homo sapiens GN=COMT PE=1 SV=2	1	18	18	18	15	18	16	15	15	18	16	15	15	18	16	15	68.3	68.3	68.3	30.037	271	271	14.4				8	4	7	8	5	8	4	6	10	28	5	14	18	17	29	18
P07339	P07339	13	13	13	Cathepsin D;Cathepsin D light chain;Cathepsin D heavy chain	CTSD	>sp|P07339|CATD_HUMAN Cathepsin D OS=Homo sapiens GN=CTSD PE=1 SV=1	1	13	13	13	12	13	13	10	12	13	13	10	12	13	13	10	42.7	42.7	42.7	44.552	412	412	9.27				29	11	10	7	8	8	2	7	1	1	4				8	9
Q9Y5B8	Q9Y5B8	2	2	2	Nucleoside diphosphate kinase 7	NME7	>sp|Q9Y5B8|NDK7_HUMAN Nucleoside diphosphate kinase 7 OS=Homo sapiens GN=NME7 PE=1 SV=1	1	2	2	2	1	1	2	2	1	1	2	2	1	1	2	2	9.3	9.3	9.3	42.491	376	376	14.4													2	1	3	1
O95352	O95352	4	4	4	Ubiquitin-like modifier-activating enzyme ATG7	ATG7	>sp|O95352|ATG7_HUMAN Ubiquitin-like modifier-activating enzyme ATG7 OS=Homo sapiens GN=ATG7 PE=1 SV=1	1	4	4	4	4	3	3	2	4	3	3	2	4	3	3	2	8	8	8	77.959	703	703	9.15						2	6					1	3	1
Q8NHP6	Q8NHP6	5	5	5	Motile sperm domain-containing protein 2	MOSPD2	>sp|Q8NHP6|MSPD2_HUMAN Motile sperm domain-containing protein 2 OS=Homo sapiens GN=MOSPD2 PE=1 SV=1	1	5	5	5	4	4	4	3	4	4	4	3	4	4	4	3	13.5	13.5	13.5	59.745	518	518	8.89						4	5	4	4	4	5							1
Q9Y285	Q9Y285	15	15	15	Phenylalanine--tRNA ligase alpha subunit	FARSA	>sp|Q9Y285|SYFA_HUMAN Phenylalanine--tRNA ligase alpha subunit OS=Homo sapiens GN=FARSA PE=1 SV=3	1	15	15	15	13	13	13	13	13	13	13	13	13	13	13	13	44.1	44.1	44.1	57.563	508	508	13.1	3	4			2	6	6	2	2	6	5	3	2			5	14	12	12
P09874	P09874	40	40	40	Poly [ADP-ribose] polymerase 1	PARP1	>sp|P09874|PARP1_HUMAN Poly [ADP-ribose] polymerase 1 OS=Homo sapiens GN=PARP1 PE=1 SV=4	1	40	40	40	35	33	34	31	35	33	34	31	35	33	34	31	51.5	51.5	51.5	113.08	1014	1014	14.3				9	11	16	18	11	9		5	3	1	18	32	35	14	33	47
Q9NS91	Q9NS91	4	4	4	E3 ubiquitin-protein ligase RAD18	RAD18	>sp|Q9NS91|RAD18_HUMAN E3 ubiquitin-protein ligase RAD18 OS=Homo sapiens GN=RAD18 PE=1 SV=2	1	4	4	4	2	1	3	2	2	1	3	2	2	1	3	2	8.1	8.1	8.1	56.222	495	495	9.25					2			2	1		2						1
P00568;Q9Y6K8	P00568	6;1	6;1	6;1	Adenylate kinase isoenzyme 1	AK1	>sp|P00568|KAD1_HUMAN Adenylate kinase isoenzyme 1 OS=Homo sapiens GN=AK1 PE=1 SV=3	2	6	6	6	3	3	1	5	3	3	1	5	3	3	1	5	46.9	46.9	46.9	21.635	194	194;562	9.32				1	7	4	3			1							1	3
O60264;P28370	O60264	22;9	22;9	22;9	SWI/SNF-related matrix-associated actin-dependent regulator of chromatin subfamily A member 5	SMARCA5	>sp|O60264|SMCA5_HUMAN SWI/SNF-related matrix-associated actin-dependent regulator of chromatin subfamily A member 5 OS=Homo sapiens GN=SMARCA5 PE=1 SV=1	2	22	22	22	15	14	14	11	15	14	14	11	15	14	14	11	21.4	21.4	21.4	121.9	1052	1052;1054	11.1				9	3		1	10	7	3	8	1		1		4	9	4	3
P31146	P31146	4	4	4	Coronin-1A	CORO1A	>sp|P31146|COR1A_HUMAN Coronin-1A OS=Homo sapiens GN=CORO1A PE=1 SV=4	1	4	4	4	2	1	2	3	2	1	2	3	2	1	2	3	20.2	20.2	20.2	51.026	461	461	12.6					1							1	1	4	1
O15371	O15371	14	14	14	Eukaryotic translation initiation factor 3 subunit D	EIF3D	>sp|O15371|EIF3D_HUMAN Eukaryotic translation initiation factor 3 subunit D OS=Homo sapiens GN=EIF3D PE=1 SV=1	1	14	14	14	12	14	10	9	12	14	10	9	12	14	10	9	43.8	43.8	43.8	63.972	548	548	10.2			7	7	4	6	10	10	3	4	6	6	6		7	11	1	2	4
Q4KMP7	Q4KMP7	5	5	5	TBC1 domain family member 10B	TBC1D10B	>sp|Q4KMP7|TB10B_HUMAN TBC1 domain family member 10B OS=Homo sapiens GN=TBC1D10B PE=1 SV=3	1	5	5	5	4	3	2	3	4	3	2	3	4	3	2	3	12.6	12.6	12.6	87.198	808	808	9.53			3						1	4	3	2		2
Q7Z2T5	Q7Z2T5	10	10	10	TRMT1-like protein	TRMT1L	>sp|Q7Z2T5|TRM1L_HUMAN TRMT1-like protein OS=Homo sapiens GN=TRMT1L PE=1 SV=2	1	10	10	10	9	8	7	8	9	8	7	8	9	8	7	8	24.6	24.6	24.6	81.746	733	733	10			4	7	6	1	3	1		1	1		4	7	3			5
Q13144	Q13144	11	11	11	Translation initiation factor eIF-2B subunit epsilon	EIF2B5	>sp|Q13144|EI2BE_HUMAN Translation initiation factor eIF-2B subunit epsilon OS=Homo sapiens GN=EIF2B5 PE=1 SV=3	1	11	11	11	8	7	3	10	8	7	3	10	8	7	3	10	26.8	26.8	26.8	80.379	721	721	10.5	2	1			1	5	4	2	2			1	3	9	2		1	3
O95782	O95782	22	22	19	AP-2 complex subunit alpha-1	AP2A1	>sp|O95782|AP2A1_HUMAN AP-2 complex subunit alpha-1 OS=Homo sapiens GN=AP2A1 PE=1 SV=3	1	22	22	19	17	11	17	17	17	11	17	17	14	10	14	14	31.7	31.7	26.7	107.54	977	977	8.91				12	6	8	8	9	10	8	10	4	4	7	3	1		1
P21333	P21333	87	87	82	Filamin-A	FLNA	>sp|P21333|FLNA_HUMAN Filamin-A OS=Homo sapiens GN=FLNA PE=1 SV=4	1	87	87	82	72	65	64	71	72	65	64	71	67	61	62	69	48.1	48.1	46.7	280.74	2647	2647	11.4			6	40	25	48	52	50	43	38	33	21	22	29	29	47	52	47	19
Q92947	Q92947	5	5	5	Glutaryl-CoA dehydrogenase, mitochondrial	GCDH	>sp|Q92947|GCDH_HUMAN Glutaryl-CoA dehydrogenase, mitochondrial OS=Homo sapiens GN=GCDH PE=1 SV=1	1	5	5	5	2	2	2	3	2	2	2	3	2	2	2	3	17.6	17.6	17.6	48.127	438	438	7.55				1		4	5	5	3	1	1
P20585	P20585	4	4	4	DNA mismatch repair protein Msh3	MSH3	>sp|P20585|MSH3_HUMAN DNA mismatch repair protein Msh3 OS=Homo sapiens GN=MSH3 PE=1 SV=4	1	4	4	4	2	2	3	2	2	2	3	2	2	2	3	2	7.9	7.9	7.9	127.41	1137	1137	13.9										1		1	4				3
P41250	P41250	21	21	21	Glycine--tRNA ligase	GARS	>sp|P41250|GARS_HUMAN Glycine--tRNA ligase OS=Homo sapiens GN=GARS PE=1 SV=3	1	21	21	21	17	13	18	20	17	13	18	20	17	13	18	20	45.7	45.7	45.7	83.165	739	739	11.1			3	20	13	8	8	8	7	1	4	4	8	3	8	3	2	4	14
Q8TEM1	Q8TEM1	7	7	7	Nuclear pore membrane glycoprotein 210	NUP210	>sp|Q8TEM1|PO210_HUMAN Nuclear pore membrane glycoprotein 210 OS=Homo sapiens GN=NUP210 PE=1 SV=3	1	7	7	7	5	4	5	3	5	4	5	3	5	4	5	3	5.6	5.6	5.6	205.11	1887	1887	10.3				2	1	3	2							10
Q9H974	Q9H974	4	4	4	Queuine tRNA-ribosyltransferase subunit QTRTD1	QTRTD1	>sp|Q9H974|QTRT2_HUMAN Queuine tRNA-ribosyltransferase accessory subunit 2 OS=Homo sapiens GN=QTRT2 PE=1 SV=1	1	4	4	4	2	3	3	2	2	3	3	2	2	3	3	2	14.9	14.9	14.9	46.712	415	415	11.2						1	1	3	1		1			1		4
Q7KZI7	Q7KZI7	3	3	3	Serine/threonine-protein kinase MARK2	MARK2	>sp|Q7KZI7|MARK2_HUMAN Serine/threonine-protein kinase MARK2 OS=Homo sapiens GN=MARK2 PE=1 SV=2	1	3	3	3	2	2	3	3	2	2	3	3	2	2	3	3	8	8	8	87.91	788	788	13.4													7	4
Q8N6R0	Q8N6R0	5	5	5	Methyltransferase-like protein 13	METTL13	>sp|Q8N6R0|MET13_HUMAN Methyltransferase-like protein 13 OS=Homo sapiens GN=METTL13 PE=1 SV=1	1	5	5	5	4	3	5	2	4	3	5	2	4	3	5	2	13.3	13.3	13.3	78.767	699	699	12.2					2	1	1						3		3	4
P05386	P05386	5	4	4	60S acidic ribosomal protein P1	RPLP1	>sp|P05386|RLA1_HUMAN 60S acidic ribosomal protein P1 OS=Homo sapiens GN=RPLP1 PE=1 SV=1	1	5	4	4	5	5	5	5	4	4	4	4	4	4	4	4	94.7	79.8	79.8	11.514	114	114	8.86			20	5	3	6	6				2	3	3	1	2	3		1	4
Q13510	Q13510	7	7	7	Acid ceramidase;Acid ceramidase subunit alpha;Acid ceramidase subunit beta	ASAH1	>sp|Q13510|ASAH1_HUMAN Acid ceramidase OS=Homo sapiens GN=ASAH1 PE=1 SV=5	1	7	7	7	4	5	4	6	4	5	4	6	4	5	4	6	21.5	21.5	21.5	44.659	395	395	11.3					1			1	3	4	2	3	4					2
P61758	P61758	8	8	8	Prefoldin subunit 3	VBP1	>sp|P61758|PFD3_HUMAN Prefoldin subunit 3 OS=Homo sapiens GN=VBP1 PE=1 SV=3	1	8	8	8	7	6	5	6	7	6	5	6	7	6	5	6	37.6	37.6	37.6	22.658	197	197	13.3				2	1	2	1	4	4		1	4	11	4	7	5	4	2	5
P14866	P14866	11	11	11	Heterogeneous nuclear ribonucleoprotein L	HNRNPL	>sp|P14866|HNRPL_HUMAN Heterogeneous nuclear ribonucleoprotein L OS=Homo sapiens GN=HNRNPL PE=1 SV=2	1	11	11	11	7	9	9	6	7	9	9	6	7	9	9	6	35.5	35.5	35.5	64.132	589	589	12				2		3	2	8	5	2	3		3	3	11	10
P52272	P52272	23	23	23	Heterogeneous nuclear ribonucleoprotein M	HNRNPM	>sp|P52272|HNRPM_HUMAN Heterogeneous nuclear ribonucleoprotein M OS=Homo sapiens GN=HNRNPM PE=1 SV=3	1	23	23	23	20	22	17	17	20	22	17	17	20	22	17	17	51.2	51.2	51.2	77.515	730	730	10.1	3	4	1		8	17	15	15	21	19	17	8	2	1	4	17		9	6
Q8WXX5	Q8WXX5	6	6	6	DnaJ homolog subfamily C member 9	DNAJC9	>sp|Q8WXX5|DNJC9_HUMAN DnaJ homolog subfamily C member 9 OS=Homo sapiens GN=DNAJC9 PE=1 SV=1	1	6	6	6	5	2	4	5	5	2	4	5	5	2	4	5	40	40	40	29.909	260	260	7.36					11	4	3	1	1				3	2
P50570;Q9UQ16;Q05193	P50570	18;4;3	18;4;3	18;4;3	Dynamin-2	DNM2	>sp|P50570|DYN2_HUMAN Dynamin-2 OS=Homo sapiens GN=DNM2 PE=1 SV=2	3	18	18	18	13	10	12	13	13	10	12	13	13	10	12	13	30.3	30.3	30.3	98.063	870	870;869;864	12.2					6	6	6		3	3	4	5	2	13	5		11	7
O00232	O00232	13	13	13	26S proteasome non-ATPase regulatory subunit 12	PSMD12	>sp|O00232|PSD12_HUMAN 26S proteasome non-ATPase regulatory subunit 12 OS=Homo sapiens GN=PSMD12 PE=1 SV=3	1	13	13	13	11	8	7	10	11	8	7	10	11	8	7	10	39	39	39	52.904	456	456	10.1				2	6	3	6	12	7	3	9	1	1	1	3	1	1	2	2
Q9UNH7	Q9UNH7	8	8	8	Sorting nexin-6;Sorting nexin-6, N-terminally processed	SNX6	>sp|Q9UNH7|SNX6_HUMAN Sorting nexin-6 OS=Homo sapiens GN=SNX6 PE=1 SV=1	1	8	8	8	6	7	5	5	6	7	5	5	6	7	5	5	25.1	25.1	25.1	46.648	406	406	11.2		4		2	2	4	1	1	1		1				2		3	10
P11586	P11586	39	39	39	C-1-tetrahydrofolate synthase, cytoplasmic;Methylenetetrahydrofolate dehydrogenase;Methenyltetrahydrofolate cyclohydrolase;Formyltetrahydrofolate synthetase;C-1-tetrahydrofolate synthase, cytoplasmic, N-terminally processed	MTHFD1	>sp|P11586|C1TC_HUMAN C-1-tetrahydrofolate synthase, cytoplasmic OS=Homo sapiens GN=MTHFD1 PE=1 SV=3	1	39	39	39	34	31	33	34	34	31	33	34	34	31	33	34	61.5	61.5	61.5	101.56	935	935	11.2				20	17	34	27	18	15	16	14	6	16	24	23	15	29	13	8
Q14204	Q14204	167	167	167	Cytoplasmic dynein 1 heavy chain 1	DYNC1H1	>sp|Q14204|DYHC1_HUMAN Cytoplasmic dynein 1 heavy chain 1 OS=Homo sapiens GN=DYNC1H1 PE=1 SV=5	1	167	167	167	140	121	117	135	140	121	117	135	140	121	117	135	46.4	46.4	46.4	532.4	4646	4646	12.1			3	54	48	63	56	74	56	46	51	35	40	76	77	67	34	52	66
P53609	P53609	2	2	2	Geranylgeranyl transferase type-1 subunit beta	PGGT1B	>sp|P53609|PGTB1_HUMAN Geranylgeranyl transferase type-1 subunit beta OS=Homo sapiens GN=PGGT1B PE=1 SV=2	1	2	2	2	1	2	1	1	1	2	1	1	1	2	1	1	9	9	9	42.368	377	377	4.4				4		1
Q99519	Q99519	2	2	2	Sialidase-1	NEU1	>sp|Q99519|NEUR1_HUMAN Sialidase-1 OS=Homo sapiens GN=NEU1 PE=1 SV=1	1	2	2	2	2	0	0	0	2	0	0	0	2	0	0	0	11.1	11.1	11.1	45.467	415	415	6.5					1			1
Q92974	Q92974	10	10	10	Rho guanine nucleotide exchange factor 2	ARHGEF2	>sp|Q92974|ARHG2_HUMAN Rho guanine nucleotide exchange factor 2 OS=Homo sapiens GN=ARHGEF2 PE=1 SV=4	1	10	10	10	8	8	7	7	8	8	7	7	8	8	7	7	17.6	17.6	17.6	111.54	986	986	13.6									1	3	2	3	20	5	7	1	2	4
Q9Y237	Q9Y237	3	3	3	Peptidyl-prolyl cis-trans isomerase NIMA-interacting 4	PIN4	>sp|Q9Y237|PIN4_HUMAN Peptidyl-prolyl cis-trans isomerase NIMA-interacting 4 OS=Homo sapiens GN=PIN4 PE=1 SV=1	1	3	3	3	3	3	3	1	3	3	3	1	3	3	3	1	42	42	42	13.81	131	131	13.8								1	2	1	1					3	5
Q9NQW7	Q9NQW7	11	11	11	Xaa-Pro aminopeptidase 1	XPNPEP1	>sp|Q9NQW7|XPP1_HUMAN Xaa-Pro aminopeptidase 1 OS=Homo sapiens GN=XPNPEP1 PE=1 SV=3	1	11	11	11	10	9	8	8	10	9	8	8	10	9	8	8	28.3	28.3	28.3	69.917	623	623	10.7				4	8	5	4		3	6	3	1	1				3	5	7
O75694	O75694	23	23	23	Nuclear pore complex protein Nup155	NUP155	>sp|O75694|NU155_HUMAN Nuclear pore complex protein Nup155 OS=Homo sapiens GN=NUP155 PE=1 SV=1	1	23	23	23	19	18	11	12	19	18	11	12	19	18	11	12	26.2	26.2	26.2	155.2	1391	1391	10.2				11	4	7	5	10	9	7	10	3	6	4	3	1	5	3	2
Q13907	Q13907	7	7	7	Isopentenyl-diphosphate Delta-isomerase 1	IDI1	>sp|Q13907|IDI1_HUMAN Isopentenyl-diphosphate Delta-isomerase 1 OS=Homo sapiens GN=IDI1 PE=1 SV=2	1	7	7	7	7	4	3	5	7	4	3	5	7	4	3	5	45.8	45.8	45.8	26.319	227	227	12.9				2				1	3	4	3	1		5	6	4	4
P48643	P48643	31	31	31	T-complex protein 1 subunit epsilon	CCT5	>sp|P48643|TCPE_HUMAN T-complex protein 1 subunit epsilon OS=Homo sapiens GN=CCT5 PE=1 SV=1	1	31	31	31	29	30	29	25	29	30	29	25	29	30	29	25	73.4	73.4	73.4	59.67	541	541	12			6	33	10	15	16	17	19	34	23	29	10	19	17	21	34	21	16
Q16543	Q16543	9	9	9	Hsp90 co-chaperone Cdc37;Hsp90 co-chaperone Cdc37, N-terminally processed	CDC37	>sp|Q16543|CDC37_HUMAN Hsp90 co-chaperone Cdc37 OS=Homo sapiens GN=CDC37 PE=1 SV=1	1	9	9	9	8	7	8	6	8	7	8	6	8	7	8	6	29.6	29.6	29.6	44.468	378	378	9.36				15	1			7	4		2		6	1		6		3
O75381	O75381	2	2	2	Peroxisomal membrane protein PEX14	PEX14	>sp|O75381|PEX14_HUMAN Peroxisomal membrane protein PEX14 OS=Homo sapiens GN=PEX14 PE=1 SV=1	1	2	2	2	1	0	1	2	1	0	1	2	1	0	1	2	11.9	11.9	11.9	41.236	377	377	4.43				6			1
Q9GZN8	Q9GZN8	2	2	2	UPF0687 protein C20orf27	C20orf27	>sp|Q9GZN8|CT027_HUMAN UPF0687 protein C20orf27 OS=Homo sapiens GN=C20orf27 PE=1 SV=3	1	2	2	2	1	1	2	2	1	1	2	2	1	1	2	2	14.9	14.9	14.9	19.291	174	174	10.2					3										2	1
P06746	P06746	3	3	3	DNA polymerase beta	POLB	>sp|P06746|DPOLB_HUMAN DNA polymerase beta OS=Homo sapiens GN=POLB PE=1 SV=3	1	3	3	3	1	1	1	3	1	1	1	3	1	1	1	3	24.8	24.8	24.8	38.177	335	335	14.3													1	3	1	1
P61026	P61026	6	5	5	Ras-related protein Rab-10	RAB10	>sp|P61026|RAB10_HUMAN Ras-related protein Rab-10 OS=Homo sapiens GN=RAB10 PE=1 SV=1	1	6	5	5	4	4	4	4	3	3	3	3	3	3	3	3	32	26.5	26.5	22.541	200	200	12.9						3	3	4	3	1	1	2	1			1		10
Q92882	Q92882	3	3	3	Osteoclast-stimulating factor 1	OSTF1	>sp|Q92882|OSTF1_HUMAN Osteoclast-stimulating factor 1 OS=Homo sapiens GN=OSTF1 PE=1 SV=2	1	3	3	3	3	3	3	1	3	3	3	1	3	3	3	1	14.5	14.5	14.5	23.787	214	214	10.1						3	4	2	1		1		4			3
O60506	O60506	19	19	14	Heterogeneous nuclear ribonucleoprotein Q	SYNCRIP	>sp|O60506|HNRPQ_HUMAN Heterogeneous nuclear ribonucleoprotein Q OS=Homo sapiens GN=SYNCRIP PE=1 SV=2	1	19	19	14	18	16	17	16	18	16	17	16	13	11	12	11	36.9	36.9	29.2	69.602	623	623	11.9				15		9	11	12	8	6	8	2	11	16	2	6	13		11
Q9P2W9	Q9P2W9	5	5	5	Syntaxin-18	STX18	>sp|Q9P2W9|STX18_HUMAN Syntaxin-18 OS=Homo sapiens GN=STX18 PE=1 SV=1	1	5	5	5	3	4	4	3	3	4	4	3	3	4	4	3	13.1	13.1	13.1	38.673	335	335	9.05		4	1			4	5								3	4
Q5VTR2	Q5VTR2	5	5	5	E3 ubiquitin-protein ligase BRE1A	RNF20	>sp|Q5VTR2|BRE1A_HUMAN E3 ubiquitin-protein ligase BRE1A OS=Homo sapiens GN=RNF20 PE=1 SV=2	1	5	5	5	5	4	2	4	5	4	2	4	5	4	2	4	8.3	8.3	8.3	113.66	975	975	10.9				2	3							3	1	1	2	3
P84077;P61204	P84077;P61204	14;10	14;10	9;5	ADP-ribosylation factor 1;ADP-ribosylation factor 3	ARF1;ARF3	>sp|P84077|ARF1_HUMAN ADP-ribosylation factor 1 OS=Homo sapiens GN=ARF1 PE=1 SV=2;>sp|P61204|ARF3_HUMAN ADP-ribosylation factor 3 OS=Homo sapiens GN=ARF3 PE=1 SV=2	2	14	14	9	14	13	11	11	14	13	11	11	9	8	6	6	81.2	81.2	51.4	20.697	181	181;181	13.4		12		14	9	13	11	5	4	7	8		4	21	21	18	22	14	25
Q16774	Q16774	4	4	4	Guanylate kinase	GUK1	>sp|Q16774|KGUA_HUMAN Guanylate kinase OS=Homo sapiens GN=GUK1 PE=1 SV=2	1	4	4	4	3	1	2	2	3	1	2	2	3	1	2	2	34	34	34	21.725	197	197	13.5					3	1	1										10	1
A5YKK6	A5YKK6	18	18	18	CCR4-NOT transcription complex subunit 1	CNOT1	>sp|A5YKK6|CNOT1_HUMAN CCR4-NOT transcription complex subunit 1 OS=Homo sapiens GN=CNOT1 PE=1 SV=2	1	18	18	18	13	12	11	7	13	12	11	7	13	12	11	7	11.7	11.7	11.7	266.94	2376	2376	12.9			1	6	1	4	3	4	3		1	3	1		5	2	7	20	1
O00754	O00754	14	14	14	Lysosomal alpha-mannosidase;Lysosomal alpha-mannosidase A peptide;Lysosomal alpha-mannosidase B peptide;Lysosomal alpha-mannosidase C peptide;Lysosomal alpha-mannosidase D peptide;Lysosomal alpha-mannosidase E peptide	MAN2B1	>sp|O00754|MA2B1_HUMAN Lysosomal alpha-mannosidase OS=Homo sapiens GN=MAN2B1 PE=1 SV=3	1	14	14	14	14	10	5	9	14	10	5	9	14	10	5	9	21.6	21.6	21.6	113.74	1011	1011	12.6				4	1	2	2	1	2	6	2	4	1		6			4	10
Q9NR45	Q9NR45	19	19	19	Sialic acid synthase	NANS	>sp|Q9NR45|SIAS_HUMAN Sialic acid synthase OS=Homo sapiens GN=NANS PE=1 SV=2	1	19	19	19	17	14	14	16	17	14	14	16	17	14	14	16	61.8	61.8	61.8	40.307	359	359	13.4				4	5	10	10	3	7	3	6	9	4	2	22	17	16	8	9
P62826	P62826	12	12	12	GTP-binding nuclear protein Ran	RAN	>sp|P62826|RAN_HUMAN GTP-binding nuclear protein Ran OS=Homo sapiens GN=RAN PE=1 SV=3	1	12	12	12	11	10	9	9	11	10	9	9	11	10	9	9	45.4	45.4	45.4	24.423	216	216	11.7	5	10	5	6	1	7	7	8	6	5	6	2	2	4	1	8	19	13	5
O43665	O43665	3	3	3	Regulator of G-protein signaling 10	RGS10	>sp|O43665|RGS10_HUMAN Regulator of G-protein signaling 10 OS=Homo sapiens GN=RGS10 PE=1 SV=2	1	3	3	3	2	2	3	1	2	2	3	1	2	2	3	1	26	26	26	20.236	173	173	12.8				2											8
Q86VI3	Q86VI3	5	2	2	Ras GTPase-activating-like protein IQGAP3	IQGAP3	>sp|Q86VI3|IQGA3_HUMAN Ras GTPase-activating-like protein IQGAP3 OS=Homo sapiens GN=IQGAP3 PE=1 SV=2	1	5	2	2	4	3	3	4	1	0	1	2	1	0	1	2	3.6	2.2	2.2	184.7	1631	1631	2.5		3		1
Q9BWU0	Q9BWU0	4	4	4	Kanadaptin	SLC4A1AP	>sp|Q9BWU0|NADAP_HUMAN Kanadaptin OS=Homo sapiens GN=SLC4A1AP PE=1 SV=1	1	4	4	4	4	2	3	1	4	2	3	1	4	2	3	1	7.5	7.5	7.5	88.813	796	796	14.3									1					6	7	1
P21281;P15313	P21281	10;3	10;3	10;3	V-type proton ATPase subunit B, brain isoform	ATP6V1B2	>sp|P21281|VATB2_HUMAN V-type proton ATPase subunit B, brain isoform OS=Homo sapiens GN=ATP6V1B2 PE=1 SV=3	2	10	10	10	6	5	8	5	6	5	8	5	6	5	8	5	30.7	30.7	30.7	56.5	511	511;513	8.47				9	3	1	1	3	3	3	4		3	3				1
P08758	P08758	27	27	27	Annexin A5	ANXA5	>sp|P08758|ANXA5_HUMAN Annexin A5 OS=Homo sapiens GN=ANXA5 PE=1 SV=2	1	27	27	27	24	24	21	23	24	24	21	23	24	24	21	23	74.7	74.7	74.7	35.936	320	320	11.6	1	6	12	17	11	29	31	37	42	38	38	21	20	20	8	26	35	23	17
P63151;Q66LE6;Q00005;Q9Y2T4	P63151	11;3;2;1	11;3;2;1	11;3;2;1	Serine/threonine-protein phosphatase 2A 55 kDa regulatory subunit B alpha isoform	PPP2R2A	>sp|P63151|2ABA_HUMAN Serine/threonine-protein phosphatase 2A 55 kDa regulatory subunit B alpha isoform OS=Homo sapiens GN=PPP2R2A PE=1 SV=1	4	11	11	11	8	8	7	7	8	8	7	7	8	8	7	7	44.1	44.1	44.1	51.691	447	447;453;443;447	9.67	1	5		2	1	9	6	7	9	6	7	3		3	10	2	1	3
Q8IX18	Q8IX18	2	2	2	Probable ATP-dependent RNA helicase DHX40	DHX40	>sp|Q8IX18|DHX40_HUMAN Probable ATP-dependent RNA helicase DHX40 OS=Homo sapiens GN=DHX40 PE=1 SV=2	1	2	2	2	2	1	2	1	2	1	2	1	2	1	2	1	3.6	3.6	3.6	88.559	779	779	9						4	3								3
Q96DA6	Q96DA6	4	4	4	Mitochondrial import inner membrane translocase subunit TIM14	DNAJC19	>sp|Q96DA6|TIM14_HUMAN Mitochondrial import inner membrane translocase subunit TIM14 OS=Homo sapiens GN=DNAJC19 PE=1 SV=3	1	4	4	4	3	2	2	4	3	2	2	4	3	2	2	4	43.1	43.1	43.1	12.498	116	116	6.82		4	4		3	1	1	1	1		1	4	2
Q6NUK1	Q6NUK1	7	7	7	Calcium-binding mitochondrial carrier protein SCaMC-1	SLC25A24	>sp|Q6NUK1|SCMC1_HUMAN Calcium-binding mitochondrial carrier protein SCaMC-1 OS=Homo sapiens GN=SLC25A24 PE=1 SV=2	1	7	7	7	5	4	5	3	5	4	5	3	5	4	5	3	25.6	25.6	25.6	53.354	477	477	7.11			3		7	5	4	1	1			5	1
P48553	P48553	3	3	3	Trafficking protein particle complex subunit 10	TRAPPC10	>sp|P48553|TPC10_HUMAN Trafficking protein particle complex subunit 10 OS=Homo sapiens GN=TRAPPC10 PE=1 SV=2	1	3	3	3	1	2	1	2	1	2	1	2	1	2	1	2	4.1	4.1	4.1	142.19	1259	1259	13.8												1		4	1
P13284	P13284	2	2	2	Gamma-interferon-inducible lysosomal thiol reductase	IFI30	>sp|P13284|GILT_HUMAN Gamma-interferon-inducible lysosomal thiol reductase OS=Homo sapiens GN=IFI30 PE=1 SV=3	1	2	2	2	1	1	1	1	1	1	1	1	1	1	1	1	25.6	25.6	25.6	27.963	250	250	5.43				6										1
P51003;Q9NRJ5	P51003	5;2	5;2	4;1	Poly(A) polymerase alpha	PAPOLA	>sp|P51003|PAPOA_HUMAN Poly(A) polymerase alpha OS=Homo sapiens GN=PAPOLA PE=1 SV=4	2	5	5	4	3	3	3	5	3	3	3	5	2	2	2	4	8.5	8.5	7.4	82.842	745	745;636	9.72					1	2	4			1	1	8	1
Q5T2E6	Q5T2E6	3	3	3	UPF0668 protein C10orf76	C10orf76	>sp|Q5T2E6|CJ076_HUMAN UPF0668 protein C10orf76 OS=Homo sapiens GN=C10orf76 PE=1 SV=1	1	3	3	3	3	3	2	2	3	3	2	2	3	3	2	2	5.7	5.7	5.7	78.71	689	689	6.28				3	1	5	7	1	1
P42858	P42858	5	5	5	Huntingtin	HTT	>sp|P42858|HD_HUMAN Huntingtin OS=Homo sapiens GN=HTT PE=1 SV=2	1	5	5	5	4	4	1	3	4	4	1	3	4	4	1	3	3.1	3.1	3.1	347.6	3142	3142	11				2	1						2	3		3	2
O00217	O00217	3	3	3	NADH dehydrogenase [ubiquinone] iron-sulfur protein 8, mitochondrial	NDUFS8	>sp|O00217|NDUS8_HUMAN NADH dehydrogenase [ubiquinone] iron-sulfur protein 8, mitochondrial OS=Homo sapiens GN=NDUFS8 PE=1 SV=1	1	3	3	3	3	3	3	3	3	3	3	3	3	3	3	3	18.1	18.1	18.1	23.705	210	210	9.88				3	1			3	3	5	7	1
Q5BJH7	Q5BJH7	2	2	2	Protein YIF1B	YIF1B	>sp|Q5BJH7|YIF1B_HUMAN Protein YIF1B OS=Homo sapiens GN=YIF1B PE=1 SV=1	1	2	2	2	2	0	0	0	2	0	0	0	2	0	0	0	15.9	15.9	15.9	34.435	314	314	12												2
Q96FX7	Q96FX7	3	3	3	tRNA (adenine(58)-N(1))-methyltransferase catalytic subunit TRMT61A	TRMT61A	>sp|Q96FX7|TRM61_HUMAN tRNA (adenine(58)-N(1))-methyltransferase catalytic subunit TRMT61A OS=Homo sapiens GN=TRMT61A PE=1 SV=1	1	3	3	3	3	2	2	2	3	2	2	2	3	2	2	2	14.2	14.2	14.2	31.381	289	289	5.9		3			2			2	3
P38919	P38919	7	5	5	Eukaryotic initiation factor 4A-III;Eukaryotic initiation factor 4A-III, N-terminally processed	EIF4A3	>sp|P38919|IF4A3_HUMAN Eukaryotic initiation factor 4A-III OS=Homo sapiens GN=EIF4A3 PE=1 SV=4	1	7	5	5	6	6	5	6	4	4	4	5	4	4	4	5	24.8	18.7	18.7	46.871	411	411	8.66		7	2				1	2	2	5	1	3			4	1	1
Q8WWI5	Q8WWI5	2	2	2	Choline transporter-like protein 1	SLC44A1	>sp|Q8WWI5|CTL1_HUMAN Choline transporter-like protein 1 OS=Homo sapiens GN=SLC44A1 PE=1 SV=1	1	2	2	2	0	1	1	2	0	1	1	2	0	1	1	2	4.4	4.4	4.4	73.301	657	657	13.5									1						3
Q14671	Q14671	6	6	5	Pumilio homolog 1	PUM1	>sp|Q14671|PUM1_HUMAN Pumilio homolog 1 OS=Homo sapiens GN=PUM1 PE=1 SV=3	1	6	6	5	4	5	3	1	4	5	3	1	3	5	3	1	7.7	7.7	6.8	126.47	1186	1186	10.4				2	1				1	2	2	6	2		1
P51610	P51610	13	13	13	Host cell factor 1;HCF N-terminal chain 1;HCF N-terminal chain 2;HCF N-terminal chain 3;HCF N-terminal chain 4;HCF N-terminal chain 5;HCF N-terminal chain 6;HCF C-terminal chain 1;HCF C-terminal chain 2;HCF C-terminal chain 3;HCF C-terminal chain 4;HCF C-terminal chain 5;HCF C-terminal chain 6	HCFC1	>sp|P51610|HCFC1_HUMAN Host cell factor 1 OS=Homo sapiens GN=HCFC1 PE=1 SV=2	1	13	13	13	4	5	4	10	4	5	4	10	4	5	4	10	11	11	11	208.73	2035	2035	9.76	1			3	3	3	2	2	2	2	1	4	2	2	7
Q9UJ83	Q9UJ83	4	4	4	2-hydroxyacyl-CoA lyase 1	HACL1	>sp|Q9UJ83|HACL1_HUMAN 2-hydroxyacyl-CoA lyase 1 OS=Homo sapiens GN=HACL1 PE=1 SV=2	1	4	4	4	2	3	2	2	2	3	2	2	2	3	2	2	12.3	12.3	12.3	63.728	578	578	9.82						3	1			3	1			3
P20810	P20810	14	14	14	Calpastatin	CAST	>sp|P20810|ICAL_HUMAN Calpastatin OS=Homo sapiens GN=CAST PE=1 SV=4	1	14	14	14	11	7	9	12	11	7	9	12	11	7	9	12	32.8	32.8	32.8	76.572	708	708	10.4				19	6					2		6	6	13	2	1	9	1
P25325	P25325	9	9	9	3-mercaptopyruvate sulfurtransferase	MPST	>sp|P25325|THTM_HUMAN 3-mercaptopyruvate sulfurtransferase OS=Homo sapiens GN=MPST PE=1 SV=3	1	9	9	9	6	6	5	8	6	6	5	8	6	6	5	8	44.4	44.4	44.4	33.178	297	297	13.7					3	1	1		2	3	3			6	1		12	4	2
[truncated: 2,110 more rows]
[truncated: 68 more columns]
