# Supplementary material for: Differential responses to kinase inhibition in FGFR2-addicted triple negative breast cancer cells: a quantitative phosphoproteomics study
Source: Sci Rep. 2020 May 14;10:7950. doi: 10.1038/s41598-020-64534-y (PMC7224374; doi:10.1038/s41598-020-64534-y)
Supplement: Supplementary file 3 — Supplementary Table S2 [file 41598_2020_64534_MOESM3_ESM.xlsx]

## Sheet: Supp Table S2 - sig proteins
Protein ID	Protein names	Gene names	log Ratio SUM52/MFM223 Expt1 (biological repeat 1; technical repeat 1)	log Ratio SUM52/MFM223 Expt2 (biological repeat 1; technical repeat 2)	log Ratio SUM52/MFM223 Expt3 (biological repeat 2; technical repeat 1)	log Ratio SUM52/MFM223 (biological repeat 2; technical repeat 2)
Q9H0R6	Glutamyl-tRNA(Gln) amidotransferase subunit A, mitochondrial	QRSL1	-4.62113	-4.66936	-4.5352	-3.36711
Q14534	Squalene monooxygenase	SQLE	-4.25851	-3.92977	-4.00259	-2.32503
P10275	Androgen receptor	AR	-4.03696	-5.64834	-4.49547	-2.51994
Q86W92	Liprin-beta-1	PPFIBP1	-3.86109	-3.56819	-2.88449
P80723	Brain acid soluble protein 1	BASP1	-3.79056		-4.15175	-3.608
Q96AZ6	Interferon-stimulated gene 20 kDa protein	ISG20	-3.58405			-2.11123
Q92626	Peroxidasin homolog	PXDN	-3.49247			-2.65435
Q9Y244	Proteasome maturation protein	POMP	-2.99919	-2.74043	-2.77211	-2.48044
Q8TDM6	Disks large homolog 5	DLG5	-2.97733	-2.69451	-3.36127
Q15942	Zyxin	ZYX	-2.9118	-2.44741	-2.46506	-3.5763
Q8WZ42	Titin	TTN	-2.89132	-1.30965	-1.23121
Q8NCA5	Protein FAM98A	FAM98A	-2.80329	-1.42903	-3.34956
Q96KC8	DnaJ homolog subfamily C member 1	DNAJC1	-2.71549	-2.49614	-2.75614	-1.78076
O43663	Protein regulator of cytokinesis 1	PRC1	-2.69516	-2.878	-2.76955	-1.47217
P37268	Squalene synthase	FDFT1	-2.69227	-2.12331	-2.53517	-1.58489
Q9UNF1	Melanoma-associated antigen D2	MAGED2	-2.66722	-2.79256	-2.55224	-2.35093
Q9BY42	Protein RTF2 homolog	RTFDC1	-2.66474		-3.14089
Q8TD06	Anterior gradient protein 3 homolog	AGR3	-2.6107		-2.21591	-3.13695
Q9Y5V3	Melanoma-associated antigen D1	MAGED1	-2.58909		-2.46793
O14936	Peripheral plasma membrane protein CASK	CASK	-2.53191	-3.11641	-2.16133	-2.07765
P11166	Solute carrier family 2, facilitated glucose transporter member 1	SLC2A1	-2.52259	-2.23467	-2.33606	-1.24886
O75794	Cell division cycle protein 123 homolog	CDC123	-2.50136	-2.02386	-2.30665	-1.21197
P10588	Nuclear receptor subfamily 2 group F member 6	NR2F6	-2.50046	-2.14573	-2.00578	-1.40392
Q96EY5	Multivesicular body subunit 12A	MVB12A	-2.48681		-2.12306
Q01469	Fatty acid-binding protein, epidermal	FABP5	-2.39191	-1.97421	-1.31165	-3.56304
Q96JM3	Chromosome alignment-maintaining phosphoprotein 1	CHAMP1	-2.38979	-2.30479	-2.37699	-2.074
P36952	Serpin B5	SERPINB5	-2.36803	-2.36075	-2.48997	-2.53291
O14896	Interferon regulatory factor 6	IRF6	-2.36714	-2.38722	-2.05439	-2.65091
O75363	Breast carcinoma-amplified sequence 1	BCAS1	-2.36157	-2.64864	-2.41051
Q96RE7	Nucleus accumbens-associated protein 1	NACC1	-2.35085	-2.01812	-1.94647	-2.20889
Q96C19	EF-hand domain-containing protein D2	EFHD2	-2.32279	-2.4781	-2.51334	-2.30066
Q92888	Rho guanine nucleotide exchange factor 1	ARHGEF1	-2.31136	-2.15508	-1.67973	-0.964376
P12236	ADP/ATP translocase 3;ADP/ATP translocase 3, N-terminally processed	SLC25A6	-2.28462	-1.68757	-1.27052	-1.76901
Q96NY8	Nectin-4;Processed poliovirus receptor-related protein 4	PVRL4	-2.2684	-2.1513	-2.33439
Q9BV36	Melanophilin	MLPH	-2.23991	-2.22817	-2.90401	-0.932086
Q13423	NAD(P) transhydrogenase, mitochondrial	NNT	-2.21632	-1.7028	-1.85878	-2.6549
O75962	Triple functional domain protein	TRIO	-2.16527	-1.73913		-2.23067
P46976	Glycogenin-1	GYG1	-2.12664	-1.66626	-1.31858	-3.97385
O00170	AH receptor-interacting protein	AIP	-2.10321	-2.07339	-1.64801	-3.588
O43795	Unconventional myosin-Ib	MYO1B	-2.08553	-2.20883	-1.95316	-2.35358
Q9Y4C2	TRPM8 channel-associated factor 1	TCAF1	-2.07991	-1.95461	-1.57596	-0.903387
Q14500;B7U540;P63252	ATP-sensitive inward rectifier potassium channel 12;Inward rectifier potassium channel 18;Inward rectifier potassium channel 2	KCNJ12;KCNJ18;KCNJ2	-2.01899	-2.09622	-2.22189	-1.48851
Q8IXM2	Chromatin complexes subunit BAP18	BAP18	-2.01812	-1.71184	-1.20666	-2.43745
Q9HCY8	Protein S100-A14	S100A14	-2.00092	-2.00683	-1.82485	-1.63603
P41229;Q9BY66	Lysine-specific demethylase 5C;Lysine-specific demethylase 5D	KDM5C;KDM5D	-1.99562	-1.89004	-2.18593
Q9Y2Q3	Glutathione S-transferase kappa 1	GSTK1	-1.97517	-1.42279	-1.21722	-2.08541
O43633	Charged multivesicular body protein 2a	CHMP2A	-1.97121	-1.81107	-2.00741	-2.43745
Q9BYC5	Alpha-(1,6)-fucosyltransferase	FUT8	-1.94859	-1.68297	-2.51103	-2.49565
Q15599	Na(+)/H(+) exchange regulatory cofactor NHE-RF2	SLC9A3R2	-1.93749	-2.02122	-2.45902
Q16706	Alpha-mannosidase 2	MAN2A1	-1.93407	-1.91577	-1.45379	-2.20211
O75792	Ribonuclease H2 subunit A	RNASEH2A	-1.93214	-1.42175	-1.66754	-0.555799
Q92917	G patch domain and KOW motifs-containing protein	GPKOW	-1.92188	-1.79131	-1.75492	-1.95887
Q9NZU5	LIM and cysteine-rich domains protein 1	LMCD1	-1.91088	-1.89009	-1.44234	-2.78031
Q92900	Regulator of nonsense transcripts 1	UPF1	-1.90974	-1.82864	-1.83532	-1.90579
Q92520	Protein FAM3C	FAM3C	-1.88561	-1.81401	-1.8095	-2.32561
P11279	Lysosome-associated membrane glycoprotein 1	LAMP1	-1.8522	-1.83023	-1.56901	-2.30408
Q6P1N0	Coiled-coil and C2 domain-containing protein 1A	CC2D1A	-1.84928	-1.78747	-1.2121	-1.97664
Q9UI30	Multifunctional methyltransferase subunit TRM112-like protein	TRMT112	-1.84596	-1.90839	-1.66164	-1.09474
Q9Y314	Nitric oxide synthase-interacting protein	NOSIP	-1.83563	-1.62874	-2.18036	-1.65141
Q9NXH9	tRNA (guanine(26)-N(2))-dimethyltransferase	TRMT1	-1.83496	-1.5823	-1.63514	-2.68687
Q9Y4Z0	U6 snRNA-associated Sm-like protein LSm4	LSM4	-1.82501	-1.72752	-1.76611	-1.49151
Q14318	Peptidyl-prolyl cis-trans isomerase FKBP8	FKBP8	-1.78861	-2.02438	-2.02274	-0.631198
Q96ED9	Protein Hook homolog 2	HOOK2	-1.78737	-1.48286	-1.7348
P05556	Integrin beta-1	ITGB1	-1.77804	-1.73913	-2.20058	-1.81467
Q9HAU5	Regulator of nonsense transcripts 2	UPF2	-1.77601			-1.24639
P33552	Cyclin-dependent kinases regulatory subunit 2	CKS2	-1.77305	-1.35505	-1.02756
P04899;P63096	Guanine nucleotide-binding protein G(i) subunit alpha-2;Guanine nucleotide-binding protein G(i) subunit alpha-1	GNAI2;GNAI1	-1.76082	-1.70482		-2.23365
Q96EI5;Q9H3H9	Transcription elongation factor A protein-like 4;Transcription elongation factor A protein-like 2	TCEAL4;TCEAL2	-1.76014	-1.78399	-1.90493
O95229	ZW10 interactor	ZWINT	-1.73966	-1.52442	-1.07744
P22087	rRNA 2-O-methyltransferase fibrillarin	FBL	-1.73668	-1.8196	-2.60586	-1.36822
Q9NX40	OCIA domain-containing protein 1	OCIAD1	-1.7302	-1.75867	-1.90622	-1.09037
O75368	SH3 domain-binding glutamic acid-rich-like protein	SH3BGRL	-1.72652	-1.85376	-1.26562	-4.00377
Q93008	Probable ubiquitin carboxyl-terminal hydrolase FAF-X	USP9X	-1.72576	-1.74749	-1.24448	-2.20936
Q96D46	60S ribosomal export protein NMD3	NMD3	-1.72356	-1.76121	-1.88273	-1.03514
P61024	Cyclin-dependent kinases regulatory subunit 1	CKS1B	-1.71738	-1.8456	-1.31689	-1.17645
P46734	Dual specificity mitogen-activated protein kinase kinase 3	MAP2K3	-1.71667	-1.68427	-1.55881	-3.54765
Q8TB52	F-box only protein 30	FBXO30	-1.69895	-1.15824	-1.1117
Q96J01	THO complex subunit 3	THOC3	-1.69783	-1.19654	-2.10383	-1.3263
O95777	U6 snRNA-associated Sm-like protein LSm8	LSM8	-1.69059	-1.72795	-1.35295	-1.6539
P11802	Cyclin-dependent kinase 4	CDK4	-1.6852	-1.52346	-2.0961
Q6UXD5	Seizure 6-like protein 2	SEZ6L2	-1.68015	-1.05385		-1.34725
Q5JVF3	PCI domain-containing protein 2	PCID2	-1.679	-1.75672	-1.49395	-1.61101
P78347	General transcription factor II-I	GTF2I	-1.67484	-1.71444	-1.60021	-0.975992
P20839	Inosine-5-monophosphate dehydrogenase 1	IMPDH1	-1.66951	-1.70378	-1.37939	-2.65872
O14925;Q5SRD1	Mitochondrial import inner membrane translocase subunit Tim23;Putative mitochondrial import inner membrane translocase subunit Tim23B	TIMM23;TIMM23B	-1.63855	-1.4804	-1.46371	-0.937464
Q9BTC8	Metastasis-associated protein MTA3	MTA3	-1.62589	-1.55008	-0.867831	-0.981993
Q96JK2	DDB1- and CUL4-associated factor 5	DCAF5	-1.62495	-1.45087	-1.26718
Q12768	WASH complex subunit strumpellin	KIAA0196	-1.6118	-1.37508	-1.24886	-1.99183
P61006;Q92930	Ras-related protein Rab-8A;Ras-related protein Rab-8B	RAB8A;RAB8B	-1.59776	-1.71568	-1.62629	-1.88103
Q16643	Drebrin	DBN1	-1.59183	-1.8657	-1.98245	-2.17899
Q9P107	GEM-interacting protein	GMIP	-1.58801	-1.53316	-0.917979	-2.19522
Q9NW82	WD repeat-containing protein 70	WDR70	-1.57428	-1.50381	-1.20085	-1.46411
P61962	DDB1- and CUL4-associated factor 7	DCAF7	-1.57081	-1.59383	-1.34564
Q99805	Transmembrane 9 superfamily member 2	TM9SF2	-1.56965	-1.57102	-1.19522	-0.525102
O14976	Cyclin-G-associated kinase	GAK	-1.56939	-1.66484	-0.59218	-1.28761
P51858	Hepatoma-derived growth factor	HDGF	-1.56439	-1.30529	-0.822018	-2.547
O00571;O15523	ATP-dependent RNA helicase DDX3X;ATP-dependent RNA helicase DDX3Y	DDX3X;DDX3Y	-1.55559	-1.36732	-1.74691	-1.10964
P51970	NADH dehydrogenase [ubiquinone] 1 alpha subcomplex subunit 8	NDUFA8	-1.55148	-1.72905	-0.828255	-0.68397
Q6WKZ4	Rab11 family-interacting protein 1	RAB11FIP1	-1.55021	-1.83475	-1.76356	-1.56239
P54725	UV excision repair protein RAD23 homolog A	RAD23A	-1.54806	-2.06407	-1.93777	-2.61812
P15924	Desmoplakin	DSP	-1.53211	-1.43968	-1.20889	-2.02204
Q13619	Cullin-4A	CUL4A	-1.53057	-1.48762	-1.73952	-1.77088
Q96F63	Coiled-coil domain-containing protein 97	CCDC97	-1.52687		-1.84337	-1.86197
P47755	F-actin-capping protein subunit alpha-2	CAPZA2	-1.52371	-1.6777	-1.31161	-2.38813
Q13740	CD166 antigen	ALCAM	-1.52342	-1.71662	-1.43249	-1.70425
Q6NXE6	Armadillo repeat-containing protein 6	ARMC6	-1.51602	-1.68845	-1.85314	-2.27369
O15397	Importin-8	IPO8	-1.51251	-1.14309	-1.54103	-1.71009
Q8NBJ5	Procollagen galactosyltransferase 1	COLGALT1	-1.50906	-1.50353	-1.33472	-2.90855
P41743	Protein kinase C iota type	PRKCI	-1.50812	-1.44003	-1.30344	-2.293
Q9NVI1	Fanconi anemia group I protein	FANCI	-1.50684	-1.22348	-1.41831	-2.2365
P51812	Ribosomal protein S6 kinase alpha-3	RPS6KA3	-1.50566	-1.55597	-1.27136	-2.59789
Q969S3	Zinc finger protein 622	ZNF622	-1.50161	-1.48714	-1.52462	-1.00709
Q13286	Battenin	CLN3	-1.49716		-0.60553	-0.946972
Q9UGI8	Testin	TES	-1.49452	-1.6444	-1.59309	-2.44521
Q9NUQ3	Gamma-taxilin	TXLNG	-1.48161	-1.581	-1.73605	-1.20304
Q6P1N9	Putative deoxyribonuclease TATDN1	TATDN1	-1.47662	-1.50316	-1.31851	-2.79506
Q9HD20	Manganese-transporting ATPase 13A1	ATP13A1	-1.47622	-1.10678	-1.48306	-2.00451
O00159	Unconventional myosin-Ic	MYO1C	-1.46893	-1.37947	-1.0145	-0.487783
P49006	MARCKS-related protein	MARCKSL1	-1.4669	-1.26399	-1.56047	-1.7161
Q9NRG9	Aladin	AAAS	-1.46339	-1.2304	-1.33946	-0.768199
Q12959	Disks large homolog 1	DLG1	-1.46256	-1.57777	-0.797313	-2.03316
Q8WUW1	Protein BRICK1	BRK1	-1.45447	-1.32956	-1.09536	-1.38945
Q12955	Ankyrin-3	ANK3	-1.44666	-1.24366	-0.859928	-2.25078
O43427	Acidic fibroblast growth factor intracellular-binding protein	FIBP	-1.43651	-0.908903	-0.977441
P18206	Vinculin	VCL	-1.42206	-1.50968	-1.20114	-2.90736
Q86W56	Poly(ADP-ribose) glycohydrolase	PARG	-1.41974	-1.75365	-1.31649	-0.962969
Q8NBX0	Saccharopine dehydrogenase-like oxidoreductase	SCCPDH	-1.41881	-1.43526	-1.33767	-2.02509
O60762	Dolichol-phosphate mannosyltransferase subunit 1	DPM1	-1.39878	-1.2055	-1.34293	-1.49492
Q9UKD2	mRNA turnover protein 4 homolog	MRTO4	-1.39168	-1.5005	-1.70022	-0.747439
Q16222	UDP-N-acetylhexosamine pyrophosphorylase;UDP-N-acetylgalactosamine pyrophosphorylase;UDP-N-acetylglucosamine pyrophosphorylase	UAP1	-1.38904	-1.54107	-1.2039	-1.65845
Q9BRX8	Redox-regulatory protein FAM213A	FAM213A	-1.38647	-1.31122	-1.15021	-2.06232
Q9UNE7	E3 ubiquitin-protein ligase CHIP	STUB1	-1.37928	-1.29672	-1.13467	-1.70783
Q96CT7	Coiled-coil domain-containing protein 124	CCDC124	-1.37423	-1.27498	-0.999019	-3.65366
P34913	Bifunctional epoxide hydrolase 2;Cytosolic epoxide hydrolase 2;Lipid-phosphate phosphatase	EPHX2	-1.36986	-0.884834	-1.35023	-1.51676
O00161	Synaptosomal-associated protein 23	SNAP23	-1.36807	-0.88622	-1.10569	-0.680058
P53701	Cytochrome c-type heme lyase	HCCS	-1.36387	-1.4671	-1.01669
P50995	Annexin A11	ANXA11	-1.36205	-1.1885	-0.796987	-2.01642
Q12965	Unconventional myosin-Ie	MYO1E	-1.36027	-1.17121	-1.31452	-1.77339
O14974	Protein phosphatase 1 regulatory subunit 12A	PPP1R12A	-1.35967	-1.33181	-0.824418	-1.82844
P78560	Death domain-containing protein CRADD	CRADD	-1.35845	-1.17378	-1.35417	-2.22243
P62993	Growth factor receptor-bound protein 2	GRB2	-1.35808	-1.46821	-1.50018	-1.46985
Q96RP9	Elongation factor G, mitochondrial	GFM1	-1.3552	-1.39931	-1.42779	-1.36205
Q9BZX2	Uridine-cytidine kinase 2	UCK2	-1.35306	-1.15804	-1.59205	-1.28328
P24821	Tenascin	TNC	-1.35196	-1.4079	-2.0913
P30533	Alpha-2-macroglobulin receptor-associated protein	LRPAP1	-1.33916	-1.22567	-1.47545	-1.79797
O60828	Polyglutamine-binding protein 1	PQBP1	-1.33312	-1.36138	-1.56631	-0.970526
P51571	Translocon-associated protein subunit delta	SSR4	-1.33214	-1.21213	-1.26708	-0.561239
Q96G23	Ceramide synthase 2	CERS2	-1.33123	-1.49261	-1.25395	-1.30262
O00267	Transcription elongation factor SPT5	SUPT5H	-1.33094	-1.67687	-1.39028	-1.08323
P46934	E3 ubiquitin-protein ligase NEDD4	NEDD4	-1.32898	-1.28613	-0.751004	-1.85616
Q13459	Unconventional myosin-IXb	MYO9B	-1.3267	-1.09099	-0.602745	-2.99908
Q9Y4E1;Q641Q2	WASH complex subunit FAM21C;WASH complex subunit FAM21A	FAM21C;FAM21A	-1.32269	-1.56747	-1.13479	-1.75035
Q92841	Probable ATP-dependent RNA helicase DDX17	DDX17	-1.32214	-1.23657	-0.994902	-1.3049
Q96T51	RUN and FYVE domain-containing protein 1	RUFY1	-1.31725	-1.06985	-1.0977	-1.2104
Q9H1B7	Interferon regulatory factor 2-binding protein-like	IRF2BPL	-1.31638	-0.83439	-0.990481	-0.517317
Q9ULV4	Coronin-1C	CORO1C	-1.31621	-1.32941	-0.776751	-2.26493
Q96K37	Solute carrier family 35 member E1	SLC35E1	-1.30993	-1.16117	-0.996628	-1.77108
Q9UM00	Transmembrane and coiled-coil domain-containing protein 1	TMCO1	-1.30024	-1.36516	-0.855954	-0.980255
Q9NQP4	Prefoldin subunit 4	PFDN4	-1.30006		-1.16997	-2.06909
P07996	Thrombospondin-1	THBS1	-1.29963	-1.23057	-1.42446
Q5R372	Rab GTPase-activating protein 1-like	RABGAP1L	-1.29945	-1.49326		-1.27428
O60831	PRA1 family protein 2	PRAF2	-1.28349	-1.33661	-0.8867	-2.89111
P67936	Tropomyosin alpha-4 chain	TPM4	-1.27561	-0.971148	-1.3002	-3.38751
Q96FQ6	Protein S100-A16	S100A16	-1.27404	-1.25003	-1.18311	-1.60608
Q9Y6M9	NADH dehydrogenase [ubiquinone] 1 beta subcomplex subunit 9	NDUFB9	-1.27143	-0.992374	-1.62785	-1.43651
P62330	ADP-ribosylation factor 6	ARF6	-1.26899	-1.20809	-1.18531	-1.35004
Q14157	Ubiquitin-associated protein 2-like	UBAP2L	-1.26486	-1.21984	-1.27397	-1.65526
Q8IXH7	Negative elongation factor C/D	NELFCD	-1.26171	-0.976219	-0.691966	-0.524583
Q9BZF1	Oxysterol-binding protein-related protein 8	OSBPL8	-1.26029	-1.16172	-0.767683	-1.31879
Q9UNI6	Dual specificity protein phosphatase 12	DUSP12	-1.25936	-0.850064	-0.893732	-0.517193
Q71U36;Q13748;Q6PEY2	Tubulin alpha-1A chain;Tubulin alpha-3C/D chain;Tubulin alpha-3E chain	TUBA1A;TUBA3C;TUBA3E	-1.25784	-1.24267	-0.842775	-3.08265
Q9NP79	Vacuolar protein sorting-associated protein VTA1 homolog	VTA1	-1.25102	-1.45379	-1.20018	-1.84042
P04083	Annexin A1	ANXA1	-1.24294	-1.21421	-0.710284	-4.91285
Q6PCB7	Long-chain fatty acid transport protein 1	SLC27A1	-1.23399	-1.40308	-1.04082	-1.66319
O14975	Very long-chain acyl-CoA synthetase	SLC27A2	-1.22735		-1.5025	-1.14494
O76070	Gamma-synuclein	SNCG	-1.2224	-2.44356	-0.695723	-3.82951
O00541	Pescadillo homolog	PES1	-1.21998	-1.18863	-1.26354
Q6P582;Q6NZ67	Mitotic-spindle organizing protein 2A;Mitotic-spindle organizing protein 2B	MZT2A;MZT2B	-1.21739	-1.34073		-1.02632
Q9BXW9	Fanconi anemia group D2 protein	FANCD2	-1.21437	-0.875513		-1.57428
Q9Y4K1	Absent in melanoma 1 protein	AIM1	-1.21233	-1.73653	-1.54053	-1.58888
P53992	Protein transport protein Sec24C	SEC24C	-1.20989	-1.26767	-0.94675	-1.42616
P18031	Tyrosine-protein phosphatase non-receptor type 1	PTPN1	-1.20314	-1.21297	-1.15165	-1.38063
Q70J99	Protein unc-13 homolog D	UNC13D	-1.19218	-1.07333	-0.741421	-1.63612
O43572	A-kinase anchor protein 10, mitochondrial	AKAP10	-1.19175	-1.25991	-1.1218
P20338	Ras-related protein Rab-4A	RAB4A	-1.19054	-1.0136	-0.6348	-1.52255
P35754	Glutaredoxin-1	GLRX	-1.18846	-0.761604		-2.69928
Q9UDY2	Tight junction protein ZO-2	TJP2	-1.18784	-0.803821	-1.70906	-1.65326
Q9Y6E0	Serine/threonine-protein kinase 24;Serine/threonine-protein kinase 24 36 kDa subunit;Serine/threonine-protein kinase 24 12 kDa subunit	STK24	-1.18669	-1.02301	-1.19562	-1.98376
P63165	Small ubiquitin-related modifier 1	SUMO1	-1.18623			-1.07424
Q9H2P0	Activity-dependent neuroprotector homeobox protein	ADNP	-1.18387			-1.92106
Q9NWV8	BRISC and BRCA1-A complex member 1	BABAM1	-1.17863	-1.15072	-1.02119	-1.93027
P10301;P62070	Ras-related protein R-Ras;Ras-related protein R-Ras2	RRAS;RRAS2	-1.17241	-1.04531	-1.1818
Q9UG63	ATP-binding cassette sub-family F member 2	ABCF2	-1.16806	-1.47037	-1.13825	-1.79721
Q86UP2	Kinectin	KTN1	-1.16573	-0.940672	-1.13204	-1.5012
Q8N4P3	Guanosine-3,5-bis(diphosphate) 3-pyrophosphohydrolase MESH1	HDDC3	-1.16498	-1.76116	-1.37733	-3.61297
P51668	Ubiquitin-conjugating enzyme E2 D1	UBE2D1	-1.15666		-1.02865
Q9HBL8	NmrA-like family domain-containing protein 1	NMRAL1	-1.15165	-1.14044	-0.942418	-0.645774
Q71RC2	La-related protein 4	LARP4	-1.14832	-1.07091	-1.19436	-0.807578
Q9Y6A5	Transforming acidic coiled-coil-containing protein 3	TACC3	-1.14733	-1.15656	-1.62758	-1.43
P49366	Deoxyhypusine synthase	DHPS	-1.142	-1.49135	-1.42736	-1.96263
Q8WWV3	Reticulon-4-interacting protein 1, mitochondrial	RTN4IP1	-1.13971	-0.743811	-0.792707	-0.89266
O75351	Vacuolar protein sorting-associated protein 4B	VPS4B	-1.13851	-1.14963	-1.12869	-1.25305
Q6IAN0	Dehydrogenase/reductase SDR family member 7B	DHRS7B	-1.13781	-1.17518	-0.792082	-2.98782
O00194;P51159	Ras-related protein Rab-27B;Ras-related protein Rab-27A	RAB27B;RAB27A	-1.13584	-1.22028	-1.23926	-0.679088
P00338	L-lactate dehydrogenase A chain	LDHA	-1.13555	-1.07178	-1.01453	-2.21685
Q96TA1	Niban-like protein 1	FAM129B	-1.12743	-0.882996	-1.03893	-1.47626
Q12792	Twinfilin-1	TWF1	-1.12362	-1.0858	-0.98339	-1.04632
P56589	Peroxisomal biogenesis factor 3	PEX3	-1.12287	-1.13027	-1.3463	-0.645841
O43252	Bifunctional 3-phosphoadenosine 5-phosphosulfate synthase 1;Sulfate adenylyltransferase;Adenylyl-sulfate kinase	PAPSS1	-1.12102	-1.05967	-0.869965	-0.971459
Q7KZF4	Staphylococcal nuclease domain-containing protein 1	SND1	-1.11967	-1.10936	-1.01961	-1.65458
Q9Y4P3	Transducin beta-like protein 2	TBL2	-1.11113	-1.27621	-0.77596
P46937	Transcriptional coactivator YAP1	YAP1	-1.11032	-0.854153	-0.923632	-0.449631
Q53H12	Acylglycerol kinase, mitochondrial	AGK	-1.10507	-1.07671	-1.4669	-0.589833
O14828	Secretory carrier-associated membrane protein 3	SCAMP3	-1.10401	-1.11607	-1.10675	-0.77972
Q08209	Serine/threonine-protein phosphatase 2B catalytic subunit alpha isoform	PPP3CA	-1.09406	-1.18712	-0.649435	-1.79992
Q9Y2L1	Exosome complex exonuclease RRP44	DIS3	-1.09259	-1.13185	-0.954306	-1.07789
P98179	RNA-binding protein 3	RBM3	-1.09216	-1.33949	-1.08085	-2.13264
Q9H444	Charged multivesicular body protein 4b	CHMP4B	-1.08942	-1.60546	-1.44556	-2.26444
Q99442	Translocation protein SEC62	SEC62	-1.08881	-0.972903	-0.788514
Q9BTE7	DCN1-like protein 5	DCUN1D5	-1.0881	-1.00387	-1.15605	-1.31401
P52292	Importin subunit alpha-1	KPNA2	-1.08617	-0.873344	-1.27565	-0.396878
O43920	NADH dehydrogenase [ubiquinone] iron-sulfur protein 5	NDUFS5	-1.08122	-0.884221	-0.861002	-0.476197
P52434	DNA-directed RNA polymerases I, II, and III subunit RPABC3	POLR2H	-1.08094	-1.15508	-1.41581	-1.14762
Q9BUK6	Protein misato homolog 1	MSTO1	-1.07942	-0.645345	-0.899022	-1.80032
Q13310	Polyadenylate-binding protein 4	PABPC4	-1.07579	-0.659814	-0.976361	-1.25284
Q86WQ0	Nuclear receptor 2C2-associated protein	NR2C2AP	-1.07082	-1.51173	-1.1078	-2.94087
P30046;A6NHG4	D-dopachrome decarboxylase;D-dopachrome decarboxylase-like protein	DDT;DDTL	-1.06836	-0.976305	-0.855301	-1.41131
Q9BSV6	tRNA-splicing endonuclease subunit Sen34	TSEN34	-1.06803	-1.07549	-1.21233	-0.390358
Q9BV44	THUMP domain-containing protein 3	THUMPD3	-1.06709	-1.51593	-1.04862	-1.36606
P60983	Glia maturation factor beta	GMFB	-1.06181	-1.23121	-0.834982	-1.76126
P62306	Small nuclear ribonucleoprotein F	SNRPF	-1.06049	-0.944332	-1.33858	-0.567896
Q00535	Cyclin-dependent-like kinase 5	CDK5	-1.05826	-0.992661	-0.942501	-1.33025
P23229	Integrin alpha-6;Integrin alpha-6 heavy chain;Integrin alpha-6 light chain;Processed integrin alpha-6	ITGA6	-1.05793	-0.884674	-1.07588	-0.89792
P61081	NEDD8-conjugating enzyme Ubc12	UBE2M	-1.05583	-0.918006	-0.879754	-1.84523
Q13573	SNW domain-containing protein 1	SNW1	-1.05349	-1.23508	-1.95786
Q9UKK9	ADP-sugar pyrophosphatase	NUDT5	-1.05316	-1.00622	-0.778531	-1.31247
P62310	U6 snRNA-associated Sm-like protein LSm3	LSM3	-1.05296		-1.29889
P42166	Lamina-associated polypeptide 2, isoform alpha;Thymopoietin;Thymopentin	TMPO	-1.05005	-0.912401	-0.886193	-1.45032
Q9NZD8	Maspardin	SPG21	-1.04901	-0.71596	-1.83831	-0.725279
O75083	WD repeat-containing protein 1	WDR1	-1.04862	-0.938127	-0.815936	-1.81233
P23297	Protein S100-A1	S100A1	-1.04388	-1.01427	-0.817536	-2.20457
Q969Y2	tRNA modification GTPase GTPBP3, mitochondrial	GTPBP3	-1.04186	-0.838667	-0.954054	-2.4907
P26368	Splicing factor U2AF 65 kDa subunit	U2AF2	-1.0386	-0.899534	-0.370769	-0.558368
Q9H2U1	ATP-dependent RNA helicase DHX36	DHX36	-1.02709	-1.10712	-1.27122	-0.612549
O15511	Actin-related protein 2/3 complex subunit 5	ARPC5	-1.02301	-0.884434	-0.858724	-0.670819
Q99426	Tubulin-folding cofactor B	TBCB	-1.015	-0.82452	-0.847596	-0.615574
Q9UBV2	Protein sel-1 homolog 1	SEL1L	-1.01392	-0.901769	-0.644555	-0.457732
Q9NP72	Ras-related protein Rab-18	RAB18	-1.01103	-1.08927	-1.06749	-1.27593
Q9C0I1	Myotubularin-related protein 12	MTMR12	-1.0079	-0.596863	-0.393311	-0.636033
O43396	Thioredoxin-like protein 1	TXNL1	-1.00633	-0.842568	-0.977952	-1.36922
O94830	Phospholipase DDHD2	DDHD2	-1.00378	-0.564073	-0.724993	-1.23328
Q09666	Neuroblast differentiation-associated protein AHNAK	AHNAK	-1.00251	-0.917733	-0.982819	-0.834442
Q9H1Z4	WD repeat-containing protein 13	WDR13	-1.00234	-0.885846	-0.687683	-2.93148
P62873	Guanine nucleotide-binding protein G(I)/G(S)/G(T) subunit beta-1	GNB1	-0.999423	-1.02603	-1.32938	-0.431715
Q9GZZ9	Ubiquitin-like modifier-activating enzyme 5	UBA5	-0.999308	-0.7393	-0.718403	-1.31136
Q8WU90	Zinc finger CCCH domain-containing protein 15	ZC3H15	-0.996081	-0.825031	-1.07683	-0.919724
P08651	Nuclear factor 1 C-type	NFIC	-0.995621	-0.628765	-0.936469
P46060	Ran GTPase-activating protein 1	RANGAP1	-0.992718	-1.12309	-1.19677	-1.06214
O96019	Actin-like protein 6A	ACTL6A	-0.990739	-0.835008	-0.884993	-0.757818
Q9UBC2	Epidermal growth factor receptor substrate 15-like 1	EPS15L1	-0.987532	-0.751247	-0.936193	-1.81198
Q9NT62	Ubiquitin-like-conjugating enzyme ATG3	ATG3	-0.986902	-0.917325	-0.988705	-1.29173
Q9NXE4	Sphingomyelin phosphodiesterase 4	SMPD4	-0.984417	-0.774775	-1.31337
P47813;O14602	Eukaryotic translation initiation factor 1A, X-chromosomal;Eukaryotic translation initiation factor 1A, Y-chromosomal	EIF1AX;EIF1AY	-0.980768	-1.12831	-1.35997	-1.31628
O43707	Alpha-actinin-4	ACTN4	-0.98017	-1.00804	-1.03869	-1.08042
Q15773	Myeloid leukemia factor 2	MLF2	-0.979885	-0.852928	-0.73942	-0.584587
Q68E01	Integrator complex subunit 3	INTS3	-0.979061	-0.996916	-0.75392	-0.347876
Q9BR76	Coronin-1B	CORO1B	-0.973837	-1.07716	-0.621555	-2.67733
P13073	Cytochrome c oxidase subunit 4 isoform 1, mitochondrial	COX4I1	-0.971799	-0.697032	-0.936801	-0.756087
Q02809	Procollagen-lysine,2-oxoglutarate 5-dioxygenase 1	PLOD1	-0.965418	-1.23752	-1.15236	-2.34424
Q32P41	tRNA (guanine(37)-N1)-methyltransferase	TRMT5	-0.961845	-1.32717	-0.729172	-1.4661
O43314	Inositol hexakisphosphate and diphosphoinositol-pentakisphosphate kinase 2	PPIP5K2	-0.960834	-0.979715	-0.656058	-1.5154
P49354	Protein farnesyltransferase/geranylgeranyltransferase type-1 subunit alpha	FNTA	-0.9603	-0.744971	-0.856163	-1.59689
Q15126	Phosphomevalonate kinase	PMVK	-0.960103	-0.841585	-0.814971	-1.13803
P08240	Signal recognition particle receptor subunit alpha	SRPR	-0.95929	-0.741783	-0.719733	-1.12365
Q06124	Tyrosine-protein phosphatase non-receptor type 11	PTPN11	-0.958813	-0.643991	-1.35553	-1.79706
Q92598	Heat shock protein 105 kDa	HSPH1	-0.958028	-1.03685	-1.14701	-1.62798
Q13555	Calcium/calmodulin-dependent protein kinase type II subunit gamma	CAMK2G	-0.957608	-0.976219	-0.837609	-2.9261
P60510	Serine/threonine-protein phosphatase 4 catalytic subunit	PPP4C	-0.956572	-1.03949	-0.860635	-0.6361
Q00059	Transcription factor A, mitochondrial	TFAM	-0.951987	-1.06976	-0.816774	-2.47553
P13693	Translationally-controlled tumor protein	TPT1	-0.951234	-0.921226	-1.24158	-1.14902
Q15024	Exosome complex component RRP42	EXOSC7	-0.946777	-1.00697	-1.00266	-0.870625
P06493	Cyclin-dependent kinase 1	CDK1	-0.945693	-0.841068	-1.19096	-1.34619
Q9BTE3	Mini-chromosome maintenance complex-binding protein	MCMBP	-0.943361	-0.832925	-0.845883	-0.354833
P50579	Methionine aminopeptidase 2	METAP2	-0.943083	-1.33902	-1.06299	-1.07109
O00401	Neural Wiskott-Aldrich syndrome protein	WASL	-0.943083	-0.876387	-0.890011	-0.775441
Q8N128	Protein FAM177A1	FAM177A1	-0.942058	-0.86436	-1.32529	-0.670061
Q15404	Ras suppressor protein 1	RSU1	-0.940894	-1.2692	-1.3824	-1.32992
O43286	Beta-1,4-galactosyltransferase 5	B4GALT5	-0.9407	-0.88305		-0.580439
P63098	Calcineurin subunit B type 1	PPP3R1	-0.939925	-0.924645		-1.44105
O95336	6-phosphogluconolactonase	PGLS	-0.939427	-0.922511	-0.637065	-3.13365
Q8WXI9	Transcriptional repressor p66-beta	GATAD2B	-0.932802	-0.952713	-0.632271	-1.06398
Q8WW01	tRNA-splicing endonuclease subunit Sen15	TSEN15	-0.930325		-0.888061	-1.76405
Q8IWX8	Calcium homeostasis endoplasmic reticulum protein	CHERP	-0.923359	-1.39297		-1.09154
O00391	Sulfhydryl oxidase 1	QSOX1	-0.921172	-1.0072	-1.2625
Q52LJ0	Protein FAM98B	FAM98B	-0.916698	-0.769895	-0.435319	-1.2326
P62308;A8MWD9	Small nuclear ribonucleoprotein G;Putative small nuclear ribonucleoprotein G-like protein 15	SNRPG;SNRPGP15	-0.906927	-0.800073	-0.664951	-0.43694
O60493	Sorting nexin-3	SNX3	-0.905494	-0.748772	-1.1427	-0.545972
Q9Y446	Plakophilin-3	PKP3	-0.904926	-0.940312	-1.02025	-0.934648
Q7L576	Cytoplasmic FMR1-interacting protein 1	CYFIP1	-0.90471	-0.802588	-0.519942	-1.34084
Q16204	Coiled-coil domain-containing protein 6	CCDC6	-0.903117	-0.989506	-0.978918	-1.57222
Q9H074	Polyadenylate-binding protein-interacting protein 1	PAIP1	-0.897732	-0.9771	-0.903873	-1.29209
Q00653	Nuclear factor NF-kappa-B p100 subunit;Nuclear factor NF-kappa-B p52 subunit	NFKB2	-0.897651	-0.943278	-1.16848	-0.357881
A5D8V6	Vacuolar protein sorting-associated protein 37C	VPS37C	-0.896361		-0.630215	-1.54772
Q9Y5J7	Mitochondrial import inner membrane translocase subunit Tim9	TIMM9	-0.895878	-1.09274	-0.999625	-0.874164
P37198	Nuclear pore glycoprotein p62	NUP62	-0.881374	-0.994327	-0.35205	-0.697804
Q96AC1	Fermitin family homolog 2	FERMT2	-0.881295	-0.929968	-0.625734	-1.40771
P53999	Activated RNA polymerase II transcriptional coactivator p15	SUB1	-0.880631	-0.831409	-0.818325	-1.24602
Q9NZM1	Myoferlin	MYOF	-0.871179	-0.924481	-0.771766	-1.65177
O60942	mRNA-capping enzyme;Polynucleotide 5-triphosphatase;mRNA guanylyltransferase	RNGTT	-0.870361	-0.690754	-0.864885
P13984	General transcription factor IIF subunit 2	GTF2F2	-0.865621	-0.779819	-0.67075	-0.868437
Q9BU89	Deoxyhypusine hydroxylase	DOHH	-0.865411	-0.941254	-0.842284	-0.474893
P12814	Alpha-actinin-1	ACTN1	-0.862391	-0.973837	-0.812182	-1.22813
Q9Y3C8	Ubiquitin-fold modifier-conjugating enzyme 1	UFC1	-0.86074	-0.954669	-0.659996	-1.2803
P31689	DnaJ homolog subfamily A member 1	DNAJA1	-0.858933	-1.18932	-1.41223	-1.03712
P51151	Ras-related protein Rab-9A	RAB9A	-0.853032	-0.746591	-0.839286	-0.587858
P60903	Protein S100-A10	S100A10	-0.852876	-0.976134	-0.778036	-0.954306
Q14498	RNA-binding protein 39	RBM39	-0.851027	-1.00182	-1.12425	-0.430801
O96000	NADH dehydrogenase [ubiquinone] 1 beta subcomplex subunit 10	NDUFB10	-0.848219	-0.960693	-1.05829	-1.83167
Q8N7H5	RNA polymerase II-associated factor 1 homolog	PAF1	-0.847544	-0.966489	-1.1212	-0.409585
P43490	Nicotinamide phosphoribosyltransferase	NAMPT	-0.845728	-0.669006	-0.6716	-1.1938
Q9H4A6	Golgi phosphoprotein 3	GOLPH3	-0.838357	-0.747827	-0.864938	-0.633725
Q96A65	Exocyst complex component 4	EXOC4	-0.835291	-0.912021	-0.892178	-0.664951
O94903	Proline synthase co-transcribed bacterial homolog protein	PROSC	-0.833876	-0.88654	-0.654399	-1.31072
O95671	N-acetylserotonin O-methyltransferase-like protein	ASMTL	-0.832308	-1.15512	-0.648598	-2.12608
Q03426	Mevalonate kinase	MVK	-0.829357	-0.443831	-0.996973	-1.39981
O94905	Erlin-2	ERLIN2	-0.824827	-1.24479	-0.899184	-1.65913
P46940	Ras GTPase-activating-like protein IQGAP1	IQGAP1	-0.823447	-0.754407	-0.710685	-1.50906
P11387	DNA topoisomerase 1	TOP1	-0.823345	-0.829049	-0.743424	-1.94209
Q99797	Mitochondrial intermediate peptidase	MIPEP	-0.818427	-0.682904	-0.577013	-1.00248
P51648	Fatty aldehyde dehydrogenase	ALDH3A2	-0.818147	-0.71845	-0.652652	-0.724921
P57735	Ras-related protein Rab-25	RAB25	-0.814337	-0.914929	-0.677749	-0.589094
O43681	ATPase ASNA1	ASNA1	-0.813804	-0.921554	-0.613101	-1.80063
P84085	ADP-ribosylation factor 5	ARF5	-0.81241	-1.12365	-0.825619	-1.75623
Q6NXG1	Epithelial splicing regulatory protein 1	ESRP1	-0.810561	-1.01322	-1.11475	-1.18564
P19623	Spermidine synthase	SRM	-0.808968	-0.870229	-0.893384	-1.88433
Q96K76	Ubiquitin carboxyl-terminal hydrolase 47	USP47	-0.808412	-0.853267	-0.943222
Q8N3R9	MAGUK p55 subfamily member 5	MPP5	-0.80561		-0.8373	-0.826975
Q13618	Cullin-3	CUL3	-0.804905	-0.59861	-0.838977	-0.696751
Q15125	3-beta-hydroxysteroid-Delta(8),Delta(7)-isomerase	EBP	-0.802285	-0.968266	-0.769477	-2.31086
P55209	Nucleosome assembly protein 1-like 1	NAP1L1	-0.799295	-0.684457	-1.07509	-1.32796
Q96KN1	Protein FAM84B	FAM84B	-0.795008	-1.53066	-1.33964	-0.856241
Q9BY44	Eukaryotic translation initiation factor 2A;Eukaryotic translation initiation factor 2A, N-terminally processed	EIF2A	-0.793582	-0.718569	-0.655535	-1.3148
Q00325	Phosphate carrier protein, mitochondrial	SLC25A3	-0.785801	-0.706865	-0.684156	-1.22055
Q9BUL8	Programmed cell death protein 10	PDCD10	-0.785452	-0.721849	-0.714065	-0.976986
O95429	BAG family molecular chaperone regulator 4	BAG4	-0.783986	-0.75655	-0.665363
Q5GLZ8	Probable E3 ubiquitin-protein ligase HERC4	HERC4	-0.781231	-0.911804	-0.558346	-0.732452
Q8IY67	Ribonucleoprotein PTB-binding 1	RAVER1	-0.78024	-0.845261	-0.667859	-0.645435
Q0VDF9	Heat shock 70 kDa protein 14	HSPA14	-0.779323	-0.384395	-0.806569	-1.22001
P35659	Protein DEK	DEK	-0.776355	-0.806518	-1.03795	-0.589008
Q9H0R4	Haloacid dehalogenase-like hydrolase domain-containing protein 2	HDHD2	-0.776083	-0.663488	-0.569672	-1.3728
Q9NR46	Endophilin-B2	SH3GLB2	-0.771889	-0.902227	-0.549156	-1.48197
P29084	Transcription initiation factor IIE subunit beta	GTF2E2	-0.771052	-0.70045	-0.520563
P49821	NADH dehydrogenase [ubiquinone] flavoprotein 1, mitochondrial	NDUFV1	-0.770437	-0.831794	-1.02488	-1.03623
O60925	Prefoldin subunit 1	PFDN1	-0.766775	-0.729626	-0.774947	-1.56909
Q5T1V6	Probable ATP-dependent RNA helicase DDX59	DDX59	-0.762608	-0.743279	-0.753434	-0.596427
Q9H0H5	Rac GTPase-activating protein 1	RACGAP1	-0.760944	-0.839596	-0.807452
O00410	Importin-5	IPO5	-0.760651	-0.581799	-0.735139	-1.19001
Q9Y5Y0	Feline leukemia virus subgroup C receptor-related protein 1	FLVCR1	-0.759429	-0.770855	-0.797664
Q92688	Acidic leucine-rich nuclear phosphoprotein 32 family member B	ANP32B	-0.759258	-0.679203	-0.954054	-0.972138
Q9Y224	UPF0568 protein C14orf166	C14orf166	-0.757111	-0.850142	-0.468451	-1.16825
O95433	Activator of 90 kDa heat shock protein ATPase homolog 1	AHSA1	-0.756428	-0.743352	-0.662414	-1.14647
Q13263	Transcription intermediary factor 1-beta	TRIM28	-0.75521	-0.80821	-0.640276	-1.04249
Q9H0A8	COMM domain-containing protein 4	COMMD4	-0.754285			-1.41442
Q9P270	SLAIN motif-containing protein 2	SLAIN2	-0.749232	-1.30572	-1.33333	-1.48706
P46926	Glucosamine-6-phosphate isomerase 1	GNPDA1	-0.746543	-0.563454	-0.920953	-1.34696
Q8N6M0	OTU domain-containing protein 6B	OTUD6B	-0.74635			-1.50439
Q9BXS5	AP-1 complex subunit mu-1	AP1M1	-0.740866	-0.73111	-0.705712	-1.00182
P12931	Proto-oncogene tyrosine-protein kinase Src	SRC	-0.739661			-1.41719
O76031	ATP-dependent Clp protease ATP-binding subunit clpX-like, mitochondrial	CLPX	-0.738	-0.628475	-0.75638	-0.755527
P40818	Ubiquitin carboxyl-terminal hydrolase 8	USP8	-0.735692	-0.596296	-0.549599	-0.76729
O00299	Chloride intracellular channel protein 1	CLIC1	-0.735452	-0.762143	-0.447013	-1.15335
O00629	Importin subunit alpha-3	KPNA4	-0.734395	-0.616039	-0.826796	-0.815478
P82094	TATA element modulatory factor	TMF1	-0.734011	-0.92314	-0.983732	-0.431851
P19404	NADH dehydrogenase [ubiquinone] flavoprotein 2, mitochondrial	NDUFV2	-0.731973		-0.932526	-0.74543
O43708	Maleylacetoacetate isomerase	GSTZ1	-0.729244	-0.680544	-0.486489	-0.972761
Q9Y5S9	RNA-binding protein 8A	RBM8A	-0.72824	-0.844639	-0.683901	-0.753191
P37802	Transgelin-2	TAGLN2	-0.72423	-0.649525	-0.674867	-1.36974
Q15417	Calponin-3	CNN3	-0.723539	-0.640366	-0.77554	-0.300626
Q4G148	Glucoside xylosyltransferase 1	GXYLT1	-0.722991	-0.628564	-1.07677	-0.838461
P26447	Protein S100-A4	S100A4	-0.717691	-0.917352	-1.05598	-1.38741
Q9Y2Z0	Suppressor of G2 allele of SKP1 homolog	SUGT1	-0.715462	-0.878852	-0.806846	-0.944665
Q9UHD9	Ubiquilin-2	UBQLN2	-0.71442		-0.711086	-1.83552
Q13017	Rho GTPase-activating protein 5	ARHGAP5	-0.710638	-0.451346	-0.950536	-0.55926
Q96J02	E3 ubiquitin-protein ligase Itchy homolog	ITCH	-0.705947	-0.684526	-0.69087
P49840	Glycogen synthase kinase-3 alpha	GSK3A	-0.705265	-0.728957	-1.24458	-1.34678
Q9H2W6	39S ribosomal protein L46, mitochondrial	MRPL46	-0.704489	-0.741155	-0.853606	-1.19064
Q9P260	LisH domain and HEAT repeat-containing protein KIAA1468	KIAA1468	-0.703901	-0.733723		-1.83846
Q14444	Caprin-1	CAPRIN1	-0.702656	-1.07269	-1.00416	-1.0333
Q5VYK3	Proteasome-associated protein ECM29 homolog	ECM29	-0.694882	-0.436373	-0.505062	-0.998558
Q96E11	Ribosome-recycling factor, mitochondrial	MRRF	-0.690428	-0.727547	-0.767953	-0.721492
P51148	Ras-related protein Rab-5C	RAB5C	-0.689055	-0.583463	-0.507234	-0.741517
Q96KB5	Lymphokine-activated killer T-cell-originated protein kinase	PBK	-0.683831	-0.668753	-1.92183	-1.53705
Q9Y6W5	Wiskott-Aldrich syndrome protein family member 2	WASF2	-0.681562	-0.811067	-0.587446	-1.01284
Q9BVJ7	Dual specificity protein phosphatase 23	DUSP23	-0.6814	-0.880232	-1.07248	-1.53617
P30405	Peptidyl-prolyl cis-trans isomerase F, mitochondrial	PPIF	-0.680012	-0.38225	-0.590962	-0.887073
Q8N8S7	Protein enabled homolog	ENAH	-0.672152	-0.586709	-0.466457	-0.701529
Q99733	Nucleosome assembly protein 1-like 4	NAP1L4	-0.671991	-0.500463	-0.671141	-1.09848
P10644	cAMP-dependent protein kinase type I-alpha regulatory subunit;cAMP-dependent protein kinase type I-alpha regulatory subunit, N-terminally processed	PRKAR1A	-0.671026	-0.568473	-0.857051	-0.335936
Q96F86	Enhancer of mRNA-decapping protein 3	EDC3	-0.67052	-0.611381	-0.660954	-0.634151
Q9Y383	Putative RNA-binding protein Luc7-like 2	LUC7L2	-0.669166	-0.600555	-0.599943	-0.938265
P62333	26S protease regulatory subunit 10B	PSMC6	-0.662118	-0.719638	-0.468491	-1.04103
P26639	Threonine--tRNA ligase, cytoplasmic	TARS	-0.66052	-0.581821	-0.670934	-1.00976
Q9NTI5	Sister chromatid cohesion protein PDS5 homolog B	PDS5B	-0.653378	-1.04773	-0.726281	-1.60257
Q9Y371	Endophilin-B1	SH3GLB1	-0.652062	-0.703525	-0.636997	-0.834056
O60841	Eukaryotic translation initiation factor 5B	EIF5B	-0.650544	-0.836089	-0.787119	-1.11979
O43768	Alpha-endosulfine	ENSA	-0.648869	-0.648847	-0.971629	-1.9889
O75534	Cold shock domain-containing protein E1	CSDE1	-0.648643	-0.967363	-1.1131	-0.616437
P20290	Transcription factor BTF3	BTF3	-0.647535	-0.534851	-0.754845	-0.720826
O15145	Actin-related protein 2/3 complex subunit 3	ARPC3	-0.647422	-0.886753	-0.867042	-0.560962
P51149	Ras-related protein Rab-7a	RAB7A	-0.646406	-0.629434	-0.730895	-0.3961
Q9Y4X5	E3 ubiquitin-protein ligase ARIH1	ARIH1	-0.645886	-0.857704	-0.619581	-0.675904
P61960	Ubiquitin-fold modifier 1	UFM1	-0.638703	-1.15872	-0.743617	-0.811928
P82979	SAP domain-containing ribonucleoprotein	SARNP	-0.636549	-0.676711	-0.865726	-0.907008
Q9GZZ1	N-alpha-acetyltransferase 50	NAA50	-0.628296	-0.96965	-1.12466	-0.521556
Q9H910	Hematological and neurological expressed 1-like protein	HN1L	-0.623132	-1.31423	-0.84757	-0.690847
Q9H9A6	Leucine-rich repeat-containing protein 40	LRRC40	-0.618274	-0.858175	-0.618672	-1.28662
Q96BN8	Ubiquitin thioesterase otulin	OTULIN	-0.618251	-0.57145	-0.563262	-0.880949
Q9Y2A7	Nck-associated protein 1	NCKAP1	-0.617255	-0.703619	-0.621799	-1.00636
P54709	Sodium/potassium-transporting ATPase subunit beta-3	ATP1B3	-0.615751	-0.580936	-0.76788	-0.672451
P24928	DNA-directed RNA polymerase II subunit RPB1	POLR2A	-0.61266	-0.622376	-0.867621
Q92609	TBC1 domain family member 5	TBC1D5	-0.61061			-1.92752
Q9UHD1	Cysteine and histidine-rich domain-containing protein 1	CHORDC1	-0.608122	-0.444223	-0.644691	-1.10911
Q8WZA0	Protein LZIC	LZIC	-0.606232	-0.578306	-0.478226	-1.15191
Q6UB35	Monofunctional C1-tetrahydrofolate synthase, mitochondrial	MTHFD1L	-0.604915	-0.92355	-1.16001	-0.908497
P16278	Beta-galactosidase	GLB1	-0.59885	-0.524708	-0.898726	-0.705406
Q9UJA5	tRNA (adenine(58)-N(1))-methyltransferase non-catalytic subunit TRM6	TRMT6	-0.593812	-0.981024	-1.01809	-0.549578
Q8WUM4	Programmed cell death 6-interacting protein	PDCD6IP	-0.584003	-0.640456	-0.577487	-1.07282
P31949	Protein S100-A11;Protein S100-A11, N-terminally processed	S100A11	-0.580914	-0.57055	-0.503466	-0.858253
P50502;Q8IZP2;Q8NFI4	Hsc70-interacting protein;Putative protein FAM10A4;Putative protein FAM10A5	ST13;ST13P4;ST13P5	-0.576497	-0.568024	-0.562069	-0.769207
Q14683	Structural maintenance of chromosomes protein 1A	SMC1A	-0.573982	-0.610191	-0.733795	-0.587143
Q96A49	Synapse-associated protein 1	SYAP1	-0.570464	-0.506271	-0.674544	-1.06019
P61019;Q8WUD1	Ras-related protein Rab-2A;Ras-related protein Rab-2B	RAB2A;RAB2B	-0.565118	-0.78205	-0.584912	-1.2708
Q16795	NADH dehydrogenase [ubiquinone] 1 alpha subcomplex subunit 9, mitochondrial	NDUFA9	-0.563454	-0.454921	-0.855692	-0.777393
Q9Y295	Developmentally-regulated GTP-binding protein 1	DRG1	-0.550381	-0.841585	-0.87599	-0.903441
Q9Y5M8	Signal recognition particle receptor subunit beta	SRPRB	-0.542479	-0.591266	-1.02818	-0.535039
Q96EK6	Glucosamine 6-phosphate N-acetyltransferase	GNPNAT1	-0.542227	-0.799923	-0.508137	-0.786223
Q3ZCQ8	Mitochondrial import inner membrane translocase subunit TIM50	TIMM50	-0.540589	-0.517523	-0.765204	-0.914711
P30519	Heme oxygenase 2	HMOX2	-0.484893	-0.701107	-0.642775	-0.981708
Q13158	FAS-associated death domain protein	FADD	-0.479472	-0.966545	-0.651541	-0.60621
P35637	RNA-binding protein FUS	FUS	-0.478426	-0.568751	-0.938791	-0.539037
O15144	Actin-related protein 2/3 complex subunit 2	ARPC2	-0.437682	-0.685872	-0.712622	-0.591614
Q9NVJ2	ADP-ribosylation factor-like protein 8B	ARL8B	-0.437604	-0.699115	-0.625422	-0.962407
Q14669	E3 ubiquitin-protein ligase TRIP12	TRIP12	-0.422888	-0.964432	-0.758038	-0.494109
Q9H3P2	Negative elongation factor A	NELFA	-0.421341	-0.582685	-0.678118	-0.788415
Q7Z406	Myosin-14	MYH14	0.331705	0.575893	0.851039	0.889785
Q6P9B6	TLD domain-containing protein 1	TLDC1	0.410341	0.665666	1.06557	0.837297
Q9HAV4	Exportin-5	XPO5	0.438932	0.751721	0.690283	0.724563
Q14353	Guanidinoacetate N-methyltransferase	GAMT	0.442758	1.12671	0.775346	0.566182
Q9HD15	Steroid receptor RNA activator 1	SRA1	0.477056	0.761455	0.587845	0.821384
Q96IJ6	Mannose-1-phosphate guanyltransferase alpha	GMPPA	0.481299	0.435735	0.690194	0.905351
Q92643	GPI-anchor transamidase	PIGK	0.493545	0.598746	0.70673
P50851	Lipopolysaccharide-responsive and beige-like anchor protein	LRBA	0.503654	0.527771	0.774249	0.679694
P55196	Afadin	MLLT4	0.507516	0.764686	0.903733	0.579952
P11021	78 kDa glucose-regulated protein	HSPA5	0.512278	0.428357	0.605399	0.954494
P32322	Pyrroline-5-carboxylate reductase 1, mitochondrial	PYCR1	0.525067	0.373954	0.830418	0.952557
O14874	[3-methyl-2-oxobutanoate dehydrogenase [lipoamide]] kinase, mitochondrial	BCKDK	0.525969	0.645425	0.599984	0.651959
Q9BUR5	Apolipoprotein O	APOO	0.527371	0.678252	0.621337	0.73907
Q5TFE4	5-nucleotidase domain-containing protein 1	NT5DC1	0.528271	0.405884	0.882917	0.561497
Q7Z434	Mitochondrial antiviral-signaling protein	MAVS	0.528471	1.39561	0.721679	1.30246
Q8N8N7	Prostaglandin reductase 2	PTGR2	0.532167	0.797179	0.67735	0.436375
P07384	Calpain-1 catalytic subunit	CAPN1	0.534062	0.600175	0.820567	0.453649
Q96N67	Dedicator of cytokinesis protein 7	DOCK7	0.539829	0.761796	0.849919
O60684	Importin subunit alpha-7	KPNA6	0.539928	0.522357	0.482229	0.991681
Q86Y82	Syntaxin-12	STX12	0.547647	0.796681	0.529571	1.01977
Q13228	Selenium-binding protein 1	SELENBP1	0.54962	0.659559	1.07601	0.798424
O15347	High mobility group protein B3	HMGB3	0.552279	0.5144	0.465818	1.02815
P42765	3-ketoacyl-CoA thiolase, mitochondrial	ACAA2	0.556012	0.613626	0.682843	0.656725
Q6ZXV5	Transmembrane and TPR repeat-containing protein 3	TMTC3	0.557778	0.806778	0.715718	0.945158
Q16181	Septin-7	SEPT7	0.55817	0.733701	0.644779	0.830337
Q5T1M5	FK506-binding protein 15	FKBP15	0.563841	0.501516	0.736388	0.701327
P10515	Dihydrolipoyllysine-residue acetyltransferase component of pyruvate dehydrogenase complex, mitochondrial	DLAT	0.564524	0.587941	0.893983	0.591392
O95573	Long-chain-fatty-acid--CoA ligase 3	ACSL3	0.567448	0.675997	0.751035	1.36031
Q15813	Tubulin-specific chaperone E	TBCE	0.570074	0.799253	0.49252	0.718088
Q9Y4L1	Hypoxia up-regulated protein 1	HYOU1	0.578504	0.578794	0.628354	0.788017
P49773	Histidine triad nucleotide-binding protein 1	HINT1	0.582267	0.714224	0.863621	0.605115
Q13098	COP9 signalosome complex subunit 1	GPS1	0.587173	0.407625	0.539829	0.863859
Q86UE8	Serine/threonine-protein kinase tousled-like 2	TLK2	0.587461	1.00849	0.838427	1.47633
O95486	Protein transport protein Sec24A	SEC24A	0.591105	0.711142	0.75446	0.812211
P27695	DNA-(apurinic or apyrimidinic site) lyase;DNA-(apurinic or apyrimidinic site) lyase, mitochondrial	APEX1	0.595981	0.317651	0.688046	0.942984
Q13126	S-methyl-5-thioadenosine phosphorylase	MTAP	0.59846	0.731965	0.532367	0.54409
A0MZ66	Shootin-1	KIAA1598	0.601031	0.670025	0.82122	0.597221
P84243;Q6NXT2;Q16695	Histone H3.3;Histone H3.3C;Histone H3.1t	H3F3A;H3F3C;HIST3H3	0.601316	0.691623	0.458697	0.656359
Q14697	Neutral alpha-glucosidase AB	GANAB	0.603597	0.560128	0.707083	0.650213
Q9NR31	GTP-binding protein SAR1a	SAR1A	0.607105	0.529671	0.703012	0.62368
P16949	Stathmin	STMN1	0.608431	0.628074	0.555129	1.03104
P38571	Lysosomal acid lipase/cholesteryl ester hydrolase	LIPA	0.608809	0.505078	0.776609
Q9H0U4;Q92928	Ras-related protein Rab-1B;Putative Ras-related protein Rab-1C	RAB1B;RAB1C	0.613249	0.776778	0.756425	0.708673
O60256	Phosphoribosyl pyrophosphate synthase-associated protein 2	PRPSAP2	0.614568	0.377179	0.828956	0.69073
O14776	Transcription elongation regulator 1	TCERG1	0.627513	0.951886	0.414244	0.396927
Q969H8	Myeloid-derived growth factor	MYDGF	0.633757	0.724825	0.797677	0.895923
Q9UPY8	Microtubule-associated protein RP/EB family member 3	MAPRE3	0.633757	0.870897	0.491802	0.68455
P49411	Elongation factor Tu, mitochondrial	TUFM	0.637007	0.683921	0.631989	0.513996
P07237	Protein disulfide-isomerase	P4HB	0.637471	0.601792	0.827819	1.02439
Q9UJU6	Drebrin-like protein	DBNL	0.639695	0.62499	0.864652	1.26448
O14657	Torsin-1B	TOR1B	0.641176	1.19874	0.60521	1.23579
P49588	Alanine--tRNA ligase, cytoplasmic	AARS	0.645702	0.718964	0.642471	0.917546
O14732	Inositol monophosphatase 2	IMPA2	0.646439	1.48579		1.92132
P04632	Calpain small subunit 1	CAPNS1	0.650029	0.6124	1.07423	0.989284
O60763	General vesicular transport factor p115	USO1	0.651683	0.84551	0.873262	0.655993
Q86U42	Polyadenylate-binding protein 2	PABPN1	0.652142	0.541515	0.662661
P49321	Nuclear autoantigenic sperm protein	NASP	0.654252	0.722379	0.748118	0.591392
Q6UW68	Transmembrane protein 205	TMEM205	0.656817	0.588325	1.1516	0.9568
Q9H857	5-nucleotidase domain-containing protein 2	NT5DC2	0.656817	0.806118	1.19251	0.428893
O75494	Serine/arginine-rich splicing factor 10	SRSF10	0.661567	0.926759		1.68212
Q9BRT9	DNA replication complex GINS protein SLD5;DNA replication complex GINS protein SLD5, N-terminally processed	GINS4	0.661841	0.795435	1.05061
Q14657	EKC/KEOPS complex subunit LAGE3	LAGE3	0.664028	1.00877	0.982875
Q27J81	Inverted formin-2	INF2	0.664756	0.984626	0.749491	0.591009
Q15120	[Pyruvate dehydrogenase (acetyl-transferring)] kinase isozyme 3, mitochondrial	PDK3	0.667029	0.69207	1.02333	0.835682
Q9Y5K6	CD2-associated protein	CD2AP	0.66712	1.02928	0.676448	1.06846
Q9H0W9	Ester hydrolase C11orf54	C11orf54	0.671837		1.29001	1.11949
Q96S66	Chloride channel CLIC-like protein 1	CLCC1	0.672108	1.16717	0.494774	0.764176
P60981	Destrin	DSTN	0.677531	0.659011	0.980098	1.47571
Q9UIA9	Exportin-7	XPO7	0.678252	0.855511	0.617298	0.352533
Q14527	Helicase-like transcription factor	HLTF	0.683472	0.659833	0.520246	0.886745
P12081	Histidine--tRNA ligase, cytoplasmic	HARS	0.683651	0.664392	0.620774	0.426104
P30048	Thioredoxin-dependent peroxide reductase, mitochondrial	PRDX3	0.685985	0.602172	0.641916	0.619648
Q92896	Golgi apparatus protein 1	GLG1	0.688494	0.893595	0.776694	1.66739
Q32MZ4	Leucine-rich repeat flightless-interacting protein 1	LRRFIP1	0.691266	0.659285	0.928579	0.735349
Q08945	FACT complex subunit SSRP1	SSRP1	0.693677	0.733354	0.670115	1.15678
P24752	Acetyl-CoA acetyltransferase, mitochondrial	ACAT1	0.694657	0.781737	0.774334	0.659925
Q9NYU2	UDP-glucose:glycoprotein glucosyltransferase 1	UGGT1	0.698396	0.828063	0.737514	0.815083
Q53GQ0	Very-long-chain 3-oxoacyl-CoA reductase	HSD17B12	0.699818	0.967538	0.823912	0.28155
Q7L5N1	COP9 signalosome complex subunit 6	COPS6	0.700173	0.867264	0.709291	0.353775
Q15437	Protein transport protein Sec23B	SEC23B	0.702923	0.795185	0.886277	0.542704
Q9HAB8	Phosphopantothenate--cysteine ligase	PPCS	0.704075	0.48419	0.863146	0.634129
Q9BRK5	45 kDa calcium-binding protein	SDF4	0.704341	0.839073	0.78266	0.493135
Q9Y3D6	Mitochondrial fission 1 protein	FIS1	0.704872	0.772899	0.723515	0.916935
Q99627	COP9 signalosome complex subunit 8	COPS8	0.710878	1.12188	0.798175	0.803558
Q8TE68	Epidermal growth factor receptor kinase substrate 8-like protein 1	EPS8L1	0.71563	0.596363	0.769095	0.987757
Q06830	Peroxiredoxin-1	PRDX1	0.719052	0.703809	0.712464	0.752749
Q5TC12	ATP synthase mitochondrial F1 complex assembly factor 1	ATPAF1	0.719578	0.826437	0.547351	1.03344
P15586	N-acetylglucosamine-6-sulfatase	GNS	0.722204	0.393965	0.822037	1.09403
Q9NY33	Dipeptidyl peptidase 3	DPP3	0.722466	0.503959	0.876645	1.27035
P11182	Lipoamide acyltransferase component of branched-chain alpha-keto acid dehydrogenase complex, mitochondrial	DBT	0.725349	0.820404	0.642101	0.89569
P22234	Multifunctional protein ADE2;Phosphoribosylaminoimidazole-succinocarboxamide synthase;Phosphoribosylaminoimidazole carboxylase	PAICS	0.72561	0.698485	0.688762	0.45586
Q99798	Aconitate hydratase, mitochondrial	ACO2	0.729792	0.681224	0.768925	0.520246
Q9C0E8	Protein lunapark	LNP	0.730053	0.96584	0.718175	0.498149
Q9P2R7	Succinyl-CoA ligase [ADP-forming] subunit beta, mitochondrial	SUCLA2	0.733354	0.757791	0.881743	0.672199
P34932	Heat shock 70 kDa protein 4	HSPA4	0.737514	0.653335	0.771632	0.584674
Q9P2G1	Ankyrin repeat and IBR domain-containing protein 1	ANKIB1	0.738033	0.834064	0.909735
Q9H1C4	Protein unc-93 homolog B1	UNC93B1	0.739762	0.802896		1.52882
Q9P032	NADH dehydrogenase [ubiquinone] 1 alpha subcomplex assembly factor 4	NDUFAF4	0.743472	0.840524		1.09403
P54920	Alpha-soluble NSF attachment protein	NAPA	0.743817	1.02793	0.824564	1.58328
Q15392	Delta(24)-sterol reductase	DHCR24	0.744592	0.859811	0.792522	1.51758
Q969X5	Endoplasmic reticulum-Golgi intermediate compartment protein 1	ERGIC1	0.746141	0.674099	0.908659	0.833659
O75865	Trafficking protein particle complex subunit 6A	TRAPPC6A	0.747001	1.41327		2.76615
P30101	Protein disulfide-isomerase A3	PDIA3	0.748547	0.7554	0.822445	1.15348
Q6NVY1	3-hydroxyisobutyryl-CoA hydrolase, mitochondrial	HIBCH	0.749148	0.777872	0.947554	0.980172
Q6N063	2-oxoglutarate and iron-dependent oxygenase domain-containing protein 2	OGFOD2	0.749834	0.979074	1.4092	1.65869
Q14141	Septin-6	SEPT6	0.754118	1.04383	2.16845	1.38676
Q9BQA1	Methylosome protein 50	WDR77	0.754289	1.09673	0.796681	0.600365
Q9UBS8	E3 ubiquitin-protein ligase RNF14	RNF14	0.756682	0.98448	0.844546	0.394624
O94874	E3 UFM1-protein ligase 1	UFL1	0.757962	0.808426	0.779302	0.827169
Q9Y3R5	Protein dopey-2	DOPEY2	0.759582	0.638213	1.2787	0.524565
Q9Y5K5	Ubiquitin carboxyl-terminal hydrolase isozyme L5	UCHL5	0.761626	1.20839	1.02233	1.15956
P53041	Serine/threonine-protein phosphatase 5	PPP5C	0.762561	0.691981	1.70368
Q96FJ2	Dynein light chain 2, cytoplasmic	DYNLL2	0.764346	0.689836	0.850959	0.754374
P54577	Tyrosine--tRNA ligase, cytoplasmic;Tyrosine--tRNA ligase, cytoplasmic, N-terminally processed	YARS	0.765874	0.725523	0.666666	0.714663
O95861	3(2),5-bisphosphate nucleotidase 1	BPNT1	0.766638	0.812129	0.646624	0.354452
Q9P2J5	Leucine--tRNA ligase, cytoplasmic	LARS	0.767909	0.869556	0.880725	0.723428
P07711	Cathepsin L1;Cathepsin L1 heavy chain;Cathepsin L1 light chain	CTSL	0.767994	0.66029	0.942008
P36957	Dihydrolipoyllysine-residue succinyltransferase component of 2-oxoglutarate dehydrogenase complex, mitochondrial	DLST	0.769433	0.92691	0.859254	0.966578
Q00577	Transcriptional activator protein Pur-alpha	PURA	0.769602	0.842214	0.764601	1.10916
P49327	Fatty acid synthase;[Acyl-carrier-protein] S-acetyltransferase;[Acyl-carrier-protein] S-malonyltransferase;3-oxoacyl-[acyl-carrier-protein] synthase;3-oxoacyl-[acyl-carrier-protein] reductase;3-hydroxyacyl-[acyl-carrier-protein] dehydratase;Enoyl-[acyl-carrier-protein] reductase;Oleoyl-[acyl-carrier-protein] hydrolase	FASN	0.771125	0.744592	0.868608	0.504976
Q14181	DNA polymerase alpha subunit B	POLA2	0.775514	0.828388	0.783666
Q9HCN8	Stromal cell-derived factor 2-like protein 1	SDF2L1	0.775598	0.798756	0.91173	0.760774
P30084	Enoyl-CoA hydratase, mitochondrial	ECHS1	0.781654	0.848398	1.02666	0.889006
P23434	Glycine cleavage system H protein, mitochondrial	GCSH	0.782073	0.648373	0.869556	0.718526
Q15738	Sterol-4-alpha-carboxylate 3-dehydrogenase, decarboxylating	NSDHL	0.782409	0.693855	0.669571	0.70496
Q06210	Glutamine--fructose-6-phosphate aminotransferase [isomerizing] 1	GFPT1	0.783666	0.944858	1.01271	1.08127
P40692	DNA mismatch repair protein Mlh1	MLH1	0.787934	0.859015		0.99429
Q8N999	Uncharacterized protein C12orf29	C12orf29	0.788686	0.97563	0.899794	1.1956
P26641	Elongation factor 1-gamma	EEF1G	0.789437	0.902189	0.861876	0.697151
Q9UPN3	Microtubule-actin cross-linking factor 1, isoforms 1/2/3/5	MACF1	0.794936	1.13908	1.1279	0.947479
P60174	Triosephosphate isomerase	TPI1	0.795019	0.80149	0.75232	0.869792
P11498	Pyruvate carboxylase, mitochondrial	PC	0.79776	0.912267	0.742093	1.14776
Q9UJS0	Calcium-binding mitochondrial carrier protein Aralar2	SLC25A13	0.798673	0.819423	0.757023	1.5363
Q13162	Peroxiredoxin-4	PRDX4	0.802235	1.05047	1.04747	1.09092
Q9BU23	Lipase maturation factor 2	LMF2	0.804714	0.999423	1.31377	1.18282
Q9H2M9	Rab3 GTPase-activating protein non-catalytic subunit	RAB3GAP2	0.808179	0.593306	0.988994	0.499986
P61966	AP-1 complex subunit sigma-1A	AP1S1	0.810402	0.818605	1.03012	0.987321
Q9H2U2	Inorganic pyrophosphatase 2, mitochondrial	PPA2	0.811964	0.738465	0.728661	0.73907
Q9BWH6	RNA polymerase II-associated protein 1	RPAP1	0.813032	0.841651	1.12704
P54819	Adenylate kinase 2, mitochondrial;Adenylate kinase 2, mitochondrial, N-terminally processed	AK2	0.817869	0.921512	0.866789	0.331361
P55786	Puromycin-sensitive aminopeptidase	NPEPPS	0.820077	1.03619	0.992986	1.02829
Q99598	Translin-associated protein X	TSNAX	0.824157	0.738033	0.886199	0.511468
P47897	Glutamine--tRNA ligase	QARS	0.827413	0.839799	0.716508	0.890641
O14744	Protein arginine N-methyltransferase 5;Protein arginine N-methyltransferase 5, N-terminally processed	PRMT5	0.831148	0.810895	1.00108	0.683831
P48163	NADP-dependent malic enzyme	ME1	0.838508	0.866552	0.844546	0.511367
Q02818	Nucleobindin-1	NUCB1	0.838911	0.835843	1.03393	1.84028
Q96ME1	F-box/LRR-repeat protein 18	FBXL18	0.839799	0.926455	1.14698	2.01142
Q6ZVM7	TOM1-like protein 2	TOM1L2	0.841571	1.09444	1.05179	1.21394
P51580	Thiopurine S-methyltransferase	TPMT	0.844145	0.847516	1.14379	0.811964
O60832	H/ACA ribonucleoprotein complex subunit 4	DKC1	0.845591	0.655169	0.30381	0.810484
P30043	Flavin reductase (NADPH)	BLVRB	0.846955	0.802069	1.13737	0.328722
O75976	Carboxypeptidase D	CPD	0.847837	1.19918	0.870976	2.02315
Q9Y230	RuvB-like 2	RUVBL2	0.851999	0.746399	0.750435	0.587941
P17050	Alpha-N-acetylgalactosaminidase	NAGA	0.858459	1.1595	0.85583	0.431356
Q9H4A4	Aminopeptidase B	RNPEP	0.859095	0.823342	0.939151	0.579952
Q9NUQ9	Protein FAM49B	FAM49B	0.859731	1.17294	0.901572	0.34426
Q13057	Bifunctional coenzyme A synthase;Phosphopantetheine adenylyltransferase;Dephospho-CoA kinase	COASY	0.862432	1.0606	1.07765	0.922655
O75208	Ubiquinone biosynthesis protein COQ9, mitochondrial	COQ9	0.864493	1.51541	1.29166	1.11503
Q9BT78	COP9 signalosome complex subunit 4	COPS4	0.865523	0.649386	0.960956	0.541217
Q96C36	Pyrroline-5-carboxylate reductase 2	PYCR2	0.865523	0.861717	0.798673	1.29361
Q8IZ73	RNA pseudouridylate synthase domain-containing protein 2	RPUSD2	0.867659	0.649753		0.709291
P25205	DNA replication licensing factor MCM3	MCM3	0.884402	0.827087	0.485633	1.10715
O60936	Nucleolar protein 3	NOL3	0.888461	0.824564	0.966578	0.806778
Q9BYT8	Neurolysin, mitochondrial	NLN	0.889318	0.883855	0.969676	0.587365
O95831	Apoptosis-inducing factor 1, mitochondrial	AIFM1	0.890096	0.728399	0.848718	0.914718
Q9NSE4	Isoleucine--tRNA ligase, mitochondrial	IARS2	0.89507	0.913263	1.09106	0.783079
P35241	Radixin	RDX	0.895225	0.924556	1.02432	0.980318
Q13045	Protein flightless-1 homolog	FLII	0.90134	0.968128	1.05005	0.793688
Q08257	Quinone oxidoreductase	CRYZ	0.904966	0.938474	1.15088	0.379954
P78527	DNA-dependent protein kinase catalytic subunit	PRKDC	0.91104	0.934403	0.939151	0.756511
Q9NTK5	Obg-like ATPase 1	OLA1	0.912267	0.970486	0.96547	1.07361
P01130	Low-density lipoprotein receptor	LDLR	0.915483	1.00956		1.26345
P30740	Leukocyte elastase inhibitor	SERPINB1	0.917088	0.775598	0.542704	0.300417
Q96JB5	CDK5 regulatory subunit-associated protein 3	CDK5RAP3	0.918921	0.709291	1.17938	0.927593
P46939	Utrophin	UTRN	0.919226	0.838992	1.00763	1.75412
O15020	Spectrin beta chain, non-erythrocytic 2	SPTBN2	0.922655	1.20289	1.35078	1.18142
O95394	Phosphoacetylglucosamine mutase	PGM3	0.934479	1.03224	1.1304	0.675455
O75643	U5 small nuclear ribonucleoprotein 200 kDa helicase	SNRNP200	0.934479	1.20789	1.08161	0.560519
Q9NRY4	Rho GTPase-activating protein 35	ARHGAP35	0.934932	1.22367	1.25078	1.86932
P54136	Arginine--tRNA ligase, cytoplasmic	RARS	0.936214	0.814837	0.87743	0.523562
Q9UNS2	COP9 signalosome complex subunit 3	COPS3	0.937796	0.924176	1.01235	0.854475
O76071	Probable cytosolic iron-sulfur protein assembly protein CIAO1	CIAO1	0.941557	0.605494	0.707701	0.541614
Q9BXP2	Solute carrier family 12 member 9	SLC12A9	0.941933	1.12856	1.04474
P18669	Phosphoglycerate mutase 1	PGAM1	0.944634	0.857344	1.00956	0.871449
O43237	Cytoplasmic dynein 1 light intermediate chain 2	DYNC1LI2	0.946506	1.17536	1.35597	1.42336
O15270	Serine palmitoyltransferase 2	SPTLC2	0.948227	0.926683	0.646624	0.825216
P48637	Glutathione synthetase	GSS	0.951215	0.97585	1.19686	0.705934
P17858	ATP-dependent 6-phosphofructokinase, liver type	PFKL	0.95442	1.02233	1.26604	1.10185
Q9BSH4	Translational activator of cytochrome c oxidase 1	TACO1	0.95836	1.27358	0.853996	1.36272
Q8WVM8	Sec1 family domain-containing protein 1	SCFD1	0.968865	0.729618	0.712376	1.07738
P09884	DNA polymerase alpha catalytic subunit	POLA1	0.969454	1.046	1.04558	1.97706
Q8WUY1	Protein THEM6	THEM6	0.974603	1.1232	1.03464	0.851119
O75223	Gamma-glutamylcyclotransferase	GGCT	0.979513	0.841168	1.46059	0.784671
O43175	D-3-phosphoglycerate dehydrogenase	PHGDH	0.98652	0.901803	0.928579	1.35072
P36776	Lon protease homolog, mitochondrial	LONP1	0.987539	1.07265	1.09599	0.52717
P42126	Enoyl-CoA delta isomerase 1, mitochondrial	ECI1	0.98863	0.981049		0.996461
Q3ZCW2	Galectin-related protein	LGALSL	1.01028	1.2275	1.68607	0.691534
P38117	Electron transfer flavoprotein subunit beta	ETFB	1.01064	0.543991	1.08141	1.29795
P48735	Isocitrate dehydrogenase [NADP], mitochondrial	IDH2	1.01336	0.944409	1.08257	1.21611
Q96DB5	Regulator of microtubule dynamics protein 1	RMDN1	1.01536	1.09525	1.28783
Q9Y6B6	GTP-binding protein SAR1b	SAR1B	1.0165	1.24805	1.53326	0.766298
P52788	Spermine synthase	SMS	1.01714	1.1396	1.11776	1.47664
Q8N6M3	Fat storage-inducing transmembrane protein 2	FITM2	1.02155	1.19566	0.999206	1.17031
Q9Y399	28S ribosomal protein S2, mitochondrial	MRPS2	1.02191	0.991753	0.887135	0.654161
Q96T76	MMS19 nucleotide excision repair protein homolog	MMS19	1.02375	1.057	1.06378	1.01042
Q96A33	Coiled-coil domain-containing protein 47	CCDC47	1.02397	0.924404	0.939603	1.2082
Q9Y6N5	Sulfide:quinone oxidoreductase, mitochondrial	SQRDL	1.03591	0.959696	0.731009	1.19937
Q8N201	Integrator complex subunit 1	INTS1	1.03605	1.30807	0.872238	0.523462
Q8TCD5	5(3)-deoxyribonucleotidase, cytosolic type	NT5C	1.03612	0.734569	0.886511	0.77484
Q96QR8	Transcriptional activator protein Pur-beta	PURB	1.04747	1.15471	0.870108	1.24592
Q9NPF4	Probable tRNA N6-adenosine threonylcarbamoyltransferase	OSGEP	1.04796	1.22743	1.22423	0.545178
P40925	Malate dehydrogenase, cytoplasmic	MDH1	1.04865	1.20583	1.30293	0.893129
Q12974	Protein tyrosine phosphatase type IVA 2	PTP4A2	1.05019	2.2176	0.668392	0.755571
P50552	Vasodilator-stimulated phosphoprotein	VASP	1.0504	1.22688	1.22064	1.35806
P31350	Ribonucleoside-diphosphate reductase subunit M2	RRM2	1.05394	1.23045	0.71264	1.43835
P00374	Dihydrofolate reductase	DHFR	1.05485	1.10675	0.938474
Q9UL15	BAG family molecular chaperone regulator 5	BAG5	1.05735	1.61164	0.645148	1.20483
Q9NPJ3	Acyl-coenzyme A thioesterase 13;Acyl-coenzyme A thioesterase 13, N-terminally processed	ACOT13	1.05762	1.14202	0.791022	0.878843
Q9UPQ0	LIM and calponin homology domains-containing protein 1	LIMCH1	1.06412	0.844064	1.3446	1.90577
P13804	Electron transfer flavoprotein subunit alpha, mitochondrial	ETFA	1.06612	1.06537	1.10568	1.1462
Q92979	Ribosomal RNA small subunit methyltransferase NEP1	EMG1	1.06736	0.838992	0.92964
P14550	Alcohol dehydrogenase [NADP(+)]	AKR1A1	1.06784	0.989502	1.10091	1.39144
Q8TAA5	GrpE protein homolog 2, mitochondrial	GRPEL2	1.06826		1.61716
Q9H0D6	5-3 exoribonuclease 2	XRN2	1.06922	1.1333	0.991753	1.38438
O00519	Fatty-acid amide hydrolase 1	FAAH	1.07327	0.815739	1.50818	1.43119
Q969Z3	Mitochondrial amidoxime reducing component 2	MARC2	1.07779	1.05589	1.02191	1.29684
P16152	Carbonyl reductase [NADPH] 1	CBR1	1.07888	1.14366	0.98061	0.961401
P0DMV9;P0DMV8	Heat shock 70 kDa protein 1B;Heat shock 70 kDa protein 1A	HSPA1B;HSPA1A	1.08011	1.15452	1.02304	1.14405
P31946	14-3-3 protein beta/alpha;14-3-3 protein beta/alpha, N-terminally processed	YWHAB	1.08107	1.04348	1.19144	1.41484
Q9BTT6	Leucine-rich repeat-containing protein 1	LRRC1	1.08182	1.05394	1.36882	1.8309
P46459	Vesicle-fusing ATPase	NSF	1.0859	1.22971	1.24452	1.14457
Q9Y5B9	FACT complex subunit SPT16	SUPT16H	1.08597	0.998051	0.969602	1.26075
Q9H993	Protein-glutamate O-methyltransferase	ARMT1	1.08882	0.770956		1.08182
Q15004	PCNA-associated factor	KIAA0101	1.08896	1.19043	0.866473	1.21431
Q12765	Secernin-1	SCRN1	1.08902	2.23171	0.91219	3.44771
P50897	Palmitoyl-protein thioesterase 1	PPT1	1.09024	1.03949	1.24847	2.19563
P38435	Vitamin K-dependent gamma-carboxylase	GGCX	1.09248	1.61692	1.32233	1.97435
Q9H2G2	STE20-like serine/threonine-protein kinase	SLK	1.09322	0.914718	0.932666	0.990156
P18858	DNA ligase 1	LIG1	1.09417	0.76137	0.920065	0.480989
Q96BJ8	Engulfment and cell motility protein 3	ELMO3	1.09478	1.1462	0.97673	0.523662
Q9HC07	Transmembrane protein 165	TMEM165	1.0968	1.59043	1.13914	1.08298
Q7LG56	Ribonucleoside-diphosphate reductase subunit M2 B	RRM2B	1.09748	0.857901	0.600365	1.31377
P41208	Centrin-2	CETN2	1.10031	1.24659	0.932817	1.57075
P08243	Asparagine synthetase [glutamine-hydrolyzing]	ASNS	1.10111	1.36603	1.31168	2.54925
P30837	Aldehyde dehydrogenase X, mitochondrial	ALDH1B1	1.10755	1.14065	1.22429	1.46749
Q9H0P0	Cytosolic 5-nucleotidase 3A	NT5C3A	1.10956			1.63162
A6NHR9	Structural maintenance of chromosomes flexible hinge domain-containing protein 1	SMCHD1	1.11076	1.74274	2.94583	2.2512
Q9NQH7	Probable Xaa-Pro aminopeptidase 3	XPNPEP3	1.11217	1.20877	1.30807	1.40332
P52209	6-phosphogluconate dehydrogenase, decarboxylating	PGD	1.1145	1.10333	1.16524	1.31197
P13051	Uracil-DNA glycosylase	UNG	1.11869	0.953303	0.682843	0.518132
P49590	Probable histidine--tRNA ligase, mitochondrial	HARS2	1.11962	1.43494	1.50554	1.61259
P49748	Very long-chain specific acyl-CoA dehydrogenase, mitochondrial	ACADVL	1.12267	1.20138	1.26297	1.42051
Q9BRX5	DNA replication complex GINS protein PSF3	GINS3	1.13718	1.1119	0.793771	1.01785
O75475	PC4 and SFRS1-interacting protein	PSIP1	1.1379		1.64837
Q14677	Clathrin interactor 1	CLINT1	1.15075	1.25665	0.568324	0.750778
P30626	Sorcin	SRI	1.15199	1.11763	1.43119	0.974015
Q6DD88	Atlastin-3	ATL3	1.16247	0.989139	1.27435	1.853
P49643	DNA primase large subunit	PRIM2	1.16376	1.07813	1.66125	1.76456
O94992	Protein HEXIM1	HEXIM1	1.17082	0.790689	1.30743	1.66708
P38646	Stress-70 protein, mitochondrial	HSPA9	1.17146	1.1635	1.13047	1.45591
Q8N2K0	Monoacylglycerol lipase ABHD12	ABHD12	1.17683	1.324	0.526269	1.07094
Q9BYM8	RanBP-type and C3HC4-type zinc finger-containing protein 1	RBCK1	1.18002	3.15502	2.78896	2.77709
P07954	Fumarate hydratase, mitochondrial	FH	1.18117	1.23799	1.33342	1.31892
Q96CM8	Acyl-CoA synthetase family member 2, mitochondrial	ACSF2	1.18897	1.69915	1.11663	1.30894
O14920	Inhibitor of nuclear factor kappa-B kinase subunit beta	IKBKB	1.19011	0.939527	0.928655	0.696261
Q9Y5P6	Mannose-1-phosphate guanyltransferase beta	GMPPB	1.19264	0.945758	0.630126	0.575506
Q3YEC7	Rab-like protein 6	RABL6	1.1956	2.08648	0.90512	0.717123
Q9NRP4	Succinate dehydrogenase assembly factor 3, mitochondrial	SDHAF3	1.19736		0.884168	2.00849
P13798	Acylamino-acid-releasing enzyme	APEH	1.19906	1.12439	1.37879	1.19314
Q96HY7	Probable 2-oxoglutarate dehydrogenase E1 component DHKTD1, mitochondrial	DHTKD1	1.20839	0.999711	1.19377	0.744161
Q15052	Rho guanine nucleotide exchange factor 6	ARHGEF6	1.22441	2.81083	1.2728
P10253	Lysosomal alpha-glucosidase;76 kDa lysosomal alpha-glucosidase;70 kDa lysosomal alpha-glucosidase	GAA	1.22509	1.38267	1.40081
P17655	Calpain-2 catalytic subunit	CAPN2	1.22731	1.44626	1.60834	1.93531
Q7L8L6	FAST kinase domain-containing protein 5	FASTKD5	1.22805	0.955462	1.3769	1.17287
P33121	Long-chain-fatty-acid--CoA ligase 1	ACSL1	1.23401	1.41397	1.40037	1.89294
P35270	Sepiapterin reductase	SPR	1.24215	1.23622	1.2326	1.00892
Q9BWD1	Acetyl-CoA acetyltransferase, cytosolic	ACAT2	1.24269	1.12856	1.14052	0.887447
P33240	Cleavage stimulation factor subunit 2	CSTF2	1.24428	2.12638	1.47082
O43278	Kunitz-type protease inhibitor 1	SPINT1	1.24501	1.30188	1.64626	1.6212
Q9H497	Torsin-3A	TOR3A	1.24537	1.51223	1.01421	1.6828
P13987	CD59 glycoprotein	CD59	1.24659	1.21114	1.22632	2.7054
P29218	Inositol monophosphatase 1	IMPA1	1.25659	1.65851	1.33073
Q02218	2-oxoglutarate dehydrogenase, mitochondrial	OGDH	1.25683	1.2558	1.28238	1.23603
P08133	Annexin A6	ANXA6	1.2643	1.22676	1.43872	1.66726
Q13451	Peptidyl-prolyl cis-trans isomerase FKBP5;Peptidyl-prolyl cis-trans isomerase FKBP5, N-terminally processed	FKBP5	1.26562	1.34233	1.39715	1.68235
P53004	Biliverdin reductase A	BLVRA	1.267	1.33004	1.26712	1.34959
Q96RQ3	Methylcrotonoyl-CoA carboxylase subunit alpha, mitochondrial	MCCC1	1.26712	1.08984	1.24056	0.993421
Q96GW9	Methionine--tRNA ligase, mitochondrial	MARS2	1.26736	1.10212	1.23205	1.27352
Q6PI48	Aspartate--tRNA ligase, mitochondrial	DARS2	1.27119	1.32619	1.69675	1.13389
Q16881	Thioredoxin reductase 1, cytoplasmic	TXNRD1	1.27965	1.2803	0.98251	1.04236
P04406	Glyceraldehyde-3-phosphate dehydrogenase	GAPDH	1.2828	1.2509	1.39386	1.21568
P30042	ES1 protein homolog, mitochondrial	C21orf33	1.28907	1.33222	1.36222	1.61018
P23786	Carnitine O-palmitoyltransferase 2, mitochondrial	CPT2	1.29331	1.26177	1.28149	1.146
P42785	Lysosomal Pro-X carboxypeptidase	PRCP	1.30445	1.41424	1.40844	2.14747
P20020	Plasma membrane calcium-transporting ATPase 1	ATP2B1	1.30632	1.22842	1.74196	1.43232
Q7Z4Q2	HEAT repeat-containing protein 3	HEATR3	1.30737			1.41397
Q86SF2	N-acetylgalactosaminyltransferase 7	GALNT7	1.30958	1.40016	1.65159	2.53055
P13995	Bifunctional methylenetetrahydrofolate dehydrogenase/cyclohydrolase, mitochondrial;NAD-dependent methylenetetrahydrofolate dehydrogenase;Methenyltetrahydrofolate cyclohydrolase	MTHFD2	1.31609	1.34204	1.13632	2.54097
Q86UL3	Glycerol-3-phosphate acyltransferase 4	AGPAT6	1.3206	0.879157		1.64159
Q9C0B1	Alpha-ketoglutarate-dependent dioxygenase FTO	FTO	1.3232	1.40605	1.17332	1.19295
Q10713	Mitochondrial-processing peptidase subunit alpha	PMPCA	1.32372	1.48409	1.20983	0.490365
Q9NRG7	Epimerase family protein SDR39U1	SDR39U1	1.32423	2.34409	1.27638	1.27059
P36871	Phosphoglucomutase-1	PGM1	1.32642	1.17217	1.33062	1.54775
Q8NBN7	Retinol dehydrogenase 13	RDH13	1.33176	1.28208	1.05221	1.73275
Q96AB3	Isochorismatase domain-containing protein 2, mitochondrial	ISOC2	1.33611	1.2433	1.32953	1.14032
P05026	Sodium/potassium-transporting ATPase subunit beta-1	ATP1B1	1.33628	1.37418	1.73431	2.74476
P48147	Prolyl endopeptidase	PREP	1.33965	1.33908	1.53516	1.24172
Q9NRX4	14 kDa phosphohistidine phosphatase	PHPT1	1.34443	1.28244	1.61221	1.73075
O75131	Copine-3	CPNE3	1.34744	1.33148	1.2916	1.40403
P45974	Ubiquitin carboxyl-terminal hydrolase 5	USP5	1.35721	1.25755	1.31973	1.04383
P50454	Serpin H1	SERPINH1	1.36025	1.35044	1.4444	1.94216
Q9Y305	Acyl-coenzyme A thioesterase 9, mitochondrial	ACOT9	1.36787	1.35575	1.41446	1.76994
P48506	Glutamate--cysteine ligase catalytic subunit	GCLC	1.36905	1.49881	1.358	1.37412
Q96I59	Probable asparagine--tRNA ligase, mitochondrial	NARS2	1.37005	1.9233	2.53797	2.22299
O60220	Mitochondrial import inner membrane translocase subunit Tim8 A	TIMM8A	1.37134	1.28842	1.39939	1.04523
P16083	Ribosyldihydronicotinamide dehydrogenase [quinone]	NQO2	1.37145	1.56847	0.930926	2.06826
Q6IA69	Glutamine-dependent NAD(+) synthetase	NADSYN1	1.37167	1.22348	1.59173
Q9UBW8	COP9 signalosome complex subunit 7a	COPS7A	1.37551	1.10869	1.62443	1.3372
P61769	Beta-2-microglobulin;Beta-2-microglobulin form pI 5.3	B2M	1.37629	1.32717	1.15069	2.59053
P40939	Trifunctional enzyme subunit alpha, mitochondrial;Long-chain enoyl-CoA hydratase;Long chain 3-hydroxyacyl-CoA dehydrogenase	HADHA	1.38272	1.37807	1.49779	1.96765
Q8NBF2	NHL repeat-containing protein 2	NHLRC2	1.38626	1.4508	1.23002	1.94054
P50416	Carnitine O-palmitoyltransferase 1, liver isoform	CPT1A	1.38692	1.25199	1.154	2.09899
O75843	AP-1 complex subunit gamma-like 2	AP1G2	1.39188	1.71835		2.67365
P17174	Aspartate aminotransferase, cytoplasmic	GOT1	1.39424	1.48537	1.53645	1.61013
Q03013	Glutathione S-transferase Mu 4	GSTM4	1.39578	1.52617	0.757535	2.9855
Q9Y3D0	Mitotic spindle-associated MMXD complex subunit MIP18	FAM96B	1.40534	0.776104	0.783331	0.974015
Q14738	Serine/threonine-protein phosphatase 2A 56 kDa regulatory subunit delta isoform	PPP2R5D	1.4073	1.04208	1.42954	1.34329
P29966	Myristoylated alanine-rich C-kinase substrate	MARCKS	1.40893	1.31927	1.36525	2.59548
Q04760	Lactoylglutathione lyase	GLO1	1.41635	1.49667	1.66598	1.84952
Q13011	Delta(3,5)-Delta(2,4)-dienoyl-CoA isomerase, mitochondrial	ECH1	1.41797	1.49488	1.50934	1.89021
O00764	Pyridoxal kinase	PDXK	1.42099	0.772223	1.76452	1.36227
Q9P2T1	GMP reductase 2	GMPR2	1.42498	1.38223	0.786429	1.53799
P49419	Alpha-aminoadipic semialdehyde dehydrogenase	ALDH7A1	1.42852	1.13711	1.49093	2.15387
P55084	Trifunctional enzyme subunit beta, mitochondrial;3-ketoacyl-CoA thiolase	HADHB	1.43135	1.36871	1.46681	1.99827
P11310	Medium-chain specific acyl-CoA dehydrogenase, mitochondrial	ACADM	1.43205	1.6196	1.76901	2.23346
P21266	Glutathione S-transferase Mu 3	GSTM3	1.43397	1.71752	1.68388	1.31852
Q96LJ7	Dehydrogenase/reductase SDR family member 1	DHRS1	1.43787	1.65077	1.93667	3.06167
Q9UBR2	Cathepsin Z	CTSZ	1.44202	1.07697	1.81414	1.3442
Q96HW7	Integrator complex subunit 4	INTS4	1.44837	1.60298	1.28487	1.01192
Q32P28	Prolyl 3-hydroxylase 1	LEPRE1	1.44948	0.853197	1.25755	1.32924
Q8WU79	Stromal membrane-associated protein 2	SMAP2	1.45233	1.03569	0.781318	1.14509
Q8IWB9	Testis-expressed sequence 2 protein	TEX2	1.45539	1.08665	1.3041	1.09024
Q00534	Cyclin-dependent kinase 6	CDK6	1.45959	1.60871	1.45181	3.60407
P20618	Proteasome subunit beta type-1	PSMB1	1.46383	2.25644	1.55959	2.62635
Q13895	Bystin	BYSL	1.46655	1.3255	1.27184	1.0899
P21802	Fibroblast growth factor receptor 2	FGFR2	1.46983	1.36283	1.10882	2.41376
Q9UHJ6	Sedoheptulokinase	SHPK	1.47508	1.25072	1.47851	1.25072
Q13085	Acetyl-CoA carboxylase 1;Biotin carboxylase	ACACA	1.47851	1.48537	1.15095	1.83309
P42574	Caspase-3;Caspase-3 subunit p17;Caspase-3 subunit p12	CASP3	1.47856	1.24355	1.38006	1.46064
P47736	Rap1 GTPase-activating protein 1	RAP1GAP	1.50101	1.28202	0.935309	1.47897
P43304	Glycerol-3-phosphate dehydrogenase, mitochondrial	GPD2	1.50355	1.5902	1.65219	1.9832
O75828	Carbonyl reductase [NADPH] 3	CBR3	1.50807	1.50004	1.88053	1.05769
Q6ZNJ1	Neurobeachin-like protein 2	NBEAL2	1.51288	1.25834	1.24074	1.26843
Q9UHR4	Brain-specific angiogenesis inhibitor 1-associated protein 2-like protein 1	BAIAP2L1	1.51717	1.85088	1.14861	2.24528
Q9H7C9	Mth938 domain-containing protein	AAMDC	1.54147	1.38725	1.88166	2.62574
P22033	Methylmalonyl-CoA mutase, mitochondrial	MUT	1.54543	1.8341	1.90269	1.88417
O95361	Tripartite motif-containing protein 16	TRIM16	1.54829	1.2397	1.29889	1.95554
Q9NZ01	Very-long-chain enoyl-CoA reductase	TECR	1.55326	1.21456		1.85981
P0DMN0;P0DMM9	Sulfotransferase 1A4;Sulfotransferase 1A3	SULT1A4;SULT1A3	1.5538	1.32423	1.78438
P00491	Purine nucleoside phosphorylase	PNP	1.56657	1.5727	1.40076	1.84719
Q15843	NEDD8	NEDD8	1.56735	1.29901	1.50833	1.72879
Q9HCC0	Methylcrotonoyl-CoA carboxylase beta chain, mitochondrial	MCCC2	1.57759	1.51101	1.62943	1.23609
Q99614	Tetratricopeptide repeat protein 1	TTC1	1.58058	2.01303	1.72674	2.16826
Q9H8P0	Polyprenol reductase	SRD5A3	1.58381	1.5592	1.86813
Q460N5	Poly [ADP-ribose] polymerase 14	PARP14	1.58808	1.79231	1.48026
O95571	Persulfide dioxygenase ETHE1, mitochondrial	ETHE1	1.59746	1.57362	0.988921	2.43611
P31944	Caspase-14;Caspase-14 subunit p17, mature form;Caspase-14 subunit p10, mature form;Caspase-14 subunit p20, intermediate form;Caspase-14 subunit p8, intermediate form	CASP14	1.61424	1.58828	1.87578	1.51101
Q6P1A2	Lysophospholipid acyltransferase 5	LPCAT3	1.6181	1.46676	1.64888	1.98255
P51649	Succinate-semialdehyde dehydrogenase, mitochondrial	ALDH5A1	1.62068	1.34948		1.54952
P12532	Creatine kinase U-type, mitochondrial	CKMT1A	1.62298	1.66152	1.71774	1.54883
P58107	Epiplakin	EPPK1	1.62625	1.80884	1.18021	1.61098
P28062	Proteasome subunit beta type-8	PSMB8	1.62887	2.59615	1.18549
P22413	Ectonucleotide pyrophosphatase/phosphodiesterase family member 1;Alkaline phosphodiesterase I;Nucleotide pyrophosphatase	ENPP1	1.64307	1.55964	1.85902	2.72875
P13716	Delta-aminolevulinic acid dehydratase	ALAD	1.64529	1.70048		1.5785
P00813	Adenosine deaminase	ADA	1.64648	2.63304	2.21086	1.89968
Q9NR19	Acetyl-coenzyme A synthetase, cytoplasmic	ACSS2	1.67193	1.44578	1.84984	1.15743
Q9UL46	Proteasome activator complex subunit 2	PSME2	1.68185	1.64473	2.09963	2.83792
Q9Y6K5	2-5-oligoadenylate synthase 3	OAS3	1.68338	3.51311	1.78517	2.70028
Q9BST9	Rhotekin	RTKN	1.68639			3.49416
P18084	Integrin beta-5	ITGB5	1.69314	1.63571	1.32106	1.35332
Q5JTH9	RRP12-like protein	RRP12	1.70669	1.88065	1.84728	1.78295
P28070	Proteasome subunit beta type-4	PSMB4	1.70695		1.99252	2.37315
Q16134	Electron transfer flavoprotein-ubiquinone oxidoreductase, mitochondrial	ETFDH	1.7287			1.71251
P50213	Isocitrate dehydrogenase [NAD] subunit alpha, mitochondrial	IDH3A	1.73361	2.13208	1.70973	0.709379
Q96FV2	Secernin-2	SCRN2	1.7389		1.18802
Q06323	Proteasome activator complex subunit 1	PSME1	1.74166	1.73318	1.87755	3.06297
Q9H7D0	Dedicator of cytokinesis protein 5	DOCK5	1.74636	1.75412	1.48326	0.611267
P50225;P50226	Sulfotransferase 1A1;Sulfotransferase 1A2	SULT1A1;SULT1A2	1.74795	0.783918	1.2649	3.00509
Q7Z4W1	L-xylulose reductase	DCXR	1.77615	1.60003	2.08212	2.39221
Q8NBM8	Prenylcysteine oxidase-like	PCYOX1L	1.77922	1.72748		1.46697
P19224;Q9HAW9;Q9HAW8;Q9HAW7;O60656;P22309;P35504;P35503;P22310	UDP-glucuronosyltransferase 1-6;UDP-glucuronosyltransferase 1-8;UDP-glucuronosyltransferase 1-10;UDP-glucuronosyltransferase 1-7;UDP-glucuronosyltransferase 1-9;UDP-glucuronosyltransferase 1-1;UDP-glucuronosyltransferase 1-5;UDP-glucuronosyltransferase 1-3;UDP-glucuronosyltransferase 1-4	UGT1A6;UGT1A8;UGT1A10;UGT1A7;UGT1A9;UGT1A1;UGT1A5;UGT1A3;UGT1A4	1.78136	2.07974	1.40354	2.32288
Q13153	Serine/threonine-protein kinase PAK 1	PAK1	1.7899	1.86104	0.673466	1.91942
P15559	NAD(P)H dehydrogenase [quinone] 1	NQO1	1.79531	1.70783	1.93221	2.59589
P68366	Tubulin alpha-4A chain	TUBA4A	1.79987	2.40996	2.00953	1.82501
Q7Z4H3	HD domain-containing protein 2	HDDC2	1.80554	1.56467	2.14835	1.37106
P28074	Proteasome subunit beta type-5	PSMB5	1.81811	1.84728	1.95821	2.31606
Q8TEX9	Importin-4	IPO4	1.83289	1.86782	1.52201	1.72762
Q9NYP7	Elongation of very long chain fatty acids protein 5	ELOVL5	1.83451		2.64127	2.88489
P00966	Argininosuccinate synthase	ASS1	1.85547	1.7066	1.89654	2.13258
Q9ULD0	2-oxoglutarate dehydrogenase-like, mitochondrial	OGDHL	1.88084	1.66785	1.89177	2.47941
P55210	Caspase-7;Caspase-7 subunit p20;Caspase-7 subunit p11	CASP7	1.91564	2.33857	1.2893	3.94944
Q9UHG3	Prenylcysteine oxidase 1	PCYOX1	1.944	1.60478	1.5828	2.47819
P00352	Retinal dehydrogenase 1	ALDH1A1	1.9601	1.70942	1.88206	4.28895
P54868	Hydroxymethylglutaryl-CoA synthase, mitochondrial	HMGCS2	1.96565	1.72229	2.50554	4.13365
P50895	Basal cell adhesion molecule	BCAM	1.96761	1.7208	2.21023	3.83643
Q96HR9	Receptor expression-enhancing protein 6	REEP6	1.9903	2.02318	2.06685	3.18027
Q16890	Tumor protein D53	TPD52L1	1.99859	1.62199	1.9225	1.72312
Q9Y2T7	Y-box-binding protein 2	YBX2	2.01849		3.06772
Q99996	A-kinase anchor protein 9	AKAP9	2.03221	2.20364	1.37055	2.3729
P00167	Cytochrome b5	CYB5A	2.03267	3.72749	3.91934	4.24724
Q9H8H3	Methyltransferase-like protein 7A	METTL7A	2.03439	1.93516	1.8354
Q9UN36	Protein NDRG2	NDRG2	2.03622	2.06506	1.60165	3.06819
P26440	Isovaleryl-CoA dehydrogenase, mitochondrial	IVD	2.04436	2.59168	2.21645	2.79888
O95834	Echinoderm microtubule-associated protein-like 2	EML2	2.05516	1.86635	1.40005	2.688
Q16822	Phosphoenolpyruvate carboxykinase [GTP], mitochondrial	PCK2	2.06698	2.20392	2.17578	3.43962
Q96DC8	Enoyl-CoA hydratase domain-containing protein 3, mitochondrial	ECHDC3	2.07262	1.96927	1.41943	3.21729
P07099	Epoxide hydrolase 1	EPHX1	2.09285	2.14646	2.36048	3.66846
Q16850	Lanosterol 14-alpha demethylase	CYP51A1	2.09879	1.98488	1.82363	3.32452
Q92506	Estradiol 17-beta-dehydrogenase 8	HSD17B8	2.10128	2.21739		2.08882
Q08380	Galectin-3-binding protein	LGALS3BP	2.10943	2.97387	1.88421	4.33357
Q9ULW8	Protein-arginine deiminase type-3	PADI3	2.15449	2.55993	2.52454	2.27068
O14933	Ubiquitin/ISG15-conjugating enzyme E2 L6	UBE2L6	2.17655	2.37003	1.54062	3.57277
Q12797	Aspartyl/asparaginyl beta-hydroxylase	ASPH	2.18167	2.47145	1.84475	2.69937
P49902	Cytosolic purine 5-nucleotidase	NT5C2	2.19074	2.154	2.8224	3.64235
P55809	Succinyl-CoA:3-ketoacid coenzyme A transferase 1, mitochondrial	OXCT1	2.20667	2.21251	2.53794	4.77731
Q13557	Calcium/calmodulin-dependent protein kinase type II subunit delta	CAMK2D	2.20808	1.25882	1.79248	2.18729
L0R6Q1		SLC35A4	2.20905	1.30918	2.11373	1.63983
P28676	Grancalcin	GCA	2.23799	2.42449	2.83663	4.23381
P09382	Galectin-1	LGALS1	2.26882	2.16691	2.66102	4.301
P11413	Glucose-6-phosphate 1-dehydrogenase	G6PD	2.33902	2.30833	2.42059	2.8182
P06865	Beta-hexosaminidase subunit alpha	HEXA	2.34491	2.22249	3.75178	3.59825
P42330	Aldo-keto reductase family 1 member C3	AKR1C3	2.36991	2.45325	2.67717	4.80333
P78417	Glutathione S-transferase omega-1	GSTO1	2.3712	2.29346	2.75971	5.43786
P07195	L-lactate dehydrogenase B chain	LDHB	2.38979	2.4971	2.80077	4.69677
P16219	Short-chain specific acyl-CoA dehydrogenase, mitochondrial	ACADS	2.40773	1.81648	1.90762	3.30521
Q8WU39	Marginal zone B- and B1-cell-specific protein	MZB1	2.41368		2.20802
Q96EP0	E3 ubiquitin-protein ligase RNF31	RNF31	2.42908	1.71734	1.42718	2.13425
Q96T23	Remodeling and spacing factor 1	RSF1	2.43685	2.56954	1.37139	3.27825
P45954	Short/branched chain specific acyl-CoA dehydrogenase, mitochondrial	ACADSB	2.43757	2.3894	2.77503	4.67395
Q9Y3A6	Transmembrane emp24 domain-containing protein 5	TMED5	2.45652	2.56477	1.31348	0.695994
Q9UIJ7	GTP:AMP phosphotransferase AK3, mitochondrial	AK3	2.46111	2.63828		4.23841
Q5T6V5	UPF0553 protein C9orf64	C9orf64	2.46443			3.83461
P52895	Aldo-keto reductase family 1 member C2	AKR1C2	2.47496	2.43419	2.35055	4.20054
P52566	Rho GDP-dissociation inhibitor 2	ARHGDIB	2.47594		2.60673	4.07835
P0CG30;P0CG29	Glutathione S-transferase theta-2B;Glutathione S-transferase theta-2	GSTT2B;GSTT2	2.49154	2.35893	3.06461	3.72694
P12277	Creatine kinase B-type	CKB	2.49224	2.53483	2.91062	4.64212
P23141	Liver carboxylesterase 1	CES1	2.49695	2.47038	2.92117	4.63087
Q8TCU6	Phosphatidylinositol 3,4,5-trisphosphate-dependent Rac exchanger 1 protein	PREX1	2.50197	2.21322	2.58248	4.12391
Q6YN16	Hydroxysteroid dehydrogenase-like protein 2	HSDL2	2.53623	2.63608	2.93217	4.39136
P23378	Glycine dehydrogenase (decarboxylating), mitochondrial	GLDC	2.58691	2.54181	2.43888	2.88006
O95757	Heat shock 70 kDa protein 4L	HSPA4L	2.59115	1.50752	1.86956	0.916018
P19971	Thymidine phosphorylase	TYMP	2.61042	2.51816	3.40354	4.04824
Q16678	Cytochrome P450 1B1	CYP1B1	2.67451	2.7514	2.37895	4.02459
P32004	Neural cell adhesion molecule L1	L1CAM	2.76509	3.27474	2.15679	3.44493
P09486	SPARC	SPARC	2.8798	1.55006	2.82686
Q8WVY7	Ubiquitin-like domain-containing CTD phosphatase 1	UBLCP1	3.0176	1.54607		1.8029
O95864	Fatty acid desaturase 2	FADS2	3.04763	3.47262	3.49914	3.5623
P22676	Calretinin	CALB2	3.1205	2.19333	2.74071
Q00765	Receptor expression-enhancing protein 5	REEP5	3.14737	1.44493	1.32452	2.50726
Q9H8K7	Uncharacterized protein C10orf88	C10orf88	3.16069	2.39292	2.87206	5.75071
Q9H9Z2	Protein lin-28 homolog A	LIN28A	3.18193	2.52467	3.55496
O14967	Calmegin	CLGN	3.5292			3.9644
Q9UHF7	Zinc finger transcription factor Trps1	TRPS1		-3.78375	-2.04644	-2.13917
Q8IVL0	Neuron navigator 3	NAV3		-2.06407	-1.57145	-2.49468
Q9BT25	HAUS augmin-like complex subunit 8	HAUS8		-1.94514	-1.6777
Q13938	Calcyphosin	CAPS		-1.93209		-1.76435
Q6UUV9	CREB-regulated transcription coactivator 1	CRTC1		-1.78384	-2.88651	-3.55432
P32456;P32455	Interferon-induced guanylate-binding protein 2;Interferon-induced guanylate-binding protein 1	GBP2;GBP1		-1.64449		-1.11045
Q9P2B2	Prostaglandin F2 receptor negative regulator	PTGFRN		0.622556	0.78031	1.68728
Q53H82	Beta-lactamase-like protein 2	LACTB2		0.973281	1.02977	1.10118
Q9BV10	Dol-P-Man:Man(7)GlcNAc(2)-PP-Dol alpha-1,6-mannosyltransferase	ALG12		1.07943	0.930245
Q03519	Antigen peptide transporter 2	TAP2		1.31852	1.54315	1.76231
Q96HQ2	CDKN2AIP N-terminal-like protein	CDKN2AIPNL		1.32642	0.975337
Q13033	Striatin-3	STRN3		1.41533	1.62321
Q15814	Tubulin-specific chaperone C	TBCC		1.54374	1.02404
P43007	Neutral amino acid transporter A	SLC1A4		1.63013	1.27423	2.62331
Q8N9N2	Activating signal cointegrator 1 complex subunit 1	ASCC1		1.77539	1.83778
Q8IY81	pre-rRNA processing protein FTSJ3	FTSJ3		1.99794	1.39802	1.85989
Q9P2H5	Ubiquitin carboxyl-terminal hydrolase 35	USP35		2.21036		1.9797
