# Supplementary material for: Differential responses to kinase inhibition in FGFR2-addicted triple negative breast cancer cells: a quantitative phosphoproteomics study
Source: Sci Rep. 2020 May 14;10:7950. doi: 10.1038/s41598-020-64534-y (PMC7224374; doi:10.1038/s41598-020-64534-y)
Supplement: Supplementary file 5 — Supplementary Table S4 [file 41598_2020_64534_MOESM5_ESM.xlsx]

## Sheet: Supp table 4
Protein	Protein names	Gene names	log Ratio SUM52/MFM223 Expt1 (biological repeat 1; technical repeat 1)	log Ratio SUM52/MFM223 Expt2 (biological repeat 1; technical repeat 2)	log Ratio SUM52/MFM223 Expt3 (biological repeat 2; technical repeat 1)	log Ratio SUM52/MFM223 (biological repeat 2; technical repeat 2)	Amino acid	Multiplicity	Localization prob	Sequence window	Position
P46821	Microtubule-associated protein 1B;MAP1B heavy chain;MAP1 light chain LC1	MAP1B	-1.08143		-5.32118	-5.27822	S	___2	0.999876	DEPVPDSESPIEKVLSPLRSPPLIGSESAYE	1396
P46821	Microtubule-associated protein 1B;MAP1B heavy chain;MAP1 light chain LC1	MAP1B	-1.08143		-5.32118	-5.27822	S	___2	0.99791	PDSESPIEKVLSPLRSPPLIGSESAYESFLS	1400
Q9NVI1	Fanconi anemia group I protein	FANCI		-0.686104	-3.7482	-4.28083	S	___1	0.92832	SYGPKKVLDGKTIETSPSLSRMPNQHACKLG	407
Q9NUQ3	Gamma-taxilin	TXLNG	-1.85209	-1.64882		-4.23571	S	___1	0.871576	TENRNLVSPAYCTQESREEIPGGEARTDPPD	105
P50479	PDZ and LIM domain protein 4	PDLIM4	-1.99499	-1.75941	-4.40016	-4.1088	S	___1	0.99992	AQAHRIHIDPEIQDGSPTTSRRPSGTGTGPE	112
Q5TCZ1	SH3 and PX domain-containing protein 2A	SH3PXD2A	-1.61493	-0.788165		-3.88547	S	___1	0.992094	PPKDNNLSCALRRNESLTATDGLRGVRRNSS	1002
P23588	Eukaryotic translation initiation factor 4B	EIF4B	-0.639714	-1.22691	-3.57113	-3.83152	T	___1	0.896042	RDSDKTDTDWRARPATDSFDDYPPRRGDDSF	205
Q641Q2	WASH complex subunit FAM21A;WASH complex subunit FAM21C	FAM21A;FAM21C	-0.872076	-1.01873	-3.58552	-3.71195	S	___1	0.999853	EEDIEDIEENTRPKRSRPTSFADELAARIKG	284
Q9UNF1	Melanoma-associated antigen D2	MAGED2	-1.72499	-1.76459	-3.50086	-3.50972	S	___1	0.999998	TRLAAWARRALLSLRSPKARRGKARRRAAKL	247
Q16825	Tyrosine-protein phosphatase non-receptor type 21	PTPN21	-1.26746	-1.34957	-3.07741	-3.4796	S	___1	1	EPLTAARHAQLHKRNSIEVAGLSHGLEGLRL	637
P50548	ETS domain-containing transcription factor ERF	ERF	-2.51136	-2.54002		-3.34378	S	___1	0.915063	EGPGEAGGPLTPRRVSSDLQHATAQLSLEHR	531
O95208	Epsin-2	EPN2	-2.28905		-3.07279	-3.33895	S	___1	0.839926	ATGMGSNQITFGRGSSQPNLSTSHSEQEYGK	173
Q96DR7	Rho guanine nucleotide exchange factor 26	ARHGEF26		-2.47706	-3.25154	-3.31445	S	___1	0.999904	PAQVPTASDSRTVHRSPLLLGAQRRAVANGG	80
Q8IVT2	Mitotic interactor and substrate of PLK1	MISP	-3.62545	-3.80823	-3.45138	-3.29988	S	___1	0.996188	DWVSEGPQPGLRRALSSDSILSPAPDARAAD	394
Q14814	Myocyte-specific enhancer factor 2D	MEF2D	-2.59327	-2.57837	-2.55021	-3.29223	S	___1	1	SLEQSPLLEDKYRRASEELDGLFRRYGSTVP	121
Q9UNF1	Melanoma-associated antigen D2	MAGED2	-1.97602	-2.42779		-3.26826	S	___1	0.866184	ARRGKARRRAAKLQSSQEPEAPPPRDVALLQ	265
Q5VT52	Regulation of nuclear pre-mRNA domain-containing protein 2	RPRD2	-0.773787	-0.803796	-2.66182	-3.25553	S	___1	1	PIETLGYHSASNRRMSGEPIQTVESIRVPGK	1099
P17275	Transcription factor jun-B	JUNB	-4.93311	-5.44549	-3.71227	-3.14076	S	___2	1	QTVPEARSRDATPPVSPINMEDQERIKVERK	259
P17275	Transcription factor jun-B	JUNB	-4.93311	-5.44549	-3.71227	-3.14076	T	___2	0.999994	KEEPQTVPEARSRDATPPVSPINMEDQERIK	255
Q7Z6B7	SLIT-ROBO Rho GTPase-activating protein 1	SRGAP1	-0.85186	-1.63339		-3.1218	S	___1	0.9842	SGPVTEDKSSSKDMNSPTDRHPDGYLARQRK	835
Q12756	Kinesin-like protein KIF1A	KIF1A	-2.21773	-2.45206	-2.59274	-3.02093	S	___1	1	TGVYELSLCHVADAGSPGMQRRRRRVLDTSV	1337
Q641Q2	WASH complex subunit FAM21A;WASH complex subunit FAM21C	FAM21A;FAM21C	-1.39066	-1.02609		-3.01707	T	___2	0.828234	IEDIEENTRPKRSRPTSFADELAARIKGDAV	287
P15924	Desmoplakin	DSP	-1.66004	-1.37247	-2.68734	-2.99011	S	___1	0.999484	PHTGLLLLSVQKRSMSFQGIRQPVTVTELVD	2209
Q9UKG1	DCC-interacting protein 13-alpha	APPL1	-0.708844	-0.78585	-3.14612	-2.93479	S	___1	0.943803	ARVNQSALEAVTPSPSFQQRHESLRPAAGQS	403
O43164	E3 ubiquitin-protein ligase Praja-2	PJA2	-3.30872	-3.1574	-3.00659	-2.91463	S	___1	1	LVKSSAGDTEFVHQNSQEIQRSSQDEMVSTK	253
P22087	rRNA 2'-O-methyltransferase fibrillarin	FBL	-2.89475		-2.0187	-2.88982	S	___1	0.926718	KNLVPGESVYGEKRVSISEGDDKIEYRAWNP	124
Q8IVT2	Mitotic interactor and substrate of PLK1	MISP	-4.0534	-4.42833	-2.46674	-2.8761	S	___1	0.99911	WEVAGAPALRLQKSQSSDLLERERESVLRRE	543
Q86UW7	Calcium-dependent secretion activator 2	CADPS2		-2.46411	-1.37049	-2.85914	S	___1	0.807183	DAPGRAGGGGAARSVSPSPSVLSEGRDEPQR	58
Q13459	Unconventional myosin-IXb	MYO9B	-1.88518	-1.56064	-2.93346	-2.85841	S	___2	0.999999	TSLALDSRVSPPAPGSAPETPEDKSKPCGSP	1267
Q13459	Unconventional myosin-IXb	MYO9B	-1.88518	-1.56064	-2.93346	-2.85841	T	___2	1	LDSRVSPPAPGSAPETPEDKSKPCGSPRVQE	1271
P19532	Transcription factor E3	TFE3	-0.961227	-0.907684	-2.60586	-2.83197	S	___1	0.99458	SSVSPAVSKASSRRSSFSMEEES________	568
A5YM69	Rho guanine nucleotide exchange factor 35	ARHGEF35	-0.75375	-1.28641	-3.01835	-2.82828	S	___1	0.997786	EEETSSDNSGQTRYYSPCEEHPAETNQNEGA	184
Q9Y6G9	Cytoplasmic dynein 1 light intermediate chain 1	DYNC1LI1	-1.55017	-0.976248	-1.26392	-2.81624	S	___1	0.975621	RITRKPVTVSPTTPTSPTEGEAS________	516
Q641Q2	WASH complex subunit FAM21A;WASH complex subunit FAM21C	FAM21A;FAM21C		-1.95305	-2.59693	-2.80058	S	___2	0.955999	EDIEENTRPKRSRPTSFADELAARIKGDAVG	288
Q9UHF7	Zinc finger transcription factor Trps1	TRPS1	-1.76484	-1.69661	-2.51639	-2.75838	S	___1	0.983726	TPVSGTQEQTKTLRDSPNVEAAHLARPIYGL	830
Q5JU85	IQ motif and SEC7 domain-containing protein 2	IQSEC2		-1.93043	-2.33075	-2.74623	S	___1	1	RMSRRIILSNMRMQFSFEEYEKAQNPAYFEG	383
P37802	Transgelin-2	TAGLN2		-1.89336	-1.95663	-2.73332	S	___1	1	PNWFPKKSKENPRNFSDNQLQEGKNVIGLQM	163
Q12955	Ankyrin-3	ANK3	-0.954417	-0.907928	-2.60051	-2.71179	S	___1	1	LKPKIHGSGHVEEPASPLAAYQKSLEETSKL	4298
Q13426	DNA repair protein XRCC4	XRCC4	-0.63794		-2.2346	-2.68789	S	___1	0.999857	LPETSKKEHISAENMSLETLRNSSPEDLFDE	320
Q9P2P5	E3 ubiquitin-protein ligase HECW2	HECW2		-2.38586	-2.15034	-2.68464	S	___1	0.999511	AQSSMPENMTLQRANSDTDLVTSESRSSLTA	48
Q96TA1	Niban-like protein 1	FAM129B	-1.11757	-1.17586		-2.67946	S	___2	0.990253	VGLPFEASPESPPPASPDGVTEIRGLLAQGL	646
Q96TA1	Niban-like protein 1	FAM129B	-1.11757	-1.11654		-2.67946	S	___2	0.975568	VQDEEVGLPFEASPESPPPASPDGVTEIRGL	641
Q3MII6	TBC1 domain family member 25	TBC1D25	-1.30077	-1.75955	-1.56858	-2.67927	S	___1	1	ASQGPGGGGRLLRQASLDGLQQLRDNMGSRR	506
O14545	TRAF-type zinc finger domain-containing protein 1	TRAFD1		-1.98633	-2.6063	-2.67623	S	___2	1	ATATNHVTEGIPRLDSQPQETSPELPRRRVR	409
O14545	TRAF-type zinc finger domain-containing protein 1	TRAFD1		-1.98633	-2.6063	-2.67623	S	___2	0.997948	VTEGIPRLDSQPQETSPELPRRRVRHQGDLS	415
Q8TDM6	Disks large homolog 5	DLG5	-4.19853	-3.77412		-2.60384	S	___1	0.906938	PSASERSLSSFRSDASGDRGFGLVDVRGRRP	900
Q96BZ8	Leukocyte receptor cluster member 1	LENG1		-1.68715	-1.70242	-2.602	S	___1	1	EARTEFLRKKARHQNSLPELEAAEAGAPGSG	59
Q641Q2	WASH complex subunit FAM21A;WASH complex subunit FAM21C	FAM21A;FAM21C	-1.39066	-1.48957	-2.59693	-2.58407	S	___2	0.999853	EEDIEDIEENTRPKRSRPTSFADELAARIKG	284
P18206	Vinculin	VCL	-1.37677	-3.16514	-3.15034	-2.55648	S	___1	0.99123	IDSKLNQAKGWLRDPSASPGDAGEQAIRQIL	288
Q8WWI1	LIM domain only protein 7	LMO7	-0.931838	-0.73274	-2.40385	-2.54759	S	___1	1	NKEPVSLPGIMRRGESLDNLDSPRSNSWRQP	1510
P23588	Eukaryotic translation initiation factor 4B	EIF4B	-1.16391	-1.02295	-4.07063	-2.54734	S	___1	0.999989	SDKTDTDWRARPATDSFDDYPPRRGDDSFGD	207
Q9Y6G9	Cytoplasmic dynein 1 light intermediate chain 1	DYNC1LI1	-0.989105		-3.23827	-2.54507	S	___2	0.975621	RITRKPVTVSPTTPTSPTEGEAS________	516
Q14135	Transcription cofactor vestigial-like protein 4	VGLL4	-2.0686	-2.42989	-2.48068	-2.53533	S	___1	0.987851	ALTKNSLDASRPAGLSPTLTPGERQQNRPSV	149
Q9H246	Uncharacterized protein C1orf21	C1orf21		-1.28655	-1.93578	-2.45934	S	___1	0.981931	PGLVHQPRANMHISESQQEFFRMLDEKIEKG	95
P55199	RNA polymerase II elongation factor ELL	ELL	-1.6114		-2.06383	-2.44701	S	___1	0.837224	TVRLGLPLLTDCAQPSRPHGSPSRSKPKKKS	437
Q9Y6X9	MORC family CW-type zinc finger protein 2	MORC2	-1.29336	-1.50951	-2.42407	-2.42802	S	___2	1	ESPIKLSPATPSRKRSVAVSDEEEVEEEAER	739
Q9Y6X9	MORC family CW-type zinc finger protein 2	MORC2	-1.29336	-1.50951	-2.42407	-2.42802	S	___2	1	KLSPATPSRKRSVAVSDEEEVEEEAERRKER	743
Q641Q2	WASH complex subunit FAM21A;WASH complex subunit FAM21C	FAM21A;FAM21C	-0.89706	-0.826207		-2.42159	S	___1	0.955999	EDIEENTRPKRSRPTSFADELAARIKGDAVG	288
Q13443	Disintegrin and metalloproteinase domain-containing protein 9	ADAM9	-1.37318	-1.28521	-2.24441	-2.41743	S	___2	1	QANPSRQPGSVPRHVSPVTPPREVPIYANRF	758
Q13443	Disintegrin and metalloproteinase domain-containing protein 9	ADAM9	-1.37318	-1.28521	-2.24441	-2.41743	T	___2	1	PSRQPGSVPRHVSPVTPPREVPIYANRFAVP	761
O43852	Calumenin	CALU	-1.08112	-0.769994	-2.29662	-2.39905	S	___1	0.99728	HHEPQLSDKVHNDAQSFDYDHDAFLGAEEAK	44
P15924	Desmoplakin	DSP	-1.2775	-1.29892	-2.33424	-2.38888	S	___2	0.986013	ASVSSKGLPSPYNMSSAPGSRSGSRSGSRSG	2821
P15924	Desmoplakin	DSP	-1.3524	-1.29853	-2.3773	-2.38225	S	___2	1	SKGLPSPYNMSSAPGSRSGSRSGSRSGSRSG	2825
Q9Y217	Myotubularin-related protein 6	MTMR6	-2.09271	-1.15393	-2.34103	-2.37124	S	___1	0.999996	DGILTKELLHSVHPESPNLKTSLCFKEQTLL	561
Q6ZRV2	Protein FAM83H	FAM83H	-0.981679	-1.04859	-2.33745	-2.31962	S	___1	1	PVPQENGQPESPRRLSLGQGDSTEAATEERG	1003
Q96TA1	Niban-like protein 1	FAM129B	-1.32934	-1.52849	-3.018	-2.31516	S	___2	0.971846	APAGESPQPKAAPEASSPPASPLQHLLPGKA	691
Q96TA1	Niban-like protein 1	FAM129B	-1.48851	-1.42829	-2.35078	-2.31516	S	___2	0.964748	PAGESPQPKAAPEASSPPASPLQHLLPGKAV	692
Q8ND76	Cyclin-Y	CCNY	-0.941199	-0.760455	-2.3246	-2.25863	S	___1	0.9957	DKYKDLRRSARKRSASADNLTLPRWSPAIIS	326
Q96G74	OTU domain-containing protein 5	OTUD5	-0.924372	-0.795384	-2.2684	-2.25401	S	___1	1	DRDRDSGVVGARPRASPPPQGPLPGPPGALH	64
O00161	Synaptosomal-associated protein 23	SNAP23		-1.55233	-1.03171	-2.2412	S	___1	0.999978	SGKAYKTTWGDGGENSPCNVVSKQPGPVTNG	110
Q96TA1	Niban-like protein 1	FAM129B	-1.33734	-1.43413	-2.52841	-2.21203	S	___2	1	SPQPKAAPEASSPPASPLQHLLPGKAVDLGP	696
Q8WWI1	LIM domain only protein 7	LMO7		-1.08813	-1.52268	-2.16579	S	___1	0.996616	RGEFLAPPRHHKREDSFESLDSLGSRSLTSC	246
Q96NE9	FERM domain-containing protein 6	FRMD6	-1.77147	-1.78782	-2.10954	-2.15341	S	___1	0.977764	STSSSSETVVKLRGQSTDSLPQTICRKPKTS	522
Q96KC8	DnaJ homolog subfamily C member 1	DNAJC1	-1.61838		-1.85789	-2.10699	S	___1	0.999872	EDAEGVAAEEEQEGDSGEQETGATDARPRRR	430
Q96G74	OTU domain-containing protein 5	OTUD5		-1.8615	-2.02656	-2.08265	S	___2	0.999987	KRRRQAPGVGAVGGGSPEREEVGAGYNSEDE	165
Q96G74	OTU domain-containing protein 5	OTUD5		-1.8615	-2.02656	-2.08265	S	___2	0.914626	GGGSPEREEVGAGYNSEDEYEAAAARIEAMD	177
Q9NX40	OCIA domain-containing protein 1	OCIAD1	-0.800199	-0.604476	-2.13422	-2.07771	S	___1	1	SYVKTCQEKFKKLENSPLGEALRSGQARRSS	108
Q09666	Neuroblast differentiation-associated protein AHNAK	AHNAK	-1.29729	-1.83496	-2.02609	-2.06994	S	___1	0.999109	VDVTGREGAKDIDISSPEFKIKIPRHELTEI	177
Q15464	SH2 domain-containing adapter protein B	SHB	-1.01704	-1.47618	-0.965897	-2.0405	S	___1	1	QLRAPGGGFKPIKHGSPEFCGILGERVDPAV	388
Q86YP4	Transcriptional repressor p66-alpha	GATAD2A	-1.84353	-2.35572	-1.71999	-2.01812	S	___2	1	MRTSHSDMKSERRPPSPDVIVLSDNEQPSSP	100
Q9NS91	E3 ubiquitin-protein ligase RAD18	RAD18	-2.29499	-2.81553	-0.641716	-1.99579	S	___1	0.999997	AWEASHKNDLQDTEISPRQNRRTRAAESAEI	471
Q8NE71	ATP-binding cassette sub-family F member 1	ABCF1		-1.3426	-1.38775	-1.92824	S	___1	1	PKPAKPEKNRINKAVSEEQQPALKGKKGKEE	166
Q96KC8	DnaJ homolog subfamily C member 1	DNAJC1	-1.70604	-2.59841	-1.65159	-1.8879	S	___2	0.99952	RAKRQKDFDIAEQNESSDEESLRKERARSAE	479
Q96KC8	DnaJ homolog subfamily C member 1	DNAJC1	-1.70604	-2.59841	-1.35391	-1.8879	S	___2	0.999456	AKRQKDFDIAEQNESSDEESLRKERARSAEE	480
Q6WKZ4	Rab11 family-interacting protein 1	RAB11FIP1	-1.02055	-1.08287	-1.75994	-1.87419	S	___1	0.802906	PEAEPESKSEPRPPISSPRAPQTRAVKPRLE	528
Q86YR5	G-protein-signaling modulator 1	GPSM1		-1.03493	-1.82424	-1.83671	S	___1	0.99824	DVRVHVPRTSIPRAPSSDEECFFDLLTKFQS	492
Q69YU3	Ankyrin repeat domain-containing protein 34A	ANKRD34A		-3.29152	-2.18488	-1.80375	S	___1	0.999997	RAPSLPAPPYAGAPGSPRTKRKLVRRHSMQT	461
Q96A65	Exocyst complex component 4	EXOC4	-2.11454	-1.52932	-2.30729	-1.77606	S	___1	0.984336	SKDPSGLLISVIRTLSTSDDVEDRENEKGRL	32
Q9H246	Uncharacterized protein C1orf21	C1orf21	-1.59579	-1.26823	-1.68961	-1.77177	S	___1	0.999741	FRMLDEKIEKGRDYCSEEEDIT_________	115
Q13501	Sequestosome-1	SQSTM1		-1.51515	-1.63258	-1.76793	S	___1	0.998558	IDVEHGGKRSRLTPVSPESSSTEEKSSSQPS	272
Q8ND30	Liprin-beta-2	PPFIBP2		-1.83259	-1.37501	-1.72094	S	___1	0.999947	KEIVMVTQGPSERTLSINEEEPEGGFSKWNA	329
Q9NTI5	Sister chromatid cohesion protein PDS5 homolog B	PDS5B		-1.18383	-1.5066	-1.70585	S	___1	0.99981	SKQHRVSRRAQQRAESPESSAIESTQSTPQK	1358
Q96KC8	DnaJ homolog subfamily C member 1	DNAJC1	-1.05349	-1.54486	-1.57154	-1.68557	S	___2	0.977572	KDFDIAEQNESSDEESLRKERARSAEEPWTQ	484
Q13443	Disintegrin and metalloproteinase domain-containing protein 9	ADAM9	-1.24345	-0.837713		-1.66855	T	___1	1	PSRQPGSVPRHVSPVTPPREVPIYANRFAVP	761
Q15773	Myeloid leukemia factor 2	MLF2	-0.920543	-0.852954	-1.29697	-1.65745	S	___1	0.99362	RAEGPPRLAIQGPEDSPSRQSRRYDW_____	238
P15924	Desmoplakin	DSP		-1.10392	-1.84804	-1.65109	S	___1	1	SKGLPSPYNMSSAPGSRSGSRSGSRSGSRSG	2825
Q08AD1	Calmodulin-regulated spectrin-associated protein 2	CAMSAP2	-1.27921	-1.41285	-1.39635	-1.64923	S	___1	0.999787	DNESVHSGKRTPRSESVEGFLSPSRCGSRNG	1313
Q86YP4	Transcriptional repressor p66-alpha	GATAD2A	-2.03139	-2.53466	-1.45356	-1.63967	S	___2	1	MKSERRPPSPDVIVLSDNEQPSSPRVNGLTT	107
Q8NFC6	Biorientation of chromosomes in cell division protein 1-like 1	BOD1L1	-2.23141		-1.57863	-1.60353	S	___1	0.981884	KIVTSVRRRGRKPKRSLTVSDDAESSEPERK	2954
Q16512	Serine/threonine-protein kinase N1	PKN1	-1.37501	-1.22314	-1.39244	-1.58866	S	___1	0.999844	VSNFDEEFTGEAPTLSPPRDARPLTAAEQAA	916
P18615	Negative elongation factor E	NELFE	-1.20277	-0.852876	-1.04513	-1.5785	S	___1	0.998233	EKGPVPTFQPFQRSISADDDLQESSRRPQRK	115
Q86YP4	Transcriptional repressor p66-alpha	GATAD2A	-1.65567	-2.17684	-2.32764	-1.57377	S	___2	0.969768	PSPDVIVLSDNEQPSSPRVNGLTTVALKETS	114
Q6IQ49	Protein SDE2 homolog	SDE2	-0.75251	-1.48378	-1.07862	-1.57214	S	___1	0.999968	PSGSQRARVVNTDHGSPEQLQIPVTDSGRHI	278
P19838	Nuclear factor NF-kappa-B p105 subunit;Nuclear factor NF-kappa-B p50 subunit	NFKB1		-2.94619	-1.77982	-1.5417	S	___1	0.999187	SSPVKTTSQAHSLPLSPASTRQQIDELRDSD	907
P50548	ETS domain-containing transcription factor ERF	ERF	-1.7067	-2.15985	-1.87329	-1.53546	S	___1	1	RYLQAHTQSVYNYHLSPRAFLHYPGLVVPQP	327
P63220	40S ribosomal protein S21	RPS21	-3.24646	-3.31789	-0.965446	-1.50779	S	___1	0.999979	FKTYAICGAIRRMGESDDSILRLAKADGIVS	65
Q9UQN3	Charged multivesicular body protein 2b	CHMP2B	-1.11313	-1.04919	-1.55144	-1.4814	S	___1	0.999997	AARSLPSASTSKATISDEEIERQLKALGVD_	199
Q8TDM6	Disks large homolog 5	DLG5	-2.22115	-2.71217	-1.35997	-1.43717	S	___1	0.998656	ATHGSNSLPSSARLGSSSNLQFKAERIKIPS	1263
P55317	Hepatocyte nuclear factor 3-alpha	FOXA1		-1.36945	-1.8753	-1.41581	S	___1	0.97824	KTGQLEGAPAPGPAASPQTLDHSGATATGGA	331
Q9NZ53	Podocalyxin-like protein 2	PODXL2		-1.89513	-1.43351	-1.37846	S	___1	1	GSWGALMGGKRDPEDSDVFEEDTHL______	596
Q9NWS9	Zinc finger protein 446	ZNF446		-0.909661	-1.24965	-1.37804	S	___2	0.998233	QEVLPAAQKTEEPLGSPHPSGTVESPGEGPQ	137
Q6DN90	IQ motif and SEC7 domain-containing protein 1	IQSEC1		-2.01648	-1.27014	-1.30105	S	___1	1	RMSRRIVLSNMRMQFSFEGPEKVHSSYFEGK	180
Q96NE9	FERM domain-containing protein 6	FRMD6	-0.937464	-1.03401	-0.986731	-1.28139	S	___1	0.99999	TICRKPKTSTDRHSLSLDDIRLYQKDFLRIA	544
O14545	TRAF-type zinc finger domain-containing protein 1	TRAFD1	-0.975028	-0.771495	-1.23511	-1.27949	S	___1	0.99969	CNPSRALPSLNTGSSSPRGVEEPDVIFQNFL	327
Q05209	Tyrosine-protein phosphatase non-receptor type 12	PTPN12		-1.19714	-0.733459	-1.27897	S	___1	1	ESTIEQIDKKLERNLSFEIKKVPLQEGPKSF	435
Q58WW2	DDB1- and CUL4-associated factor 6	DCAF6	-0.69605	-0.874111	-1.12199	-1.26944	T	___2	0.978486	SAHEETSTRDSALQDTDDSDDDPVLIPGARY	654
O14545	TRAF-type zinc finger domain-containing protein 1	TRAFD1	-0.855484	-0.917924	-0.901904	-1.24965	S	___1	0.997948	VTEGIPRLDSQPQETSPELPRRRVRHQGDLS	415
Q9UDY2	Tight junction protein ZO-2	TJP2		-0.621089	-1.404	-1.24165	S	___1	0.861808	EPQKAPSRPYQDTRGSYGSDAEEEEYRQQLS	1156
Q13286	Battenin	CLN3	-1.04466	-1.23569	-1.416	-1.22982	S	___2	1	____MGGCAGSRRRFSDSEGEETVPEPRLPL	12
Q13286	Battenin	CLN3	-1.04466	-1.29096	-1.416	-1.22334	S	___2	0.999998	__MGGCAGSRRRFSDSEGEETVPEPRLPLLD	14
Q96HB5	Coiled-coil domain-containing protein 120	CCDC120	-1.39468	-1.94148		-1.20606	S	___1	0.982869	SDRASLFVARTRRSNSSEALLVDRAAGGGAG	360
Q6ZRV2	Protein FAM83H	FAM83H		-0.717833	-1.31008	-1.18148	S	___1	0.999466	ERKGSPTPGFSTRRGSPTTGFIEQKGSPTSA	892
Q53HC0	Coiled-coil domain-containing protein 92	CCDC92	-1.60034	-1.21381		-1.11422	S	___1	0.987076	DKLPETPRRRMKKSLSAPLHPEFEEVYRFGA	211
Q96NE9	FERM domain-containing protein 6	FRMD6	-1.70219	-1.84762	-1.45858	-1.1088	S	___2	0.977764	STSSSSETVVKLRGQSTDSLPQTICRKPKTS	522
Q9BV36	Melanophilin	MLPH	-2.6137	-2.58199	-0.964066	-1.09656	S	___2	0.999757	RNEQLPLQYLADVDTSDEESIRAHVMASHHS	314
Q9BV36	Melanophilin	MLPH	-2.43362	-2.58199	-0.964066	-1.09656	T	___2	0.999524	IRNEQLPLQYLADVDTSDEESIRAHVMASHH	313
Q6WKZ4	Rab11 family-interacting protein 1	RAB11FIP1		-0.895207	-1.10213	-1.07869	S	___1	0.871195	SGSDTASAIIPSTTPSVDSDDESVVKDKKKK	199
Q9UBC2	Epidermal growth factor receptor substrate 15-like 1	EPS15L1	-0.716244	-0.766799	-1.0961	-1.05418	S	___1	0.999138	PSHGSVSSLNSTGSLSPKHSLKQTQPTVNWV	255
Q6ZRV2	Protein FAM83H	FAM83H	-0.66605	-0.55875	-0.687404	-1.02723	S	___2	0.91435	ELGPDGHQRLDYVPSSASREVRHGSDPAFAP	514
Q52LW3	Rho GTPase-activating protein 29	ARHGAP29	-2.16514	-1.79396	-0.766455	-0.962801	S	___1	1	KIRPVSLPVDRLLLASPPNERNGRNMGNVNL	1029
Q86UU0	B-cell CLL/lymphoma 9-like protein	BCL9L	-1.19486	-1.21397		-0.932306	S	___1	1	GTPMGMEFGGGRGLLSPPMGQSGLREVDPPM	750
Q96NE9	FERM domain-containing protein 6	FRMD6	-1.5449	-1.84762	-1.45858	-0.905358	S	___2	0.999829	SSSETVVKLRGQSTDSLPQTICRKPKTSTDR	525
P27816	Microtubule-associated protein 4	MAP4	-0.8044	-0.657855	-0.965136	-0.889637	S	___1	1	SQKLNFKEKAQAKVGSLDNVGHLPAGGAVKT	1073
Q92900	Regulator of nonsense transcripts 1	UPF1	-0.717193	-0.779769	-0.661798	-0.880896	S	___1	0.997724	SYLGDEFKSQIDVALSQDSTYQGERAYQHGG	1107
Q9BV36	Melanophilin	MLPH	-2.25829	-2.73149		-0.874243	S	___1	0.999757	RNEQLPLQYLADVDTSDEESIRAHVMASHHS	314
Q9H7F0	Probable cation-transporting ATPase 13A3	ATP13A3	-1.05628	-0.525413	-0.964714	-0.85048	S	___1	1	SAIDPEAIPVKLVHDSLEDLQMTRYHFAMNG	817
Q9H6F5	Coiled-coil domain-containing protein 86	CCDC86		-0.775243	-0.997895	-0.838925	S	___2	1	TSPGSPRLQQGAGLESPQGQPEPGAASPQRQ	80
Q9H6F5	Coiled-coil domain-containing protein 86	CCDC86		-0.775243	-0.997895	-0.838925	S	___2	1	AGLESPQGQPEPGAASPQRQQDLHLESPQRQ	91
Q09666	Neuroblast differentiation-associated protein AHNAK	AHNAK	-0.598719	-0.536817	-0.795008	-0.835574	S	___1	0.999747	KFNFSKPKGKGGVTGSPEASISGSKGDLKSS	5731
Q86UU0	B-cell CLL/lymphoma 9-like protein	BCL9L	-1.63325	-1.8863		-0.817053	S	___2	0.884151	PQVLGSSLSVRSPTGSPSRLKSPSMAVPSPG	991
Q04637	Eukaryotic translation initiation factor 4 gamma 1	EIF4G1	-0.74664	-0.83046	-0.502219	-0.790709	S	___1	1	RGRDAVKREAALPPVSPLKAALSEEELEKKS	1231
Q63ZY3	KN motif and ankyrin repeat domain-containing protein 2	KANK2	-0.609222	-0.426936	-0.833902	-0.776627	S	___1	1	YGTGLRALAMPGRPESPPVFRSQEVVETMCP	375
O95155	Ubiquitin conjugation factor E4 B	UBE4B	-0.711889	-1.01555	-0.720707	-0.764199	S	___1	0.989281	SNSLETQSQSLSRSQSMDIDGVSCEKSMSQV	105
Q8IX90	Spindle and kinetochore-associated protein 3	SKA3	-0.937768	-0.791533	-1.21904	-0.708184	S	___1	0.999343	DPPVASSCISEKSPRSPQLSDFGLERYIVSQ	155
O75385	Serine/threonine-protein kinase ULK1	ULK1	-0.810991	-0.672129	-0.689567	-0.625868	S	___1	0.998852	SPTKAVPSFDFPKTPSSQNLLALLARQGVVM	638
Q8TB72	Pumilio homolog 2	PUM2	-0.532366	-0.664654	-0.767487	-0.616791	S	___2	0.999984	ADCKDFNRTPGSRQASPTEVVERLGPNTNPS	182
Q9UHD8	Septin-9	2009-09-01	0.729096	0.843743	0.672561	0.414569	S	___1	1	RLRRLGDSSGPALKRSFEVEEVETPNSTPPR	30
Q13615	Myotubularin-related protein 3	MTMR3	0.833983	0.717737	0.455755	0.51167	S	___1	0.927443	TSPDDPPLSRLPKTRSYDNLTTACDNTVPLA	613
O15320	cTAGE family member 5;Melanoma inhibitory activity protein 2	CTAGE5;MIA2	0.698752	0.678613	0.874128	0.517427	S	___1	0.999988	PSPLGWPSSETRAFLSPPTLLEGPLRLSPLL	536
P85037	Forkhead box protein K1	FOXK1		0.65828	0.708673	0.574731	S	___1	1	RSGGLQTPECLSREGSPIPHDPEFGSKLASV	445
Q15751	Probable E3 ubiquitin-protein ligase HERC1	HERC1		1.6588		0.58527	S	___1	0.999985	LELIQTRSSSRDRWISENQDSADVDPQEHSF	1328
P05783	Keratin, type I cytoskeletal 18	KRT18		2.0796		0.58565	S	___1	0.997325	VQAPSYGARPVSSAASVYAGAGGSGSRISVS	34
Q5T4S7	E3 ubiquitin-protein ligase UBR4	UBR4	2.9118			0.59682	S	___1	0.972226	RVLRPRNKRRHVTLPSSPRSNTPMGDKDDDD	2718
P48553	Trafficking protein particle complex subunit 10	TRAPPC10		1.9059		0.60693	S	___2	0.917601	GIICRNVHMLLRRQESSSSLEMPSGVALEEG	708
Q8NE71	ATP-binding cassette sub-family F member 1	ABCF1	1.39928	1.83871	0.617393	0.617769	S	___2	1	EKELMERLKKLSVPTSDEEDEVPAPKPRGGK	109
Q9NYF8	Bcl-2-associated transcription factor 1	BCLAF1		1.6988		0.61981	S	___1	0.901413	SGSGSVGNGSSRYSPSQNSPIHHIPSRRSPA	287
P53396	ATP-citrate synthase	ACLY	1.78505	1.49662	0.703278	0.619836	S	___1	0.999979	PAKKAKPAMPQDSVPSPRSLQGKSTTLFSRH	481
Q969E4	Transcription elongation factor A protein-like 3;Transcription elongation factor A protein-like 6;Transcription elongation factor A protein-like 5	TCEAL3;TCEAL6;TCEAL5		2.7267		0.62293	S	___1	0.995985	DSPKDSQEDLQERHLSSEEMMRECGDVSRAQ	135
P13807	Glycogen [starch] synthase, muscle	GYS1		1.8294		0.62714	S	___1	0.934618	AAQGYRYPRPASVPPSPSLSRHSSPHQSEDE	645
P23528	Cofilin-1	CFL1	0.786262	0.869161	0.605779	0.634314	S	___1	1	_____________MASGVAVSDGVIKVFNDM	3
Q96ER3	Protein SAAL1	SAAL1		2.3129		0.63935	S	___1	1	__________MDRNPSPPPPGRDKEEEEEVA	6
Q8N7R7	Cyclin-Y-like protein 1	CCNYL1	1.38654	1.41397	0.739502	0.652785	S	___1	0.999601	CEDKDLCRAAMRRSFSADNFIGIQRSKAILS	344
Q15311	RalA-binding protein 1	RALBP1		2.2501		0.65956	S	___1	0.814241	_____MTECFLPPTSSPSEHRRVEHGSGLTR	11
Q9NQC3	Reticulon-4	RTN4	2.8898			0.66325	T	___1	0.866125	PAAPKRRGSSGSVDETLFALPAASEPVIRSS	188
Q12888	Tumor suppressor p53-binding protein 1	TP53BP1		1.401		0.66581	S	___1	0.926388	PSPDAFRSTPFIVPSSPTEQEGRQDKPMDTS	380
O75379	Vesicle-associated membrane protein 4	VAMP4	1.95009	0.966726	0.69893	0.676899	S	___1	1	TGSVKSERRNLLEDDSDEEEDFFLRGPSGPR	30
P29692	Elongation factor 1-delta	EEF1D	2.53184	2.50363	0.959325	0.679604	S	___1	0.999999	SSPGHRATAPQTQHVSPMRQVEPPAKKPATP	133
Q8IU81	Interferon regulatory factor 2-binding protein 1	IRF2BP1	1.43413	1.13757		0.690194	S	___1	1	SPIAALKNVAEALGHSPKDPGGGGGPVRAGG	436
P08559	Pyruvate dehydrogenase E1 component subunit alpha, somatic form, mitochondrial	PDHA1	0.89173	1.37329	1.02432	0.694212	S	___1	0.972981	PCIFICENNRYGMGTSVERAAASTDYYKRGD	232
P13798	Acylamino-acid-releasing enzyme	APEH	1.33691	1.59168	1.16279	0.700173	S	___1	0.999979	KAESFFQTKALDVSASDDEIARLKKPDQAIK	187
Q9BX95	Sphingosine-1-phosphate phosphatase 1	SGPP1	1.34936	2.38937	1.09889	0.70115	T	___1	0.997631	PASPRRAGALRRNSLTGEEGQLARVSNWPLY	114
Q96JG6	Coiled-coil domain-containing protein 132	CCDC132	1.67342		0.698041	0.705757	S	___1	0.989833	YESDEQEKSAYQEYDSDSDVPEELKRDYVDE	559
P04114	Apolipoprotein B-100;Apolipoprotein B-48	APOB		2.24123	0.878372	0.706022	S	___3	0.999754	LDFREIQIYKKLRTSSFALNLPTLPEVKFPE	3778
P04114	Apolipoprotein B-100;Apolipoprotein B-48	APOB		2.24123	0.878372	0.706022	T	___3	0.999622	IYKKLRTSSFALNLPTLPEVKFPEVDVLTKY	3785
P49736	DNA replication licensing factor MCM2	MCM2	0.679784	0.680684	0.698218	0.711847	S	___1	1	AGRGLGRMRRGLLYDSDEEDEERPARKRRQV	139
O75822	Eukaryotic translation initiation factor 3 subunit J	EIF3J	1.67279	2.28324	1.0192	0.713432	S	___1	0.999965	___MAAAAAAAGDSDSWDADAFSVEDPVRKV	13
Q9UFC0	Leucine-rich repeat and WD repeat-containing protein 1	LRWD1		2.43261	0.762817	0.719402	S	___1	0.903379	RLAALKRPDDVPLSLSPSKRACASPSAQVEG	243
Q9HCM7	Fibrosin-1-like protein	FBRSL1	0.593784	0.82432	0.598746	0.719753	S	___1	0.978817	TTPLGGLGPGEARDYSPSRNPPEVEAR____	1034
Q9C0C2	182 kDa tankyrase-1-binding protein	TNKS1BP1	0.670296	0.734222	0.985938	0.721679	S	___1	1	AEERYESQEPLAGQESPLPLATREAALPILE	601
P55795	Heterogeneous nuclear ribonucleoprotein H2;Heterogeneous nuclear ribonucleoprotein H;Heterogeneous nuclear ribonucleoprotein H, N-terminally processed	HNRNPH2;HNRNPH1	3.1487			0.72301	T	___1	0.893408	EMDWVLKHTGPNSPDTANDGFVRLRGLPFGC	107
Q8NHQ9	ATP-dependent RNA helicase DDX55	DDX55	1.90743	1.78534	0.696172	0.733354	S	___1	1	EKKKKMNEKRKREEGSDIEDEDMEELLNDTR	544
Q13188	Serine/threonine-protein kinase 3;Serine/threonine-protein kinase 3 36kDa subunit;Serine/threonine-protein kinase 3 20kDa subunit	STK3	1.72544	2.37047	0.80752	0.7433	S	___1	1	RHEEQQRELEEEEENSDEDELDSHTMVKTSV	316
Q13425	Beta-2-syntrophin	SNTB2	1.07909	1.14594	0.732226	0.750178	S	___1	1	GDSLPGSPSRGLGPPSPPAPPRGPAGEAGAS	95
Q9H0W8	Protein SMG9	SMG9	2.52248		0.667574	0.752492	S	___1	0.999985	RRRWKEPGSGGPQNLSGPGGRERDYIAPWER	32
Q6Y7W6	PERQ amino acid-rich with GYF domain-containing protein 2	GIGYF2	1.2857			0.75589	T	___1	0.777001	SEETPQTSSSSARPGTPSDHQSQEASQFERK	382
Q9BX95	Sphingosine-1-phosphate phosphatase 1	SGPP1	1.71567	2.07475	0.838831	0.765959	S	___1	1	LGPASPRRAGALRRNSLTGEEGQLARVSNWP	112
Q9UJU6	Drebrin-like protein	DBNL	1.3336	1.39292	0.679244	0.775261	S	___1	0.999942	AARREQRYQEQGGEASPQRTWEQQQEVVSRN	232
Q9NTZ6	RNA-binding protein 12	RBM12	1.6248			0.77718	S	___1	0.999998	TLPRSKSPSGQKRSRSRSPHEAGFCVYLKGL	422
Q24JP5	Transmembrane protein 132A	TMEM132A	0.70115	0.990301	0.811718	0.789938	S	___1	1	VPGPAEGPAEPAAEASDEAERRARGCHLQYQ	529
Q6DT37	Serine/threonine-protein kinase MRCK gamma	CDC42BPG	1.68203		0.922655	0.815657	S	___1	0.996386	EKGRVARGSGPQRPHSFSEALRRPASMGSEG	1482
P35221	Catenin alpha-1	CTNNA1	0.946282	0.964657	1.43999	0.816723	S	___1	1	RKAVLMIRTPEELDDSDFETEDFDVRSRTSV	641
Q8TAD8	Smad nuclear-interacting protein 1	SNIP1	1.13888	1.41781		0.832607	S	___1	1	DVVLPAGVVVKQERLSPEVAPPAHRRPDHSG	35
Q96LD4	Tripartite motif-containing protein 47	TRIM47	1.86398	2.63138	1.13888	0.834873	S	___1	0.999995	RRLKASRPRRGGIPASPIDPFQSRLDSHFAG	588
Q06210	Glutamine--fructose-6-phosphate aminotransferase [isomerizing] 1	GFPT1		1.07786	1.31702	0.837701	T	___1	0.771067	GKDKKGSCNLSRVDSTTCLFPVEEKAVEYYF	262
P0C1Z6	TCF3 fusion partner	TFPT	1.2491			0.84348	S	___1	0.996602	TLSPPRRTPAPPEPGSPAPGEGPSGRKRRRV	180
Q9Y2H5	Pleckstrin homology domain-containing family A member 6	PLEKHA6	1.59412	1.90319	0.634872	0.845109	S	___1	1	DPSPRPAYKVVRRHRSIHEVDISNLEAALRA	867
Q8N271	Prominin-2	PROM2	1.05922	1.5102	0.936214	0.845109	S	___2	0.951426	SKYFRPIRKRLSSTSSEETQLFHIPRVTSLK	818
P35658	Nuclear pore complex protein Nup214	NUP214		1.2831		0.84918	T	___2	0.947515	LEGERQPKSPGSTPTTPTSSQAPQKLDASAA	437
P18858	DNA ligase 1	LIG1	2.05703	1.92361	0.8118	0.853277	S	___1	1	KQLPKRTIQEVLEEQSEDEDREAKRKKEEEE	141
P42677	40S ribosomal protein S27;40S ribosomal protein S27-like	RPS27;RPS27L	1.32746	1.68702		0.856866	S	___1	1	LCQPTGGKARLTEGCSFRRKQH_________	78
Q9UJX2	Cell division cycle protein 23 homolog	CDC23	1.2832			0.85933	S	___2	0.997806	LPASLSANNTPTRRVSPLNLSSVTP______	588
Q9UJX2	Cell division cycle protein 23 homolog	CDC23	1.2832			0.85933	T	___2	0.999993	NTPTRRVSPLNLSSVTP______________	596
P06454	Prothymosin alpha;Prothymosin alpha, N-terminally processed;Thymosin alpha-1	PTMA	0.79452	0.837136	1.05095	0.864731	S	___1	0.999996	______________MSDAAVDTSSEITTKDL	2
Q9Y4F5	Centrosomal protein of 170 kDa protein B	CEP170B	2.74876	2.00547		0.866631	S	___1	1	VSANGRMVIQLRPGRSPEPDGPAPAFLRQES	853
Q9H773	dCTP pyrophosphatase 1	DCTPP1		2.7851		0.8683	S	___1	1	LFQWKTDGEPGPQGWSPRERAALQEELSDVL	85
Q6P1M3	Lethal(2) giant larvae protein homolog 2	LLGL2	1.6979			0.87106	S	___1	0.939197	GNGAGPKKAPSRARNSGTQSDGEEKQPGLVM	961
Q9H7D7	WD repeat-containing protein 26	WDR26	1.25472	1.51405	0.930851	0.872553	S	___1	0.999996	ATPELGSSLKKKKRLSQSDEDVIRLIGQHLN	121
Q9Y2V2	Calcium-regulated heat stable protein 1	CARHSP1	2.34355	2.50355	0.768417	0.885028	S	___3	1	QASVGLLDTPRSRERSPSPLRGNVVPSPLPT	30
Q9Y2V2	Calcium-regulated heat stable protein 1	CARHSP1	2.34355	2.50355	0.768417	0.885028	S	___3	1	SVGLLDTPRSRERSPSPLRGNVVPSPLPTRR	32
Q9Y2V2	Calcium-regulated heat stable protein 1	CARHSP1	2.34355	2.50355	0.768417	0.885028	S	___3	1	SRERSPSPLRGNVVPSPLPTRRTRTFSATVR	41
Q5XPI4	E3 ubiquitin-protein ligase RNF123	RNF123		2.8847		0.88642	S	___1	0.91506	AVGGPLPLPRPGWLSSPTLGRANRFLSTAAV	675
Q06210	Glutamine--fructose-6-phosphate aminotransferase [isomerizing] 1	GFPT1	0.794354	1.16678	0.852239	0.895845	S	___1	0.940098	RGKDKKGSCNLSRVDSTTCLFPVEEKAVEYY	261
Q8TDB6	E3 ubiquitin-protein ligase DTX3L	DTX3L	0.995883	1.0536	0.860923	0.899176	S	___1	1	_______MASHLRPPSPLLVRVYKSGPRVRR	9
P13051	Uracil-DNA glycosylase	UNG	1.543	1.24726	0.836005	0.901649	T	___2	0.999569	AIPAKKAPAGQEEPGTPPSSPLSAEQLDRIQ	60
Q9H4L7	SWI/SNF-related matrix-associated actin-dependent regulator of chromatin subfamily A containing DEAD/H box 1	SMARCAD1	1.7436			0.91705	S	___2	0.943132	EKTFNKDTVIIVSEPSEDEESQGLPTMARRN	127
Q12996	Cleavage stimulation factor subunit 3	CSTF3	2.56411	2.82749	0.897163	0.919531	S	___1	1	SNAVLTKAVKRPNEDSDEDEEKGAVVPPVHD	691
P09651	Heterogeneous nuclear ribonucleoprotein A1;Heterogeneous nuclear ribonucleoprotein A1, N-terminally processed	HNRNPA1	4.4235			0.92015	S	___1	0.999998	__________MSKSESPKEPEQLRKLFIGGL	6
Q92599	Septin-8	2008-09-01	1.35434	1.74816	0.821547	0.929412	S	___1	0.999992	______MAATDLERFSNAEPEPRSLSLGGHV	10
Q9NZT2	Opioid growth factor receptor	OGFR	0.845109	0.706199	0.50019	0.930851	S	___1	1	HSKGGGRVDEGPQPRSVEPQDAGPLERSQGD	349
O60684	Importin subunit alpha-7	KPNA6	1.81455	1.64796	1.18072	0.935837	S	___1	0.999999	__________METMASPGKDNYRMKSYKNNA	6
Q15019	Septin-2	2002-09-01	2.06247	2.05172	0.859652	0.937646	S	___1	1	IEEHNIKIYHLPDAESDEDEDFKEQTRLLKA	218
Q6P6C2	RNA demethylase ALKBH5	ALKBH5	2.03295	2.28164	1.20314	0.945308	S	___1	0.971576	EPYPVSGAKRKYQEDSDPERSDYEEQQLQKE	64
Q5T1M5	FK506-binding protein 15	FKBP15		1.43349	0.910349	0.958509	S	___2	0.75565	VAGAALRPSHHSQRSSLSGDEEDELFKGATL	1162
Q5T1M5	FK506-binding protein 15	FKBP15		1.43349	0.910349	0.958509	S	___2	0.999899	GAALRPSHHSQRSSLSGDEEDELFKGATLKA	1164
Q8N271	Prominin-2	PROM2	0.784588	0.548239	0.985136	0.981122	S	___2	0.944958	VKTSKYFRPIRKRLSSTSSEETQLFHIPRVT	815
Q8IWS0	PHD finger protein 6	PHF6	1.5758			0.98783	S	___1	0.791451	EADLEESFNEHELEPSSPKSKKKSRKGRPRK	154
P67870	Casein kinase II subunit beta	CSNK2B		1.7619		0.99194	S	___1	0.99915	PMAYQLQLQAASNFKSPVKTIR_________	209
Q8NE71	ATP-binding cassette sub-family F member 1	ABCF1	2.28015	2.2462	0.870424	0.992261	S	___1	1	EKELMERLKKLSVPTSDEEDEVPAPKPRGGK	109
Q9Y2H5	Pleckstrin homology domain-containing family A member 6	PLEKHA6	1.27489		1.00202	0.995883	T	___1	0.885202	ALNKVGVVPPRTKSPTDDEVTPSAVVRRNAS	779
Q9Y4F5	Centrosomal protein of 170 kDa protein B	CEP170B	1.58861	1.43606	1.16819	1.00151	S	___1	0.999803	PTRASRLRRARLGDASDTEAADGERGSLGNP	1135
Q96QR8	Transcriptional activator protein Pur-beta	PURB	2.93578	3.11804	0.919226	1.00633	S	___1	0.938877	SLGDFIEHYAQLGPSSPEQLAAGAEEGGGPR	101
O95817	BAG family molecular chaperone regulator 3	BAG3		1.678		1.011	S	___1	0.806425	AAAAAQPPASHGPERSQSPAASDCSSSSSSA	171
P46019	Phosphorylase b kinase regulatory subunit alpha, liver isoform	PHKA2	2.8884			1.0244	S	___1	0.999999	INRLRSEMKQMTRRFSADEQFFSVGQAASSS	1015
Q9P2B2	Prostaglandin F2 receptor negative regulator	PTGFRN	1.00949	1.419		1.034	S	___1	1	KKEVQETRRERRRLMSMEMD___________	875
P49736	DNA replication licensing factor MCM2	MCM2	0.793188	0.847115	0.941858	1.05221	S	___1	0.999843	___MAESSESFTMASSPAQRRRGNDPLTSSP	13
Q9NYB0	Telomeric repeat-binding factor 2-interacting protein 1	TERF2IP		0.95229		1.0558	S	___1	0.998965	LRGQEHKYLLGDAPVSPSSQKLKRKAEEDPE	203
Q9C0B5	Palmitoyltransferase ZDHHC5	ZDHHC5	0.973795	1.66898	1.05894	1.05645	S	___1	0.999998	AAMPHSSSAKLSRGDSLKEPTSIAESSRHPS	380
Q9NVU7	Protein SDA1 homolog	SDAD1	0.714311	0.822118	1.00339	1.05755	S	___1	1	AAPGKSQKRKYIEIDSDEEPRGELLSLRDIE	585
Q13085	Acetyl-CoA carboxylase 1;Biotin carboxylase	ACACA	1.39687	1.17364	1.08902	1.05818	S	___2	0.999997	NQHSRFIIGSVSEDNSEDEISNLVKLDLLEE	29
Q13442	28 kDa heat- and acid-stable phosphoprotein	PDAP1	2.15598	2.59268	0.907352	1.06081	S	___1	0.998937	DGAAGDPKKEKKSLDSDESEDEEDDYQQKRK	60
Q6UN15	Pre-mRNA 3'-end-processing factor FIP1	FIP1L1	1.79539	0.680504	1.32314	1.06461	S	___2	1	RERERTRERERERDHSPTPSVFNSDEERYRY	492
O60716	Catenin delta-1	CTNND1		1.4621		1.0655	S	___1	1	RQDVYGPQPQVRVGGSSVDLHRFHPEPYGLE	268
Q13442	28 kDa heat- and acid-stable phosphoprotein	PDAP1	2.39006	2.40171	0.887525	1.06585	S	___1	1	AGDPKKEKKSLDSDESEDEEDDYQQKRKGVE	63
Q5TH69	Brefeldin A-inhibited guanine nucleotide-exchange protein 3	ARFGEF3	1.16736	1.01371		1.06723	S	___1	0.814007	AGPELLRQDKRPRSGSTGSSLSVSVRDAEAQ	2097
O60832	H/ACA ribonucleoprotein complex subunit 4	DKC1	0.671656	0.679604	1.1034	1.07101	S	___1	1	KKKKKKKKAKEVELVSE______________	513
Q9Y613	FH1/FH2 domain-containing protein 1	FHOD1		2.1996		1.0714	S	___1	0.998893	LWDSPETAPAARTPQSPAPCVLLRAQRSLAP	498
Q8TE68	Epidermal growth factor receptor kinase substrate 8-like protein 1	EPS8L1	0.886043	0.56003	1.04495	1.07929	S	___2	1	AAALRATQEELQRDRSPAAETPPLQRRPSVR	182
Q8TE68	Epidermal growth factor receptor kinase substrate 8-like protein 1	EPS8L1	0.886043	0.56003	1.04495	1.07929	T	___2	1	ATQEELQRDRSPAAETPPLQRRPSVRAVIST	187
Q8IXJ6	NAD-dependent protein deacetylase sirtuin-2	SIRT2	1.4367	1.93263		1.09424	S	___1	0.75123	DAQSGAGVPNPSTSASPKKSPPPAKDEARTT	368
P26440	Isovaleryl-CoA dehydrogenase, mitochondrial	IVD	1.9914			1.0954	T	___1	1	ITNGPDADVLIVYAKTDLAAVPASRGITAFI	211
O95835	Serine/threonine-protein kinase LATS1	LATS1		1.2959		1.0961	S	___1	0.994793	HEIPTWQPNIPVRSNSFNNPLGNRASHSANS	464
Q9Y446	Plakophilin-3	PKP3	1.87872	2.35578	1.67893	1.10635	Y	___1	1	PEPEAETARGTSRGQYHTLQAGFSSRSQGLS	84
O15027	Protein transport protein Sec16A	SEC16A	2.5135			1.1084	S	___1	0.961825	PEDEASGSFFKQIDSSPVGGETDETTVSQNY	391
O14745	Na(+)/H(+) exchange regulatory cofactor NHE-RF1	SLC9A3R1	0.861797	1.13376	1.09336	1.11297	S	___1	1	______________MSADAAAGAPLPRLCCL	2
Q8N957	Ankyrin repeat and fibronectin type-III domain-containing protein 1	ANKFN1		1.5531		1.1132	S	___2	0.993349	TQQMQNLHLCQSKKHSAPSSPNAAKRLYRNL	88
P23193	Transcription elongation factor A protein 1	TCEA1		1.6233		1.1148	S	___1	0.999742	DLDEKKKEPAITSQNSPEAREESTSSGNVSN	100
P48553	Trafficking protein particle complex subunit 10	TRAPPC10	8.428			1.1199	S	___1	0.917601	GIICRNVHMLLRRQESSSSLEMPSGVALEEG	708
Q9NYL2	Mitogen-activated protein kinase kinase kinase MLT	ZAK	1.69706	1.17645	0.752577	1.12413	S	___1	0.843491	IKYQQITPVNQSRSSSPTQYGLTKNFSSLHL	637
Q9NR19	Acetyl-coenzyme A synthetase, cytoplasmic	ACSS2	1.60545	2.30144	1.25924	1.12697	S	___1	0.999925	RGQEEAGAGGRARSWSPPPEVSRSAHVPSLQ	30
Q9C0C2	182 kDa tankyrase-1-binding protein	TNKS1BP1	1.82859	0.844546		1.12697	S	___2	0.908657	DSDAHLFQDSTEPRASRVPSSDEEVVEEPQS	1616
P48634	Protein PRRC2A	PRRC2A		1.9341		1.1495	S	___2	0.997986	NHPPAPRGRTASETRSEGSEYEEIPKRRRQR	1089
Q8WX93	Palladin	PALLD		1.8428		1.1658	S	___1	1	PAGFPKKASRTARIASDEEIQGTKDAVIQDL	893
Q07889	Son of sevenless homolog 1	SOS1	0.844787		1.22965	1.16755	S	___1	0.999863	RYSISDRTSISDPPESPPLLPPREPVRTPDV	1210
O15027	Protein transport protein Sec16A	SEC16A	1.53122	1.50335	1.31232	1.17536	S	___1	1	LLPSAPQTLPDGPLASPARVPMFPVPLPPGP	1786
Q92934	Bcl2-associated agonist of cell death	BAD	3.128	3.03007	1.32706	1.17862	S	___1	0.852283	DDEGMGEEPSPFRGRSRSAPPNLWAAQRYGR	97
Q5VUA4	Zinc finger protein 318	ZNF318		1.06178	1.46221	1.1832	S	___1	1	CVSTPERRRLSDRLGSPVDNLEDMDRDDLTD	173
P78362	SRSF protein kinase 2;SRSF protein kinase 2 N-terminal;SRSF protein kinase 2 C-terminal	SRPK2		0.97165		1.1897	S	___2	0.855558	ESSPSHDRSRTVSASSTGDLPKAKTRAADLL	497
O15320	cTAGE family member 5;Melanoma inhibitory activity protein 2	CTAGE5;MIA2	1.36949	1.6132	1.12281	1.19692	S	___3	0.968554	GESSCDRLTDPHRAPSDTGSLSPPWDQDRRM	590
O95817	BAG family molecular chaperone regulator 3	BAG3	1.29372	0.900876	0.936515	1.19912	S	___2	0.999987	SSREGSPARSSTPLHSPSPIRVHTVVDRPQQ	289
Q4KMP7	TBC1 domain family member 10B	TBC1D10B		0.6107	1.64071	1.20752	T	___2	0.750949	TEEARPSPAPGPGTPTGTPTRTPSRTAPGAL	150
O15320	cTAGE family member 5;Melanoma inhibitory activity protein 2	CTAGE5;MIA2	1.42094	1.66202	1.12281	1.22045	S	___3	0.998949	RLTDPHRAPSDTGSLSPPWDQDRRMMFPPPG	596
O15320	cTAGE family member 5;Melanoma inhibitory activity protein 2	CTAGE5;MIA2	1.42094	1.66202	1.12281	1.22045	T	___3	0.879903	SSCDRLTDPHRAPSDTGSLSPPWDQDRRMMF	592
Q9UJM3	ERBB receptor feedback inhibitor 1	ERRFI1		1.572		1.2213	S	___1	0.975784	NPPPPQTHRRLRRSHSGPAGSFNKPAIRISN	251
O15037	Protein KHNYN	KHNYN	1.23866	1.66984	1.02467	1.23321	S	___1	1	______MPTWGARPASPDRFAVSAEAENKVR	10
P60468	Protein transport protein Sec61 subunit beta	SEC61B	2.23085	0.834954	0.718614	1.23811	S	___1	0.988313	PGPTPSGTNVGSSGRSPSKAVAARAAGSTVR	17
Q5TH69	Brefeldin A-inhibited guanine nucleotide-exchange protein 3	ARFGEF3		1.21462	1.19629	1.23928	S	___1	1	SLSLKAGGGDLLLPPSPKVEKKDPSRKKEWW	1991
O15320	cTAGE family member 5;Melanoma inhibitory activity protein 2	CTAGE5;MIA2	1.47238	1.66202	1.12281	1.24404	S	___3	0.970003	CDRLTDPHRAPSDTGSLSPPWDQDRRMMFPP	594
Q7Z434	Mitochondrial antiviral-signaling protein	MAVS	1.26321	1.36345	1.36508	1.25169	S	___1	0.999983	TAGATSSLTPSRGPVSPSVSFQPLARSTPRA	222
Q8IWB9	Testis-expressed sequence 2 protein	TEX2	1.26843		1.36743	1.25357	S	___1	0.993723	TLSSAKPFMSLVKSLSTEVEPKESPHPARHR	196
Q92934	Bcl2-associated agonist of cell death	BAD	2.03689	2.00949	1.51137	1.25719	S	___1	1	EGMGEEPSPFRGRSRSAPPNLWAAQRYGREL	99
P41162	ETS translocation variant 3	ETV3	0.93031			1.2598	S	___1	0.98728	HYLHSQACSVFNYHLSPRTFPRYPGLMVPPL	315
Q14247	Src substrate cortactin	CTTN		2.2485		1.2642	Y	___2	0.788561	PAPQPTEERLPSSPVYEDAASFKAELSYRGP	421
Q6P4Q7	Metal transporter CNNM4	CNNM4		2.09754	1.08386	1.26538	S	___1	0.993101	SDRSPAHPTPLSRSASLSYPDRTDVSTAATL	664
O60333	Kinesin-like protein KIF1B	KIF1B	1.86841	1.50426	2.18485	1.29924	S	___1	0.850542	NSLDQKTPEANSRASSPCPEFEQFQIVPAVE	1659
Q15418	Ribosomal protein S6 kinase alpha-1	RPS6KA1	2.76585	2.36899		1.30118	S	___1	0.999289	TFYFDTEFTSRTPKDSPGIPPSAGAHQLFRG	363
O60832	H/ACA ribonucleoprotein complex subunit 4	DKC1		0.650673	1.35377	1.32493	S	___2	0.998657	VAEAAKTAKRKRESESESDETPPAAPQLIKK	453
Q9Y6X4	Soluble lamin-associated protein of 75 kDa	FAM169A	1.25592	1.35716	2.02524	1.32493	S	___1	0.974317	EQLDQFTQSAEKAVDSSSEEIEVEVPVVDRR	635
Q86X02	Cerebellar degeneration-related protein 2-like	CDR2L	1.27399	2.42369		1.32797	S	___1	0.92062	LCTSPRCKDAFRLHSSSLELGPRPLEQENER	179
Q9P1Y5	Calmodulin-regulated spectrin-associated protein 3	CAMSAP3	1.3899		1.50274	1.33039	S	___1	0.999907	AHNNLGVKRPTSRAPSPSGLMSPSRLPGSRE	1074
Q7Z2W4	Zinc finger CCCH-type antiviral protein 1	ZC3HAV1		1.8742		1.3435	S	___1	1	ERSCTPSPDQISHRASLEDAPVDDLTRKFTY	284
Q9UM82	Spermatogenesis-associated protein 2	SPATA2		1.1125		1.3507	S	___1	1	AAKDYYKPRVTKPSRSVDAYDSYWESRKPPL	253
Q6VN20	Ran-binding protein 10	RANBP10	1.01714	0.769095	1.06626	1.35428	S	___2	0.995328	SLSSRSPKSQDSYPGSPSLSPRHGPSSSHMH	365
Q6VN20	Ran-binding protein 10	RANBP10	1.01714	0.769095	1.06626	1.35428	S	___2	0.999998	RSPKSQDSYPGSPSLSPRHGPSSSHMHNTGA	369
Q13895	Bystin	BYSL	1.08536	1.83001	1.40871	1.36138	S	___1	1	RERTTRLGPRMPQDGSDDEDEEWPTLEKAAT	98
P21802	Fibroblast growth factor receptor 2	FGFR2	2.31684	1.95769		1.36933	S	___1	0.86159	LREYLRARRPPGMEYSYDINRVPEEQMTFKD	587
P58107	Epiplakin	EPPK1		3.7406		1.3708	S	___1	0.805774	LSKVSFRGLRRQVSASELHTSGILGPETLRD	2718
Q9NRY4	Rho GTPase-activating protein 35	ARHGAP35	1.91395	1.1308	1.2489	1.39534	S	___1	0.999987	DNAAEACSTTEEVFNSPRAGSPLCNSNLQDS	970
Q9C0C2	182 kDa tankyrase-1-binding protein	TNKS1BP1	1.24702	1.27715	1.38598	1.39819	S	___2	1	LFQDSTEPRASRVPSSDEEVVEEPQSRRTRM	1621
Q9C0C2	182 kDa tankyrase-1-binding protein	TNKS1BP1	1.28516	1.27715	1.38598	1.39819	S	___2	1	HLFQDSTEPRASRVPSSDEEVVEEPQSRRTR	1620
Q92616	Translational activator GCN1	GCN1L1	2.3544	2.12638	1.11663	1.40027	T	___2	0.999565	EELSVAVKRAVMLLHTHTITSRVGKGEPGAA	956
Q92616	Translational activator GCN1	GCN1L1	2.3544	2.12638		1.40027	T	___2	0.861757	LSVAVKRAVMLLHTHTITSRVGKGEPGAAPL	958
Q92796	Disks large homolog 3	DLG3	1.68948	1.25912	1.37701	1.4031	Y	___1	1	HTTRPRRDNEVDGQDYHFVVSREQMEKDIQD	673
P17029	Zinc finger protein with KRAB and SCAN domains 1	ZKSCAN1	1.45286	1.40392	1.37551	1.40321	S	___1	1	RALPAAHIPAPPHEGSPRDQAMASALFTADS	208
Q00537	Cyclin-dependent kinase 17	CDK17	1.67699	1.64321	1.27322	1.41543	S	___1	0.99974	SPPFDQPMSRRSRRASLSEIGFGKMETYIKL	180
P62805	Histone H4	HIST1H4A	1.38935	1.36334	1.47405	1.429	S	___1	0.999859	PAIRRLARRGGVKRISGLIYEETRGVLKVFL	48
Q8TAP8	Protein phosphatase 1 regulatory subunit 35	PPP1R35	2.19963	1.90281	1.41954	1.44127	S	___1	0.99277	VPEPGLDLSLSPRPDSPQPRHGSPGRRKGRA	52
P53396	ATP-citrate synthase	ACLY		2.802		1.4516	S	___1	0.886762	EVAPAKKAKPAMPQDSVPSPRSLQGKSTTLF	478
Q08174	Protocadherin-1	PCDH1	0.770956	1.31139	1.57841	1.4527	S	___1	1	GDSPRIHLPLNYPPGSPDLGRHYRSNSPLPS	962
Q13085	Acetyl-CoA carboxylase 1;Biotin carboxylase	ACACA	0.97607	1.1776		1.46179	S	___2	0.987312	PLELNQHSRFIIGSVSEDNSEDEISNLVKLD	25
Q9H6H4	Receptor expression-enhancing protein 4	REEP4	0.720016	1.03358	1.28274	1.48455	S	___1	0.999957	ATKSQGALAGRLRSFSMQDLRSISDAPAPAY	152
Q9C0C2	182 kDa tankyrase-1-binding protein	TNKS1BP1		1.2976		1.4848	S	___1	0.997014	LGEGSRDAGRPGERGSGGLFSPSTAHVPDGA	1024
P49768	Presenilin-1;Presenilin-1 NTF subunit;Presenilin-1 CTF subunit;Presenilin-1 CTF12	PSEN1	1.04565	1.01378	0.917928	1.50065	S	___2	0.96337	RSTPESRAAVQELSSSILAGEDPEERGVKLG	367
Q9H0D6	5'-3' exoribonuclease 2	XRN2	2.29816	1.84427	1.34953	1.51248	S	___2	1	GSPSPLGGIKRKAEDSDSEPEPEDNVRLWEA	499
Q9H0D6	5'-3' exoribonuclease 2	XRN2	2.29816	1.84427	1.34953	1.51248	S	___2	1	PSPLGGIKRKAEDSDSEPEPEDNVRLWEAGW	501
O15320	cTAGE family member 5;Melanoma inhibitory activity protein 2	CTAGE5;MIA2	1.743	1.44964	1.56326	1.51278	S	___1	0.998477	PPQRQDRFCSNSGRLSGPAELRSFNMPSLDK	635
P14923	Junction plakoglobin	JUP	1.54562	0.760008	1.28291	1.51717	S	___1	0.999993	FRISEDKNPDYRKRVSVELTNSLFKHDPAAW	665
O60716	Catenin delta-1	CTNND1	1.01999	1.28457	1.76566	1.51924	S	___1	0.998615	FQVNLNNASRSQSSHSYDDSTLPLIDRNQKS	864
Q6P996	Pyridoxal-dependent decarboxylase domain-containing protein 1	PDXDC1	2.31681	1.80252		1.5509	S	___1	0.986194	GQKPFKRSLRGSDALSETSSVSHIEDLEKVE	718
P60174	Triosephosphate isomerase	TPI1	2.657	2.38538	1.79867	1.55331	S	___1	1	KFFVGGNWKMNGRKQSLGELIGTLNAAKVPA	58
Q96QR8	Transcriptional activator protein Pur-beta	PURB	2.44628	2.70702	1.58342	1.55827	S	___1	1	________MADGDSGSERGGGGGPCGFQPAS	8
P60981	Destrin	DSTN	2.4702	2.44864	1.50141	1.56545	S	___1	1	_____________MASGVQVADEVCRIFYDM	3
O94842	TOX high mobility group box family member 4	TOX4	1.13593	1.47783		1.56545	S	___3	0.990004	LPPAQSPEDRLSTTPSPTSSLHEDGVEDFRR	178
Q9UJX2	Cell division cycle protein 23 homolog	CDC23		5.7949		1.5662	S	___1	0.997806	LPASLSANNTPTRRVSPLNLSSVTP______	588
P85037	Forkhead box protein K1	FOXK1	1.5903			1.575	T	___2	0.82421	PDLRSMVSPVPSPTGTISVPNSCPASPRGAG	247
Q5TH69	Brefeldin A-inhibited guanine nucleotide-exchange protein 3	ARFGEF3	1.91506	1.64506	1.48836	1.57865	S	___1	0.999612	ATGSAGLLGDPECEGSPPEHSPEQGRSLSTA	1061
P13051	Uracil-DNA glycosylase	UNG		1.436	1.45001	1.58698	S	___1	0.967423	YSFFSPSPARKRHAPSPEPAVQGTGVAGVPE	23
P49768	Presenilin-1;Presenilin-1 NTF subunit;Presenilin-1 CTF subunit;Presenilin-1 CTF12	PSEN1	1.04565	1.01378	0.917928	1.59043	S	___2	0.810927	PHRSTPESRAAVQELSSSILAGEDPEERGVK	365
P11137	Microtubule-associated protein 2	MAP2	0.921741	1.29372	2.0875	1.59273	S	___3	0.999346	GAEIITQSPGRSSVASPRRLSNVSSSGSINL	1790
Q9HCK8	Chromodomain-helicase-DNA-binding protein 8	CHD8	1.68419	1.25078	1.49769	1.60051	S	___2	0.999995	TRHFSTLKDDDLVEFSDLESEDDERPRSRRH	1420
Q9HCK8	Chromodomain-helicase-DNA-binding protein 8	CHD8	1.68419	1.25078	1.49769	1.60051	S	___2	0.999999	STLKDDDLVEFSDLESEDDERPRSRRHDRHH	1424
P11137	Microtubule-associated protein 2	MAP2	3.69599	3.81885	1.72426	1.60402	S	___1	1	HAKARVDHGAEIITQSPGRSSVASPRRLSNV	1782
Q4KMP7	TBC1 domain family member 10B	TBC1D10B	0.913416	0.6107	1.33199	1.61226	T	___2	0.99949	PKTEEARPSPAPGPGTPTGTPTRTPSRTAPG	148
Q8NE71	ATP-binding cassette sub-family F member 1	ABCF1		4.5904		1.6181	S	___2	1	DDGEEKELMERLKKLSVPTSDEEDEVPAPKP	105
Q96FS4	Signal-induced proliferation-associated protein 1	SIPA1	1.91246	2.29187	1.82456	1.62293	S	___1	0.999973	LAEERTEFLHSQNSLSPRSSLSDEAPVLPNT	839
Q8WXE0	Caskin-2	CASKIN2		1.65608	0.895303	1.62602	S	___1	0.947276	PRVGLSPDSPAGDRNSVGSEGSVGSIRSAGS	403
O60716	Catenin delta-1	CTNND1	1.03471	1.25936	1.77766	1.63394	Y	___1	0.968071	QVNLNNASRSQSSHSYDDSTLPLIDRNQKSD	865
P54259	Atrophin-1	ATN1		1.6537		1.634	S	___1	0.835465	APKKTKTEQELPRPQSPSDLDSLDGRSLNDD	101
Q9NX94	WW domain binding protein 1-like	WBP1L		0.929715	1.81717	1.63682	S	___1	0.850789	SSPLSEPSRSSTRPPSIADPDPSDLPVDRAA	173
Q9HCK8	Chromodomain-helicase-DNA-binding protein 8	CHD8		1.52216	1.97776	1.64095	S	___1	0.988593	VARSRPTPQDYEMRVSPSDTTPLVSRSVPPV	2046
Q9Y6X4	Soluble lamin-associated protein of 75 kDa	FAM169A	0.816395	1.46514	2.21974	1.64496	S	___2	0.886028	QLDQFTQSAEKAVDSSSEEIEVEVPVVDRRN	636
Q5VZ89	DENN domain-containing protein 4C	DENND4C		1.8987		1.6619	S	___1	0.94983	SGMTTAFIHALERRSSLPLDHGSPAQENPES	1278
Q15139	Serine/threonine-protein kinase D3;Serine/threonine-protein kinase D1	PRKD3;PRKD1	1.85044	2.14871	2.06815	1.67351	S	___1	0.983996	MQDPDPDHEDANRTISPSTSNNIPLMRVVQS;SDLDVERDEEAVKTISPSTSNNIPLMRVVQS	397
Q9ULJ3	Zinc finger and BTB domain-containing protein 21	ZBTB21	1.22706	0.746055	1.25417	1.70168	S	___2	0.999921	LRSFSASQSTDREGASPVTEVRIKTEPSSPL	422
Q9ULJ3	Zinc finger and BTB domain-containing protein 21	ZBTB21	1.14169	0.975483	1.25417	1.70168	S	___2	0.990627	DDRPQVLQPHRLRSFSASQSTDREGASPVTE	411
Q8TE68	Epidermal growth factor receptor kinase substrate 8-like protein 1	EPS8L1	2.30757	2.76768	1.76473	1.70836	T	___1	0.880873	PRLHHSQSPARSLNSTPPPPPAPAPAPPPAL	553
Q8TD19	Serine/threonine-protein kinase Nek9	NEK9		3.8114		1.7089	S	___1	0.765371	ASEAPLEHKPQVEASSPRLNPAVTCAGKGTP	869
O00418	Eukaryotic elongation factor 2 kinase	EEF2K	0.912956	0.666757	1.67297	1.71211	S	___1	1	DEDLIFRLEGVDGGQSPRAGHDGDSDGDSDD	18
P41162	ETS translocation variant 3	ETV3	1.0372			1.7322	T	___1	0.90066	PVPTASSRFHFPPLDTHSPTNDVQPGRFSAS	157
P11137	Microtubule-associated protein 2	MAP2	0.921741	1.15342	2.0875	1.73457	S	___3	0.847185	VDHGAEIITQSPGRSSVASPRRLSNVSSSGS	1787
Q5T5Y3	Calmodulin-regulated spectrin-associated protein 1	CAMSAP1	2.2353	2.10695	1.58852	1.74287	S	___1	1	ADVVPQQADPEFPRASPRALGLTANARSPQG	563
P85037	Forkhead box protein K1	FOXK1	2.0672			1.748	S	___3	0.903671	HIPEPDLRSMVSPVPSPTGTISVPNSCPASP	243
P85037	Forkhead box protein K1	FOXK1	2.0672			1.748	S	___3	0.975969	PSPTGTISVPNSCPASPRGAGSSSYRFVQNV	257
Q5VZL5	Zinc finger MYM-type protein 4	ZMYM4		2.2369		1.7517	S	___1	0.955962	TDDSLEVERRVTQHESDNENEIQIQNKLKKD	122
Q8TE68	Epidermal growth factor receptor kinase substrate 8-like protein 1	EPS8L1	2.00658	2.13878	1.84896	1.75754	S	___1	1	AAALRATQEELQRDRSPAAETPPLQRRPSVR	182
Q9Y5R8	Trafficking protein particle complex subunit 1	TRAPPC1	4.6316			1.7836	S	___1	0.999823	LGQTVQSELFRSRLDSYVRSLPFFSARAG__	132
Q9BXS9	Solute carrier family 26 member 6	SLC26A6	1.64713		1.76876	1.78806	S	___2	0.999999	DAVTFALQHPRPVPDSPVSVTRL________	752
Q9BXS9	Solute carrier family 26 member 6	SLC26A6	1.64713		1.76876	1.78806	S	___2	0.999748	TFALQHPRPVPDSPVSVTRL___________	755
O15027	Protein transport protein Sec16A	SEC16A	3.3474			1.7904	S	___1	0.925511	HNVAAGSYEAPLPPGSFHGDFAYGTYRSNFS	1220
Q8NE01	Metal transporter CNNM3	CNNM3	3.68885	3.46035	1.77442	1.79252	S	___1	1	AAGSSHSRPGVPVEGSPGRNPGV________	700
P20020	Plasma membrane calcium-transporting ATPase 1	ATP2B1	1.78584	1.70408	1.74395	1.79627	S	___1	1	SIHNFMTHPEFRIEDSEPHIPLIDDTDAEDD	1193
Q9BYX2	TBC1 domain family member 2A	TBC1D2	2.22623	2.50881	1.55498	1.79822	S	___1	1	ERRASRRRAVSEGCASEDEVEGEA_______	920
Q9GZV5	WW domain-containing transcription regulator protein 1	WWTR1	1.28854	2.51038	2.13044	1.80331	S	___1	0.834949	PGPRLAGGAQHVRSHSSPASLQLGTGAGAAG	89
Q01650	Large neutral amino acids transporter small subunit 1	SLC7A5		0.803227	1.88021	1.8177	S	___1	0.964858	EEAREKMLAAKSADGSAPAGEGEGVTLQRNI	35
Q99996	A-kinase anchor protein 9	AKAP9		0.708496	2.29134	1.82118	S	___1	0.995758	RHTTYRSRSDLDYIRSPLPFQNRYPGTPADF	3846
Q5T5P2	Sickle tail protein homolog	KIAA1217		2.09501	1.72883	1.82175	S	___1	0.947822	IPRDRISSLPVSRPISPSPSAILERRDVKPD	361
P49590	Probable histidine--tRNA ligase, mitochondrial	HARS2	2.83238	2.91257	1.77471	1.82236	S	___1	1	KPNFIIKTPKGTRDLSPQHMVVREKILDLVI	67
Q9BWH6	RNA polymerase II-associated protein 1	RPAP1	5.283			1.8289	S	___1	1	LPPALVPSPPKRARPSPGHCLPEDEDPEERL	80
P85037	Forkhead box protein K1	FOXK1	2.0672			1.8509	S	___3	0.823173	PLKIHIPEPDLRSMVSPVPSPTGTISVPNSC	239
Q13428	Treacle protein	TCOF1		2.23897	1.75971	1.86778	S	___1	0.999897	HPATGKTVANLLSGKSPRKSAEPSANTTLVS	156
P11137	Microtubule-associated protein 2	MAP2		1.15342	1.76243	1.87637	S	___3	1	HAKARVDHGAEIITQSPGRSSVASPRRLSNV	1782
P11137	Microtubule-associated protein 2	MAP2		1.76964	1.76243	1.87637	S	___3	0.866421	RVDHGAEIITQSPGRSSVASPRRLSNVSSSG	1786
Q6P6C2	RNA demethylase ALKBH5	ALKBH5	2.62999	2.82028	2.03584	1.88401	S	___1	0.999978	ENRRSVLLPTHRRRGSFSSENYWRKSYESSE	361
P47736	Rap1 GTPase-activating protein 1	RAP1GAP	2.06943	2.47194	1.82607	1.88795	S	___1	0.999924	DLAKAAGISLIVPGKSPTRKKSGPFGSRRSS	484
P21709	Ephrin type-A receptor 1	EPHA1	1.2463			1.8906	S	___2	0.972678	IANFDPRMTLRLPSLSGSDGIPYRTVSEWLE	908
Q92974	Rho guanine nucleotide exchange factor 2	ARHGEF2	1.2017	1.53127	1.86164	1.90466	S	___1	1	AEAPWARRPVDPRRRSLPAGDALYLSFNPPQ	886
Q08499	cAMP-specific 3',5'-cyclic phosphodiesterase 4C;cAMP-specific 3',5'-cyclic phosphodiesterase 4D;cAMP-specific 3',5'-cyclic phosphodiesterase 4B;cAMP-specific 3',5'-cyclic phosphodiesterase 4A	PDE4C;PDE4D;PDE4B;PDE4A	6.0464			1.9186	S	___1	0.99999	GLILQANFVHSQRRESFLYRSDSDYDLSPKS;GRIMQAPVPHSQRRESFLYRSDSDYELSPKA	190
Q12959	Disks large homolog 1	DLG1	1.54335	2.12502	2.25589	1.92273	Y	___1	1	HTTRPKRDYEVDGRDYHFVTSREQMEKDIQE	760
Q9NQT8	Kinesin-like protein KIF13B	KIF13B	1.9428	2.25133	2.00759	1.94684	S	___1	1	LIPSYSLGSNKGRWESQQDVSQTTVSRGIAP	1410
Q07002	Cyclin-dependent kinase 18	CDK18	3.28491	3.4526	4.14527	1.95323	S	___1	1	QNQRRFSMEDVSKRLSLPMDIRLPQEFLQKL	96
Q92729	Receptor-type tyrosine-protein phosphatase U	PTPRU	1.33982	1.6036		2.02528	S	___1	1	QRSGGVTEASSLLGGSPRRPCGRKGSPYHTG	853
P07355	Annexin A2;Putative annexin A2-like protein	ANXA2;ANXA2P2	1.18618		2.88858	2.06919	Y	___1	0.999989	GDHSTPPSAYGSVKAYTNFDAERDALNIETA	30
Q9HBL0	Tensin-1	TNS1		1.78597	2.05116	2.08933	S	___1	0.772611	NLASGLHSNAIASPGSPSLGRHLGGSGSVVP	1297
Q9Y6X4	Soluble lamin-associated protein of 75 kDa	FAM169A	0.816395	1.46514	2.21974	2.0915	S	___2	0.974317	EQLDQFTQSAEKAVDSSSEEIEVEVPVVDRR	635
O75145	Liprin-alpha-3	PPFIA3	2.76456		2.24747	2.10054	S	___1	1	MCEVMPTISEDGRRGSALGPDEAGGELERLM	17
Q9NRY4	Rho GTPase-activating protein 35	ARHGAP35	1.45596	2.12416	2.00755	2.12625	S	___1	0.999997	RLGRFASYRTSFSVGSDDELGPIRKKEEDQA	1179
O75427	Leucine-rich repeat and calponin homology domain-containing protein 4	LRCH4	2.4566	1.84302	2.11959	2.14189	S	___1	0.986681	AAGGEEAAATTSVPGSPGLPGRRSAERALEE	25
O60716	Catenin delta-1	CTNND1	1.14339	1.4224	2.371	2.15118	Y	___1	0.996385	YSRHYEDGYPGGSDNYGSLSRVTRIEERYRP	228
Q9HBL0	Tensin-1	TNS1	1.83427	1.39342	2.33251	2.15685	S	___1	0.999999	ARAQFSVAGVHTVPGSPQARHRTVGTNTPPS	1177
P07355	Annexin A2;Putative annexin A2-like protein	ANXA2;ANXA2P2	0.747173	3.49377	2.0857	2.16189	Y	___1	0.98254	CKLSLEGDHSTPPSAYGSVKAYTNFDAERDA	24
P29966	Myristoylated alanine-rich C-kinase substrate	MARCKS	1.9922			2.1803	T	___1	0.813555	KEAPAEGEAAEPGSPTAAEGEAASAASSTSS	120
P42677	40S ribosomal protein S27;40S ribosomal protein S27-like	RPS27;RPS27L	3.15429	2.45085	4.48742	2.2131	Y	___1	0.955274	KRKHKKKRLVQSPNSYFMDVKCPGCYKITTV	31
Q5TH69	Brefeldin A-inhibited guanine nucleotide-exchange protein 3	ARFGEF3		0.97964		2.2148	S	___2	0.999612	ATGSAGLLGDPECEGSPPEHSPEQGRSLSTA	1061
Q5TH69	Brefeldin A-inhibited guanine nucleotide-exchange protein 3	ARFGEF3		0.97964		2.2148	S	___2	0.999998	GLLGDPECEGSPPEHSPEQGRSLSTAPVVQP	1066
Q9UHR4	Brain-specific angiogenesis inhibitor 1-associated protein 2-like protein 1	BAIAP2L1	2.15462	1.21425	2.2854	2.36006	S	___2	1	IKTPASTPVSGTPQASPMIERSNVVRKDYDT	261
Q4KMP7	TBC1 domain family member 10B	TBC1D10B	0.746313		2.16401	2.38482	T	___2	0.961525	EARPSPAPGPGTPTGTPTRTPSRTAPGALTA	152
Q9UHR4	Brain-specific angiogenesis inhibitor 1-associated protein 2-like protein 1	BAIAP2L1	2.15462	1.21425	2.2854	2.388	T	___2	0.999749	MIEEIKTPASTPVSGTPQASPMIERSNVVRK	257
Q16890	Tumor protein D53	TPD52L1	3.16235	2.99832	2.41015	2.40035	S	___1	0.999994	HSISMPAMRNSPTFKSFEERVETTVTSLKTK	149
O00418	Eukaryotic elongation factor 2 kinase	EEF2K	1.97049	1.38206	2.52359	2.4013	S	___2	0.999999	EPREHGHSYSNRKYESDEDSLGSSGRVCVEK	470
O00418	Eukaryotic elongation factor 2 kinase	EEF2K	1.97049	1.38206	2.52359	2.4013	S	___2	1	HGHSYSNRKYESDEDSLGSSGRVCVEKWNLL	474
Q6NV74	Uncharacterized protein KIAA1211-like	KIAA1211L	3.29415	2.861	3.01601	2.40564	S	___1	0.999955	DELEESRGTLGSRALSHDSIFIPESGQDATR	92
O43237	Cytoplasmic dynein 1 light intermediate chain 2	DYNC1LI2	2.64254	2.21624	1.87444	2.43331	S	___1	1	KDFQDYMEPEEGCQGSPQRRGPLTSGSDEEN	194
Q9NRY4	Rho GTPase-activating protein 35	ARHGAP35	1.42712	1.42873	2.05457	2.4388	S	___2	0.999786	ACSTTEEVFNSPRAGSPLCNSNLQDSEEDIE	975
P35222	Catenin beta-1	CTNNB1	2.16504	2.01035	2.45625	2.44861	S	___1	0.99999	HQLSKKEASRHAIMRSPQMVSAIVRTMQNTN	191
P50402	Emerin	EMD		2.84095	3.07712	2.45027	Y	___1	0.999533	KEDALLYQSKGYNDDYYEESYFTTRTYGEPE	94
Q9UHR4	Brain-specific angiogenesis inhibitor 1-associated protein 2-like protein 1	BAIAP2L1	2.44581	1.7417	2.71396	2.45397	S	___1	1	IKTPASTPVSGTPQASPMIERSNVVRKDYDT	261
Q9HCD6	Protein TANC2	TANC2	1.90574		2.24013	2.45773	S	___1	0.93611	ARPSQGLPVIQSPPSSPPHRDSAYISSSPLG	1446
P29966	Myristoylated alanine-rich C-kinase substrate	MARCKS	1.29054		2.67884	2.46294	S	___1	0.917009	ASSTSSPKAEDGATPSPSNETPKKKKKRFSF	145
P46939	Utrophin	UTRN		1.07293	3.50169	2.51455	Y	___1	0.973805	GRTAKGHKLHYPMVEYCIPTTSGEDVRDFTK	3116
Q9HCD6	Protein TANC2	TANC2	2.19005	1.07382	2.41189	2.51695	S	___2	0.93611	ARPSQGLPVIQSPPSSPPHRDSAYISSSPLG	1446
Q9HCD6	Protein TANC2	TANC2	1.75745	2.40863	2.43488	2.51695	S	___2	0.999993	LQTEARPSQGLPVIQSPPSSPPHRDSAYISS	1442
Q9C0C2	182 kDa tankyrase-1-binding protein	TNKS1BP1		1.3616		2.5216	S	___1	1	HLFQDSTEPRASRVPSSDEEVVEEPQSRRTR	1620
Q9UL46	Proteasome activator complex subunit 2	PSME2	2.92026	3.16318	2.27295	2.52256	S	___1	1	______MAKPCGVRLSGEARKQVEVFRQNLF	10
Q9HCD6	Protein TANC2	TANC2	1.32487	2.40863	2.37529	2.52822	S	___2	0.848014	EARPSQGLPVIQSPPSSPPHRDSAYISSSPL	1445
P46939	Utrophin	UTRN	1.11503	1.07293	2.47628	2.56245	Y	___1	0.999999	SCFFSGRTAKGHKLHYPMVEYCIPTTSGEDV	3111
Q15139	Serine/threonine-protein kinase D3;Serine/threonine-protein kinase D1	PRKD3;PRKD1	6.5981			2.5625	S	___1	0.999998	DFGFARIIGEKSFRRSVVGTPAYLAPEVLRN;DFGFARIIGEKSFRRSVVGTPAYLAPEVLRS	742
Q6P996	Pyridoxal-dependent decarboxylase domain-containing protein 1	PDXDC1	5.3019			2.5843	S	___1	0.999865	TEAFQKGVPHPEDDHSQVEGPESLR______	779
Q9UPQ0	LIM and calponin homology domains-containing protein 1	LIMCH1	1.43787	1.19761	2.29402	2.59829	T	___2	0.999611	DSFDSLDSFGSRSRQTPSPDVVLRGSSDGRG	215
Q9UPQ0	LIM and calponin homology domains-containing protein 1	LIMCH1	1.43787	1.26664	2.29402	2.59829	S	___2	0.999998	FDSLDSFGSRSRQTPSPDVVLRGSSDGRGSD	217
Q6ZTN6	Ankyrin repeat domain-containing protein 13D	ANKRD13D	2.50065	2.47892	1.84185	2.62672	S	___2	1	LQESLQLSTEPRGPGSPPRTPPAPGPPSFEE	465
Q6ZTN6	Ankyrin repeat domain-containing protein 13D	ANKRD13D	2.50065	2.47892	1.84185	2.62672	T	___2	1	LQLSTEPRGPGSPPRTPPAPGPPSFEEQLRL	469
P21802	Fibroblast growth factor receptor 2	FGFR2	1.59641	1.77951	2.87513	2.62856	Y	___1	0.999993	NLREYLRARRPPGMEYSYDINRVPEEQMTFK	586
Q8IX03	Protein KIBRA	WWC1		1.31557	2.66744	2.69138	S	___1	0.981761	ASVQRLGASEAAAFDSDESEAVGATRIQIAL	651
P18669	Phosphoglycerate mutase 1;Probable phosphoglycerate mutase 4	PGAM1;PGAM4	1.83111		2.83911	2.72277	S	___1	0.998179	TAAKHGEAQVKIWRRSYDVPPPPMEPDHPFY	118
Q96G46	tRNA-dihydrouridine(47) synthase [NAD(P)(+)]-like	DUS3L	1.8182			2.7326	S	___2	0.811756	AQQVPAGPGTSTPPSSPVRTCGPLTDEDVVR	277
O14523	C2 domain-containing protein 2-like	C2CD2L		1.677		2.8614	S	___1	0.972097	IFRRRPRQKEAGLSQSHDDLSNATATPSVRK	662
Q9UHR4	Brain-specific angiogenesis inhibitor 1-associated protein 2-like protein 1	BAIAP2L1	2.22336	2.51508	3.05833	2.89453	S	___1	0.973736	LLEENETEAVTVPTPSPTPVRSISTVNLSEN	414
P14923	Junction plakoglobin	JUP		1.2212		2.9643	S	___1	1	NQLSKKEASRRALMGSPQLVAAVVRTMQNTS	182
Q15139	Serine/threonine-protein kinase D1	PRKD1	0.911807		0.67428	3.11979	S	___2	1	FKIPNNCSGVRRRRLSNVSLTGVSTIRTSSA	205
Q15139	Serine/threonine-protein kinase D1	PRKD1	0.911807		0.67428	3.11979	S	___2	0.93435	PNNCSGVRRRRLSNVSLTGVSTIRTSSAELS	208
Q9Y490	Talin-1	TLN1	2.95758	3.12588	3.334	3.12871	Y	___1	0.993599	DPKKGIWLEAGKALDYYMLRNGDTMEYRKKQ	70
O60716	Catenin delta-1	CTNND1	2.04984	2.37114		3.14217	Y	___1	0.998349	QMSNMGSNTKSLDNNYSTPNERGDHNRTLDR	904
P62491	Ras-related protein Rab-11A;Ras-related protein Rab-11B	RAB11A;RAB11B	3.18476	3.18629	3.1808	3.1568	Y	___1	0.999778	________MGTRDDEYDYLFKVVLIGDSGVG	8
Q07002	Cyclin-dependent kinase 18	CDK18		4.40354	3.42385	3.17907	S	___1	0.999689	____MNKMKNFKRRFSLSVPRTETIEESLAE	12
Q5TBA9	Protein furry homolog	FRY	1.10849	1.30018		3.18607	S	___1	1	NLSDCLKNSDLLTVLSRSSSPDLSSSSKLTA	1936
Q96QR8	Transcriptional activator protein Pur-beta	PURB		8.5969		3.2079	S	___1	1	__________MADGDSGSERGGGGGPCGFQP	6
P47736	Rap1 GTPase-activating protein 1	RAP1GAP	1.75339	2.12803	3.24489	3.25957	S	___1	0.991012	SPTRKKSGPFGSRRSSAIGIENIQEVQEKRE	499
Q96T23	Remodeling and spacing factor 1	RSF1	3.41535		2.86198	3.27175	T	___1	1	EEEGKPSRKRLHRIETDEEESCDNAHGDANQ	1305
P41567	Eukaryotic translation initiation factor 1;Eukaryotic translation initiation factor 1b	EIF1;EIF1B		0.822771	3.32812	3.27223	Y	___1	0.998754	DASKGDDLLPAGTEDYIHIRIQQRNGRKTLT	30
Q7Z5L9	Interferon regulatory factor 2-binding protein 2	IRF2BP2		1.6061		3.2828	S	___2	0.939017	KDANQVHSTTRRNSNSPPSPSSMNQRRLGPR	457
Q9UPX8	SH3 and multiple ankyrin repeat domains protein 2	SHANK2	1.59898		3.52143	3.29118	S	___1	0.967383	PPNTLAAPRVLLRSNSDNNLNASAPDWAVCS	43
Q15139	Serine/threonine-protein kinase D1	PRKD1	2.28868	2.73654	3.54881	3.32031	S	___1	1	FKIPNNCSGVRRRRLSNVSLTGVSTIRTSSA	205
P49796	Regulator of G-protein signaling 3	RGS3	2.5283	2.81275		3.37518	S	___1	0.999843	GLSLRVQNSLRRRTHSEGSLLQEPRGPCFAS	943
Q9UN36	Protein NDRG2	NDRG2	3.25556	3.41535	3.301	3.38059	T	___2	0.955659	SSCMTRLSRSRTASLTSAASVDGNRSRSRTL	334
Q9UN36	Protein NDRG2	NDRG2	3.45746	3.28324	4.09162	3.60158	S	___2	0.999969	TRLSRSRTASLTSAASVDGNRSRSRTLSQSS	338
A8MQ03	Cysteine-rich tail protein 1	CYSRT1	4.06712	4.08474	2.3419	3.61141	Y	___1	1	____MDPQEMVVKNPYAHISIPRAHLRPDLG	12
Q9NRY4	Rho GTPase-activating protein 35	ARHGAP35	2.61742	1.9801	4.03334	3.62924	Y	___1	0.996452	PMDAVVKPRNEEENIYSVPHDSTQGKIITIR	1105
Q92692	Nectin-2	PVRL2	3.65581	3.72727	3.89617	3.7685	Y	___1	1	YFDAGASCTEQEMPRYHELPTLEERSGPLHP	454
Q9UN36	Protein NDRG2	NDRG2	3.45746	3.5174	3.49557	3.78367	S	___2	0.99985	MASSCMTRLSRSRTASLTSAASVDGNRSRSR	332
Q00341	Vigilin	HDLBP	2.41132	1.9384	4.17736	3.79452	Y	___1	1	EQIEGMVKDLINRMDYVEINIDHKFHRHLIG	437
Q9UN36	Protein NDRG2	NDRG2	1.78295	4.09381	3.49557	3.89074	T	___2	0.99874	GYMASSCMTRLSRSRTASLTSAASVDGNRSR	330
Q9Y237	Peptidyl-prolyl cis-trans isomerase NIMA-interacting 4	PIN4	4.06307	5.0426	4.29653	3.96993	Y	___1	1	DKPVFTDPPVKTKFGYHIIMVEGRK______	122
Q15052	Rho guanine nucleotide exchange factor 6	ARHGEF6	1.12631		3.32496	4.08202	S	___1	1	TMKKFLHKRKTERKPSEEEYVIRKSTAALEE	640
Q9GZV5	WW domain-containing transcription regulator protein 1	WWTR1	2.1976			4.0894	S	___1	0.879052	LAGGAQHVRSHSSPASLQLGTGAGAAGSPAQ	93
Q9BXS9	Solute carrier family 26 member 6	SLC26A6	1.14737	1.20038	4.27999	4.10961	S	___1	0.999999	DAVTFALQHPRPVPDSPVSVTRL________	752
Q13153	Serine/threonine-protein kinase PAK 1	PAK1	9.5034			4.1442	S	___1	0.996629	LNVKAVSETPAVPPVSEDEDDDDDDATPPPV	174
P21802	Fibroblast growth factor receptor 2	FGFR2	3.46362	3.44692	5.11853	4.16326	Y	___2	1	KIADFGLARDINNIDYYKKTTNGRLPVKWMA	656
P21802	Fibroblast growth factor receptor 2	FGFR2	3.46362	3.44692	5.11853	4.16326	Y	___2	1	IADFGLARDINNIDYYKKTTNGRLPVKWMAP	657
Q86U06	Probable RNA-binding protein 23	RBM23		6.8113		4.1665	S	___1	1	GYRYGHSKSPHFREKSPVREPVDNLSPEERD	149
O43281	Embryonal Fyn-associated substrate	EFS	4.84454		4.58586	4.17129	S	___1	0.999937	LLARSPPPPHRPRLPSAESLSRRPLPALPVP	298
P11413	Glucose-6-phosphate 1-dehydrogenase	G6PD	0.882917	1.55542	3.36387	4.1861	Y	___1	0.999995	GPTEADELMKRVGFQYEGTYKWVNPHKL___	503
P21802	Fibroblast growth factor receptor 2	FGFR2	2.77943	2.74494	3.91495	4.30772	Y	___1	1	KIADFGLARDINNIDYYKKTTNGRLPVKWMA	656
Q9UD71	Protein phosphatase 1 regulatory subunit 1B	PPP1R1B	4.77241	3.37156	4.5861	4.46042	S	___1	1	ESHLQSISNLNENQASEEEDELGELRELGYP	102
Q02818	Nucleobindin-1	NUCB1	1.5756		2.04677	4.55551	S	___1	0.999825	LAAREAELNAKAQRLSQETEALGRSQGRLEA	369
Q9NRY4	Rho GTPase-activating protein 35	ARHGAP35	2.6891			5.4219	S	___2	0.816051	EEVFNSPRAGSPLCNSNLQDSEEDIEPSYSL	980
O75955	Flotillin-1	FLOT1		1.639		5.4314	Y	___1	0.999474	GIREAKAKQEKVSAQYLSEIEMAKAQRDYEL	203
Q9HCD6	Protein TANC2	TANC2	3.747			5.4935	S	___1	0.848014	EARPSQGLPVIQSPPSSPPHRDSAYISSSPL	1445
P41223	Protein BUD31 homolog	BUD31	1.63923	2.19859		5.59003	Y	___1	1	GYADKNLIAKWKKQGYENLCCLRCIQTRDTN	97
Q9NRY4	Rho GTPase-activating protein 35	ARHGAP35	4.8753			6.0572	S	___1	0.799626	RCTRLGRFASYRTSFSVGSDDELGPIRKKEE	1176
Q9HCD6	Protein TANC2	TANC2		6.2529		7.8025	S	___1	0.99999	SPPPSPLRRGPQYRASPPAESMSVYRSQSGS	1545
Q9Y5Y0	Feline leukemia virus subgroup C receptor-related protein 1	FLVCR1	3.2563			9.4072	Y	___1	1	EEGAAVAPGHPLAKGYLPLPRGAPVGKESVE	22
P56211	cAMP-regulated phosphoprotein 19	ARPP19	8.3764			10.143	Y	___1	1	VTSPEKAEEAKLKARYPHLGQKPGGSDFLRK	36
O14964	Hepatocyte growth factor-regulated tyrosine kinase substrate	HGS		3.1656		10.661	Y	___1	0.801494	HAFRNEPKYKVVQDTYQIMKVEGHVFPEFKE	132
O75886	Signal transducing adapter molecule 2	STAM2		1.8439		11.074	Y	___1	0.946786	SLQEQKQQHTETKSLYPSSEIQLNNKVARKV	192
Q9BST9	Rhotekin	RTKN	1.0662			12.576	S	___1	1	HSPRARSVAPLPPQRSPRTRGLCSKGQPRTW	543
P01130	Low-density lipoprotein receptor	LDLR	8.1036			12.82	Y	___1	0.928523	KTTEDEVHICHNQDGYSYPSRQMVSLEDDVA	845
Q96FS4	Signal-induced proliferation-associated protein 1	SIPA1		2.7683		17.186	S	___1	0.799866	TFEPRPVRGPLLRSGSDAGEARPPTPASPRA	55
Q15942	Zyxin	ZYX	-0.854831	-2.00503	-2.241		S	___1	0.921297	NQKLGHPEALSAGTGSPQPPSFTYAQQREKP	308
Q6ZUS6	Coiled-coil domain-containing protein 149	CCDC149	-0.861526	-1.2576	-2.19014		S	___1	1	TKEQAAAELEEVRRESPIEGQRSETGPAPPG	414
P54253	Ataxin-1	ATXN1	-1.0567	-1.40763	-2.02603		S	___1	0.985373	QQQHLSRAPGLITPGSPPPAQQNQYVHISSS	238
O94903	Proline synthase co-transcribed bacterial homolog protein	PROSC	-1.54557	-1.43756	-1.90293		S	___1	0.998729	__________MWRAGSMSAELGVGCALRAVN	6
Q9HAW0	Transcription factor IIIB 50 kDa subunit	BRF2	-2.1186	-0.952992	-1.16401		S	___1	0.844372	VPPVSTVTGDENISDSEIEQYLRTPQEVRDF	387
Q9HAW0	Transcription factor IIIB 50 kDa subunit	BRF2	-1.05472	-1.18899	-1.05751		S	___1	0.905121	CPVPPVSTVTGDENISDSEIEQYLRTPQEVR	385
Q92997	Segment polarity protein dishevelled homolog DVL-3	DVL3	-1.05044	-1.1202	-0.988791		S	___1	0.78482	GDSRPPSFHPHAGGGSQENLDNDTETDSLVS	125
O60825	6-phosphofructo-2-kinase/fructose-2,6-bisphosphatase 2;6-phosphofructo-2-kinase;Fructose-2,6-bisphosphatase	PFKFB2	1.6009		0.59493		T	___1	0.793731	FPKNQTPVRMRRNSFTPLSSSNTIRRPRNYS	468
Q9NRF8	CTP synthase 2	CTPS2	2.575		0.59748		S	___1	0.999767	AYLQQGCKLSSSDRYSDASDDSFSEPRIAEL	568
P06748	Nucleophosmin	NPM1		3.5974	0.64618		S	___1	0.781323	______MEDSMDMDMSPLRPQNYLFGCELKA	10
Q9HC35	Echinoderm microtubule-associated protein-like 4	EML4	2.287		0.65246		S	___2	0.90917	STESVIQSNTPTPPPSQPLNETAEEESRISS	903
O95714	E3 ubiquitin-protein ligase HERC2	HERC2		1.9093	0.65476		S	___1	0.979512	IRAEEEDLAAVPFLASDNEEEEDEKGNSGSL	2928
Q9NTJ3	Structural maintenance of chromosomes protein 4	SMC4		1.3788	0.70766		S	___1	0.804711	RREEGPPPPSPDGASSDAEPEPPSGRTESPA	28
P02545	Prelamin-A/C;Lamin-A/C	LMNA	1.5359		0.73079		T	___2	0.911	LLEGEEERLRLSPSPTSQRSRGRASSHSSQT	394
P48634	Protein PRRC2A	PRRC2A	1.6627		0.78938		S	___1	0.984073	PGVHPSGLVPRERSDSGGSSSEPFDRHAPAM	761
O60231	Putative pre-mRNA-splicing factor ATP-dependent RNA helicase DHX16	DHX16	1.3887		0.80653		S	___2	0.937828	LEKNRSYRLLEDSEESSEETVSRAGSSLQKK	106
Q9Y5U2	Protein TSSC4	TSSC4		1.2103	0.83431		S	___1	0.999651	SDNGGFKRPLAPSGRSPVEGLGRAHRSPASP	132
Q9UPT8	Zinc finger CCCH domain-containing protein 4	ZC3H4	2.1892		0.85317		S	___2	0.981308	PAEAPSPTASPSGDASPPATAPYDPRVLAAG	1114
Q8WUA4	General transcription factor 3C polypeptide 2	GTF3C2	2.6993		0.85959		T	___1	0.784193	ESRAHFNAMFQPSSPTRRPGFSPTSHRLLPT	895
Q92530	Proteasome inhibitor PI31 subunit	PSMF1		1.3042	0.86304		S	___1	0.799226	IITPIHEQWEKANVSSPHREFPPATAREVDP	153
Q6PKG0	La-related protein 1	LARP1		2.1689	0.86586		Y	___2	0.814816	TIARSLPTTVPESPNYRNTRTPRTPRTPQLK	777
Q32MZ4	Leucine-rich repeat flightless-interacting protein 1	LRRFIP1	2.13813	2.19997	0.871686		S	___1	0.953376	ASLGGTSSRRGSGDTSISIDTEASIREIKEL	124
O15056	Synaptojanin-2	SYNJ2	1.8983		0.87532		S	___1	0.795847	QRPPPPTGLMVKKSASDASISSGTHGQYSIL	1124
Q96PQ0	VPS10 domain-containing receptor SorCS2	SORCS2	2.6331		0.94173		S	___1	1	PSRASKGPGPTARAPSPGAPPPPRSPRSRPL	21
A6NKF1	SAC3 domain-containing protein 1	SAC3D1		1.0094	1.0084		S	___1	1	VVMAEEEDEGTDRPGSPA_____________	402
Q8IZ21	Phosphatase and actin regulator 4	PHACTR4	2.0153		1.0198		S	___2	0.832823	SMGSELLPMISPRSPSPPLPTHIPPEPPRTP	344
P21127	Cyclin-dependent kinase 11B;Cyclin-dependent kinase 11A	CDK11B;CDK11A	2.632		1.0288		Y	___1	0.971858	ELRDHRMEITIRNSPYRREDSMEDRGEEDDS	67
Q6P597	Kinesin light chain 3	KLC3	2.21288	1.40447	1.05436		S	___1	0.999977	RGEAAAGAAGMKRAMSLNTLNVDAPRAPGTQ	466
Q9Y4F5	Centrosomal protein of 170 kDa protein B	CEP170B	2.1344		1.065		S	___2	1	PSPTTPQPLRAQKEMSPSPPAAQDPGGTALV	986
Q9Y4F5	Centrosomal protein of 170 kDa protein B	CEP170B	2.1344		1.065		S	___2	1	PTTPQPLRAQKEMSPSPPAAQDPGGTALVSA	988
Q14247	Src substrate cortactin	CTTN	1.5213		1.0697		S	___3	0.804364	PPVSPAPQPTEERLPSSPVYEDAASFKAELS	417
Q9BXB4	Oxysterol-binding protein-related protein 11	OSBPL11	1.5472		1.088		S	___1	0.984209	PPLKSRSFSLASSSNSPISQRRPSQNAISFF	181
Q8TDD1	ATP-dependent RNA helicase DDX54	DDX54	1.2582		1.1231		T	___1	0.811866	LGPGRPLPTFPTSECTSDVEPDTREMVRAQN	74
Q00839	Heterogeneous nuclear ribonucleoprotein U	HNRNPU	3.6145		1.1374		T	___1	0.905496	SPQPPVEEEDEHFDDTVVCLDTYNCDLHFKI	286
Q5T0N5	Formin-binding protein 1-like	FNBP1L		2.1806	1.1543		S	___1	0.994238	RHSSDINHLVTQGRESPEGSYTDDANQEVRG	501
Q96D46	60S ribosomal export protein NMD3	NMD3	1.1471		1.1806		T	___1	1	NVNIYRDSAIPVESDTDDEGAPRISLAEMLE	470
Q96E09	Protein FAM122A	FAM122A	1.0939		1.1831		S	___1	0.764266	EGGGSGGGGGLRRSNSAPLIHGLSDTSPVFQ	37
O95197	Reticulon-3	RTN3	2.6069		1.2482		S	___1	0.945225	SSSFGAEPSAPGGGGSPGACPALGTKSCSSS	30
O95049	Tight junction protein ZO-3	TJP3	2.4994		1.2509		S	___1	0.983519	LPATKASPSSPGRQDSDEDDGPQRVEEVDQG	112
Q9UMZ2	Synergin gamma	SYNRG	2.7405		1.274		S	___1	0.999644	ATFDLSVQGSHKRSLSLGDKEISRSSPSPAL	1075
Q5JSZ5	Protein PRRC2B	PRRC2B		1.334	1.2859		S	___1	0.906261	EGGGRHIISATSLSTSPTELGSRNSSTGDGA	226
Q86YS7	C2 domain-containing protein 5	C2CD5	0.95175		1.2893		S	___1	0.938245	SSGPSTPLKNQTYSFSPSKSYSRQSSSSDTD	295
Q8IYJ3	Synaptotagmin-like protein 1	SYTL1		1.4209	1.3045		S	___1	0.999994	GSEPTWLPLQPRVPPSPDDLPSRGLLALSLK	392
Q6P2E9	Enhancer of mRNA-decapping protein 4	EDC4		1.697	1.3433		S	___1	0.802778	RPPYHLLQQRDSQDASAEQSDHDDEVASLAS	875
Q9UGV2	Protein NDRG3	NDRG3	1.64971	1.46069	1.50919		S	___1	0.92502	SMTRLARSRTHSTSSSLGSGESPFSRSVTSN	335
P35221	Catenin alpha-1;Catenin alpha-2	CTNNA1;CTNNA2		0.75672	1.5211		T	___1	1	FETEDFDVRSRTSVQTEDDQLIAGQSARAIM	658
O95359	Transforming acidic coiled-coil-containing protein 2	TACC2	0.790856	1.31348	1.53486		S	___1	0.999896	SQLERSRQELASGLPSPAATQELPVERAAAF	1562
Q9NPB6	Partitioning defective 6 homolog alpha	PARD6A	1.2851		1.5539		S	___1	0.998868	SSGWGSRIRGDGSGFSL______________	345
Q8IYB7	DIS3-like exonuclease 2	DIS3L2		6.4219	1.5864		S	___1	0.999696	PGTQGHLGPEKEEEESDGEPEDSSTS_____	875
Q96N67	Dedicator of cytokinesis protein 7	DOCK7	3.1713		1.6015		S	___1	0.796115	RGQLGTYTIASPPERSPSGSAFGSQENLRWR	1430
O75674	TOM1-like protein 1	TOM1L1	1.6604		1.6536		S	___1	0.95037	SEPSAPSQDLLDLSPSPRMPRATLGELNTMN	323
P85037	Forkhead box protein K1	FOXK1		2.1584	1.6835		S	___1	0.878298	GVSCFRTPFGPLSSRSAPASPTHPGLMSPRS	416
Q8IWB9	Testis-expressed sequence 2 protein	TEX2	3.1596		1.6929		S	___2	0.842641	NTGGDSKTAPSSPLTSPSDTRSFFKVPEMEA	270
Q7Z6J0	E3 ubiquitin-protein ligase SH3RF1	SH3RF1	0.95334		1.7091		S	___2	0.808672	SGASTKRKPRVSPPASPTLEVELGSAELPLQ	739
P21709	Ephrin type-A receptor 1	EPHA1	1.2782		2.0744		S	___1	0.99952	NFDPRMTLRLPSLSGSDGIPYRTVSEWLESI	910
P17812	CTP synthase 1	CTPS1		4.1053	2.1633		S	___1	0.857391	RLSPRDTYSDRSGSSSPDSEITELKFPSINH	575
Q9H2G2	STE20-like serine/threonine-protein kinase	SLK		2.3793	2.1918		S	___1	0.996886	FGVSAKNTRTIQRRDSFIGTPYWMAPEVVMC	189
Q9BTE3	Mini-chromosome maintenance complex-binding protein	MCMBP		2.8523	2.2009		S	___1	0.999961	DPMECTDTAEEQRVHSPPASLVPRIHVILAQ	298
O60716	Catenin delta-1	CTNND1	0.77405		2.2362		S	___2	0.97189	WKKSDFQVNLNNASRSQSSHSYDDSTLPLID	859
Q14671	Pumilio homolog 1	PUM1	3.2701		2.2831		T	___1	0.80895	VANSNTGSGSRRDSLTGSSDLYKRTSSSLTP	711
P04183	Thymidine kinase, cytosolic	TK1		3.7686	2.2895		S	___1	0.991066	___MSCINLPTVLPGSPSKTRGQIQVILGPM	13
O94885	SAM and SH3 domain-containing protein 1	SASH1		2.2663	2.4357		S	___1	0.999963	SQEKLLVDSQGLSGCSPRDSGCYESSENLEN	721
Q9Y446	Plakophilin-3	PKP3	1.46644	0.951886	2.53667		Y	___1	0.999976	PVSFHERGGVGSRADYDTLSLRSLRLGPGGL	176
Q92796	Disks large homolog 3	DLG3	2.1552		2.5795		S	___1	0.906136	RRDNEVDGQDYHFVVSREQMEKDIQDNKFIE	678
Q9UN36	Protein NDRG2	NDRG2		2.9986	3.0232		S	___2	0.759134	SAASVDGNRSRSRTLSQSSESGTLSSGPPGH	350
P46783	40S ribosomal protein S10	RPS10	1.39517	1.04705	3.21691		Y	___1	1	FYWYLTNEGIQYLRDYLHLPPEIVPATLRRS	82
O95297	Myelin protein zero-like protein 1	MPZL1	1.5614	1.89987	3.39534		Y	___1	0.999976	GGHHSDKINKSESVVYADIRKN_________	263
Q86UE4	Protein LYRIC	MTDH		3.8232	3.5478		S	___1	0.997463	NSVPPSQTKSETSWESPKQIKKKKKARRET_	568
P11137	Microtubule-associated protein 2	MAP2		1.2568	3.7758		S	___1	1	SLPRPSSILPPRRGVSGDRDENSFSLNSSIS	1555
Q9NRY4	Rho GTPase-activating protein 35	ARHGAP35		2.6921	4.1542		S	___2	0.997172	SPRAGSPLCNSNLQDSEEDIEPSYSLFREDT	985
Q9HCD6	Protein TANC2	TANC2		2.1217	7.8878		S	___2	0.999986	RFSPPPVGGQGKEYPSPPPSPLRRGPQYRAS	1530
Q9HCD6	Protein TANC2	TANC2		2.1217	7.8878		S	___2	0.999999	PPVGGQGKEYPSPPPSPLRRGPQYRASPPAE	1534
P41567	Eukaryotic translation initiation factor 1;Eukaryotic translation initiation factor 1b	EIF1;EIF1B	2.4654		9.8215		T	___1	0.893712	PFADASKGDDLLPAGTEDYIHIRIQQRNGRK	27
