# Supplementary material for: Differential responses to kinase inhibition in FGFR2-addicted triple negative breast cancer cells: a quantitative phosphoproteomics study
Source: Sci Rep. 2020 May 14;10:7950. doi: 10.1038/s41598-020-64534-y (PMC7224374; doi:10.1038/s41598-020-64534-y)
Supplement: Supplementary file 6 — Supplementary Table S5 [file 41598_2020_64534_MOESM6_ESM.xlsx]

## Sheet: Supp Table 5
Proteins	Positions within proteins	Leading proteins	Protein	Protein names	Gene names	Fasta headers	Localization prob	Score diff	PEP	Score	Delta score	Score for localization	Localization prob Expt1	Score diff Expt1	PEP Expt1	Score Expt1	Localization prob Expt10	Score diff Expt10	PEP Expt10	Score Expt10	Localization prob Expt2	Score diff Expt2	PEP Expt2	Score Expt2	Localization prob Expt3	Score diff Expt3	PEP Expt3	Score Expt3	Localization prob Expt4	Score diff Expt4	PEP Expt4	Score Expt4	Localization prob Expt5	Score diff Expt5	PEP Expt5	Score Expt5	Localization prob Expt6	Score diff Expt6	PEP Expt6	Score Expt6	Localization prob Expt7	Score diff Expt7	PEP Expt7	Score Expt7	Localization prob Expt8	Score diff Expt8	PEP Expt8	Score Expt8	Localization prob Expt9
P58107	2716	P58107	P58107	Epiplakin	EPPK1	>sp|P58107|EPIPL_HUMAN Epiplakin OS=Homo sapiens GN=EPPK1 PE=1 SV=2	1	68.8961	2.34417e-162	449.19	374.13	360.07	0.99957	33.7875	2.87681e-21	167.5	0.984354	18.2492	8.81392e-06	93.546	0.987016	19.2216	3.13876e-15	137.31	0.952717	14.1323	8.81072e-16	156.49	0.905078	9.82741	1.01074e-05	91.335	1	68.8961	2.34417e-162	449.19	0.99699	25.2011	1.05864e-24	293.35	0.997748	26.9125	4.26161e-21	163.19	0.975449	15.9935	2.54481e-07	104.7	0.981538
P11717	2484	P11717	P11717	Cation-independent mannose-6-phosphate receptor	IGF2R	>sp|P11717|MPRI_HUMAN Cation-independent mannose-6-phosphate receptor OS=Homo sapiens GN=IGF2R PE=1 SV=3	1	157.2	1.09822e-135	444.19	367.87	157.2	1	112.667	6.24247e-56	216	1	71.2626	1.28854e-15	148.7	1	104.881	3.45514e-19	188.47	1	129.418	1.32325e-29	176.49	1	90.5608	1.03738e-29	178.85	1	100.042	1.09822e-135	430.02	1	157.2	2.54557e-58	444.19	1	120.992	3.38561e-20	197.73	1	144.405	1.82662e-19	193.31	1
P11717	2479	P11717	P11717	Cation-independent mannose-6-phosphate receptor	IGF2R	>sp|P11717|MPRI_HUMAN Cation-independent mannose-6-phosphate receptor OS=Homo sapiens GN=IGF2R PE=1 SV=3	1	157.2	2.29186e-17	430.02	364	157.2	1	112.667	0.000245927	112.67	1	71.2626	0.00221389	105.25	1	104.881	0.00410006	104.88	1	129.418	1.52359e-09	129.42	1	90.5608	8.97636e-06	116.85	1	100.042	2.29186e-17	430.02	1	157.2	4.44208e-06	179.81	1	120.992	0.000230072	127.52	1	144.405	7.8698e-09	165.34	1
Q9H1E3	19	Q9H1E3	Q9H1E3	Nuclear ubiquitous casein and cyclin-dependent kinase substrate 1	NUCKS1	>sp|Q9H1E3|NUCKS_HUMAN Nuclear ubiquitous casein and cyclin-dependent kinase substrate 1 OS=Homo sapiens GN=NUCKS1 PE=1 SV=1	1	77.7089	7.62487e-163	399.6	357.56	134.42	1	126.946	1.38635e-91	217.21	1	74.3689	6.80151e-22	174.76	1	152.174	1.70722e-76	252.88	1	110.136	1.68872e-83	235.7	1	88.8014	4.0421e-22	168.45	1	80.5874	7.62487e-163	399.6	1	77.7089	3.78305e-103	375.8	1	92.651	2.18214e-52	232.96	1	84.9781	1.13304e-28	205.87	1
O00559	36	O00559	O00559	Receptor-binding cancer antigen expressed on SiSo cells	EBAG9	>sp|O00559|RCAS1_HUMAN Receptor-binding cancer antigen expressed on SiSo cells OS=Homo sapiens GN=EBAG9 PE=1 SV=1	1	153.424	9.83858e-92	391.64	391.64	310.97	1	90.7617	1.27944e-63	239.09	1	69.3178	9.0345e-16	156.31	1	84.7317	1.25618e-91	271.64	1	92.2033	2.00973e-79	240.79	1	68.208	8.61679e-11	136.37	1	160.824	9.83858e-92	391.64	1	153.424	9.09013e-78	310.97	1	101.625	1.57794e-51	220.83	1	124.38	1.27944e-63	239.09	1
P35221	641	P35221	P35221	Catenin alpha-1	CTNNA1	>sp|P35221|CTNA1_HUMAN Catenin alpha-1 OS=Homo sapiens GN=CTNNA1 PE=1 SV=1	1	96.9513	2.71801e-267	391.4	339.79	292.2	1	87.1158	2.71801e-267	351.14	1	71.3165	1.98043e-98	252.8	0.999998	56.9798	1.41282e-35	212.06	1	72.048	5.19768e-152	292.78	0.999594	34.0654	4.92133e-69	224.1	1	99.4767	4.24355e-106	336.71	1	96.9513	1.21743e-162	391.4	0.999963	44.3746	1.7078e-51	242.36	1	72.5432	6.4209e-79	271.42	1
Q13283	230	Q13283	Q13283	Ras GTPase-activating protein-binding protein 1	G3BP1	>sp|Q13283|G3BP1_HUMAN Ras GTPase-activating protein-binding protein 1 OS=Homo sapiens GN=G3BP1 PE=1 SV=1	0.764559	8.12558	2.32912e-209	361.7	361.7	149.42	0.471274	0	2.89709e-48	212.43	0.333333	0	2.40401e-29	180.56	0.425612	0	4.71452e-41	217.39	0.456028	0	1.53312e-51	219.21	0.454278	0	8.96934e-51	207.1	0.764559	8.12558	2.43365e-76	255.63	0.536565	1.30225	2.32912e-209	361.7	0.388146	0	1.3052e-25	185.14	0.333333	0	0.000272102	103.99	0.333333
Q13283	231	Q13283	Q13283	Ras GTPase-activating protein-binding protein 1	G3BP1	>sp|Q13283|G3BP1_HUMAN Ras GTPase-activating protein-binding protein 1 OS=Homo sapiens GN=G3BP1 PE=1 SV=1	0.871877	11.3386	2.32912e-209	361.7	361.7	206.32	0.471274	0	2.89709e-48	212.43	0.333333	0	2.40401e-29	180.56	0.425612	0	4.71452e-41	217.39	0.456028	0	1.53312e-51	219.21	0.454278	0	8.96934e-51	207.1	0.579135	3.72874	2.43365e-76	333.77	0.871877	11.3386	2.32912e-209	361.7	0.388146	0	1.3052e-25	185.14	0.333333	0	0.000272102	103.99	0.458776
Q96N67	900	Q96N67	Q96N67	Dedicator of cytokinesis protein 7	DOCK7	>sp|Q96N67|DOCK7_HUMAN Dedicator of cytokinesis protein 7 OS=Homo sapiens GN=DOCK7 PE=1 SV=4	0.99133	20.8229	2.03881e-217	360.28	297.83	171.16	0.99133	20.8229	4.70088e-58	173.74					0.478308	4.39418	0.000276484	88.765	0.958879	12.9549	0.00157598	97.662	0.622486	5.18353	6.26535e-07	116.99	0.956054	13.9305	3.06003e-95	275.29	0.945067	12.8043	2.03881e-217	360.28
Q9UNZ2	114	Q9UNZ2	Q9UNZ2	NSFL1 cofactor p47	NSFL1C	>sp|Q9UNZ2|NSF1C_HUMAN NSFL1 cofactor p47 OS=Homo sapiens GN=NSFL1C PE=1 SV=2	1	86.6992	1.94953e-48	359.73	359.73	86.699	1	80.9595	6.95332e-16	178.99	1	89.4403	7.23531e-09	134.08	1	109.145	8.50395e-09	157.37	1	120.528	6.71683e-28	180.39	1	105.659	8.15766e-20	164.82	1	136.932	1.94953e-48	359.73	1	86.6992	4.76086e-48	331.3	1	159.536	1.6754e-11	166.62	1	130.946	1.67137e-23	203.88	1
P51858	132	P51858	P51858	Hepatoma-derived growth factor	HDGF	>sp|P51858|HDGF_HUMAN Hepatoma-derived growth factor OS=Homo sapiens GN=HDGF PE=1 SV=1	1	44.6406	2.2003e-45	357.28	316.29	44.641	1	66.6363	1.33646e-07	107.78	1	53.7765	0.00188991	53.777	1	104.45	7.41361e-06	104.45	1	73.3458	2.17501e-06	107.69	1	44.6406	0.000548072	67.252	1	357.283	2.2003e-45	357.28	1	85.9881	2.94703e-33	198.03	1	70.5381	2.12935e-11	122.16	1	72.5852	1.78073e-07	104.38	1
P51858	133	P51858	P51858	Hepatoma-derived growth factor	HDGF	>sp|P51858|HDGF_HUMAN Hepatoma-derived growth factor OS=Homo sapiens GN=HDGF PE=1 SV=1	1	44.6406	2.2003e-45	357.28	316.29	44.641	1	66.6363	6.77243e-08	109.77	1	53.7765	0.00188991	53.777	1	104.45	9.29688e-08	106.7	1	73.3458	2.17501e-06	107.69	1	44.6406	0.000548072	67.252	1	357.283	2.2003e-45	357.28	1	85.9881	2.94703e-33	198.03	1	70.5381	2.86758e-08	116.51	1	72.5852	2.42404e-11	120.71	1
P16949	16	P16949	P16949	Stathmin	STMN1	>sp|P16949|STMN1_HUMAN Stathmin OS=Homo sapiens GN=STMN1 PE=1 SV=3	1	96.5642	4.86924e-28	352.5	259.71	110.08	1	91.4636	3.50992e-26	184.68	1	85.8425	2.32638e-05	118.84	1	89.2019	1.37656e-12	178.1	1	78.7977	6.13843e-14	161.02	1	75.4759	0.00011645	113.01	1	112.47	9.38056e-20	329.85	1	96.5642	4.86924e-28	352.5	1	89.4693	1.9342e-09	156.32	1	96.7274	4.27303e-12	162.81	1
Q9BRG2	201	Q9BRG2	Q9BRG2	SH2 domain-containing protein 3A	SH2D3A	>sp|Q9BRG2|SH23A_HUMAN SH2 domain-containing protein 3A OS=Homo sapiens GN=SH2D3A PE=1 SV=1	1	80.0294	5.84153e-09	350.42	303.54	265.09	0.99091	20.3836	9.00968e-05	77.554					0.999516	33.3258	2.11607e-07	103.66	0.98513	18.3135	3.60965e-05	77.899	0.59067	1.59362	0.00108673	57.673	1	80.0294	5.84153e-09	350.42	0.921537	10.7876	5.77779e-05	82.859	0.973867	15.9914	0.000577309	62.916	0.997625	27.2877	0.000105558	75.017	0.949318
Q13085	29	Q13085	Q13085	Acetyl-CoA carboxylase 1;Biotin carboxylase	ACACA	>sp|Q13085|ACACA_HUMAN Acetyl-CoA carboxylase 1 OS=Homo sapiens GN=ACACA PE=1 SV=2	1	142.205	1.92832e-124	346.13	346.13	313.59	1	74.5361	4.27768e-84	219.3					1	63.2682	4.36924e-41	206.31	1	74.322	1.59148e-32	179.76	0.999178	30.875	2.09327e-06	123.14	1	142.205	1.92832e-124	346.13	0.999996	54.8514	1.7604e-41	207.42	0.982108	17.7478	0.00331166	77.838
Q15365	173	Q15365	Q15365	Poly(rC)-binding protein 1	PCBP1	>sp|Q15365|PCBP1_HUMAN Poly(rC)-binding protein 1 OS=Homo sapiens GN=PCBP1 PE=1 SV=2	1	86.4342	3.59277e-185	345.81	345.81	291.99	0.999999	61.0258	1.05061e-105	279.97	0.999998	57.7589	3.42037e-11	148.18	1	84.4345	2.20523e-91	277.8	1	86.4342	1.60711e-129	291.99	0.999999	62.179	1.1831e-09	135.98	0.999499	32.9994	8.30349e-07	106.76	0.990066	19.9975	0.00384301	58.658	1	77.8554	2.66329e-90	267.22	1	104.728	3.59277e-185	345.81	1
Q09666	135	Q09666	Q09666	Neuroblast differentiation-associated protein AHNAK	AHNAK	>sp|Q09666|AHNK_HUMAN Neuroblast differentiation-associated protein AHNAK OS=Homo sapiens GN=AHNAK PE=1 SV=2	1	119.667	2.92499e-106	344.18	261.26	138.25	1	86.7365	2.8653e-92	278.97	1	144.614	3.0476e-16	162.98	1	144.481	1.18801e-50	223.91	1	131.441	1.40334e-30	191.9	1	98.6782	1.53685e-05	107.88	1	119.37	3.21537e-14	344.18	1	119.667	1.40705e-77	268.67	1	230.224	2.92499e-106	288.31	1	225.553	1.74624e-90	268.49	1
Q9UPU5	2561	Q9UPU5	Q9UPU5	Ubiquitin carboxyl-terminal hydrolase 24	USP24	>sp|Q9UPU5|UBP24_HUMAN Ubiquitin carboxyl-terminal hydrolase 24 OS=Homo sapiens GN=USP24 PE=1 SV=3	0.999482	32.9102	6.54309e-185	339.1	339.1	156.58	0.990183	20.0398	9.00112e-77	260.99					0.766047	5.1513	2.18701e-76	256.5	0.964991	14.4035	2.46085e-149	295.89	0.5	0	4.27608e-64	229.23	0.999482	32.9102	6.54309e-185	339.1	0.906273	12.6664	4.93412e-15	145.14	0.927278	11.0554	5.00422e-63	244.85	0.763633	5.09297	7.52723e-63	242.5
P60174	58	P60174	P60174	Triosephosphate isomerase	TPI1	>sp|P60174|TPIS_HUMAN Triosephosphate isomerase OS=Homo sapiens GN=TPI1 PE=1 SV=3	1	128.298	1.53139e-46	337.22	292.62	203.03	1	100.644	1.45592e-20	189.98	1	111.833	1.91766e-15	163.15	1	78.126	1.71767e-19	178.22	1	91.8634	1.2349e-19	163.92	0.999999	62.4126	0.000160311	106.86	1	224.646	1.53139e-46	337.22	1	128.298	1.91117e-35	326.89	1	90.1811	8.00896e-15	168.86	1	82.3596	6.9926e-12	157.53	1
Q9UK76	87	Q9UK76	Q9UK76	Hematological and neurological expressed 1 protein;Hematological and neurological expressed 1 protein, N-terminally processed	HN1	>sp|Q9UK76|JUPI1_HUMAN Jupiter microtubule associated homolog 1 OS=Homo sapiens GN=JPT1 PE=1 SV=3	0.999998	56.7032	6.27682e-122	336.79	293.03	300.71	0.999644	34.4866	6.00148e-20	186.58	0.998232	27.5213	8.31709e-12	143.33	0.994169	22.3192	6.78173e-15	170.02	0.993054	21.5529	1.25871e-20	176.44	0.999434	32.4706	1.03138e-19	166.21	0.999998	56.7032	2.2675e-59	300.71	0.999991	50.701	6.27682e-122	336.79	0.99952	33.1829	3.27668e-26	195.09	0.994505	22.5761	1.04102e-34	212.55	0.961872
P31350	20	P31350	P31350	Ribonucleoside-diphosphate reductase subunit M2	RRM2	>sp|P31350|RIR2_HUMAN Ribonucleoside-diphosphate reductase subunit M2 OS=Homo sapiens GN=RRM2 PE=1 SV=1	1	203.177	4.92871e-72	336.71	336.71	250.26	1	129.255	6.79484e-70	203.59					1	135.451	6.32744e-17	150.48	1	79.1039	8.32891e-22	175.74	1	102.052	1.23835e-29	187.57	1	183.256	2.06034e-63	314.11	1	203.177	4.92871e-72	336.71	1	67.9232	0.000115901	126.26
Q8IYB3	874	Q8IYB3	Q8IYB3	Serine/arginine repetitive matrix protein 1	SRRM1	>sp|Q8IYB3|SRRM1_HUMAN Serine/arginine repetitive matrix protein 1 OS=Homo sapiens GN=SRRM1 PE=1 SV=2	1	87.8016	1.08375e-156	335.23	305.19	87.802	0.999831	37.7173	8.15147e-85	273.01	0.999571	33.6763	1.22366e-62	222.18	0.999701	35.2414	2.85916e-70	253.57	0.999558	33.5392	1.15375e-77	248.97	1	144.947	9.49811e-50	215.45	1	59.9831	0.00051962	82.942	1	49.0662	1.51716e-06	228.12	1	149.12	1.08375e-156	335.23	1	156.698	1.06385e-56	236.48	1
Q13283	232	Q13283	Q13283	Ras GTPase-activating protein-binding protein 1	G3BP1	>sp|Q13283|G3BP1_HUMAN Ras GTPase-activating protein-binding protein 1 OS=Homo sapiens GN=G3BP1 PE=1 SV=1	0.998819	29.4547	2.61607e-106	333.77	333.77	219.23	0.99124	23.5468	3.63555e-83	216.61	0.754476	7.88581	2.40401e-29	180.56	0.870893	11.3004	2.08334e-63	247.58	0.780577	8.52163	1.72182e-51	218.2	0.333333	0	3.18495e-10	142.4	0.998325	30.7626	2.43365e-76	333.77	0.998819	29.4547	2.61607e-106	297.56	0.788588	8.7275	1.21134e-50	222.54	0.784056	8.61037	1.59703e-40	210.46	0.794948
Q9H3Z4	10	Q9H3Z4	Q9H3Z4	DnaJ homolog subfamily C member 5	DNAJC5	>sp|Q9H3Z4|DNJC5_HUMAN DnaJ homolog subfamily C member 5 OS=Homo sapiens GN=DNAJC5 PE=1 SV=1	0.995926	26.0885	2.07209e-72	333.07	333.07	114.56	0.975248	16.4458	8.43349e-44	183.06					0.915029	11.9608	9.76259e-17	150.13	0.881133	9.00064	8.3675e-15	158.44	0.867979	10.1179	4.99721e-05	101.62	0.989906	21.2994	2.07209e-72	333.07	0.995926	26.0885	2.07209e-72	302.4	0.792455	7.30113	0.000213322	85.855					0.453311
Q13442	60	Q13442	Q13442	28 kDa heat- and acid-stable phosphoprotein	PDAP1	>sp|Q13442|HAP28_HUMAN 28 kDa heat- and acid-stable phosphoprotein OS=Homo sapiens GN=PDAP1 PE=1 SV=1	0.998968	29.9031	8.69431e-163	332.36	300.6	133.35	0.995177	25.5645	1.70021e-50	222.13	0.988228	19.4929	4.29629e-22	176.44	0.991069	20.4595	8.69431e-163	332.36	0.998942	29.7704	1.15276e-43	198.6	0.995646	24.8013	8.85822e-15	153.58	0.814574	6.42075	0.0487128	64.407	0.422533	0	0.000388273	116.58	0.998946	29.7704	1.43586e-07	117.51	0.995464	26.3077	2.02448e-40	211.11	0.998968
P23588	93	P23588	P23588	Eukaryotic translation initiation factor 4B	EIF4B	>sp|P23588|IF4B_HUMAN Eukaryotic translation initiation factor 4B OS=Homo sapiens GN=EIF4B PE=1 SV=2	0.987964	19.3125	3.90541e-45	328.58	286.59	72.052	0.908596	12.6456	6.11474e-05	72.564					0.850638	11.3003	0.000112605	75.539	0.904649	11.3239	0.000138595	60.218	0.88556	12.553	0.00189443	80.031	0.92962	11.3767	3.90541e-45	328.58	0.986857	18.7866	8.24037e-06	99.6	0.89834	11.1953	1.94095e-12	121.44	0.923207	12.1507	2.31687e-05	80.453	0.987964
Q9H3N1	247	Q9H3N1	Q9H3N1	Thioredoxin-related transmembrane protein 1	TMX1	>sp|Q9H3N1|TMX1_HUMAN Thioredoxin-related transmembrane protein 1 OS=Homo sapiens GN=TMX1 PE=1 SV=1	1	131.154	9.9091e-164	328.3	328.3	328.3	0.999998	57.2543	1.27734e-16	144.23	0.999999	62.3178	5.80173e-10	122.64	0.995606	24.4953	3.42072e-05	66.474	0.999997	56.0128	6.23597e-24	158.33	0.999999	60.1479	2.46757e-16	146.63	1	131.154	9.9091e-164	328.3					1	88.0802	1.03833e-24	161.31	1	69.1994	1.92038e-23	152.06	1
Q14498	136	Q14498	Q14498	RNA-binding protein 39	RBM39	>sp|Q14498|RBM39_HUMAN RNA-binding protein 39 OS=Homo sapiens GN=RBM39 PE=1 SV=2	1	252.318	2.21956e-39	325.61	325.61	325.61	1	91.4778	4.08384e-20	165.03	1	81.4491	5.11945e-07	121.48	1	109.481	2.96208e-20	168.17	1	109.295	3.63031e-21	163.41	1	88.0967	6.82157e-06	113.01	1	257.379	2.90043e-21	298.1	1	252.318	2.01614e-25	325.61	1	78.1563	1.994e-18	161.31	1	91.2996	5.11479e-21	175.02	1
O14745	288	O14745	O14745	Na(+)/H(+) exchange regulatory cofactor NHE-RF1	SLC9A3R1	>sp|O14745|NHRF1_HUMAN Na(+)/H(+) exchange regulatory cofactor NHE-RF1 OS=Homo sapiens GN=SLC9A3R1 PE=1 SV=4	0.870386	10.041	1.53385e-162	325.6	325.6	325.6	0.466347	0.650813	4.96022e-08	67.76													0.460854	0	5.4358e-16	148.33	0.720584	5.25004	9.58319e-91	272.54	0.870386	10.041	1.53385e-162	325.6
Q9NTJ3	41	Q9NTJ3	Q9NTJ3	Structural maintenance of chromosomes protein 4	SMC4	>sp|Q9NTJ3|SMC4_HUMAN Structural maintenance of chromosomes protein 4 OS=Homo sapiens GN=SMC4 PE=1 SV=2	0.999716	35.462	1.59998e-162	325.1	325.1	264.92	0.999716	35.462	7.76997e-148	274.43					0.499995	0	3.86223e-50	224.8	0.904277	9.75301	3.87727e-94	262.17	0.773625	5.36126	1.90731e-29	184.91	0.994723	23.1528	4.534e-142	314.43	0.983723	17.9024	1.59998e-162	325.1	0.696758	3.61306	7.49839e-29	210.71	0.932847	11.4275	2.34394e-79	271.66
Q13451	13	Q13451	Q13451	Peptidyl-prolyl cis-trans isomerase FKBP5;Peptidyl-prolyl cis-trans isomerase FKBP5, N-terminally processed	FKBP5	>sp|Q13451|FKBP5_HUMAN Peptidyl-prolyl cis-trans isomerase FKBP5 OS=Homo sapiens GN=FKBP5 PE=1 SV=2	0.999852	38.2937	1.57667e-163	323.04	295.5	323.04	0.5481	1.32774	6.83843e-05	75.193																	0.999852	38.2937	1.57667e-163	323.04	0.999802	37.0367	9.1535e-27	187.09
Q5T2T1	417	Q5T2T1	Q5T2T1	MAGUK p55 subfamily member 7	MPP7	>sp|Q5T2T1|MPP7_HUMAN MAGUK p55 subfamily member 7 OS=Homo sapiens GN=MPP7 PE=1 SV=1	1	130.289	2.73342e-132	321.34	321.34	284.68	1	82.8986	2.22931e-23	194.01	0.996831	25.0916	0.00412166	89.466					1	83.3353	1.64797e-46	204.23	0.999997	55.3709	4.6964e-09	144.15	1	109.508	2.73342e-132	321.34	1	130.289	4.00296e-96	284.68	1	107.32	1.58521e-66	252.12	1	98.9234	4.96425e-42	231.17	1
Q9H3Z4	11	Q9H3Z4	Q9H3Z4	DnaJ homolog subfamily C member 5	DNAJC5	>sp|Q9H3Z4|DNJC5_HUMAN DnaJ homolog subfamily C member 5 OS=Homo sapiens GN=DNAJC5 PE=1 SV=1	0.927401	11.2491	1.4887e-45	321.02	321.02	309.35	0.451779	0	1.9157e-06	60.489																	0.794766	8.90339	1.62499e-25	298.1	0.927401	11.2491	1.4887e-45	321.02
P18858	141	P18858	P18858	DNA ligase 1	LIG1	>sp|P18858|DNLI1_HUMAN DNA ligase 1 OS=Homo sapiens GN=LIG1 PE=1 SV=1	1	83.1017	5.66879e-172	320.13	320.13	103.67	1	87.6087	2.52112e-76	252.18	0.999917	40.7844	0.00664815	46.249	1	150.792	5.89141e-51	226.75	1	83.1017	5.66879e-172	320.13	0.999999	58.6111	0.000308143	102.78	1	89.7448	5.65952e-85	276.34	1	105.264	5.61729e-70	251.56	0.999998	56.3487	0.00196529	88.319	1	77.8765	5.92616e-05	89.877	0.999998
Q96K21	354	Q96K21	Q96K21	Abscission/NoCut checkpoint regulator	ZFYVE19	>sp|Q96K21|ANCHR_HUMAN Abscission/NoCut checkpoint regulator OS=Homo sapiens GN=ZFYVE19 PE=1 SV=3	1	91.8312	1.29552e-146	318.94	255.4	193.36	1	84.9685	2.37922e-75	225.69	1	95.7645	2.45931e-10	135.81	0.999994	52.1484	1.14989e-16	135.21	1	119.234	2.64134e-77	240.42	1	135.008	2.38333e-50	206.64	1	167.314	3.16062e-117	301.59	1	126.588	6.33841e-136	316.32	1	140.542	4.58148e-63	256.11	1	198.201	1.29552e-146	318.94	1
O00193	15	O00193	O00193	Small acidic protein	SMAP	>sp|O00193|SMAP_HUMAN Small acidic protein OS=Homo sapiens GN=SMAP PE=1 SV=1	0.932271	11.3877	1.3649e-150	316.54	316.54	137.23	0.814484	6.425	2.3388e-68	224.9	0.777745	5.50303	4.1517e-11	126.3	0.847961	7.57678	2.18981e-33	188.34	0.932271	11.3877	5.96713e-55	218.46	0.813709	6.40277	3.2217e-17	152.09	0.882862	8.77727	1.3649e-150	316.54	0.5	0	6.56979e-99	274.63	0.5	0	4.49774e-29	174.76	0.5	0	4.30787e-24	187.43	0.573431
O00193	17	O00193	O00193	Small acidic protein	SMAP	>sp|O00193|SMAP_HUMAN Small acidic protein OS=Homo sapiens GN=SMAP PE=1 SV=1	0.988406	19.3071	1.3649e-150	316.54	316.54	255.08	0.988406	19.3071	1.12567e-123	255.08	0.864356	8.04293	2.90625e-24	164.13	0.928751	12.6204	1.07462e-35	188.34	0.86567	8.0918	6.21296e-68	227.66	0.773765	5.37623	3.2217e-17	152.09	0.888856	9.02946	1.3649e-150	316.54	0.582687	1.45104	6.56979e-99	274.63	0.934491	13.2212	1.33807e-58	227.96	0.931834	11.7578	1.35011e-49	219.96	0.841356
Q13153	230	Q13153	Q13153	Serine/threonine-protein kinase PAK 1	PAK1	>sp|Q13153|PAK1_HUMAN Serine/threonine-protein kinase PAK 1 OS=Homo sapiens GN=PAK1 PE=1 SV=2	0.996452	25.3458	3.01718e-131	314.02	262.79	178.22	0.974925	19.0337	2.74755e-31	152.47					0.730257	4.67083	0.000154638	81.003	0.941595	12.0746	3.53955e-67	222.92	0.933256	11.4584	2.37863e-12	135.17	0.996452	25.3458	3.01718e-131	314.02	0.995929	23.8882	1.27889e-57	225.83
Q9Y608	328	Q9Y608	Q9Y608	Leucine-rich repeat flightless-interacting protein 2	LRRFIP2	>sp|Q9Y608|LRRF2_HUMAN Leucine-rich repeat flightless-interacting protein 2 OS=Homo sapiens GN=LRRFIP2 PE=1 SV=1	1	83.3978	7.05395e-44	312.38	231.69	312.38	0.998434	28.6474	2.89302e-16	146.34	0.25	0	2.28414e-05	83.891	0.997279	25.7685	4.54438e-18	154.71	0.999338	32.0707	7.05395e-44	193.98	0.999757	36.5033	8.02747e-08	122.59	1	83.3978	1.42103e-21	312.38	0.999997	56.3393	1.1134e-26	244.71	0.99846	29.0021	1.32342e-05	118.22	0.94566	15.533	1.04383e-05	97.713	0.974996
P50402	94	P50402	P50402	Emerin	EMD	>sp|P50402|EMD_HUMAN Emerin OS=Homo sapiens GN=EMD PE=1 SV=1	0.999997	57.9369	2.81545e-126	311	249.14	311	0.999997	57.9369	2.81545e-126	311					0.999972	45.5216	1.50246e-107	293.42	0.999977	46.3344	3.56661e-92	254.72	0.998532	28.7133	9.77454e-30	178.02
P13861	78	P13861	P13861	cAMP-dependent protein kinase type II-alpha regulatory subunit	PRKAR2A	>sp|P13861|KAP2_HUMAN cAMP-dependent protein kinase type II-alpha regulatory subunit OS=Homo sapiens GN=PRKAR2A PE=1 SV=2	1	269.15	7.01949e-179	310.24	310.24	280.93	1	78.6164	7.01949e-179	291.68	1	81.3585	2.96152e-05	82.765	1	100.781	2.00962e-11	129.6	1	142.537	1.01806e-17	148.95	1	85.445	6.9507e-07	94.841	1	225.673	1.33042e-32	310.24	1	269.15	1.39277e-23	280.93	1	102.202	1.3259e-23	151.5	1	105.408	5.43237e-17	142.27	1
P13861	80	P13861	P13861	cAMP-dependent protein kinase type II-alpha regulatory subunit	PRKAR2A	>sp|P13861|KAP2_HUMAN cAMP-dependent protein kinase type II-alpha regulatory subunit OS=Homo sapiens GN=PRKAR2A PE=1 SV=2	1	245.767	7.01949e-179	310.24	310.24	280.93	1	79.0043	7.01949e-179	291.68	1	75.0581	2.96152e-05	82.765	1	101.263	2.00962e-11	129.6	1	123.936	1.01806e-17	148.95	1	80.8697	6.9507e-07	94.841	1	205.557	1.33042e-32	310.24	1	245.767	1.39277e-23	280.93	1	102.202	1.3259e-23	151.5	1	114.095	5.43237e-17	142.27	1
P35221;P26232	655;654	P35221	P35221	Catenin alpha-1;Catenin alpha-2	CTNNA1;CTNNA2	>sp|P35221|CTNA1_HUMAN Catenin alpha-1 OS=Homo sapiens GN=CTNNA1 PE=1 SV=1;>sp|P26232|CTNA2_HUMAN Catenin alpha-2 OS=Homo sapiens GN=CTNNA2 PE=1 SV=5	0.999201	30.5947	2.98141e-142	308.84	308.84	229.92	0.997779	26.5313	3.65266e-63	240.8	0.465205	0	8.96523e-05	78.501	0.910576	10.0888	5.76905e-63	235.74	0.976533	16.1975	3.23028e-94	257.82	0.981015	17.1506	1.07165e-29	180.82	0.999201	30.5947	1.09985e-39	229.92	0.99819	26.2669	2.58732e-31	196.78	0.908412	9.99841	3.35937e-91	273.18	0.996948	25.174	2.98141e-142	308.84	0.99507
P60468	17	P60468	P60468	Protein transport protein Sec61 subunit beta	SEC61B	>sp|P60468|SC61B_HUMAN Protein transport protein Sec61 subunit beta OS=Homo sapiens GN=SEC61B PE=1 SV=2	1	71.5691	1.12731e-48	308.25	239.67	308.25	0.895703	9.65193	1.12731e-48	174.62	0.905743	11.031	2.91066e-05	91.733	0.960695	14.4985	3.9259e-15	143	0.995035	24.995	7.27212e-22	172.77	0.998796	32.0341	1.43334e-39	193.45	1	71.5691	4.12502e-11	308.25	0.95233	15.5421	5.86227e-11	132.94	0.93357	13.6487	3.46983e-08	103.31	0.965694	14.9686	2.191e-05	96.777	0.98855
Q9H6Z4	333	Q9H6Z4	Q9H6Z4	Ran-binding protein 3	RANBP3	>sp|Q9H6Z4|RANB3_HUMAN Ran-binding protein 3 OS=Homo sapiens GN=RANBP3 PE=1 SV=1	1	131.202	5.54411e-26	308	308	201.76	1	70.4543	1.75134e-10	93.255					1	78.0402	2.51575e-08	122.96	1	93.6109	2.48888e-05	115.74	0.999995	54.9162	0.000900204	71.279	1	164.99	5.54411e-26	308	1	131.202	1.60947e-12	229.92	0.999998	60.2905	0.000749801	76.82	0.999999	64.2689	0.000619929	79.462	0.99923
Q6A1A2;O15530	214;241	Q6A1A2	Q6A1A2	Putative 3-phosphoinositide-dependent protein kinase 2;3-phosphoinositide-dependent protein kinase 1	PDPK2P;PDPK1	>sp|Q6A1A2|PDPK2_HUMAN Putative 3-phosphoinositide-dependent protein kinase 2 OS=Homo sapiens GN=PDPK2P PE=5 SV=1;>sp|O15530|PDPK1_HUMAN 3-phosphoinositide-dependent protein kinase 1 OS=Homo sapiens GN=PDPK1 PE=1 SV=1	1	113.853	3.12853e-124	306.36	306.36	306.36	0.999998	56.8993	1.46395e-24	165.39	0.995435	23.5793	1.8933e-05	99.957	1	79.1358	2.2835e-26	189.49	0.999723	35.616	2.27983e-07	126.04	0.947048	12.5455	3.23316e-05	93.404	1	113.853	3.12853e-124	306.36	1	70.322	9.4174e-91	267.24	1	94.2924	1.02781e-90	266.19	1	92.1603	2.21449e-76	249.54	1
O60716	864	O60716	O60716	Catenin delta-1	CTNND1	>sp|O60716|CTND1_HUMAN Catenin delta-1 OS=Homo sapiens GN=CTNND1 PE=1 SV=1	0.999978	50.745	2.74632e-58	305.75	258.53	152.28	0.999898	42.6567	1.61231e-50	223.91	0.988106	20.2362	4.44843e-29	180.44	0.999244	33.6611	1.28229e-32	203.96	0.99691	25.4919	2.52663e-29	185.64	0.801789	6.55878	3.58005e-07	130.19	0.951525	12.931	5.38256e-06	186.17	0.999793	36.8546	2.74632e-58	305.75	0.99879	30.8003	1.77836e-50	222.78	0.997785	27.1361	2.89511e-38	222.3	0.999978
Q8WWA1	137	Q8WWA1	Q8WWA1	Transmembrane protein 40	TMEM40	>sp|Q8WWA1|TMM40_HUMAN Transmembrane protein 40 OS=Homo sapiens GN=TMEM40 PE=1 SV=2	1	83.6065	1.17059e-84	303.33	303.33	178.22	1	77.0551	5.40161e-45	224.08	0.999996	54.1549	4.23276e-09	139.43	1	80.4639	9.85367e-27	198.54	1	71.4994	6.67021e-38	194.56	1	71.0686	1.32424e-10	145.79	1	94.2598	1.86677e-26	219.53	1	76.789	1.17059e-84	303.33	1	83.6065	1.2095e-26	196.92	1	88.6707	1.86956e-35	217.18	1
O94979	799	O94979	O94979	Protein transport protein Sec31A	SEC31A	>sp|O94979|SC31A_HUMAN Protein transport protein Sec31A OS=Homo sapiens GN=SEC31A PE=1 SV=3	1	77.0173	1.27403e-40	303.07	255.85	195.25	1	69.6469	1.04064e-14	141.19	0.944223	12.2862	0.00353246	53.981	1	80.1306	2.31154e-21	175.34	0.999996	54.2113	1.73088e-21	171.08	0.99999	50.1235	0.000117406	80.835	1	128.198	6.54026e-05	303.07	1	77.0173	1.81527e-07	200	1	95.7434	1.27403e-40	209.64	1	74.954	1.12908e-14	140.67	1
Q9BY44	506	Q9BY44	Q9BY44	Eukaryotic translation initiation factor 2A;Eukaryotic translation initiation factor 2A, N-terminally processed	EIF2A	>sp|Q9BY44|EIF2A_HUMAN Eukaryotic translation initiation factor 2A OS=Homo sapiens GN=EIF2A PE=1 SV=3	1	72.5918	6.89685e-79	303.07	232.52	303.07	0.99968	34.9537	6.74834e-51	225.56	0.995564	23.5107	2.21123e-39	195.31	0.999991	50.4659	2.82292e-76	250.75	0.99961	34.0827	9.64979e-40	201.95	0.881145	8.71617	3.20017e-21	165.32	1	72.5918	1.63254e-76	303.07	0.999997	56.8085	5.7268e-78	263.87	0.999748	35.9903	6.25766e-63	241.6	0.998043	27.0746	4.24588e-51	229.03	0.998392
Q32MZ4	120	Q32MZ4	Q32MZ4	Leucine-rich repeat flightless-interacting protein 1	LRRFIP1	>sp|Q32MZ4|LRRF1_HUMAN Leucine-rich repeat flightless-interacting protein 1 OS=Homo sapiens GN=LRRFIP1 PE=1 SV=2	1	84.2402	5.22119e-123	300.92	300.92	226.79	0.999929	41.4704	2.46848e-63	248.39	0.960362	14.4727	5.68867e-06	112.12	0.999999	61.3965	5.22119e-123	300.92	1	65.2794	2.34556e-78	239.53	0.999973	45.7285	1.06851e-29	188.73	0.999975	46.1392	5.44884e-17	181.75	1	84.2402	1.51281e-14	226.79	0.999998	56.6035	1.05804e-40	217.09	0.999823	37.7285	1.8869e-76	260.89	0.997388
Q9Y6X9	743	Q9Y6X9	Q9Y6X9	MORC family CW-type zinc finger protein 2	MORC2	>sp|Q9Y6X9|MORC2_HUMAN MORC family CW-type zinc finger protein 2 OS=Homo sapiens GN=MORC2 PE=1 SV=2	1	114.572	1.27991e-109	300.86	248	114.57	0.999999	59.9014	1.50002e-11	130.36	1	79.9402	6.96222e-23	169.43									0.999657	34.6517	4.99683e-28	181.32	1	69.2792	1.08527e-84	268.37	0.999998	57.9902	2.75718e-58	249.06	1	175.416	1.27991e-109	300.86	1	101.417	6.0466e-49	235.21	1
Q96B21	272	Q96B21	Q96B21	Transmembrane protein 45B	TMEM45B	>sp|Q96B21|TM45B_HUMAN Transmembrane protein 45B OS=Homo sapiens GN=TMEM45B PE=1 SV=1	0.999997	56.0105	1.70584e-110	300.34	253.11	300.34	0.999725	35.6094	8.63445e-05	130.07					0.999997	56.0105	1.70584e-110	300.34	0.998913	29.6314	2.83429e-23	162.39	0.999987	50.086	0.000573866	98.292
Q15642	296	Q15642	Q15642	Cdc42-interacting protein 4	TRIP10	>sp|Q15642|CIP4_HUMAN Cdc42-interacting protein 4 OS=Homo sapiens GN=TRIP10 PE=1 SV=3	1	68.6005	2.19904e-34	299.27	232.51	299.27	0.999859	39.1466	3.97961e-11	131.3	0.963705	14.2783	0.000118047	80.738	0.999597	34.1713	6.06547e-15	143.72	0.998638	28.3802	1.66664e-07	130.01	0.97762	19.8812	5.13391e-05	91.616	1	68.6005	2.19904e-34	299.27	0.999857	38.6858	2.33126e-05	104.9	0.998587	29.5075	3.51625e-07	111.4	0.99894	32.7952	1.93593e-07	114.37	0.998225
Q13263	19	Q13263	Q13263	Transcription intermediary factor 1-beta	TRIM28	>sp|Q13263|TIF1B_HUMAN Transcription intermediary factor 1-beta OS=Homo sapiens GN=TRIM28 PE=1 SV=5	0.99913	30.7078	4.53907e-205	294.8	294.8	153.39	0.99913	30.7078	4.53907e-205	294.8	0.949963	12.8123	9.83355e-14	108.49	0.99827	28.0128	4.92991e-67	214.59	0.993254	21.9616	1.85835e-39	183.79	0.998809	32.3276	1.36913e-36	177.43	0.998887	29.7813	1.19383e-47	190.61	0.989951	20.0186	3.83804e-35	162.14	0.998784	29.2425	3.0057e-46	179.5	0.991767	21.1732	2.05819e-26	157.64	0.992469
Q06210	261	Q06210	Q06210	Glutamine--fructose-6-phosphate aminotransferase [isomerizing] 1	GFPT1	>sp|Q06210|GFPT1_HUMAN Glutamine--fructose-6-phosphate aminotransferase [isomerizing] 1 OS=Homo sapiens GN=GFPT1 PE=1 SV=3	0.999995	53.2944	2.07232e-49	293.76	253.24	220.32	0.997518	26.2145	1.76078e-25	157.91	0.94318	12.4533	4.95618e-06	128.45	0.95846	13.7535	4.19016e-11	165.45	0.934654	11.7671	1.80183e-19	165.24	0.489652	0	3.60737e-09	145.46	0.999995	53.2944	1.3016e-37	261.03	0.999984	47.8635	2.07232e-49	293.76	0.66287	3.16291	3.52588e-16	185.86	0.992413	21.3597	1.16695e-23	205.12	0.763905
Q9C0C2	601	Q9C0C2	Q9C0C2	182 kDa tankyrase-1-binding protein	TNKS1BP1	>sp|Q9C0C2|TB182_HUMAN 182 kDa tankyrase-1-binding protein OS=Homo sapiens GN=TNKS1BP1 PE=1 SV=4	1	113.458	1.93932e-114	293.76	293.76	293.76	1	72.4311	2.32576e-40	172.54					1	113.485	3.77168e-77	261.65	1	92.5389	1.93932e-114	260.66	0.999821	37.4598	4.36682e-07	121.77	1	113.458	2.39446e-106	293.76	1	71.065	1.33005e-51	232.35	0.999761	36.2147	0.000162397	82.709					0.995875
P68363;Q71U36;Q13748;Q6PEY2;Q9BQE3	48;48;48;48;48	P68363;Q71U36;Q9BQE3	P68363	Tubulin alpha-1B chain;Tubulin alpha-1A chain;Tubulin alpha-3C/D chain;Tubulin alpha-3E chain;Tubulin alpha-1C chain	TUBA1B;TUBA1A;TUBA3C;TUBA3E;TUBA1C	>sp|P68363|TBA1B_HUMAN Tubulin alpha-1B chain OS=Homo sapiens GN=TUBA1B PE=1 SV=1;>sp|Q71U36|TBA1A_HUMAN Tubulin alpha-1A chain OS=Homo sapiens GN=TUBA1A PE=1 SV=1;>sp|Q13748|TBA3C_HUMAN Tubulin alpha-3C/D chain OS=Homo sapiens GN=TUBA3C PE=1 SV=3;>sp|Q6PE	1	73.7007	4.41933e-124	293.56	229.16	192.46	0.999418	32.3637	7.20196e-41	157.3					0.999356	32.2001	4.00363e-22	174.76	0.99995	43.0544	2.23979e-94	251.7	0.989791	19.8655	7.15252e-22	165	1	73.7007	1.63335e-33	201.79	0.999999	60.9934	4.41933e-124	293.56	0.989282	19.6522	2.24225e-33	200.33	0.99589	23.8511	1.15507e-26	186.05
Q9HCN4	338	Q9HCN4	Q9HCN4	GPN-loop GTPase 1	GPN1	>sp|Q9HCN4|GPN1_HUMAN GPN-loop GTPase 1 OS=Homo sapiens GN=GPN1 PE=1 SV=1	0.999845	38.097	1.65131e-149	293.56	233.57	293.56	0.981228	17.1826	9.28584e-87	221.83									0.999382	32.0872	2.30714e-26	185.58													0.999845	38.097	1.65131e-149	293.56	0.718938	4.07889	2.81187e-12	152.28	0.994635
P58107	2718	P58107	P58107	Epiplakin	EPPK1	>sp|P58107|EPIPL_HUMAN Epiplakin OS=Homo sapiens GN=EPPK1 PE=1 SV=2	0.979153	17.0743	1.05864e-24	293.35	210.91	170.55	0.896858	9.39823	8.67373e-14	82.859					0.605506	1.86191	4.34394e-05	86.508	0.712669	3.9682	4.68106e-06	91.889	0.722909	4.18362	0.00233997	48.919	0.587066	1.87668	0.000292309	75.564	0.553936	1.54192	1.05864e-24	293.35	0.499912	0	0.00295934	74.63	0.979153	17.0743	1.89484e-21	170.55	0.590862
O14745	290	O14745	O14745	Na(+)/H(+) exchange regulatory cofactor NHE-RF1	SLC9A3R1	>sp|O14745|NHRF1_HUMAN Na(+)/H(+) exchange regulatory cofactor NHE-RF1 OS=Homo sapiens GN=SLC9A3R1 PE=1 SV=4	0.998623	31.6157	5.30975e-86	292.2	243.49	292.2	0.841675	8.39794	5.30975e-86	223.46													0.460854	0	5.4358e-16	148.33	0.998623	31.6157	2.20766e-34	292.2	0.93938	12.1728	4.43479e-17	230.06
Q9UKG1	401	Q9UKG1	Q9UKG1	DCC-interacting protein 13-alpha	APPL1	>sp|Q9UKG1|DP13A_HUMAN DCC-interacting protein 13-alpha OS=Homo sapiens GN=APPL1 PE=1 SV=1	0.999793	36.9604	6.14087e-107	292.19	292.19	292.19					0.773906	5.35848	3.70461e-21	168.4					0.805947	6.2418	0.0315039	54.953					0.999793	36.9604	6.14087e-107	292.19	0.985778	18.6111	8.72466e-33	203.93	0.970377	15.1655	4.86564e-63	244.98	0.936311	11.691	2.7313e-76	254.59	0.984376
P51991	358	P51991	P51991	Heterogeneous nuclear ribonucleoprotein A3	HNRNPA3	>sp|P51991|ROA3_HUMAN Heterogeneous nuclear ribonucleoprotein A3 OS=Homo sapiens GN=HNRNPA3 PE=1 SV=2	0.993202	22.0421	2.76745e-133	291.91	291.91	170.66	0.924818	13.9097	1.50266e-70	198.67	0.450247	2.14314	7.83755e-20	163.19	0.629346	5.30951	2.69123e-39	195.64	0.846599	10.4288	2.76745e-133	291.91	0.693617	6.55889	1.00882e-12	136.71	0.993202	22.0421	3.0184e-98	268.67	0.921785	13.7237	2.5543e-84	259.83	0.631745	5.35425	3.12623e-98	268.31	0.765198	8.14103	7.27042e-48	210.58	0.333333
P06400	811	P06400	P06400	Retinoblastoma-associated protein	RB1	>sp|P06400|RB_HUMAN Retinoblastoma-associated protein OS=Homo sapiens GN=RB1 PE=1 SV=2	0.999993	51.8367	8.45925e-26	289.59	253.18	289.59													0.999991	50.5422	3.94239e-05	115.38	0.95649	13.2931	0.0218789	45.207	0.999993	51.8367	1.48065e-25	289.59	0.999134	30.6334	8.45925e-26	232.79
P06400	807	P06400	P06400	Retinoblastoma-associated protein	RB1	>sp|P06400|RB_HUMAN Retinoblastoma-associated protein OS=Homo sapiens GN=RB1 PE=1 SV=2	1	87.5915	8.45925e-26	289.59	253.18	289.59	0.997602	27.6755	4.95992e-06	107.39					0.999753	37.1198	2.68661e-08	122.3	0.999995	53.428	3.94239e-05	115.38	0.735887	4.40861	0.0218789	45.207	1	87.5915	1.48065e-25	289.59	1	94.1502	8.45925e-26	232.79	0.993208	21.8815	9.97082e-05	93.851	0.882148	8.76953	0.0146359	50.158	0.631439
P00558	203	P00558	P00558	Phosphoglycerate kinase 1	PGK1	>sp|P00558|PGK1_HUMAN Phosphoglycerate kinase 1 OS=Homo sapiens GN=PGK1 PE=1 SV=3	1	115.24	8.48881e-23	287.03	222.76	115.24	1	55.6603	2.22532e-06	107.11					1	117.203	3.82807e-14	133.48	1	119.43	2.55308e-06	119.43					1	237.058	2.62414e-20	287.03	1	115.24	3.90929e-21	200.97	1	66.9064	0.00163017	66.906					1
O95049	319	O95049	O95049	Tight junction protein ZO-3	TJP3	>sp|O95049|ZO3_HUMAN Tight junction protein ZO-3 OS=Homo sapiens GN=TJP3 PE=1 SV=3	1	103.855	7.16734e-100	285.34	285.34	285.34																					1	89.0338	1.74221e-57	248.23	1	103.855	7.16734e-100	285.34
Q5JSH3	162	Q5JSH3	Q5JSH3	WD repeat-containing protein 44	WDR44	>sp|Q5JSH3|WDR44_HUMAN WD repeat-containing protein 44 OS=Homo sapiens GN=WDR44 PE=1 SV=1	0.785826	7.23766	6.55524e-114	285.34	285.34	87.157	0.303538	0	4.54293e-12	69.98																	0.785826	7.23766	6.55524e-114	285.34	0.314241	0	5.41382e-06	99.873
O95628	324	O95628	O95628	CCR4-NOT transcription complex subunit 4	CNOT4	>sp|O95628|CNOT4_HUMAN CCR4-NOT transcription complex subunit 4 OS=Homo sapiens GN=CNOT4 PE=1 SV=3	1	152.368	2.28963e-106	285.13	285.13	262.24																					1	152.368	2.28963e-106	285.13	1	122.073	1.34381e-51	232.32
P19105;O14950;P24844	19;20;20	P19105	P19105	Myosin regulatory light chain 12A;Myosin regulatory light chain 12B;Myosin regulatory light polypeptide 9	MYL12A;MYL12B;MYL9	>sp|P19105|ML12A_HUMAN Myosin regulatory light chain 12A OS=Homo sapiens GN=MYL12A PE=1 SV=2;>sp|O14950|ML12B_HUMAN Myosin regulatory light chain 12B OS=Homo sapiens GN=MYL12B PE=1 SV=2;>sp|P24844|MYL9_HUMAN Myosin regulatory light polypeptide 9 OS=Homo sa	0.857058	7.77854	1.38938e-110	285.13	223.96	93.583	0.857058	7.77854	1.62981e-62	245.63					0.654207	2.76899	6.86717e-93	285.13	0.5	0	1.38938e-110	275.75	0.5	0	4.1356e-82	240.42									0.783014	5.57338	3.83951e-63	245.94	0.848017	7.4661	7.89135e-41	215.43	0.5
P19105;O14950;P24844	18;19;19	P19105	P19105	Myosin regulatory light chain 12A;Myosin regulatory light chain 12B;Myosin regulatory light polypeptide 9	MYL12A;MYL12B;MYL9	>sp|P19105|ML12A_HUMAN Myosin regulatory light chain 12A OS=Homo sapiens GN=MYL12A PE=1 SV=2;>sp|O14950|ML12B_HUMAN Myosin regulatory light chain 12B OS=Homo sapiens GN=MYL12B PE=1 SV=2;>sp|P24844|MYL9_HUMAN Myosin regulatory light polypeptide 9 OS=Homo sa	0.867397	8.15664	1.38938e-110	285.13	223.96	122.53	0.867397	8.15664	1.62981e-62	245.63					0.5	0	6.86717e-93	285.13	0.5	0	1.38938e-110	275.75	0.5	0	4.1356e-82	240.42									0.5	0	2.05672e-18	161.64					0.5
P20810	364	P20810	P20810	Calpastatin	CAST	>sp|P20810|ICAL_HUMAN Calpastatin OS=Homo sapiens GN=CAST PE=1 SV=4	0.999904	40.1569	7.42211e-100	285.06	242.35	112.36	0.499999	0	0.000109671	54.764																	0.999904	40.1569	1.13202e-56	241.11	0.962666	14.1137	7.42211e-100	285.06	0.5	0	0.00251566	88.768
Q9NYF8	397	Q9NYF8	Q9NYF8	Bcl-2-associated transcription factor 1	BCLAF1	>sp|Q9NYF8|BCLF1_HUMAN Bcl-2-associated transcription factor 1 OS=Homo sapiens GN=BCLAF1 PE=1 SV=2	1	103.578	6.4568e-126	284.71	220.38	226.04	0.999992	51.3598	4.67032e-08	109.5	0.997995	27.0046	0.00381839	76.533									1	68.5311	9.90447e-25	184.57	1	103.578	6.4568e-126	284.71	1	123.001	1.14323e-125	283.05	0.999982	47.7122	0.000212202	104.49	0.991233	22.4251	5.64149e-05	80.361	0.999913
Q8WUI4	486	Q8WUI4	Q8WUI4	Histone deacetylase 7	HDAC7	>sp|Q8WUI4|HDAC7_HUMAN Histone deacetylase 7 OS=Homo sapiens GN=HDAC7 PE=1 SV=2	0.999709	35.3526	9.49647e-117	284.1	196.71	284.1	0.990057	19.9815	3.2982e-39	197.42					0.743584	4.62385	2.31107e-23	155.68	0.989141	19.5945	1.02979e-33	184.93					0.999709	35.3526	9.49647e-117	284.1	0.952904	13.0606	5.7341e-58	224.24	0.99378	22.0348	1.64061e-22	190.45	0.941082	12.0338	7.49919e-16	172.67	0.728644
O43318	439	O43318	O43318	Mitogen-activated protein kinase kinase kinase 7	MAP3K7	>sp|O43318|M3K7_HUMAN Mitogen-activated protein kinase kinase kinase 7 OS=Homo sapiens GN=MAP3K7 PE=1 SV=1	1	82.9118	5.40729e-106	283.05	283.05	283.05	0.999992	51.2018	8.47415e-42	206.45	0.999975	46.0685	6.15039e-16	155.94	0.999999	59.3494	2.52569e-33	192.22	0.999986	48.5312	2.25309e-30	179.84	0.993532	21.8646	5.39236e-08	122.13	1	82.9118	5.40729e-106	283.05	1	73.6835	1.64754e-58	225.56	0.999998	56.2754	2.52569e-33	192.22	1	88.2583	2.10109e-52	229.22	1
P49023	106	P49023	P49023	Paxillin	PXN	>sp|P49023|PAXI_HUMAN Paxillin OS=Homo sapiens GN=PXN PE=1 SV=3	0.999966	44.7852	2.64257e-111	283.05	230.23	238.17	0.968536	15.2708	3.8225e-20	167.36	0.985794	18.5661	1.49127e-14	154.67					0.913995	10.2643	1.2502e-14	156.06					0.99395	22.1564	8.09366e-106	283.05	0.999662	36.0396	8.29896e-17	151.89	0.999966	44.7852	1.8223e-62	238.17	0.999689	35.0708	4.85464e-76	252.8	0.998099
O94888	288	O94888	O94888	UBX domain-containing protein 7	UBXN7	>sp|O94888|UBXN7_HUMAN UBX domain-containing protein 7 OS=Homo sapiens GN=UBXN7 PE=1 SV=2	1	90.1201	5.48167e-106	282.91	231.55	219.89	0.999968	44.8885	5.87658e-49	181.85									0.999993	51.3372	1.19035e-99	260.03	0.892552	9.19455	0.000125379	86.222	1	90.1201	5.48167e-106	282.91	1	66.9906	2.48104e-76	255.47	0.999807	37.1542	4.09182e-50	237.34	0.870533	8.2873	5.23384e-32	195.17	0.994249
Q9NQC3	181	Q9NQC3	Q9NQC3	Reticulon-4	RTN4	>sp|Q9NQC3|RTN4_HUMAN Reticulon-4 OS=Homo sapiens GN=RTN4 PE=1 SV=2	0.989914	19.9187	2.23608e-35	281.96	281.96	281.96	0.861863	8.25228	1.03752e-12	130.37	0.64026	0	1.12331e-09	114.46	0.660958	4.88335	1.6422e-23	153.18	0.760763	4.97553	8.09549e-11	122.87	0.697886	3.78078	3.12907e-07	91.276	0.989914	19.9187	2.23608e-35	281.96	0.886675	8.9345	4.10308e-11	190.25	0.811728	5.31553	1.33264e-12	128.04	0.80382	5.30129	9.93152e-20	147.17	0.741461
Q9NQC3	184	Q9NQC3	Q9NQC3	Reticulon-4	RTN4	>sp|Q9NQC3|RTN4_HUMAN Reticulon-4 OS=Homo sapiens GN=RTN4 PE=1 SV=2	0.999997	56.0809	2.23608e-35	281.96	281.96	281.96	0.958574	11.5602	1.03752e-12	130.37	0.976147	15.3916	1.12331e-09	114.46	0.732155	3.49591	1.14723e-08	112.36	0.910863	11.8025	2.81585e-09	109.23	0.655023	3.86137	3.12907e-07	91.276	0.999997	56.0809	2.23608e-35	281.96	0.987169	15.863	4.10308e-11	125.13	0.822051	7.51073	2.93727e-11	124.16	0.740031	8.13502	9.93152e-20	147.17	0.748136
Q09161	22	Q09161	Q09161	Nuclear cap-binding protein subunit 1	NCBP1	>sp|Q09161|NCBP1_HUMAN Nuclear cap-binding protein subunit 1 OS=Homo sapiens GN=NCBP1 PE=1 SV=1	0.999923	41.1454	5.23215e-18	281.49	224.58	281.49	0.972784	15.5324	3.87483e-06	141.79	0.932282	11.4518	7.21326e-05	77.191	0.970482	15.4724	3.65434e-08	159.53	0.943232	12.2119	4.44868e-05	86.707	0.512693	0.259754	0.018422	57.142	0.999923	41.1454	7.56792e-14	281.49	0.969782	15.0665	1.50622e-09	165.03	0.992221	21.058	1.28947e-10	153.59	0.974088	15.7509	5.23215e-18	160.05	0.991057
Q9Y2K5	855	Q9Y2K5	Q9Y2K5	R3H domain-containing protein 2	R3HDM2	>sp|Q9Y2K5|R3HD2_HUMAN R3H domain-containing protein 2 OS=Homo sapiens GN=R3HDM2 PE=1 SV=3	0.9384	14.8384	1.0608e-99	281.49	246.4	113.88	0.9384	14.8384	1.17901e-19	179.09	0.916907	12.5563	8.8663e-38	200.71	0.522204	1.27581	1.59131e-11	133.78									0.856736	7.96667	1.0608e-99	281.49	0.842511	8.28355	7.05431e-85	275.74	0.876502	10.5886	1.16286e-44	220.78	0.827465	8.14101	7.3027e-35	212.92	0.582072
P49023	85	P49023	P49023	Paxillin	PXN	>sp|P49023|PAXI_HUMAN Paxillin OS=Homo sapiens GN=PXN PE=1 SV=3	0.996281	25.982	1.06955e-58	280.55	229.72	183.71	0.982556	17.9203	1.76106e-41	219.21	0.978761	16.9998	0.00010562	86.182	0.98499	18.2443	1.2204e-14	140.75	0.993971	22.25	4.63838e-10	141.36	0.928883	13.4526	7.08869e-05	93.388	0.993893	25.1276	3.4345e-05	200	0.996281	25.982	1.06955e-58	280.55	0.98245	17.7673	3.59224e-32	198.47	0.981557	18.2523	5.42954e-17	152.09	0.988791
O60825	466	O60825	O60825	6-phosphofructo-2-kinase/fructose-2,6-bisphosphatase 2;6-phosphofructo-2-kinase;Fructose-2,6-bisphosphatase	PFKFB2	>sp|O60825|F262_HUMAN 6-phosphofructo-2-kinase/fructose-2,6-bisphosphatase 2 OS=Homo sapiens GN=PFKFB2 PE=1 SV=2	1	77.5067	2.08197e-90	280.31	188.52	261.87	0.999902	40.0815	6.75781e-08	140.35	0.999847	38.1502	1.3284e-08	137.52	0.999988	49.2312	3.9468e-13	175.19	0.999914	40.675	2.03718e-13	144.4					1	77.5067	9.23586e-27	261.87	0.999985	48.34	2.08197e-90	280.31	1	84.3293	3.36161e-81	273.77	0.999947	42.7478	3.81538e-17	184.2	1
Q96CP2	21	Q96CP2	Q96CP2	FLYWCH family member 2	FLYWCH2	>sp|Q96CP2|FWCH2_HUMAN FLYWCH family member 2 OS=Homo sapiens GN=FLYWCH2 PE=1 SV=1	1	70.5787	1.31376e-25	279.77	238.51	279.77	0.999905	40.4211	1.72121e-17	153.93	0.976295	17.5285	0.000140304	74.726	0.999633	34.3602	5.63498e-21	171.32	0.99982	38.452	2.00597e-08	133.17	0.963873	14.4055	0.00302836	88.684	1	70.5787	1.31376e-25	279.77	0.999693	35.5119	4.61468e-16	146.76	0.999336	33.9117	1.19699e-10	126.3	0.999715	35.4545	2.65309e-17	149.64	0.726535
Q86YR5	492	Q86YR5	Q86YR5	G-protein-signaling modulator 1	GPSM1	>sp|Q86YR5|GPSM1_HUMAN G-protein-signaling modulator 1 OS=Homo sapiens GN=GPSM1 PE=1 SV=2	0.99814	27.2969	2.44464e-108	279.12	279.12	258.68	0.984613	18.061	1.27277e-99	279.12	0.950808	12.8619	1.00818e-10	139.86	0.985549	18.3377	1.23406e-61	243.37	0.98373	17.815	2.44464e-108	268.82	0.978622	16.6064	2.604e-28	189.56	0.974766	15.8692	6.5455e-27	202.81	0.99567	23.6159	9.21895e-15	164.58	0.949856	12.7744	5.4712e-45	228.26	0.939769	11.932	2.12221e-15	173.06	0.99814
P47736	484	P47736	P47736	Rap1 GTPase-activating protein 1	RAP1GAP	>sp|P47736|RPGP1_HUMAN Rap1 GTPase-activating protein 1 OS=Homo sapiens GN=RAP1GAP PE=1 SV=2	0.999997	55.8694	1.07003e-26	278.62	278.62	278.62	0.99996	43.9801	3.97987e-15	169.49	0.991791	20.8656	0.000144869	105.92	0.999967	44.8497	1.07003e-26	199.31	0.999942	42.3664	9.99257e-20	164.5	0.986273	18.5641	0.000119198	108.47	0.999984	48.0231	6.84113e-20	222.75	0.999997	55.8694	1.33172e-18	278.62	0.999887	39.4825	8.02542e-15	162.42	0.999744	35.9129	1.23022e-11	147.84	0.999993
P08238;Q58FF8	255;177	P08238;Q58FF8	P08238	Heat shock protein HSP 90-beta;Putative heat shock protein HSP 90-beta 2	HSP90AB1;HSP90AB2P	>sp|P08238|HS90B_HUMAN Heat shock protein HSP 90-beta OS=Homo sapiens GN=HSP90AB1 PE=1 SV=4;>sp|Q58FF8|H90B2_HUMAN Putative heat shock protein HSP 90-beta 2 OS=Homo sapiens GN=HSP90AB2P PE=1 SV=2	1	149.579	1.11124e-63	278.36	202.85	244.54	1	94.266	3.53311e-52	214.42					1	93.2851	4.20637e-35	207.38	1	113.984	4.51207e-38	197.05	1	108.841	2.85852e-38	200.73	1	124.175	1.96012e-12	204.56	1	149.579	1.11124e-63	278.36	0.999999	60.536	1.41956e-05	98.676	0.999998	56.4053	1.89674e-09	154.48	0.999999
P46937	61	P46937	P46937	Transcriptional coactivator YAP1	YAP1	>sp|P46937|YAP1_HUMAN Transcriptional coactivator YAP1 OS=Homo sapiens GN=YAP1 PE=1 SV=2	0.999951	43.0749	7.16935e-99	276.88	276.88	214.14	0.994675	22.7138	4.72049e-63	245.12	0.999951	43.0749	3.81228e-56	214.14	0.938572	11.841	2.8909e-91	276.88	0.927945	11.0986	7.16935e-99	257.71	0.974726	15.8621	3.56859e-39	194.7	0.998535	28.3346	6.13291e-32	193.36	0.824127	6.70794	0.000340866	92.563	0.980642	17.0464	2.34696e-77	257.71	0.999646	34.5127	1.02564e-28	209.74	0.5
Q12888	500	Q12888	Q12888	Tumor suppressor p53-binding protein 1	TP53BP1	>sp|Q12888|TP53B_HUMAN TP53-binding protein 1 OS=Homo sapiens GN=TP53BP1 PE=1 SV=2	1	136.638	2.15965e-85	276.69	244.12	228.6	0.999943	45.6972	2.7777e-08	114.75					0.999973	48.7262	4.74113e-17	142.27	0.999999	65.1079	2.59517e-13	139.43	0.998971	31.0773	1.765e-05	82.034	1	128.747	2.15965e-85	276.69	1	136.638	4.16951e-71	262.05	0.999998	62.5876	1.42809e-22	187.54	0.999337	31.889	3.08765e-29	176.11
O15027	1786	O15027	O15027	Protein transport protein Sec16A	SEC16A	>sp|O15027|SC16A_HUMAN Protein transport protein Sec16A OS=Homo sapiens GN=SEC16A PE=1 SV=3	1	110.269	2.07371e-25	276.62	232.57	134.82	0.999999	62.1219	2.59541e-15	145.19					1	75.6817	1.78402e-05	98.508	1	80.4828	8.21294e-11	146.34					1	147.105	2.07371e-25	276.62	1	110.269	8.35683e-19	221.9
P16949	25	P16949	P16949	Stathmin	STMN1	>sp|P16949|STMN1_HUMAN Stathmin OS=Homo sapiens GN=STMN1 PE=1 SV=3	1	90.9438	8.40164e-68	276	197.47	102.9	1	80.8889	8.40164e-68	222.51	1	80.991	7.16404e-06	125.96	1	86.134	7.08337e-17	177.36	1	90.9438	1.49135e-38	206.45	1	54.6558	1.50158e-19	167.35	1	76.2819	2.04034e-40	276	1	242.968	8.69725e-31	242.97	1	92.7454	5.36371e-11	162.37	1	94.4609	1.06585e-30	211.26	1
Q9NTI5	1358	Q9NTI5	Q9NTI5	Sister chromatid cohesion protein PDS5 homolog B	PDS5B	>sp|Q9NTI5|PDS5B_HUMAN Sister chromatid cohesion protein PDS5 homolog B OS=Homo sapiens GN=PDS5B PE=1 SV=1	0.999987	49.934	4.79398e-91	275.65	224.69	104.52	0.999987	49.934	8.94063e-19	104.52	0.999579	33.7859	3.01645e-39	196.62					0.999939	42.1752	3.45466e-43	193.38	0.997104	25.6929	7.24988e-10	137.27	0.999721	35.6142	5.43574e-17	154.08	0.999754	36.0885	9.28329e-77	260.89	0.999972	45.6415	4.79398e-91	275.65	0.999967	44.8782	1.40828e-78	264.09	0.999936
Q9Y6D5	277	Q9Y6D5	Q9Y6D5	Brefeldin A-inhibited guanine nucleotide-exchange protein 2	ARFGEF2	>sp|Q9Y6D5|BIG2_HUMAN Brefeldin A-inhibited guanine nucleotide-exchange protein 2 OS=Homo sapiens GN=ARFGEF2 PE=1 SV=3	0.995954	25.9564	4.2619e-85	274.68	211.86	152.38	0.806808	7.03435	4.31851e-08	108.94	0.496084	4.70395	3.43178e-06	77.241	0.681722	5.30018	2.14808e-05	90.836	0.622117	3.15231	2.19257e-15	131.94	0.458652	0	3.11412e-05	65.801	0.995954	25.9564	4.2619e-85	274.68	0.610408	2.152	1.70573e-45	230.27	0.799926	6.87265	4.38916e-08	108.79	0.79581	6.77917	5.37517e-08	106.72	0.607667
Q9Y5T5	552	Q9Y5T5	Q9Y5T5	Ubiquitin carboxyl-terminal hydrolase 16	USP16	>sp|Q9Y5T5|UBP16_HUMAN Ubiquitin carboxyl-terminal hydrolase 16 OS=Homo sapiens GN=USP16 PE=1 SV=1	0.999433	33.6006	2.50785e-92	274.68	217.43	274.68	0.998557	28.9556	9.78718e-51	228.23					0.625691	5.24198	7.47598e-06	144.4	0.868323	8.20332	3.23837e-32	178.22	0.844751	10.1979	0.0480039	55.621									0.998122	27.2747	6.32891e-38	215.59	0.999433	33.6006	2.50785e-92	274.68	0.916595
O75379	30	O75379	O75379	Vesicle-associated membrane protein 4	VAMP4	>sp|O75379|VAMP4_HUMAN Vesicle-associated membrane protein 4 OS=Homo sapiens GN=VAMP4 PE=1 SV=2	1	86.6474	4.33813e-85	274.6	274.6	105.2	1	118.21	4.52806e-75	250.84	1	133.484	1.05283e-08	133.48	1	53.9236	4.33813e-85	274.6	1	128.51	5.49774e-63	220.55	1	88.311	1.46667e-39	196.75	1	200.999	2.3829e-70	267.75	1	180.851	1.28062e-84	266.5	1	87.9967	1.08105e-27	206.92	1	83.1391	3.898e-76	261.28	1
P51580	14	P51580	P51580	Thiopurine S-methyltransferase	TPMT	>sp|P51580|TPMT_HUMAN Thiopurine S-methyltransferase OS=Homo sapiens GN=TPMT PE=1 SV=1	0.999699	35.2612	1.00713e-84	274.45	274.45	274.45	0.993891	22.1139	4.66162e-40	175.33													0.989178	20.5575	9.94551e-28	181.34	0.625511	2.69147	1.15742e-44	220.85	0.999699	35.2612	1.00713e-84	274.45
Q66PJ3	332	Q66PJ3	Q66PJ3	ADP-ribosylation factor-like protein 6-interacting protein 4	ARL6IP4	>sp|Q66PJ3|AR6P4_HUMAN ADP-ribosylation factor-like protein 6-interacting protein 4 OS=Homo sapiens GN=ARL6IP4 PE=1 SV=2	1	103.364	4.80311e-85	274.16	214.48	121.9	1	127.782	1.74541e-32	175.8									1	118.117	2.56888e-28	186.74	1	117.488	3.50275e-28	184.66	1	99.1566	4.80311e-85	274.16	1	103.364	2.65876e-57	245.1	1	74.6776	2.71142e-07	87.963	1	107.982	2.4954e-10	133.93
O00515	356	O00515	O00515	Ladinin-1	LAD1	>sp|O00515|LAD1_HUMAN Ladinin-1 OS=Homo sapiens GN=LAD1 PE=1 SV=2	0.969184	14.9928	3.81623e-85	273.8	273.8	273.8					0.886375	10.7853	9.72791e-05	102.63	0.457214	2.18969	0.00215018	65.652																	0.969184	14.9928	3.81623e-85	273.8	0.910878	10.2835	1.75609e-10	135.61
Q9UN36	332	Q9UN36	Q9UN36	Protein NDRG2	NDRG2	>sp|Q9UN36|NDRG2_HUMAN Protein NDRG2 OS=Homo sapiens GN=NDRG2 PE=1 SV=2	0.999979	46.8521	2.63932e-81	273.44	240.51	209.66	0.999979	46.8521	1.28456e-55	209.66					0.997888	29.0432	3.86003e-23	192.22	0.999825	40.4134	6.01789e-14	160.84	0.998426	31.7931	3.58694e-06	130.19	0.999927	41.3862	2.55018e-32	269.33	0.998266	29.9591	2.63932e-81	273.44
Q3KQU3	813	Q3KQU3	Q3KQU3	MAP7 domain-containing protein 1	MAP7D1	>sp|Q3KQU3|MA7D1_HUMAN MAP7 domain-containing protein 1 OS=Homo sapiens GN=MAP7D1 PE=1 SV=1	1	83.8785	5.85955e-10	273.39	216.85	273.39	0.367334	1.34778	0.000729201	66.068																	1	83.8785	5.85955e-10	273.39	0.985628	18.3618	9.73328e-10	133.93
P27824	583	P27824	P27824	Calnexin	CANX	>sp|P27824|CALX_HUMAN Calnexin OS=Homo sapiens GN=CANX PE=1 SV=2	1	135.83	4.24564e-18	273.15	223.07	135.83	1	82.6632	3.59353e-15	134.02	1	78.6898	0.000383803	91.636	1	85.4731	4.75633e-07	144.88	1	53.2374	1.9004e-09	144.4	1	86.5391	0.000269178	97.797	1	76.0727	4.24564e-18	273.15	1	135.83	8.2692e-12	262.11	1	49.4658	2.11546e-05	116.87	1	68.1321	4.82733e-11	167.92	1
Q8ND30	329	Q8ND30	Q8ND30	Liprin-beta-2	PPFIBP2	>sp|Q8ND30|LIPB2_HUMAN Liprin-beta-2 OS=Homo sapiens GN=PPFIBP2 PE=1 SV=3	0.999889	39.5512	1.3459e-84	273.01	273.01	273.01	0.994834	22.8461	5.72536e-06	95.205	0.995463	23.413	0.000222891	121													0.997077	25.3286	3.666e-08	155.08	0.998765	29.0781	4.80513e-13	177.09	0.998056	27.1044	8.05808e-28	205.33	0.999889	39.5512	1.3459e-84	273.01	0.99951
P31943;P55795	104;104	P31943	P31943	Heterogeneous nuclear ribonucleoprotein H;Heterogeneous nuclear ribonucleoprotein H, N-terminally processed;Heterogeneous nuclear ribonucleoprotein H2	HNRNPH1;HNRNPH2	>sp|P31943|HNRH1_HUMAN Heterogeneous nuclear ribonucleoprotein H OS=Homo sapiens GN=HNRNPH1 PE=1 SV=4;>sp|P55795|HNRH2_HUMAN Heterogeneous nuclear ribonucleoprotein H2 OS=Homo sapiens GN=HNRNPH2 PE=1 SV=1	1	71.7392	1.08527e-91	273.01	194.3	191.89	0.999999	60.4523	6.00718e-85	273.01	0.999793	36.8468	2.6136e-10	148.2	0.999973	45.6414	1.91351e-70	254.54	0.999998	56.1298	1.08527e-91	251.38	0.98622	19.5197	4.81354e-09	140.56	0.999965	45.5458	2.00712e-10	136.61	0.999655	35.0389	1.29008e-10	140.56	0.999996	53.4749	4.37959e-71	261.94	1	71.7392	1.6845e-70	255.69	0.9988
Q15019	218	Q15019	Q15019	Septin-2	2002-09-01	>sp|Q15019|SEPT2_HUMAN Septin-2 OS=Homo sapiens GN=SEPT2 PE=1 SV=1	1	114.345	2.43439e-52	272.31	248.32	252.58	1	73.5036	3.96465e-27	188.73	0.999999	61.7094	7.03877e-11	136.77	1	100.171	7.80178e-28	190.61	1	72.6348	1.29036e-32	177.24	1	63.7553	7.69446e-11	135.66	1	90.9133	2.43439e-52	272.31	1	114.345	2.74626e-52	252.58	1	95.211	7.80178e-28	190.61	1	82.5711	5.23719e-22	173.45	1
O14745	280	O14745	O14745	Na(+)/H(+) exchange regulatory cofactor NHE-RF1	SLC9A3R1	>sp|O14745|NHRF1_HUMAN Na(+)/H(+) exchange regulatory cofactor NHE-RF1 OS=Homo sapiens GN=SLC9A3R1 PE=1 SV=4	1	92.9393	1.13088e-110	272.31	236.29	92.939	1	68.2616	1.89226e-40	209.73	1	109.422	7.22629e-07	122.13	1	58.4267	1.72567e-40	210.66	1	74.1329	1.34304e-39	202.21	1	89.2316	4.89166e-05	96.464	1	57.4139	0.00154342	68.277	1	92.9393	6.29658e-07	109.44	1	70.8885	3.91164e-25	178.1	1	94.0899	7.57139e-32	191.89	1
Q8WZ73	240	Q8WZ73	Q8WZ73	E3 ubiquitin-protein ligase rififylin	RFFL	>sp|Q8WZ73|RFFL_HUMAN E3 ubiquitin-protein ligase rififylin OS=Homo sapiens GN=RFFL PE=1 SV=1	0.999999	59.7966	1.97045e-34	272.13	272.13	272.13																					0.999999	59.7966	1.97045e-34	272.13	0.97154	15.3342	1.69123e-07	112.01	0.896355	9.36937	4.10479e-17	151.6
Q9UHR4	257	Q9UHR4	Q9UHR4	Brain-specific angiogenesis inhibitor 1-associated protein 2-like protein 1	BAIAP2L1	>sp|Q9UHR4|BI2L1_HUMAN Brain-specific angiogenesis inhibitor 1-associated protein 2-like protein 1 OS=Homo sapiens GN=BAIAP2L1 PE=1 SV=2	0.999937	41.9969	1.01704e-90	271.98	271.98	221.9	0.999651	34.5698	1.64439e-69	225.56					0.998321	27.7428	1.01704e-90	271.98	0.968448	14.8705	4.83688e-64	224.54	0.985853	18.4314	6.47885e-21	166.24	0.999937	41.9969	2.83016e-17	221.9	0.986982	19.3042	8.42041e-51	225.65	0.942716	13.3185	0.00213911	91.416
Q9UHR4	261	Q9UHR4	Q9UHR4	Brain-specific angiogenesis inhibitor 1-associated protein 2-like protein 1	BAIAP2L1	>sp|Q9UHR4|BI2L1_HUMAN Brain-specific angiogenesis inhibitor 1-associated protein 2-like protein 1 OS=Homo sapiens GN=BAIAP2L1 PE=1 SV=2	1	93.9657	7.05293e-91	271.98	271.98	224.54	1	109.394	1.43465e-76	254.68					1	128.973	7.05293e-91	271.98	1	93.9657	4.83688e-64	224.54	1	72.6902	6.47885e-21	166.24	1	102.391	2.57029e-32	221.9	1	101.487	8.42041e-51	225.65	0.999954	45.8375	9.06866e-13	142.56	0.999748	35.9944	1.02744e-34	178.71
Q9BV36	314	Q9BV36	Q9BV36	Melanophilin	MLPH	>sp|Q9BV36|MELPH_HUMAN Melanophilin OS=Homo sapiens GN=MLPH PE=1 SV=1	0.999911	40.5106	3.16959e-98	271.64	271.64	148.64	0.994863	22.8631	1.08117e-21	147.84	0.9732	15.4794	1.10617e-12	139.63	0.995127	23.074	9.66391e-22	149.33	0.999435	32.4636	3.48418e-09	126.91	0.997474	25.9227	0.000867133	90.765	0.997696	26.3654	3.53832e-39	196.81	0.849843	7.5413	3.70887e-27	165.53	0.999489	32.9145	3.16959e-98	271.64	0.999911	40.5106	1.35373e-39	202.29	0.99131
Q6PKG0	548	Q6PKG0	Q6PKG0	La-related protein 1	LARP1	>sp|Q6PKG0|LARP1_HUMAN La-related protein 1 OS=Homo sapiens GN=LARP1 PE=1 SV=2	0.999965	44.5283	1.13169e-90	271.42	219.05	234.87	0.912642	10.19	1.61794e-40	210.33	0.902052	9.6424	9.19653e-07	121.91	0.933421	11.4675	1.24405e-14	141.91	0.911872	10.1482	1.02672e-39	203.53					0.999965	44.5283	1.13169e-90	271.42	0.991719	20.7832	3.80508e-76	250.84	0.96247	14.1458	2.13476e-09	165.58	0.993667	23.6398	3.74123e-10	121.32	0.997895
P11137	1782	P11137	P11137	Microtubule-associated protein 2	MAP2	>sp|P11137|MTAP2_HUMAN Microtubule-associated protein 2 OS=Homo sapiens GN=MAP2 PE=1 SV=4	1	96.3104	2.39985e-91	271.27	216.32	260.97	1	75.5774	2.44201e-53	236.68	0.999997	54.6947	1.71464e-13	158.45	1	76.7291	6.13931e-81	266.39	1	66.7678	2.39985e-91	256.33	0.999997	55.3897	1.87658e-37	197.94	1	71.0228	1.23079e-41	220.78	1	96.3104	1.21624e-66	260.97	1	76.8656	1.07444e-66	251.74	1	70.5601	3.71524e-81	271.27	0.999999
Q9P0V3	246	Q9P0V3	Q9P0V3	SH3 domain-binding protein 4	SH3BP4	>sp|Q9P0V3|SH3B4_HUMAN SH3 domain-binding protein 4 OS=Homo sapiens GN=SH3BP4 PE=1 SV=1	0.999888	42.2338	6.39967e-80	270.99	270.99	206.13	0.999214	31.3922	9.01179e-32	219.53	0.940831	12.5197	2.06475e-20	176.42	0.992767	21.4693	1.54354e-30	207.21	0.999107	32.0261	5.24725e-62	227.63	0.988813	20.794	1.73346e-37	199.65	0.99941	32.3484	6.39967e-80	270.99	0.999888	42.2338	1.62204e-40	223.68	0.998923	30.0831	7.20422e-41	229.92	0.99797	29.9263	1.05179e-40	227.63	0.99866
Q92796	673	Q92796	Q92796	Disks large homolog 3	DLG3	>sp|Q92796|DLG3_HUMAN Disks large homolog 3 OS=Homo sapiens GN=DLG3 PE=1 SV=2	1	106.336	8.60654e-62	270.79	229.41	225.55	1	77.7608	4.95345e-45	230.96	1	81.5214	6.23037e-07	133.25	1	103.041	2.57844e-35	208.49	1	83.6813	6.84899e-30	192.24	1	103.24	9.16448e-28	179.55	1	91.5926	2.57297e-27	205.59	1	106.336	3.73913e-15	270.79	1	95.8739	8.60654e-62	251.04	1	80.633	8.11715e-37	215.93	1
Q9UHD8	30	Q9UHD8	Q9UHD8	Septin-9	2009-09-01	>sp|Q9UHD8|SEPT9_HUMAN Septin-9 OS=Homo sapiens GN=SEPT9 PE=1 SV=2	1	94.6549	1.49184e-88	270.73	270.73	122.14	1	132.195	1.49184e-88	228.26	1	126.179	3.31805e-14	160.76	1	78.5679	8.21827e-27	197.6	1	94.6549	6.08825e-77	242.94	1	79.7071	1.21808e-20	175.77	1	156.755	8.38257e-85	270.73	1	199.671	2.68968e-70	253.76	1	103.878	6.35505e-35	205.92	1	95.5853	5.05062e-35	208.87	1
O43379	1228	O43379	O43379	WD repeat-containing protein 62	WDR62	>sp|O43379|WDR62_HUMAN WD repeat-containing protein 62 OS=Homo sapiens GN=WDR62 PE=1 SV=4	0.999367	31.9799	1.07197e-91	270.51	236.71	243.49	0.988313	19.2726	2.08991e-77	255.47					0.862778	8.00008	8.96408e-27	187.18	0.485897	0	0.000565355	65.207					0.999367	31.9799	1.07197e-91	270.51	0.852936	7.75786	6.51956e-52	227.01	0.836806	7.11	1.76188e-10	130.98	0.854435	7.72019	1.21531e-21	171.32
O60841	214	O60841	O60841	Eukaryotic translation initiation factor 5B	EIF5B	>sp|O60841|IF2P_HUMAN Eukaryotic translation initiation factor 5B OS=Homo sapiens GN=EIF5B PE=1 SV=4	1	87.8103	2.98816e-79	269.49	262.24	122.83	1	83.1802	4.98194e-26	186.4	1	79.6373	2.01654e-21	163.74	1	76.8453	4.22956e-51	223.86	1	83.4391	2.13188e-51	212.18	1	73.3236	5.08936e-11	146.45	1	124.731	2.47967e-32	261.74	1	160.504	7.54499e-65	269.49	1	81.4743	5.76905e-63	235.74	1	87.5051	9.7573e-77	255.41	1
P51116	598	P51116	P51116	Fragile X mental retardation syndrome-related protein 2	FXR2	>sp|P51116|FXR2_HUMAN Fragile X mental retardation syndrome-related protein 2 OS=Homo sapiens GN=FXR2 PE=1 SV=2	0.986473	18.5733	1.29612e-24	269	237.62	125.36	0.894663	6.61438	1.70773e-14	92.463	0.550808	0.598555	0.0155144	42.716									0.867228	8.10083	0.00172483	57.694	0.956517	13.1117	1.29612e-24	269	0.986473	18.5733	0.000109346	171.11					0.4933	0	0.00657927	49.318
P51116	603	P51116	P51116	Fragile X mental retardation syndrome-related protein 2	FXR2	>sp|P51116|FXR2_HUMAN Fragile X mental retardation syndrome-related protein 2 OS=Homo sapiens GN=FXR2 PE=1 SV=2	1	73.6073	1.29612e-24	269	237.62	244.71	0.999998	57.9353	2.27385e-25	117.83	0.996121	23.9909	0.000586103	66.52	0.99993	41.5392	1.1311e-07	113.51	0.999859	38.4892	7.38172e-11	134.83	0.994205	20.264	7.34343e-05	82.367	1	73.6073	1.29612e-24	269	0.999892	39.1011	2.66268e-21	171.11	0.999926	41.3493	1.7016e-07	111.24	0.999868	38.714	3.38162e-07	104.57	0.999276
P29401	275	P29401	P29401	Transketolase	TKT	>sp|P29401|TKT_HUMAN Transketolase OS=Homo sapiens GN=TKT PE=1 SV=3	0.999997	55.0889	4.2919e-114	268.92	268.92	268.92	0.999829	37.6808	2.43331e-50	232.01					0.997555	26.1061	3.56323e-57	221.34	0.999997	55.0889	4.2919e-114	268.92	0.87682	8.52384	1.81106e-12	156.06
Q9Y6I3	470	Q9Y6I3	Q9Y6I3	Epsin-1	EPN1	>sp|Q9Y6I3|EPN1_HUMAN Epsin-1 OS=Homo sapiens GN=EPN1 PE=1 SV=2	1	67.9246	2.24817e-45	268.9	203.69	268.9	0.990368	20.1272	0.000398254	53.553																	1	67.9246	2.24817e-45	268.9	0.992776	21.3824	8.80418e-05	71.418	0.966596	14.6183	0.000348594	54.514
P16401	18	P16401	P16401	Histone H1.5	HIST1H1B	>sp|P16401|H15_HUMAN Histone H1.5 OS=Homo sapiens GN=HIST1H1B PE=1 SV=3	1	93.8279	3.31868e-98	268.67	268.67	160.23	1	81.9516	3.31868e-98	237.05	0.999974	45.7903	1.66168e-39	195.59	1	93.8279	1.10192e-51	228.29	0.999983	47.6253	5.94747e-65	232.2	1	76.5301	7.95005e-15	149.93	1	117.316	2.64381e-91	268.67	1	100.235	3.09293e-65	249.35	0.999988	49.1014	1.83202e-51	223.9	1	66.1376	1.83202e-51	223.9	0.999997
P13861	99	P13861	P13861	cAMP-dependent protein kinase type II-alpha regulatory subunit	PRKAR2A	>sp|P13861|KAP2_HUMAN cAMP-dependent protein kinase type II-alpha regulatory subunit OS=Homo sapiens GN=PRKAR2A PE=1 SV=2	1	98.5524	1.07085e-43	268.49	268.49	268.49	0.999999	60.7452	1.07085e-43	150.13	0.99999	50.0506	4.43638e-09	118.44	0.999999	62.6465	1.32535e-27	168.99	0.999972	48.084	1.92456e-32	183.63	0.999317	31.6525	2.03342e-07	115.06	1	98.5524	1.40283e-33	268.49	1	68.0385	1.14262e-32	195.09	0.999997	54.7739	1.54801e-23	158.8	0.999981	47.9749	1.15562e-29	176.39	1
Q96T23	1345	Q96T23	Q96T23	Remodeling and spacing factor 1	RSF1	>sp|Q96T23|RSF1_HUMAN Remodeling and spacing factor 1 OS=Homo sapiens GN=RSF1 PE=1 SV=2	1	86.8816	5.13299e-81	268.42	268.42	86.882	1	40.9413	4.42503e-34	171.78					1	68.3901	1.38424e-17	169.98	1	178.522	1.78828e-27	178.52	1	164.577	2.14401e-19	164.58	1	217.186	5.13299e-81	268.42	1	86.8816	3.08194e-67	260.58					0.991296	20.5649	0.0283405	63.546
Q8NDC0	15	Q8NDC0	Q8NDC0	MAPK-interacting and spindle-stabilizing protein-like	MAPK1IP1L	>sp|Q8NDC0|MISSL_HUMAN MAPK-interacting and spindle-stabilizing protein-like OS=Homo sapiens GN=MAPK1IP1L PE=1 SV=4	1	129.178	1.28981e-90	268.25	224.56	174.72	1	131.603	1.36263e-34	205.36	1	84.9071	6.95934e-11	136.85	1	137.515	1.51866e-32	201.85									1	77.8055	1.28981e-90	268.25	1	129.178	5.85373e-51	227.4	1	133.358	6.91372e-21	196.75	1	129.551	5.02747e-39	226.11	1
P21359	2515	P21359	P21359	Neurofibromin;Neurofibromin truncated	NF1	>sp|P21359|NF1_HUMAN Neurofibromin OS=Homo sapiens GN=NF1 PE=1 SV=2	0.999911	40.5136	8.96201e-91	267.8	267.8	267.8	0.994511	22.639	6.59322e-41	212.63					0.906495	9.86532	1.13109e-20	168.86	0.919067	10.5828	0.0117175	65.905					0.999911	40.5136	8.96201e-91	267.8	0.997967	26.9117	1.27997e-41	218.81
Q8N122	863	Q8N122	Q8N122	Regulatory-associated protein of mTOR	RPTOR	>sp|Q8N122|RPTOR_HUMAN Regulatory-associated protein of mTOR OS=Homo sapiens GN=RPTOR PE=1 SV=1	0.999993	51.7	1.76869e-90	267.29	226.86	267.29	0.999977	46.3676	2.61139e-76	255.01					0.999268	31.4245	2.51396e-25	181.88	0.999763	36.2503	2.91216e-64	226.23	0.996528	24.7232	9.53695e-07	121.65	0.999943	42.4379	1.74745e-76	258.03	0.999993	51.7	1.76869e-90	267.29	0.996902	25.0755	1.94426e-90	266.16	0.995117	23.0915	1.32722e-62	237.14
Q13435	309	Q13435	Q13435	Splicing factor 3B subunit 2	SF3B2	>sp|Q13435|SF3B2_HUMAN Splicing factor 3B subunit 2 OS=Homo sapiens GN=SF3B2 PE=1 SV=2	0.999939	42.5994	2.16383e-91	266.5	266.5	266.5	0.998331	27.9165	4.11946e-33	198.45	0.948421	14.3411	1.79906e-15	149.44	0.999038	31.4712	8.92083e-26	188.37	0.992125	23.0053	5.1692e-52	214	0.710424	4.02091	3.08864e-05	97.124	0.888873	11.8539	3.09966e-51	228.94					0.999939	42.5994	2.16383e-91	266.5	0.999751	36.257	3.03776e-52	232.2	0.998192
Q8N1F8	610	Q8N1F8	Q8N1F8	Serine/threonine-protein kinase 11-interacting protein	STK11IP	>sp|Q8N1F8|S11IP_HUMAN Serine/threonine-protein kinase 11-interacting protein OS=Homo sapiens GN=STK11IP PE=1 SV=3	0.999996	54.0563	4.87757e-34	266.39	204.19	266.39																					0.999996	54.0563	6.82167e-05	266.39	0.99983	37.6844	4.87757e-34	261.74
Q9ULJ3	435	Q9ULJ3	Q9ULJ3	Zinc finger and BTB domain-containing protein 21	ZBTB21	>sp|Q9ULJ3|ZBT21_HUMAN Zinc finger and BTB domain-containing protein 21 OS=Homo sapiens GN=ZBTB21 PE=1 SV=2	0.999818	38.0506	2.14434e-90	266.16	214.21	266.16	0.49839	0	0.0022512	102.72	0.49451	0.390031	0.000809836	66.738	0.767754	5.19278	1.74096e-51	233.3	0.755472	4.91488	8.73452e-15	155.54	0.489217	0	0.00596661	75.998	0.987865	19.1707	5.47497e-07	130.87	0.94975	12.9218	0.00356082	88.486	0.91468	10.3025	1.33599e-50	222.54	0.999818	38.0506	2.14434e-90	266.16	0.928503
P23396	221	P23396	P23396	40S ribosomal protein S3	RPS3	>sp|P23396|RS3_HUMAN 40S ribosomal protein S3 OS=Homo sapiens GN=RPS3 PE=1 SV=2	0.998106	27.4258	4.07764e-79	266.07	217.17	266.07	0.995024	24.1143	2.92997e-19	190.35	0.857185	7.84053	2.30965e-08	142.83	0.953187	14.8398	7.59305e-34	171.62	0.862653	8.09799	3.41533e-27	179.59	0.960605	15.2617	7.10302e-20	175.48	0.996506	24.6208	6.0958e-52	244.57	0.998106	27.4258	4.07764e-79	266.07	0.84994	8.29684	1.60237e-34	173.81	0.996512	25.92	6.48672e-18	179.67	0.93035
O95218	120	O95218	O95218	Zinc finger Ran-binding domain-containing protein 2	ZRANB2	>sp|O95218|ZRAB2_HUMAN Zinc finger Ran-binding domain-containing protein 2 OS=Homo sapiens GN=ZRANB2 PE=1 SV=2	1	92.8445	1.35474e-91	265.77	265.77	205.98	1	79.1235	1.9225e-52	232.01	0.999994	52.3337	1.50564e-11	145.82	1	99.3424	1.35474e-91	265.77	1	92.8445	6.44944e-52	210.31	0.999997	55.7646	2.07404e-11	145.14	1	90.2355	7.22832e-18	191.01	1	131.83	2.0141e-30	211.82	1	96.3182	1.9225e-52	232.01	1	78.1486	9.7218e-34	202.79	1
Q14247	418	Q14247	Q14247	Src substrate cortactin	CTTN	>sp|Q14247|SRC8_HUMAN Src substrate cortactin OS=Homo sapiens GN=CTTN PE=1 SV=2	0.999987	50.5045	6.61953e-81	265.43	230.33	227.94	0.99759	26.1699	9.5986e-32	206.81	0.65705	4.07904	6.30877e-08	83.411	0.989513	19.7477	1.2847e-23	195.45	0.998784	29.1448	1.53424e-37	199.61					0.999987	50.5045	6.61953e-81	265.43	0.99587	23.8253	1.13285e-23	196.65	0.970018	15.0992	1.18426e-05	109.67	0.939843	11.9378	9.57064e-06	95.444	0.685248
P49736	139	P49736	P49736	DNA replication licensing factor MCM2	MCM2	>sp|P49736|MCM2_HUMAN DNA replication licensing factor MCM2 OS=Homo sapiens GN=MCM2 PE=1 SV=4	1	98.6011	5.36356e-92	264.66	264.66	260.08	1	96.048	5.91092e-71	260.11	1	72.6993	6.05657e-14	156.29	1	119.786	1.08546e-84	264.66	1	141.128	5.36356e-92	254.8	0.999999	58.5398	1.47564e-14	161.55	1	98.6011	3.96835e-50	260.08	1	76.0837	9.93122e-58	247.28	1	84.7283	1.54051e-45	229.22	1	91.9316	2.92063e-45	224.12	1
P40855	147	P40855	P40855	Peroxisomal biogenesis factor 19	PEX19	>sp|P40855|PEX19_HUMAN Peroxisomal biogenesis factor 19 OS=Homo sapiens GN=PEX19 PE=1 SV=1	0.971184	15.8679	1.31449e-77	264.1	188.41	264.1	0.796968	6.54329	1.51163e-18	144.57																									0.971184	15.8679	1.31449e-77	264.1	0.96339	15.693	5.14342e-63	246.32	0.766761
P62753	240	P62753	P62753	40S ribosomal protein S6	RPS6	>sp|P62753|RS6_HUMAN 40S ribosomal protein S6 OS=Homo sapiens GN=RPS6 PE=1 SV=1	0.999999	61.0627	4.54512e-05	263.07	207.95	263.07													0.852105	7.77248	0.00063895	116.87					0.999985	48.1872	4.54512e-05	158.34	0.999999	61.0627	0.00011606	263.07
P62753	235	P62753	P62753	40S ribosomal protein S6	RPS6	>sp|P62753|RS6_HUMAN 40S ribosomal protein S6 OS=Homo sapiens GN=RPS6 PE=1 SV=1	1	225.409	2.10761e-09	263.07	207.95	263.07	0.999996	56.2097	0.000225921	109.14					1	64.039	0.000107312	124.99	0.999923	42.1728	0.00063895	116.87	0.99994	45.1653	0.0172222	90.706	1	118.485	4.54512e-05	158.34	1	225.409	0.00011606	263.07	1	80.8251	2.10761e-09	172.42	0.999795	44.0817	0.0291004	83.252	0.999979
P62753	236	P62753	P62753	40S ribosomal protein S6	RPS6	>sp|P62753|RS6_HUMAN 40S ribosomal protein S6 OS=Homo sapiens GN=RPS6 PE=1 SV=1	1	186.198	2.10761e-09	263.07	207.95	263.07	0.999482	37.8289	0.000225921	109.14					0.999399	32.7521	0.000107312	124.99	0.999309	36.4987	0.00100146	113.33	0.994799	25.1946	0.0172222	90.706	1	109.695	4.54512e-05	158.34	1	186.198	0.00011606	263.07	0.999985	48.376	2.10761e-09	172.42	0.999551	37.8156	0.0291004	83.252	0.999779
Q9UL46	10	Q9UL46	Q9UL46	Proteasome activator complex subunit 2	PSME2	>sp|Q9UL46|PSME2_HUMAN Proteasome activator complex subunit 2 OS=Homo sapiens GN=PSME2 PE=1 SV=4	1	263.066	3.84245e-29	263.07	263.07	263.07	1	89.6689	0.000451877	89.669					1	49.2435	0.000460536	89.344	1	79.4887	0.000595702	80.459	1	56.8168	0.00454865	56.817	1	177.21	0.00168858	177.21	1	263.066	3.84245e-29	263.07	1	57.7082	0.0102484	57.708	1	67.6437	0.00431909	68.261
Q16825	590	Q16825	Q16825	Tyrosine-protein phosphatase non-receptor type 21	PTPN21	>sp|Q16825|PTN21_HUMAN Tyrosine-protein phosphatase non-receptor type 21 OS=Homo sapiens GN=PTPN21 PE=1 SV=2	0.999799	36.973	9.2465e-68	263.07	227.95	238.88																													0.999799	36.973	9.32344e-49	238.88	0.999218	31.0648	9.2465e-68	263.07
P08651	323	P08651	P08651	Nuclear factor 1 C-type	NFIC	>sp|P08651|NFIC_HUMAN Nuclear factor 1 C-type OS=Homo sapiens GN=NFIC PE=1 SV=2	0.999428	32.4234	5.33638e-71	262.17	262.17	200.4	0.992516	21.2262	5.33638e-71	262.17	0.499613	0	0.00632398	54.09	0.999428	32.4234	7.29651e-27	200.4	0.996712	24.8167	1.05586e-62	224.12	0.716413	4.15792	0.0153795	69.07									0.998509	28.258	3.12137e-45	228.65	0.995873	23.826	1.66018e-28	205.36	0.930519
P05387	17	P05387	P05387	60S acidic ribosomal protein P2	RPLP2	>sp|P05387|RLA2_HUMAN 60S acidic ribosomal protein P2 OS=Homo sapiens GN=RPLP2 PE=1 SV=1	0.999538	33.3625	3.17129e-77	262.05	262.05	199.01	0.985389	18.2913	3.17129e-77	262.05	0.783389	7.84832	0.000101538	82.765	0.997779	26.5308	5.6684e-41	213.71	0.998107	27.2215	1.92855e-64	224.37	0.998118	27.4748	2.58959e-21	166.05	0.990262	20.0905	2.00421e-25	190.26	0.994997	22.9971	1.83336e-32	198.73	0.999538	33.3625	1.75981e-32	199.01	0.998468	28.1903	5.20056e-41	214.25	0.998334
P49736	13	P49736	P49736	DNA replication licensing factor MCM2	MCM2	>sp|P49736|MCM2_HUMAN DNA replication licensing factor MCM2 OS=Homo sapiens GN=MCM2 PE=1 SV=4	0.99988	39.2047	2.40493e-71	261.76	261.76	241.11	0.999345	31.8351	2.40493e-71	261.76					0.999183	30.8745	2.01138e-45	224.15	0.999864	38.658	1.1826e-63	231.38	0.999684	35.0043	1.09311e-14	159.41	0.99988	39.2047	2.68544e-57	241.11					0.999578	33.743	2.07145e-15	164.7	0.999173	30.8214	1.28234e-36	219.72	0.987507
Q09666	5752	Q09666	Q09666	Neuroblast differentiation-associated protein AHNAK	AHNAK	>sp|Q09666|AHNK_HUMAN Neuroblast differentiation-associated protein AHNAK OS=Homo sapiens GN=AHNAK PE=1 SV=2	0.999999	59.2564	9.28329e-77	260.89	260.89	190.34	0.99972	35.5248	3.41504e-40	167.34	0.99776	26.4872	2.35067e-10	144.95	0.999363	31.9578	7.4832e-17	148.4	0.999424	32.6357	6.03061e-33	185.06	0.971175	15.2753	4.45316e-21	166.49	0.999974	45.9219	9.28329e-77	260.89	0.999999	59.2564	4.36031e-33	204.81	0.999962	44.2015	6.5632e-42	217.39	0.999709	35.6234	2.43191e-22	175.33	0.99992
Q8NE71	108	Q8NE71	Q8NE71	ATP-binding cassette sub-family F member 1	ABCF1	>sp|Q8NE71|ABCF1_HUMAN ATP-binding cassette sub-family F member 1 OS=Homo sapiens GN=ABCF1 PE=1 SV=2	1	96.7446	1.89743e-40	260.58	233.48	96.745	1	79.663	1.89743e-40	216.16	0.998827	29.3028	3.39577e-06	109.67	1	89.6313	8.42533e-20	162.2	1	84.9484	3.37291e-15	152.9	1	57.3158	2.29644e-06	119.18	1	96.7446	4.73098e-20	260.58	1	82.773	3.31843e-25	185.3	0.999976	46.1316	6.14518e-21	169.88	0.999989	49.4441	1.93664e-17	171.87	0.999952
Q8NE71	109	Q8NE71	Q8NE71	ATP-binding cassette sub-family F member 1	ABCF1	>sp|Q8NE71|ABCF1_HUMAN ATP-binding cassette sub-family F member 1 OS=Homo sapiens GN=ABCF1 PE=1 SV=2	1	81.9116	1.41274e-78	260.58	233.48	224.15	1	79.663	9.25902e-41	212.55	0.99996	44.0266	8.97979e-15	151.64	1	89.6313	2.30788e-42	220.1	1	84.9484	1.41274e-78	239	1	57.3158	2.29644e-06	119.18	1	81.9116	4.73098e-20	260.58	1	82.773	1.9143e-26	220.78	0.999976	46.1316	1.92708e-25	181.51	0.999988	49.2873	7.09856e-33	203.75	0.999964
Q92625	663	Q92625	Q92625	Ankyrin repeat and SAM domain-containing protein 1A	ANKS1A	>sp|Q92625|ANS1A_HUMAN Ankyrin repeat and SAM domain-containing protein 1A OS=Homo sapiens GN=ANKS1A PE=1 SV=4	0.999977	46.3925	5.8369e-66	260.08	193.86	233.47	0.999761	36.5092	2.96007e-31	217.79	0.942558	12.1508	2.58048e-10	148.41	0.989012	19.5427	2.78307e-11	169.15	0.988411	19.3088	1.80183e-19	165.24	0.99753	26.0622	2.46102e-13	154.51	0.999335	31.7669	5.0474e-54	249.36	0.919304	10.5661	1.80349e-40	222.42	0.999977	46.3925	2.07793e-41	233.47	0.999815	37.3238	5.8369e-66	260.08	0.996595
P41229	317	P41229	P41229	Lysine-specific demethylase 5C	KDM5C	>sp|P41229|KDM5C_HUMAN Lysine-specific demethylase 5C OS=Homo sapiens GN=KDM5C PE=1 SV=2	1	108.411	4.15753e-67	259.34	259.34	129.76					0.999992	52.1024	0.00149639	78.814																					1	111.309	4.15753e-67	259.34	1	125.139	8.63892e-42	224.99	1
Q01082	2341	Q01082	Q01082	Spectrin beta chain, non-erythrocytic 1	SPTBN1	>sp|Q01082|SPTB2_HUMAN Spectrin beta chain, non-erythrocytic 1 OS=Homo sapiens GN=SPTBN1 PE=1 SV=2	0.99844	28.0629	8.38497e-95	258.83	258.83	207.05	0.691453	4.06291	1.88822e-10	75.539					0.771702	5.29013	5.90123e-22	174.62	0.918569	10.5282	1.979e-22	173.25	0.331974	0	0.000944105	60.33	0.99844	28.0629	0.00067578	207.05	0.970183	15.3648	0.00135573	97.957	0.91447	10.2988	1.85362e-64	248.01	0.961308	13.9561	2.98708e-77	255.01	0.966258
Q14157	454	Q14157	Q14157	Ubiquitin-associated protein 2-like	UBAP2L	>sp|Q14157|UBP2L_HUMAN Ubiquitin-associated protein 2-like OS=Homo sapiens GN=UBAP2L PE=1 SV=2	0.999812	37.2947	1.12456e-43	258.81	258.81	258.81	0.925118	10.9716	1.12456e-43	151.18	0.915185	10.3411	6.22396e-10	129.52	0.91573	10.3716	4.28648e-07	136.37	0.787612	5.69313	6.38598e-10	129.4	0.81402	6.5608	0.0109803	66.536	0.999812	37.2947	2.62029e-32	258.81	0.999791	36.8751	2.21605e-32	228.32	0.951984	12.9772	1.17499e-27	172.99	0.926814	11.0261	2.24506e-11	163.6	0.807642
P10412	18	P10412	P10412	Histone H1.4	HIST1H1E	>sp|P10412|H14_HUMAN Histone H1.4 OS=Homo sapiens GN=HIST1H1E PE=1 SV=2	1	93.8318	7.04218e-78	258.76	224.36	104.21	1	80.9905	4.82535e-52	224.15	1	124.854	1.14128e-09	133.78	1	139.609	4.36007e-23	176.11	1	74.7429	2.26567e-11	130.14	0.999895	41.6957	5.23221e-06	94.594	1	93.8318	5.02825e-64	239.27	1	93.2526	7.04218e-78	258.76	1	88.485	5.75179e-28	190.61	1	78.9916	1.75308e-77	250.75	1
Q9UPQ0	718	Q9UPQ0	Q9UPQ0	LIM and calponin homology domains-containing protein 1	LIMCH1	>sp|Q9UPQ0|LIMC1_HUMAN LIM and calponin homology domains-containing protein 1 OS=Homo sapiens GN=LIMCH1 PE=1 SV=4	1	89.0492	2.66473e-70	258.17	258.17	147.1	1	89.0492	1.56867e-17	172.37					1	89.0179	5.08548e-21	190.55	0.999995	54.4844	1.78649e-08	130.09	0.999905	40.7255	1.81248e-05	87.24	1	91.9239	2.66473e-70	258.17	1	98.9141	8.02058e-45	225.17	1	67.1017	1.39191e-07	109.5
Q9UGV2	331	Q9UGV2	Q9UGV2	Protein NDRG3	NDRG3	>sp|Q9UGV2|NDRG3_HUMAN Protein NDRG3 OS=Homo sapiens GN=NDRG3 PE=1 SV=2	0.999548	33.762	1.28763e-93	257.88	257.88	257.88	0.931739	13.6388	3.03385e-40	207.81	0.998303	28.0265	2.01881e-14	151.64	0.996736	26.0797	8.64288e-22	198.6	0.996289	24.5158	9.53672e-51	211.11	0.824553	7.28777	7.71522e-07	125.75	0.989906	21.8276	2.64221e-14	162.64	0.97094	17.4267	1.22521e-14	143.72	0.998348	29.3486	2.0779e-63	248.23	0.99739	27.6649	2.06457e-62	236.66	0.999548
Q9H8Y8	451	Q9H8Y8	Q9H8Y8	Golgi reassembly-stacking protein 2	GORASP2	>sp|Q9H8Y8|GORS2_HUMAN Golgi reassembly-stacking protein 2 OS=Homo sapiens GN=GORASP2 PE=1 SV=3	0.999969	45.035	2.38844e-85	257.77	257.77	153.11	0.999969	45.035	4.62043e-45	153.11					0.989223	19.4284	0.00148046	58.796	0.997181	25.4863	1.96725e-43	197.32	0.733235	4.39114	0.000278643	96.783	0.994972	22.9644	2.38844e-85	257.77	0.985075	18.1954	4.93434e-29	173.04	0.958904	13.6928	0.00247411	50.172	0.967598	14.7554	1.16152e-28	168.41
P18206	290	P18206	P18206	Vinculin	VCL	>sp|P18206|VINC_HUMAN Vinculin OS=Homo sapiens GN=VCL PE=1 SV=4	0.99999	49.9	3.16246e-70	257.06	257.06	257.06	0.994474	22.5518	6.59682e-11	129.42					0.998213	27.4719	4.52997e-08	116.96	0.99438	22.4784	4.60298e-05	86.825					0.999797	36.9319	1.45219e-26	199.31	0.99999	49.9	3.16246e-70	257.06	0.940163	11.9624	2.09651e-10	122.46	0.516813	0.29218	1.63625e-10	124.69
Q9Y478	108	Q9Y478	Q9Y478	5'-AMP-activated protein kinase subunit beta-1	PRKAB1	>sp|Q9Y478|AAKB1_HUMAN 5'-AMP-activated protein kinase subunit beta-1 OS=Homo sapiens GN=PRKAB1 PE=1 SV=4	1	82.2564	1.1015e-76	256.88	256.88	82.56	1	107.678	1.1015e-76	256.88	1	76.6771	0.000363139	77.506	1	122.856	1.78143e-63	245.94	1	82.4576	1.00251e-55	205.57	1	82.2564	9.29301e-05	82.56	0.999996	54.2937	0.00300504	57.768	1	68.8165	0.000255739	77.575	1	126.204	2.16213e-20	189.49	1	96.0696	2.50827e-38	214.18	1
P52292	61	P52292	P52292	Importin subunit alpha-1	KPNA2	>sp|P52292|IMA1_HUMAN Importin subunit alpha-1 OS=Homo sapiens GN=KPNA2 PE=1 SV=1	0.957897	13.57	1.25013e-75	256.66	210.97	256.66	0.565331	4.16395	1.18319e-15	100.01																	0.957897	13.57	1.25013e-75	256.66	0.613644	2.01088	6.38419e-05	101.05									0.626237
Q05655	304	Q05655	Q05655	Protein kinase C delta type;Protein kinase C delta type regulatory subunit;Protein kinase C delta type catalytic subunit	PRKCD	>sp|Q05655|KPCD_HUMAN Protein kinase C delta type OS=Homo sapiens GN=PRKCD PE=1 SV=2	0.99815	27.369	5.03876e-64	256.5	186.88	240.02	0.988599	21.649	1.16107e-37	214	0.367017	0	6.9139e-06	105.89	0.99815	27.369	4.84637e-50	240.02	0.99096	21.1225	2.44302e-29	179.92	0.993247	23.5896	2.70763e-07	122.5	0.62552	2.30444	5.37965e-06	147.35	0.491819	0	0.00037897	105.94	0.994932	23.0458	5.03876e-64	256.5	0.932569	11.8566	3.64737e-20	195.31	0.9849
O00505	60	O00505	O00505	Importin subunit alpha-4	KPNA3	>sp|O00505|IMA4_HUMAN Importin subunit alpha-4 OS=Homo sapiens GN=KPNA3 PE=1 SV=2	1	86.1307	2.0745e-64	256.5	217.33	155.39	1	65.513	1.53685e-29	194.04	0.999178	30.8503	0.000162766	107.09									0.999991	50.6626	6.17377e-11	140.27	1	86.1307	1.26638e-62	237.71	1	90.0663	2.0745e-64	256.5	0.999993	51.6083	6.37047e-14	178.42	0.999999	62.7074	4.87903e-38	213.71	0.999991
Q9C0B0	385	Q9C0B0	Q9C0B0	RING finger protein unkempt homolog	UNK	>sp|Q9C0B0|UNK_HUMAN RING finger protein unkempt homolog OS=Homo sapiens GN=UNK PE=1 SV=2	0.999947	42.7878	1.15925e-76	256.5	153.69	256.5	0.495966	0	0.000318673	44.167					0.949628	13.2643	1.15485e-25	183.1																	0.999947	42.7878	1.15925e-76	256.5	0.999823	39.8371	5.4827e-63	239.87	0.996492
Q9NTI5	1166	Q9NTI5	Q9NTI5	Sister chromatid cohesion protein PDS5 homolog B	PDS5B	>sp|Q9NTI5|PDS5B_HUMAN Sister chromatid cohesion protein PDS5 homolog B OS=Homo sapiens GN=PDS5B PE=1 SV=1	0.999941	42.2997	2.15192e-83	256.4	210.97	254.36	0.976789	16.4198	2.15192e-83	219.3	0.972663	15.5124	5.46031e-21	163.92																					0.999941	42.2997	2.79743e-76	256.4	0.999402	32.2771	8.52921e-63	239.27	0.729124
Q9NRY4	1179	Q9NRY4	Q9NRY4	Rho GTPase-activating protein 35	ARHGAP35	>sp|Q9NRY4|RHG35_HUMAN Rho GTPase-activating protein 35 OS=Homo sapiens GN=ARHGAP35 PE=1 SV=3	1	63.4541	3.48661e-70	256.33	256.33	162.82	0.999932	41.676	2.92029e-50	195.46	0.999995	53.1094	6.90271e-09	142.58	0.998278	31.7549	3.48661e-70	256.33	1	63.4541	1.10224e-14	162.82	0.99596	25.6714	5.32723e-05	116.85	0.999999	61.1881	4.82068e-70	253.34	0.999998	56.2014	1.5758e-56	237.81	0.997753	26.4748	2.90685e-45	231.38	0.999993	51.6186	8.94945e-35	211.26	0.999997
O60716	230	O60716	O60716	Catenin delta-1	CTNND1	>sp|O60716|CTND1_HUMAN Catenin delta-1 OS=Homo sapiens GN=CTNND1 PE=1 SV=1	0.998797	29.1973	2.47386e-78	256.2	203.47	239.53					0.964743	16.8242	1.11278e-21	175.02					0.984846	18.1546	2.47386e-78	237.32	0.926245	12.0904	6.26388e-30	189.99	0.89619	9.76234	0.000384237	76.051					0.998797	29.1973	1.28807e-62	239.53	0.989788	19.979	2.95858e-64	256.2	0.995746
O60841	135	O60841	O60841	Eukaryotic translation initiation factor 5B	EIF5B	>sp|O60841|IF2P_HUMAN Eukaryotic translation initiation factor 5B OS=Homo sapiens GN=EIF5B PE=1 SV=4	1	72.5715	1.63215e-91	256.19	256.19	162.2	0.999996	53.5929	7.00674e-26	187.59	0.998065	27.5864	2.48303e-07	128.04	1	72.5715	1.21775e-14	162.2	0.999834	37.8092	3.33875e-10	142.25	0.998249	27.5598	5.1111e-07	125.99									0.999957	43.6194	3.75495e-32	197.47	0.998851	29.3897	6.00084e-32	191.66	0.999998
Q9NW82	638	Q9NW82	Q9NW82	WD repeat-containing protein 70	WDR70	>sp|Q9NW82|WDR70_HUMAN WD repeat-containing protein 70 OS=Homo sapiens GN=WDR70 PE=1 SV=1	1	77.7204	4.50175e-84	255.94	255.94	138.05	1	87.1898	2.67351e-16	171.32	1	70.5115	8.23271e-07	114.76	1	89.9236	2.39747e-15	134.4	1	80.6535	2.46042e-08	129.43													1	90.5005	1.45515e-77	255.94	1	85.6842	2.54796e-26	178.2	1
Q9Y2H5	777	Q9Y2H5	Q9Y2H5	Pleckstrin homology domain-containing family A member 6	PLEKHA6	>sp|Q9Y2H5|PKHA6_HUMAN Pleckstrin homology domain-containing family A member 6 OS=Homo sapiens GN=PLEKHA6 PE=1 SV=4	0.966133	14.553	4.89233e-77	255.63	255.63	255.63	0.842826	10.3039	8.34435e-36	217.73	0.899848	9.63595	4.35897e-20	166.34	0.966133	14.553	1.24887e-70	255.63	0.786209	5.65564	4.85047e-63	229.68	0.431004	0	0.00122589	67.648									0.694075	6.56821	0.000274985	109.07	0.779375	6.12243	1.75074e-10	134.58	0.960391
Q9NYV4	383	Q9NYV4	Q9NYV4	Cyclin-dependent kinase 12	CDK12	>sp|Q9NYV4|CDK12_HUMAN Cyclin-dependent kinase 12 OS=Homo sapiens GN=CDK12 PE=1 SV=2	0.980009	16.8996	1.36175e-08	255.39	194.9	81.441	0.956482	13.4058	3.65805e-05	87.356	0.937612	11.744	0.00295618	54.537	0.980009	16.8996	1.53629e-05	94.955	0.955667	12.5214	4.85256e-06	89.659	0.791352	5.52135	0.000420968	67.396	0.958914	13.6795	1.36175e-08	255.39	0.905124	9.80051	8.25302e-06	98.924	0.949535	12.7451	2.64277e-07	103.51	0.954455	12.9482	2.01396e-05	92.289	0.967871
Q9NYV4	385	Q9NYV4	Q9NYV4	Cyclin-dependent kinase 12	CDK12	>sp|Q9NYV4|CDK12_HUMAN Cyclin-dependent kinase 12 OS=Homo sapiens GN=CDK12 PE=1 SV=2	0.999999	60.3058	1.36175e-08	255.39	194.9	255.39	0.999455	31.9274	3.65805e-05	87.356	0.994022	22.2313	0.00035657	68.97	0.999445	32.3191	1.53629e-05	94.955	0.999822	37.2621	4.85256e-06	89.659	0.952386	11.9449	0.000420968	67.396	0.999999	60.3058	1.36175e-08	255.39	0.998527	27.3844	8.25302e-06	98.924	0.999969	44.8844	2.64277e-07	103.51	0.999559	33.3253	2.01396e-05	92.289	0.999166
Q719H9	12	Q719H9	Q719H9	BTB/POZ domain-containing protein KCTD1	KCTD1	>sp|Q719H9|KCTD1_HUMAN BTB/POZ domain-containing protein KCTD1 OS=Homo sapiens GN=KCTD1 PE=1 SV=1	0.981717	17.2994	1.3842e-76	255.01	255.01	255.01																													0.981717	17.2994	1.3842e-76	255.01	0.581065	1.42078	6.12481e-21	172.34
P50479	112	P50479	P50479	PDZ and LIM domain protein 4	PDLIM4	>sp|P50479|PDLI4_HUMAN PDZ and LIM domain protein 4 OS=Homo sapiens GN=PDLIM4 PE=1 SV=2	0.999929	42.514	8.43263e-92	254.54	222.62	182.28					0.98753	19.0379	1.41661e-13	152.64																					0.999095	30.4367	3.80246e-46	233.87	0.999929	42.514	3.10932e-20	182.28	0.999849
P55196	1779	P55196	P55196	Afadin	MLLT4	>sp|P55196|AFAD_HUMAN Afadin OS=Homo sapiens GN=AFDN PE=1 SV=3	0.999999	58.52	4.32759e-64	254.46	188.26	254.46	0.999411	32.3742	2.98839e-14	112.48									0.666231	4.81644	0.0110392	61.862					0.999999	58.52	4.32759e-64	254.46	0.9998	38.672	1.90721e-29	212.09
Q9NYB0	203	Q9NYB0	Q9NYB0	Telomeric repeat-binding factor 2-interacting protein 1	TERF2IP	>sp|Q9NYB0|TE2IP_HUMAN Telomeric repeat-binding factor 2-interacting protein 1 OS=Homo sapiens GN=TERF2IP PE=1 SV=1	0.999935	41.8672	8.81335e-67	253.97	203.5	253.97	0.998613	28.702	3.55038e-40	190.57	0.994843	22.9243	1.77501e-19	166.86	0.990498	21.3323	1.38167e-23	194.67	0.999919	41.0369	8.46312e-63	234.04					0.998909	29.6341	2.29069e-33	219.97	0.999935	41.8672	8.81335e-67	253.97	0.70514	4.73613	2.57338e-07	125.97	0.999901	40.4454	1.05391e-41	222.81	0.999908
Q13439	39	Q13439	Q13439	Golgin subfamily A member 4	GOLGA4	>sp|Q13439|GOGA4_HUMAN Golgin subfamily A member 4 OS=Homo sapiens GN=GOLGA4 PE=1 SV=1	0.761619	8.06491	1.88085e-69	253.34	204.08	135.43	0.332964	0	1.43588e-13	101.05													0.325911	0	2.46337e-09	147.6	0.471375	0	1.88085e-69	253.34	0.617049	5.08616	2.13465e-44	228.26	0.328057	0	0.000179817	60.735	0.328793	0	5.60637e-06	103.77	0.761619
Q8WXG6	1237	Q8WXG6	Q8WXG6	MAP kinase-activating death domain protein	MADD	>sp|Q8WXG6|MADD_HUMAN MAP kinase-activating death domain protein OS=Homo sapiens GN=MADD PE=1 SV=2	0.838192	7.36097	1.0628e-76	252.84	212.64	252.84	0.838192	7.36097	1.0628e-76	252.84																	0.833388	6.99461	3.4462e-42	219.65	0.825111	6.92083	1.67773e-32	195.43
O75971	96	O75971	O75971	snRNA-activating protein complex subunit 5	SNAPC5	>sp|O75971|SNPC5_HUMAN snRNA-activating protein complex subunit 5 OS=Homo sapiens GN=SNAPC5 PE=1 SV=1	0.992137	21.0099	6.26678e-89	252.38	213.38	252.38					0.992137	21.0099	6.26678e-89	252.38
Q9Y6G9	515	Q9Y6G9	Q9Y6G9	Cytoplasmic dynein 1 light intermediate chain 1	DYNC1LI1	>sp|Q9Y6G9|DC1L1_HUMAN Cytoplasmic dynein 1 light intermediate chain 1 OS=Homo sapiens GN=DYNC1LI1 PE=1 SV=3	0.968873	15.3127	7.57158e-76	252.1	252.1	229.02	0.96779	15.8315	5.3379e-26	190.18																	0.968873	15.3127	1.26862e-50	229.02	0.763258	5.08742	7.57158e-76	252.1	0.606861	2.52484	2.71857e-10	130.07	0.626926	2.78537	3.3576e-17	159.1	0.693868
Q92900	1107	Q92900	Q92900	Regulator of nonsense transcripts 1	UPF1	>sp|Q92900|RENT1_HUMAN Regulator of nonsense transcripts 1 OS=Homo sapiens GN=UPF1 PE=1 SV=2	0.999976	46.2774	5.40343e-76	251.52	217.76	251.52	0.999273	32.295	1.65797e-20	125.23																	0.999976	46.2774	5.40343e-76	251.52	0.999925	41.4112	6.727e-17	179.66	0.96529	15.7134	0.000117541	115.55
P35579	1943	P35579	P35579	Myosin-9	MYH9	>sp|P35579|MYH9_HUMAN Myosin-9 OS=Homo sapiens GN=MYH9 PE=1 SV=4	1	52.4505	3.37144e-65	250.98	191.36	52.451	1	119.429	2.68998e-50	187.01	1	44.8484	2.63092e-25	175.02					1	124.863	1.23886e-10	135.08	1	52.4505	0.00141534	52.451									1	95.7126	3.37144e-65	250.98	1	236.073	8.18271e-52	236.07	1
Q9H3Z4	8	Q9H3Z4	Q9H3Z4	DnaJ homolog subfamily C member 5	DNAJC5	>sp|Q9H3Z4|DNJC5_HUMAN DnaJ homolog subfamily C member 5 OS=Homo sapiens GN=DNAJC5 PE=1 SV=1	0.961134	13.9965	4.69004e-35	250.92	250.92	250.92	0.901126	10.0116	1.6496e-06	99.093					0.489118	0	2.70329e-06	96.312	0.787118	6.05867	3.38373e-06	84.683	0.816734	6.55325	1.09472e-08	133.92	0.961134	13.9965	4.69004e-35	250.92	0.761028	9.80412	4.25761e-07	150.76	0.848285	8.41658	0.00841645	41.222	0.901676	10.7676	0.00164345	45.983
P18858	76	P18858	P18858	DNA ligase 1	LIG1	>sp|P18858|DNLI1_HUMAN DNA ligase 1 OS=Homo sapiens GN=LIG1 PE=1 SV=1	1	123.87	3.50174e-116	250.86	199.63	123.87	1	66.9064	3.50174e-116	250.86					1	92.8003	1.48376e-62	245.48	1	183.1	4.12118e-32	183.1	1	123.87	1.7235e-06	123.87	1	150.509	1.54942e-62	239.87	1	135.746	2.63596e-41	219.21
Q5VV41	577	Q5VV41	Q5VV41	Rho guanine nucleotide exchange factor 16	ARHGEF16	>sp|Q5VV41|ARHGG_HUMAN Rho guanine nucleotide exchange factor 16 OS=Homo sapiens GN=ARHGEF16 PE=1 SV=1	0.943136	12.4562	1.98148e-27	250.72	159.32	217.02	0.815238	7.28003	0.00362451	67.994	0.484417	0	0.0207987	47.223	0.796053	6.96351	0.00135915	78.249	0.791547	6.86878	0.000750189	92.939	0.468468	0	0.0100242	58.246	0.898082	12.4609	3.19205e-09	202.03	0.943136	12.4562	1.98148e-27	250.72	0.787062	6.70788	0.000130842	80.488	0.499057	0	0.000205289	97.823	0.49737
A6NKF1	402	A6NKF1	A6NKF1	SAC3 domain-containing protein 1	SAC3D1	>sp|A6NKF1|SAC31_HUMAN SAC3 domain-containing protein 1 OS=Homo sapiens GN=SAC3D1 PE=1 SV=2	1	76.8899	6.12374e-66	250.4	195	142.32	0.999812	37.2642	1.39169e-23	108.32	0.999964	44.4122	0.00194406	76.329	0.999999	58.9065	3.28776e-05	86.946	0.999269	31.3975	0.000734614	58.93	1	72.7631	1.63124e-56	204.51									1	77.2154	6.12374e-66	250.4	1	76.8899	3.91463e-08	142.32	0.999992
O14545	415	O14545	O14545	TRAF-type zinc finger domain-containing protein 1	TRAFD1	>sp|O14545|TRAD1_HUMAN TRAF-type zinc finger domain-containing protein 1 OS=Homo sapiens GN=TRAFD1 PE=1 SV=1	0.999618	34.1826	1.19232e-66	250.38	250.38	224.36	0.997192	25.5032	9.47749e-54	244.54	0.961229	13.9432	1.26864e-19	170	0.967592	14.7503	7.19041e-32	210.2	0.954991	13.267	1.24097e-37	201.04	0.722401	4.1536	2.026e-08	135.55	0.999046	30.1998	4.78221e-43	234.36	0.999115	30.5246	1.19232e-66	250.38	0.999618	34.1826	9.1904e-42	224.36	0.998532	28.3265	8.52359e-54	245.04	0.998233
Q09666	5763	Q09666	Q09666	Neuroblast differentiation-associated protein AHNAK	AHNAK	>sp|Q09666|AHNK_HUMAN Neuroblast differentiation-associated protein AHNAK OS=Homo sapiens GN=AHNAK PE=1 SV=2	0.997855	26.6761	2.06189e-63	250.27	208.28	188.27	0.986327	18.5816	9.21548e-27	185.64	0.868518	8.16143	6.54891e-06	99.971	0.915112	10.3263	1.39486e-21	168.45	0.80804	6.24457	3.85167e-05	83.404	0.846202	7.62043	8.51158e-05	80.832	0.997252	25.5975	2.06189e-63	250.27	0.997855	26.6761	8.34993e-41	215.15	0.979742	16.8452	4.94363e-42	215.39	0.973425	15.5818	2.43191e-22	175.33	0.995868
P10644	83	P10644	P10644	cAMP-dependent protein kinase type I-alpha regulatory subunit;cAMP-dependent protein kinase type I-alpha regulatory subunit, N-terminally processed	PRKAR1A	>sp|P10644|KAP0_HUMAN cAMP-dependent protein kinase type I-alpha regulatory subunit OS=Homo sapiens GN=PRKAR1A PE=1 SV=1	1	165.36	4.96067e-32	250.26	250.26	229.4	1	86.4861	4.35642e-17	151.23	0.999998	59.1369	6.71705e-05	88.418	1	76.7033	4.96067e-32	192.16	1	99.4592	2.07979e-16	162.98	0.99993	43.7193	4.86286e-05	92.551	1	168.374	2.37501e-14	250.26	1	165.36	1.95843e-25	229.4	1	75.2948	4.35642e-17	151.23	1	84.6688	4.66231e-17	150.48	1
P13489	2	P13489	P13489	Ribonuclease inhibitor	RNH1	>sp|P13489|RINI_HUMAN Ribonuclease inhibitor OS=Homo sapiens GN=RNH1 PE=1 SV=2	1	76.3534	2.67304e-69	249.35	249.35	217.29	0.999993	51.6353	2.97566e-29	127.01																									1	76.3534	9.68058e-65	249.35	1	73.5858	1.05291e-38	222.17	1
P52756	624	P52756	P52756	RNA-binding protein 5	RBM5	>sp|P52756|RBM5_HUMAN RNA-binding protein 5 OS=Homo sapiens GN=RBM5 PE=1 SV=2	0.999998	56.7881	1.02397e-64	249.34	219.25	210.62	0.999499	33.0741	1.12832e-24	118.37																	0.999998	56.7881	1.02397e-64	249.34	0.999984	47.9123	2.25097e-38	215.6
Q16539	182	Q16539	Q16539	Mitogen-activated protein kinase 14	MAPK14	>sp|Q16539|MK14_HUMAN Mitogen-activated protein kinase 14 OS=Homo sapiens GN=MAPK14 PE=1 SV=3	0.99998	46.9805	4.32711e-62	249.28	222.63	132.14	0.967847	14.786	1.19037e-53	249.28	0.499958	0	1.63316e-06	133.16	0.997759	26.4905	2.98603e-52	243.3	0.99998	46.9805	4.32711e-62	225.72													0.96988	15.0788	1.53003e-30	211.77	0.898179	9.46528	1.25032e-07	144.51	0.999957
Q68CZ2	776	Q68CZ2	Q68CZ2	Tensin-3	TNS3	>sp|Q68CZ2|TENS3_HUMAN Tensin-3 OS=Homo sapiens GN=TNS3 PE=1 SV=2	1	121.884	2.11333e-64	249.25	208.47	249.25	1	109.151	4.8503e-41	216.14					1	121.884	2.11333e-64	249.25	1	69.1904	2.62243e-15	158.14	0.999938	42.1439	0.000152414	75.297	0.815549	6.45569	0.000294158	96.012	0.985041	18.1856	0.000137026	104.16	0.995013	23.0025	0.0427908	63.625	0.999958	43.8031	0.000983295	97.057	0.99999
Q9C0C2	920	Q9C0C2	Q9C0C2	182 kDa tankyrase-1-binding protein	TNKS1BP1	>sp|Q9C0C2|TB182_HUMAN 182 kDa tankyrase-1-binding protein OS=Homo sapiens GN=TNKS1BP1 PE=1 SV=4	0.997681	26.8011	3.29789e-92	248.94	166.18	97.69					0.994687	23.3324	0.000257368	80.746																					0.986285	19.5862	6.841e-57	241.13	0.985965	18.8357	7.73955e-20	178.1	0.997681
O95817	173	O95817	O95817	BAG family molecular chaperone regulator 3	BAG3	>sp|O95817|BAG3_HUMAN BAG family molecular chaperone regulator 3 OS=Homo sapiens GN=BAG3 PE=1 SV=3	0.866284	8.11476	1.57977e-71	248.49	186.39	236.07	0.751951	4.81653	4.36397e-23	101.45									0.862872	7.98836	1.08866e-68	234.8					0.866284	8.11476	1.57977e-71	248.49	0.864824	8.06027	7.59763e-59	230.96	0.499998	0	1.77045e-39	193.29
P22694;P22612;P17612	198;198;198	P22694	P22694	cAMP-dependent protein kinase catalytic subunit beta;cAMP-dependent protein kinase catalytic subunit gamma;cAMP-dependent protein kinase catalytic subunit alpha	PRKACB;PRKACG;PRKACA	>sp|P22694|KAPCB_HUMAN cAMP-dependent protein kinase catalytic subunit beta OS=Homo sapiens GN=PRKACB PE=1 SV=2;>sp|P22612|KAPCG_HUMAN cAMP-dependent protein kinase catalytic subunit gamma OS=Homo sapiens GN=PRKACG PE=1 SV=3;>sp|P17612|KAPCA_HUMAN cAMP-dep	0.990918	20.3783	1.08653e-50	248.46	204.21	248.46	0.5	0	4.6769e-20	168.4	0.433091	0	6.81687e-05	95.662	0.548652	0.847853	1.17289e-15	147.02	0.828376	9.46352	4.65361e-09	129.85	0.782594	5.5628	2.7045e-06	127.9	0.990918	20.3783	1.04565e-40	248.46	0.92495	11.1162	1.08653e-50	229.55	0.84293	8.13712	4.11526e-32	197					0.725797
P29353	427	P29353	P29353	SHC-transforming protein 1	SHC1	>sp|P29353|SHC1_HUMAN SHC-transforming protein 1 OS=Homo sapiens GN=SHC1 PE=1 SV=4	0.968059	14.8155	4.71739e-62	248.06	161.28	220.34																													0.893259	9.22645	4.71739e-62	248.06	0.968059	14.8155	2.46997e-37	220.34
Q9UPU5	2559	Q9UPU5	Q9UPU5	Ubiquitin carboxyl-terminal hydrolase 24	USP24	>sp|Q9UPU5|UBP24_HUMAN Ubiquitin carboxyl-terminal hydrolase 24 OS=Homo sapiens GN=USP24 PE=1 SV=3	0.941259	12.0477	4.27608e-64	247.75	247.75	247.75																	0.5	0	4.27608e-64	229.23	0.458052	0	0.0164233	79.935	0.941259	12.0477	7.40864e-63	247.75					0.386931	1.01165	0.000474476	82.865
Q14157	609	Q14157	Q14157	Ubiquitin-associated protein 2-like	UBAP2L	>sp|Q14157|UBP2L_HUMAN Ubiquitin-associated protein 2-like OS=Homo sapiens GN=UBAP2L PE=1 SV=2	0.99981	37.2021	2.66961e-79	247.58	208.86	247.22	0.944609	12.5032	3.76714e-32	196.78	0.737193	5.42498	0.00274593	54.768	0.993782	22.9065	2.2727e-07	110.98	0.849358	8.16244	4.41727e-30	188.48					0.987892	19.6124	0.0006691	133.96	0.99981	37.2021	1.10273e-14	247.22	0.992303	21.7736	4.42616e-41	217.09	0.998677	29.7547	8.79508e-63	239.87	0.982514
Q9H9Z2	202	Q9H9Z2	Q9H9Z2	Protein lin-28 homolog A	LIN28A	>sp|Q9H9Z2|LN28A_HUMAN Protein lin-28 homolog A OS=Homo sapiens GN=LIN28A PE=1 SV=1	0.99876	29.0608	8.29213e-19	247.5	193.5	118.66	0.588311	1.56481	0.00140624	57.537					0.585464	1.52501	9.19037e-05	76.301									0.917177	10.443	8.29213e-19	247.5	0.99876	29.0608	0.00196192	118.66
P27816	521	P27816	P27816	Microtubule-associated protein 4	MAP4	>sp|P27816|MAP4_HUMAN Microtubule-associated protein 4 OS=Homo sapiens GN=MAP4 PE=1 SV=3	1	75.7648	8.23243e-54	247.11	212.34	137.73	0.997069	25.3493	5.83869e-08	104.97					0.999649	34.5512	2.20318e-08	113.08	0.999979	46.7075	8.00799e-18	138.44	0.999973	45.69	1.05706e-13	141.69	1	78.6574	8.23243e-54	247.11	1	75.7648	6.72284e-08	142.19	0.999996	54.7561	3.13557e-12	124.21	0.999496	33.4341	0.00100251	73.127	0.999962
P42858	432	P42858	P42858	Huntingtin	HTT	>sp|P42858|HD_HUMAN Huntingtin OS=Homo sapiens GN=HTT PE=1 SV=2	0.999859	39.6904	2.38455e-70	247.08	207	224.99	0.900826	12.7935	1.19691e-38	192.56					0.999444	33.988	2.38455e-70	247.08									0.999859	39.6904	5.33089e-58	224.99	0.896625	9.64436	5.58003e-11	124.2	0.996536	25.8239	1.17003e-23	149.9					0.986902
Q15276	407	Q15276	Q15276	Rab GTPase-binding effector protein 1	RABEP1	>sp|Q15276|RABE1_HUMAN Rab GTPase-binding effector protein 1 OS=Homo sapiens GN=RABEP1 PE=1 SV=2	0.999366	31.9757	1.52554e-57	246.98	176.01	215.43	0.9702	15.6894	0.000150387	92.716					0.770616	4.01862	0.0118676	50.944	0.93957	11.6462	0.00076278	72.187					0.997609	26.2078	1.92886e-20	186.68	0.999366	31.9757	1.52554e-57	246.98	0.886784	8.44846	0.000798132	78.428	0.534472	0	0.00253066	61.495	0.876789
Q9H6F5	91	Q9H6F5	Q9H6F5	Coiled-coil domain-containing protein 86	CCDC86	>sp|Q9H6F5|CCD86_HUMAN Coiled-coil domain-containing protein 86 OS=Homo sapiens GN=CCDC86 PE=1 SV=1	1	74.4442	3.91564e-71	246.97	246.97	74.444	1	74.4442	3.6249e-50	189.36	1	69.7614	3.64953e-05	77.668	1	107.277	4.43495e-24	158.66	1	99.1893	1.79955e-09	118.44	1	76.5803	2.13999e-05	110.33	1	118.241	3.91564e-71	246.97	1	84.8128	5.32652e-40	201.95	1	106.538	1.37614e-23	151.98	1	89.0883	5.87754e-09	115.06	0.999927
P17812	575	P17812	P17812	CTP synthase 1	CTPS1	>sp|P17812|PYRG1_HUMAN CTP synthase 1 OS=Homo sapiens GN=CTPS1 PE=1 SV=2	0.990732	22.0292	4.05343e-39	246.67	184.51	101.05	0.86008	8.56929	1.56206e-33	210.33					0.805053	4.98514	4.05343e-39	191.9	0.879256	12.9846	1.95103e-24	172.34	0.695054	7.23552	2.95622e-05	83.251	0.990732	22.0292	4.11793e-22	246.67	0.965348	13.5592	3.8382e-17	181.69	0.249979	0	2.30175e-32	179.84	0.249843	0	5.16735e-08	148.58	0.74309
P35251	71	P35251	P35251	Replication factor C subunit 1	RFC1	>sp|P35251|RFC1_HUMAN Replication factor C subunit 1 OS=Homo sapiens GN=RFC1 PE=1 SV=4	0.999596	33.9357	3.90926e-57	246.67	189.26	246.67	0.999596	33.9357	3.90926e-57	246.67					0.998852	29.5427	5.93493e-35	214.42	0.955086	13.2766	7.74905e-39	191.73													0.956598	13.4928	0.00143839	128.05
P35251	69	P35251	P35251	Replication factor C subunit 1	RFC1	>sp|P35251|RFC1_HUMAN Replication factor C subunit 1 OS=Homo sapiens GN=RFC1 PE=1 SV=4	0.999995	54.2982	3.90926e-57	246.67	189.26	191.73	0.999981	47.3188	3.90926e-57	246.67					0.995877	24.0498	5.93493e-35	214.42	0.999995	54.2982	7.74905e-39	191.73													0.997562	29.6037	0.00143839	128.05
P25788	250	P25788	P25788	Proteasome subunit alpha type-3	PSMA3	>sp|P25788|PSA3_HUMAN Proteasome subunit alpha type-3 OS=Homo sapiens GN=PSMA3 PE=1 SV=2	1	121.088	1.91091e-87	246.49	202.19	246.49	0.987278	18.8988	0.00063391	82.59	1	83.061	2.23802e-24	188.59																					1	79.5614	7.18669e-71	246.49					1
Q08174	984	Q08174	Q08174	Protocadherin-1	PCDH1	>sp|Q08174|PCDH1_HUMAN Protocadherin-1 OS=Homo sapiens GN=PCDH1 PE=1 SV=2	0.999903	40.133	1.76138e-63	246.42	246.42	153.83													0.768208	8.22717	0.000224967	66.939					0.999903	40.133	1.76138e-63	246.42	0.997996	26.9752	1.36586e-25	181.65	0.432723	0	0.00558198	46.543
Q13286	12	Q13286	Q13286	Battenin	CLN3	>sp|Q13286|CLN3_HUMAN Battenin OS=Homo sapiens GN=CLN3 PE=1 SV=1	1	70.4273	1.65865e-76	246.32	246.32	94.456	0.999679	34.9146	1.79454e-34	206.95	0.998338	27.6501	1.31676e-13	156.67	0.995565	23.4713	1.19235e-34	211.43	0.998482	28.1803	3.96349e-05	110.84	0.993859	22.0961	9.48929e-06	120.9									1	70.4273	2.58976e-56	235.35	0.999999	60.0877	5.85612e-57	246.32	0.999787
Q5T5P2	1649	Q5T5P2	Q5T5P2	Sickle tail protein homolog	KIAA1217	>sp|Q5T5P2|SKT_HUMAN Sickle tail protein homolog OS=Homo sapiens GN=KIAA1217 PE=1 SV=2	0.96217	14.6985	1.9127e-56	246.1	204.79	246.1	0.725409	5.35852	9.77451e-06	103.77	0.774888	6.70754	1.22831e-05	121.47	0.76192	6.62251	3.02321e-08	125.33	0.827722	6.84301	8.14299e-09	136.14	0.733764	5.29131	0.000123725	106.3									0.75514	5.34865	2.03444e-10	138.19	0.96217	14.6985	1.9127e-56	246.1	0.824254
O94804	952	O94804	O94804	Serine/threonine-protein kinase 10	STK10	>sp|O94804|STK10_HUMAN Serine/threonine-protein kinase 10 OS=Homo sapiens GN=STK10 PE=1 SV=1	0.988332	19.5202	1.98425e-56	245.74	192.29	199.91	0.682653	4.62275	7.41109e-10	113.31	0.947115	12.7036	2.26718e-27	180.32																					0.974167	15.8131	1.98425e-56	245.74	0.988332	19.5202	1.6037e-26	199.91
P18858	66	P18858	P18858	DNA ligase 1	LIG1	>sp|P18858|DNLI1_HUMAN DNA ligase 1 OS=Homo sapiens GN=LIG1 PE=1 SV=1	1	123.87	1.48376e-62	245.48	245.48	123.87	1	66.9064	3.13252e-50	225.56					1	92.8003	1.48376e-62	245.48	1	183.1	4.12118e-32	183.1	1	123.87	1.7235e-06	123.87	1	130.87	0.00014022	212.68	1	184.747	3.16753e-50	239.87					1	137.234	6.41744e-09	161.59
Q8NFC6	484	Q8NFC6	Q8NFC6	Biorientation of chromosomes in cell division protein 1-like 1	BOD1L1	>sp|Q8NFC6|BD1L1_HUMAN Biorientation of chromosomes in cell division protein 1-like 1 OS=Homo sapiens GN=BOD1L1 PE=1 SV=2	0.999932	41.6675	8.25043e-54	245.18	202.87	245.18																													0.999932	41.6675	8.25043e-54	245.18	0.998862	29.6978	1.28549e-12	170.47
Q86W92	601	Q86W92	Q86W92	Liprin-beta-1	PPFIBP1	>sp|Q86W92|LIPB1_HUMAN Liprin-beta-1 OS=Homo sapiens GN=PPFIBP1 PE=1 SV=2	0.986199	19.7217	2.32504e-64	244.86	195.32	108.28					0.911243	11.1227	5.75936e-05	85.7																					0.986199	19.7217	1.5584e-32	203.59	0.985026	18.5808	5.49456e-63	244.86	0.948409
P51116	601	P51116	P51116	Fragile X mental retardation syndrome-related protein 2	FXR2	>sp|P51116|FXR2_HUMAN Fragile X mental retardation syndrome-related protein 2 OS=Homo sapiens GN=FXR2 PE=1 SV=2	0.999953	43.3118	2.31488e-26	244.71	244.71	117.83	0.999953	43.3118	2.27385e-25	129.2	0.958252	13.5926	0.000586103	66.52	0.994716	22.7466	1.1311e-07	113.51	0.99277	21.3768	4.55433e-07	117.51	0.846888	7.30523	7.34343e-05	82.367	0.994559	22.6847	2.31488e-26	244.71	0.986473	18.5733	2.66268e-21	164.2	0.990179	21.0546	1.00552e-21	170.68	0.978157	19.2753	5.82921e-11	125.51	0.967413
P17096	103	P17096	P17096	High mobility group protein HMG-I/HMG-Y	HMGA1	>sp|P17096|HMGA1_HUMAN High mobility group protein HMG-I/HMG-Y OS=Homo sapiens GN=HMGA1 PE=1 SV=3	1	68.776	2.47398e-63	244.4	216.09	167.5	0.991769	20.4207	0.000723271	106.44	0.998281	27.5449	0.0192685	52.731	0.954157	11.171	2.718e-06	102.69	0.999996	54.2297	1.4371e-15	146.45	0.999983	47.8182	2.60664e-06	114.58									1	68.776	2.73626e-21	191.81	0.999999	62.1714	2.47398e-63	244.4
Q13501	272	Q13501	Q13501	Sequestosome-1	SQSTM1	>sp|Q13501|SQSTM_HUMAN Sequestosome-1 OS=Homo sapiens GN=SQSTM1 PE=1 SV=1	0.999964	45.7024	3.28105e-77	244.33	244.33	149.64	0.999841	39.5024	5.80855e-26	148.2	0.999964	45.7024	1.09823e-13	150.63	0.999042	31.829	3.49438e-08	127.96	0.998677	29.9653	2.61805e-14	162.2	0.964053	17.1887	0.000535233	95.209	0.992382	25.173	9.86614e-09	131.35	0.95394	16.9317	9.63183e-12	153.25	0.999952	43.2349	4.61202e-57	239.1	0.999789	37.568	1.99343e-20	184.91	0.999851
Q14247	401	Q14247	Q14247	Src substrate cortactin	CTTN	>sp|Q14247|SRC8_HUMAN Src substrate cortactin OS=Homo sapiens GN=CTTN PE=1 SV=2	0.999996	54.5006	4.88799e-34	244.27	218.09	244.27	0.999991	50.4853	4.88799e-34	156.79	0.983848	17.8479	7.49924e-05	99.881	0.999801	37.2944	1.22917e-14	167.36	0.997131	25.4177	1.2711e-21	170.37	0.984987	18.1663	0.000117665	113.59	0.999996	54.5006	4.00115e-25	244.27	0.999991	50.3567	2.19852e-26	200.14	0.935578	11.7358	4.98652e-05	93.342	0.923542	11.049	4.9304e-05	93.115	0.933728
Q14247	405	Q14247	Q14247	Src substrate cortactin	CTTN	>sp|Q14247|SRC8_HUMAN Src substrate cortactin OS=Homo sapiens GN=CTTN PE=1 SV=2	1	66.3378	4.88799e-34	244.27	218.09	183.71	1	66.5777	4.88799e-34	156.79	0.99826	27.7164	0.000351695	80.082	0.999999	59.8514	1.80783e-10	142.23	0.999823	36.6583	7.90919e-06	101.2	0.999221	31.0208	0.00014933	78.078	1	63.9595	4.00115e-25	244.27	1	66.3378	2.31095e-05	183.71	0.999627	31.3537	7.16774e-05	85.913	0.994402	21.2105	5.20679e-05	93.115	0.999773
P55081	118	P55081	P55081	Microfibrillar-associated protein 1	MFAP1	>sp|P55081|MFAP1_HUMAN Microfibrillar-associated protein 1 OS=Homo sapiens GN=MFAP1 PE=1 SV=2	1	53.6247	4.77638e-64	244.23	244.23	53.625	1	92.7883	7.24182e-53	234.03	0.995241	23.204	4.22319e-07	96.55	1	92.6333	1.53347e-32	187.01	1	132.16	2.02045e-56	210.4	1	53.6247	3.08344e-26	184.14	0.999559	33.5509	1.24774e-63	235.7	0.999957	43.659	4.77638e-64	244.23	0.677336	3.22053	0.000116689	73.672	0.901617	9.62103	0.00592971	67.645	0.956528
O75131	243	O75131	O75131	Copine-3	CPNE3	>sp|O75131|CPNE3_HUMAN Copine-3 OS=Homo sapiens GN=CPNE3 PE=1 SV=1	0.984165	18.8059	3.50534e-52	244	244	88.781	0.984165	18.8059	3.56929e-05	88.781					0.923237	12.0735	3.35608e-07	112.62	0.981047	20.1505	7.22434e-06	109.1	0.5	0	0.00461636	90.498	0.5	0	3.64455e-16	188.39	0.81471	6.43151	3.50534e-52	244
O14964	131	O14964	O14964	Hepatocyte growth factor-regulated tyrosine kinase substrate	HGS	>sp|O14964|HGS_HUMAN Hepatocyte growth factor-regulated tyrosine kinase substrate OS=Homo sapiens GN=HGS PE=1 SV=1	0.992336	21.1221	1.01963e-51	243.85	147.44	243.85	0.889721	9.06759	2.129e-51	237.67					0.992336	21.1221	1.01963e-51	243.85	0.876713	8.5194	5.75414e-49	219.74	0.760603	5.02039	0.00167413	111.31
Q13435	307	Q13435	Q13435	Splicing factor 3B subunit 2	SF3B2	>sp|Q13435|SF3B2_HUMAN Splicing factor 3B subunit 2 OS=Homo sapiens GN=SF3B2 PE=1 SV=2	0.998498	29.0044	3.58594e-63	243.21	243.21	89.311	0.941414	11.2763	3.23164e-13	175.79					0.978816	17.8263	9.10258e-05	83.894	0.998498	29.0044	8.15262e-06	90.378									0.847082	7.45368	3.58594e-63	243.21	0.998341	27.9782	2.07567e-07	107.15	0.994469	24.8475	8.14873e-06	100.39
P04626	1054	P04626	P04626	Receptor tyrosine-protein kinase erbB-2	ERBB2	>sp|P04626|ERBB2_HUMAN Receptor tyrosine-protein kinase erbB-2 OS=Homo sapiens GN=ERBB2 PE=1 SV=1	0.999998	57.9707	2.23338e-63	243.09	201.6	114.31	0.999997	55.5199	4.70307e-27	156.05					0.979393	16.7697	0.0104374	67.552					0.980191	16.9444	1.31935e-06	115.83	0.999998	57.9707	6.66069e-41	212.55	0.999995	53.1091	2.23338e-63	243.09
Q9UDY2	913	Q9UDY2	Q9UDY2	Tight junction protein ZO-2	TJP2	>sp|Q9UDY2|ZO2_HUMAN Tight junction protein ZO-2 OS=Homo sapiens GN=TJP2 PE=1 SV=2	0.999998	59.6952	8.07046e-63	243.04	243.04	201.61					0.9853	18.5482	7.71173e-11	147.75																					0.999994	52.4142	8.07046e-63	243.04	0.999824	37.5486	1.6318e-40	214.25	0.999998
P49756	677	P49756	P49756	RNA-binding protein 25	RBM25	>sp|P49756|RBM25_HUMAN RNA-binding protein 25 OS=Homo sapiens GN=RBM25 PE=1 SV=3	1	79.4564	2.17351e-96	242.9	216.79	242.9	1	79.4564	2.17351e-96	242.9									0.999994	53.7101	2.10517e-19	164.82	0.999998	57.5068	2.56737e-13	156.06	0.999863	38.6252	4.48869e-06	152.9	0.996811	24.9557	0.000684717	105.5	0.999849	38.1988	6.19283e-13	173.77	0.999937	42.0006	9.9766e-08	132.87	0.991916
P52292	62	P52292	P52292	Importin subunit alpha-1	KPNA2	>sp|P52292|IMA1_HUMAN Importin subunit alpha-1 OS=Homo sapiens GN=KPNA2 PE=1 SV=1	0.998479	28.1729	1.0694e-62	242.86	197.89	240.42	0.969535	15.1585	7.65264e-24	155.54	0.781248	5.52836	8.54561e-10	139.49	0.988746	19.4379	6.66157e-26	189.44	0.95942	13.737	1.3147e-50	207.1	0.986971	18.7938	4.15685e-29	181.23	0.995174	23.1428	8.56513e-41	216.77	0.998479	28.1729	1.46131e-62	240.42	0.991391	20.613	1.0694e-62	242.86	0.933476	11.4712	1.85082e-32	203.2	0.961673
Q13442	63	Q13442	Q13442	28 kDa heat- and acid-stable phosphoprotein	PDAP1	>sp|Q13442|HAP28_HUMAN 28 kDa heat- and acid-stable phosphoprotein OS=Homo sapiens GN=PDAP1 PE=1 SV=1	1	70.3338	6.40796e-63	242.8	204.39	185.57	0.999876	38.8649	2.13167e-20	161.94	0.784419	8.61968	7.15404e-06	105.39	0.639281	0.964537	0.00915326	86.575	0.982271	15.2028	1.11242e-16	162.46	0.998131	27.341	1.66455e-25	186.74	1	70.3338	1.01674e-49	233.87	1	64.732	6.40796e-63	242.8	0.99945	32.5626	2.76984e-07	131.61	0.99997	45.2863	3.02989e-07	109.99	0.692247
Q7Z309	119	Q7Z309	Q7Z309	Protein FAM122B	FAM122B	>sp|Q7Z309|F122B_HUMAN Protein FAM122B OS=Homo sapiens GN=FAM122B PE=1 SV=2	0.99977	36.384	2.66753e-50	242.34	201.05	242.34	0.976384	16.1646	5.04716e-13	173.19	0.957164	13.4151	8.48093e-05	79.935	0.997961	27.2634	1.07882e-05	145.73	0.997814	26.5944	6.89591e-20	164.46	0.971962	15.4015	2.51679e-06	128.04	0.99977	36.384	2.66753e-50	242.34	0.982636	17.4904	1.29946e-33	195.36	0.999464	33.6551	5.1207e-07	138.04	0.993515	21.7876	2.26804e-19	180.31	0.970128
Q7Z309	115	Q7Z309	Q7Z309	Protein FAM122B	FAM122B	>sp|Q7Z309|F122B_HUMAN Protein FAM122B OS=Homo sapiens GN=FAM122B PE=1 SV=2	0.999999	58.4334	2.66753e-50	242.34	201.05	134.04	0.999975	46.2168	5.04716e-13	173.19	0.999835	39.723	0.00417464	65.219	0.999997	55.1494	1.07882e-05	145.73	0.999995	53.5458	6.89591e-20	164.46	0.99667	24.7897	2.51679e-06	128.04	0.999999	58.4334	2.66753e-50	242.34	0.999998	57.7284	1.29946e-33	195.36	0.999998	58.1489	5.1207e-07	138.04	0.999945	44.8926	2.26804e-19	180.31	0.999768
Q9P265	203	Q9P265	Q9P265	Disco-interacting protein 2 homolog B	DIP2B	>sp|Q9P265|DIP2B_HUMAN Disco-interacting protein 2 homolog B OS=Homo sapiens GN=DIP2B PE=1 SV=3	0.99911	30.5097	1.27628e-36	241.96	209.74	241.96																					0.99911	30.5097	1.27628e-36	241.96													0.707643
Q9H8K7	173	Q9H8K7	Q9H8K7	Uncharacterized protein C10orf88	C10orf88	>sp|Q9H8K7|CJ088_HUMAN Uncharacterized protein C10orf88 OS=Homo sapiens GN=C10orf88 PE=1 SV=2	0.996423	26.0356	4.56788e-57	241.92	180.09	241.92	0.996423	26.0356	4.56788e-57	241.92					0.966641	16.5019	4.79305e-45	221.86													0.615839	4.23714	2.42991e-10	134.29
O94888	285	O94888	O94888	UBX domain-containing protein 7	UBXN7	>sp|O94888|UBXN7_HUMAN UBX domain-containing protein 7 OS=Homo sapiens GN=UBXN7 PE=1 SV=2	0.959229	13.7174	1.22342e-83	241.79	171.38	117.48					0.959229	13.7174	1.02051e-06	117.48									0.799757	6.09557	0.0413102	52.42	0.499556	0	0.0269433	56.339													0.947466
P07355;A6NMY6	30;30	P07355	P07355	Annexin A2;Putative annexin A2-like protein	ANXA2;ANXA2P2	>sp|P07355|ANXA2_HUMAN Annexin A2 OS=Homo sapiens GN=ANXA2 PE=1 SV=2;>sp|A6NMY6|AXA2L_HUMAN Putative annexin A2-like protein OS=Homo sapiens GN=ANXA2P2 PE=5 SV=2	0.999999	60.6506	6.7014e-51	241.64	186.31	115.71	0.999999	60.6506	1.05249e-39	227.63					0.999861	38.5764	6.7014e-51	241.64	0.998858	29.4176	7.13318e-07	127.49	0.994687	22.7235	0.0011411	101.5													0.99841	27.9788	0.0171472	68.41
P35221	634	P35221	P35221	Catenin alpha-1	CTNNA1	>sp|P35221|CTNA1_HUMAN Catenin alpha-1 OS=Homo sapiens GN=CTNNA1 PE=1 SV=1	0.996685	25.4247	1.54329e-62	241.51	187.28	96.208	0.815755	6.46164	1.24074e-16	149.44	0.936753	11.7066	3.32969e-09	129.89	0.962262	14.0652	7.43474e-06	140.32	0.802317	6.08378	3.43121e-31	177.12	0.99493	22.9281	2.46524e-05	110.6	0.996685	25.4247	1.54329e-62	241.51	0.990375	20.1347	5.03458e-20	166.47
O94885	721	O94885	O94885	SAM and SH3 domain-containing protein 1	SASH1	>sp|O94885|SASH1_HUMAN SAM and SH3 domain-containing protein 1 OS=Homo sapiens GN=SASH1 PE=1 SV=3	1	78.1123	1.59971e-53	241.11	186.87	241.11									0.822942	6.69825	0.0652956	52.42									0.999992	50.8667	7.97573e-24	199.33	1	78.1123	1.59971e-53	241.11
Q13586	519	Q13586	Q13586	Stromal interaction molecule 1	STIM1	>sp|Q13586|STIM1_HUMAN Stromal interaction molecule 1 OS=Homo sapiens GN=STIM1 PE=1 SV=3	0.999985	48.3879	5.0526e-57	241.11	241.11	241.11	0.491202	0	0.000400192	83.964	0.619261	3.77331	0.000769304	75.02	0.816664	6.65185	6.68343e-06	104.9	0.959873	14.6006	6.80179e-09	134.37	0.979736	17.1141	5.69643e-05	111.83									0.999985	48.3879	5.0526e-57	241.11	0.972949	15.8819	1.94096e-10	134.4	0.982673
P05783	42	P05783	P05783	Keratin, type I cytoskeletal 18	KRT18	>sp|P05783|K1C18_HUMAN Keratin, type I cytoskeletal 18 OS=Homo sapiens GN=KRT18 PE=1 SV=2	0.999327	31.7198	9.076e-63	241.06	201.33	232.87	0.808152	6.26741	7.17348e-14	89.663									0.998393	27.9364	1.6194e-29	186.05					0.985982	18.7983	0.000144597	102.92	0.996614	24.8488	4.88075e-41	217.29	0.999327	31.7198	9.076e-63	241.06	0.999141	30.6557	9.076e-63	241.06	0.959549
Q8TE77	9	Q8TE77	Q8TE77	Protein phosphatase Slingshot homolog 3	SSH3	>sp|Q8TE77|SSH3_HUMAN Protein phosphatase Slingshot homolog 3 OS=Homo sapiens GN=SSH3 PE=1 SV=2	0.999963	44.2643	7.64518e-64	241.06	241.06	214.95	0.948388	14.3163	1.80202e-28	160.12					0.95754	13.9749	1.27891e-25	157.01	0.94776	16.5226	1.25297e-14	125.31	0.413336	0.980662	5.54421e-06	76.152	0.999958	43.7612	1.22826e-63	235.92	0.999963	44.2643	7.64518e-64	241.06	0.41165	0	2.94437e-12	122.29	0.901727	9.86206	3.40251e-25	150.06	0.686073
Q5H9R7	617	Q5H9R7	Q5H9R7	Serine/threonine-protein phosphatase 6 regulatory subunit 3	PPP6R3	>sp|Q5H9R7|PP6R3_HUMAN Serine/threonine-protein phosphatase 6 regulatory subunit 3 OS=Homo sapiens GN=PPP6R3 PE=1 SV=2	1	102.456	9.18715e-63	240.95	240.95	102.46	1	74.6181	2.1191e-58	192.1	1	59.5852	0.0227062	59.585	1	90.5453	4.03894e-50	237.41	1	106.1	5.59841e-43	188.01	1	104.78	0.000145882	104.78	1	169.799	2.00368e-28	206.3	1	102.456	9.18715e-63	240.95	1	122.158	7.90563e-05	122.16	1	141.128	1.05614e-49	229.06	1
O43815	245	O43815	O43815	Striatin	STRN	>sp|O43815|STRN_HUMAN Striatin OS=Homo sapiens GN=STRN PE=1 SV=4	1	103.651	5.61246e-71	240.79	213.05	224.03	1	84.1462	3.32217e-48	208.99	1	68.1027	9.19121e-33	179.66	1	77.302	5.04608e-07	126.07	0.999996	53.8536	0.000181897	96.181	0.999596	33.9362	2.9404e-05	77.802	1	78.9363	1.58583e-28	175.99					1	77.9004	8.86911e-40	210.84	1	84.4459	1.99537e-53	240.79	1
A0MZ66	494	A0MZ66	A0MZ66	Shootin-1	KIAA1598	>sp|A0MZ66|SHOT1_HUMAN Shootin-1 OS=Homo sapiens GN=SHTN1 PE=1 SV=4	0.962519	15.7488	8.04462e-64	240.61	206.93	240.61	0.90449	10.3263	5.09568e-35	151					0.592808	2.76933	0.00217785	54.457	0.688994	6.11509	1.08465e-05	85.805	0.751773	5.26782	2.1297e-08	113.73					0.962519	15.7488	8.04462e-64	240.61					0.435119	2.33786	0.00322905	51.044	0.653117
P05783	34	P05783	P05783	Keratin, type I cytoskeletal 18	KRT18	>sp|P05783|K1C18_HUMAN Keratin, type I cytoskeletal 18 OS=Homo sapiens GN=KRT18 PE=1 SV=2	0.999968	45.0541	4.14731e-98	240.42	211.79	240.42	0.999968	45.0541	4.14731e-98	240.42	0.610817	2.22801	5.6891e-10	115.31	0.994243	22.4394	3.0545e-20	165.58	0.511168	3.77711	2.03967e-08	87.485	0.997743	26.586	6.78335e-15	157.53	0.999733	36.6056	3.24923e-40	223.36	0.99974	37.947	2.69891e-14	161.56	0.455089	0.895006	4.59425e-06	98.968	0.714222	5.92924	1.31651e-08	114.8
Q8N3F8	621	Q8N3F8	Q8N3F8	MICAL-like protein 1	MICALL1	>sp|Q8N3F8|MILK1_HUMAN MICAL-like protein 1 OS=Homo sapiens GN=MICALL1 PE=1 SV=2	0.989853	22.0171	9.18455e-77	240.13	213.19	237.66	0.75003	5.86148	6.04721e-23	178.22									0.828546	8.94678	9.18455e-77	238.88					0.989853	22.0171	5.63957e-57	240.13	0.741939	5.63701	5.40037e-21	189.84									0.594161
Q9Y385	266	Q9Y385	Q9Y385	Ubiquitin-conjugating enzyme E2 J1	UBE2J1	>sp|Q9Y385|UB2J1_HUMAN Ubiquitin-conjugating enzyme E2 J1 OS=Homo sapiens GN=UBE2J1 PE=1 SV=2	0.999799	36.9751	6.11898e-19	240	187.18	240	0.995796	23.9838	6.82412e-12	150.9	0.908785	12.1214	8.44786e-05	105.5	0.960512	14.0202	1.81612e-11	150.63	0.865592	8.13086	5.81038e-09	134.83	0.770444	6.20195	3.67631e-05	113.86	0.999799	36.9751	6.11898e-19	240	0.946711	15.5061	3.45194e-06	107.74	0.997045	26.4334	4.44282e-12	159.1	0.987585	19.3201	1.9962e-10	138.28	0.966771
Q6GYQ0	797	Q6GYQ0	Q6GYQ0	Ral GTPase-activating protein subunit alpha-1	RALGAPA1	>sp|Q6GYQ0|RGPA1_HUMAN Ral GTPase-activating protein subunit alpha-1 OS=Homo sapiens GN=RALGAPA1 PE=1 SV=1	0.990286	23.1217	4.29725e-45	240	240	196.16	0.769645	8.34437	3.51224e-20	187.5					0.326366	0	9.78263e-16	175.19	0.327677	0	1.01016e-19	169.06	0.30141	0	0.000134793	111.58	0.990286	23.1217	1.41721e-34	205.98	0.928744	11.7367	4.29725e-45	240	0.312256	0	2.39202e-15	173.37	0.522146	5.16879	6.43381e-15	168.16
P35222	552	P35222	P35222	Catenin beta-1	CTNNB1	>sp|P35222|CTNB1_HUMAN Catenin beta-1 OS=Homo sapiens GN=CTNNB1 PE=1 SV=1	0.999493	32.9511	6.48686e-77	239.9	204.6	239.9	0.99704	25.2788	2.25592e-34	214.46	0.937361	11.7515	0.000106868	104.3	0.996623	24.7004	1.01532e-34	217.67	0.999225	31.102	2.41681e-37	198.77	0.937972	12.3206	3.47817e-06	124.99	0.991745	20.8115	3.45216e-05	144.77	0.876824	9.39232	1.62643e-05	139.66	0.994882	22.8871	1.68085e-26	193.51	0.999309	31.6004	3.81152e-34	210.43	0.999493
Q96CV9	525	Q96CV9	Q96CV9	Optineurin	OPTN	>sp|Q96CV9|OPTN_HUMAN Optineurin OS=Homo sapiens GN=OPTN PE=1 SV=2	0.773296	5.34976	1.27112e-51	239.19	239.19	239.19	0.497569	0	5.27464e-05	81.92																	0.5	0	3.93977e-05	169.12	0.773296	5.34976	1.27112e-51	239.19	0.743111	4.61751	3.96916e-28	213
O00264	181	O00264	O00264	Membrane-associated progesterone receptor component 1	PGRMC1	>sp|O00264|PGRC1_HUMAN Membrane-associated progesterone receptor component 1 OS=Homo sapiens GN=PGRMC1 PE=1 SV=3	0.999969	45.7198	5.20852e-33	239.13	219.05	166.24	0.99977	37.7198	5.98277e-24	152.26	0.975658	18.515	2.87318e-09	116.1	0.999878	40.9144	1.05489e-16	136.83	0.999904	42.1044	5.20852e-33	181.67	0.99539	26.0601	9.18392e-08	102.03	0.999969	45.7198	5.56022e-28	239.13	0.999462	33.2268	2.32465e-20	188.71	0.997976	27.0029	4.18362e-18	158.33	0.999934	42.1706	5.34943e-28	166.62	0.999184
P49327	2204	P49327	P49327	Fatty acid synthase;[Acyl-carrier-protein] S-acetyltransferase;[Acyl-carrier-protein] S-malonyltransferase;3-oxoacyl-[acyl-carrier-protein] synthase;3-oxoacyl-[acyl-carrier-protein] reductase;3-hydroxyacyl-[acyl-carrier-protein] dehydratase;Enoyl-[acyl-carrier-protein] reductase;Oleoyl-[acyl-carrier-protein] hydrolase	FASN	>sp|P49327|FAS_HUMAN Fatty acid synthase OS=Homo sapiens GN=FASN PE=1 SV=3	1	77.1883	1.82185e-80	239.03	239.03	170.92	1	86.5287	1.82185e-80	201.13	0.999998	59.8283	1.51615e-17	138.25	1	77.8697	3.49324e-41	179.17	1	77.1883	1.7661e-72	222.54	1	64.4185	2.04611e-17	134.62	1	79.3485	2.20311e-30	215.51	1	81.1015	1.29118e-51	239.03	1	82.0389	1.72835e-49	205.23	1	76.903	6.28463e-49	204.04	1
Q8NC51	25	Q8NC51	Q8NC51	Plasminogen activator inhibitor 1 RNA-binding protein	SERBP1	>sp|Q8NC51|PAIRB_HUMAN Plasminogen activator inhibitor 1 RNA-binding protein OS=Homo sapiens GN=SERBP1 PE=1 SV=2	1	102.45	1.20148e-49	238.49	167	102.45	1	181.877	4.03944e-20	181.88					1	96.7765	3.35025e-49	238.49	1	215.593	1.20148e-49	215.59	1	160.976	3.0356e-14	160.98	1	201.119	4.63746e-27	201.12	1	102.45	2.15772e-05	102.45	1	121.647	1.92328e-37	220.74	1	131.352	6.78024e-20	195.13
Q9UN79	310	Q9UN79	Q9UN79	Transcription factor SOX-13	SOX13	>sp|Q9UN79|SOX13_HUMAN Transcription factor SOX-13 OS=Homo sapiens GN=SOX13 PE=1 SV=3	0.916403	10.5493	1.04085e-48	238.45	141.22	216.53																													0.916403	10.5493	8.88523e-37	216.53	0.845414	12.8499	1.04085e-48	238.45
O00418	18	O00418	O00418	Eukaryotic elongation factor 2 kinase	EEF2K	>sp|O00418|EF2K_HUMAN Eukaryotic elongation factor 2 kinase OS=Homo sapiens GN=EEF2K PE=1 SV=2	1	85.3546	3.87582e-63	238.45	238.45	85.355	1	68.9778	1.78901e-32	194.67					1	109.991	3.87582e-63	238.45	1	176.435	2.16896e-41	206.81	1	90.7254	1.33891e-21	165.16	1	85.3546	4.51365e-05	125.57	1	115.037	1.22177e-06	142.57	1	85.4731	1.26317e-33	204.9	1	84.0463	3.11552e-51	225.17	1
P63173	43	P63173	P63173	60S ribosomal protein L38	RPL38	>sp|P63173|RL38_HUMAN 60S ribosomal protein L38 OS=Homo sapiens GN=RPL38 PE=1 SV=2	0.885756	8.89893	2.84648e-48	238.2	150.53	167.2	0.830012	6.99238	2.84648e-48	238.2					0.885756	8.89893	2.84648e-48	238.2
Q8WUA4	893	Q8WUA4	Q8WUA4	General transcription factor 3C polypeptide 2	GTF3C2	>sp|Q8WUA4|TF3C2_HUMAN General transcription factor 3C polypeptide 2 OS=Homo sapiens GN=GTF3C2 PE=1 SV=2	0.999316	34.1234	2.1807e-53	238.05	238.05	238.05	0.984309	18.0502	9.72568e-32	206.63	0.958094	16.3439	0.00174729	94.845	0.999316	34.1234	2.1807e-53	238.05	0.958023	13.7735	9.85907e-50	220.1	0.755557	5.96437	1.11879e-08	140.89									0.9963	24.3869	1.73945e-17	185.59	0.954673	14.313	9.16216e-32	207.43	0.671457
Q5T0N5	501	Q5T0N5	Q5T0N5	Formin-binding protein 1-like	FNBP1L	>sp|Q5T0N5|FBP1L_HUMAN Formin-binding protein 1-like OS=Homo sapiens GN=FNBP1L PE=1 SV=3	1	70.0984	6.88764e-57	238.05	170.21	238.05	0.98594	18.8637	1.51149e-05	91.618	0.776756	6.08488	1.43524e-05	68.657	0.966043	14.6031	5.15285e-05	82.627	0.971096	17.9255	4.56316e-09	98.491	0.912206	10.3408	3.03626e-07	82.627	1	70.0984	6.88764e-57	238.05	0.999967	44.812	4.76881e-22	190.96	0.984773	18.6583	1.05247e-05	95.209					0.995037
Q9NTI5	1283	Q9NTI5	Q9NTI5	Sister chromatid cohesion protein PDS5 homolog B	PDS5B	>sp|Q9NTI5|PDS5B_HUMAN Sister chromatid cohesion protein PDS5 homolog B OS=Homo sapiens GN=PDS5B PE=1 SV=1	1	111.571	1.35779e-62	238.04	238.04	111.57	1	41.0171	0.0368945	41.017	1	62.4688	9.83105e-05	86.411					1	111.571	0.000155127	111.57													1	119.961	1.35779e-62	238.04	1	167.179	1.64451e-62	235.61	1
O75717	383	O75717	O75717	WD repeat and HMG-box DNA-binding protein 1	WDHD1	>sp|O75717|WDHD1_HUMAN WD repeat and HMG-box DNA-binding protein 1 OS=Homo sapiens GN=WDHD1 PE=1 SV=1	1	75.54	2.50043e-68	238.04	238.04	190.3	0.999998	57.514	1.4303e-62	238.04	0.999966	44.6424	1.32196e-06	120.8	1	68.8088	1.83807e-33	205.36	1	70.2224	2.38709e-51	218.87	1	75.54	8.03129e-30	190.3	0.921177	10.6892	0.0598656	45.618					1	67.6639	5.97063e-09	158.75	1	72.0863	1.12931e-13	174.25	1
Q6PD62	925	Q6PD62	Q6PD62	RNA polymerase-associated protein CTR9 homolog	CTR9	>sp|Q6PD62|CTR9_HUMAN RNA polymerase-associated protein CTR9 homolog OS=Homo sapiens GN=CTR9 PE=1 SV=1	1	89.7432	4.16201e-63	237.71	237.71	163.04	1	115.861	1.26249e-31	180.13	1	93.6738	2.03004e-16	148.69	1	100.1	1.61586e-26	164.99	1	100.566	6.70805e-18	153.28	0.999997	55.5617	6.57499e-08	130.57	1	136.903	4.16201e-63	237.71	1	95.8076	1.19904e-20	163.46	1	89.7432	2.67737e-39	225.56	1	97.7096	1.08483e-31	185.04	1
O75396	137	O75396	O75396	Vesicle-trafficking protein SEC22b	SEC22B	>sp|O75396|SC22B_HUMAN Vesicle-trafficking protein SEC22b OS=Homo sapiens GN=SEC22B PE=1 SV=4	1	89.3654	1.23962e-48	237.66	165.45	203.17	1	69.761	3.53525e-26	172.55					0.999999	61.1055	7.88857e-13	173.03	1	89.3654	8.04107e-38	203.17	0.999999	60.0085	4.82698e-09	145.52	0.999943	42.4204	0.0294314	83.065	1	63.0711	8.62557e-10	158.5					1	81.6601	1.23962e-48	237.66	0.999954
Q32MZ4	116	Q32MZ4	Q32MZ4	Leucine-rich repeat flightless-interacting protein 1	LRRFIP1	>sp|Q32MZ4|LRRF1_HUMAN Leucine-rich repeat flightless-interacting protein 1 OS=Homo sapiens GN=LRRFIP1 PE=1 SV=2	0.986142	18.5377	9.32875e-66	237.51	207.71	202.8	0.962475	14.2867	8.35683e-19	161.56					0.904374	9.77228	1.57328e-26	189.98	0.985525	18.331	9.32875e-66	235.74	0.942559	13.4222	7.95125e-15	151.28	0.979006	16.7052	6.82755e-63	237.51	0.986142	18.5377	5.8953e-33	202.8
P11387	10	P11387	P11387	DNA topoisomerase 1	TOP1	>sp|P11387|TOP1_HUMAN DNA topoisomerase 1 OS=Homo sapiens GN=TOP1 PE=1 SV=2	1	108.202	7.84538e-52	237.21	237.21	237.21	1	100.737	2.00864e-27	201.96	1	67.3195	3.04984e-14	153.58	1	93.8586	6.65594e-27	193.36	1	95.994	4.56488e-50	211.87	1	86.1398	5.19579e-23	166.91	1	97.4695	3.07628e-08	182.16	1	108.202	7.87909e-26	237.21	1	97.2575	1.4379e-20	184.91	1	80.6844	1.86036e-11	159.1	1
Q5VTR2	136	Q5VTR2	Q5VTR2	E3 ubiquitin-protein ligase BRE1A	RNF20	>sp|Q5VTR2|BRE1A_HUMAN E3 ubiquitin-protein ligase BRE1A OS=Homo sapiens GN=RNF20 PE=1 SV=2	1	80.0158	1.80229e-62	237.14	203	80.016	0.951726	12.948	2.03615e-34	181.88	0.67462	3.16669	2.10822e-07	127.66	1	80.0158	1.80229e-62	237.14	0.523621	0.410649	0.00200716	60.09					0.971953	15.3975	3.58838e-20	167.92	0.584059	1.47425	0.00110876	93.716					0.746475	4.68994	0.00147166	60.541	0.570438
P55327	176	P55327	P55327	Tumor protein D52	TPD52	>sp|P55327|TPD52_HUMAN Tumor protein D52 OS=Homo sapiens GN=TPD52 PE=1 SV=2	1	139.28	4.60096e-77	237.14	183.08	139.28	1	98.582	4.85647e-20	178.07	1	88.075	1.17194e-06	128.66	1	99.9908	3.29103e-45	224.38	1	104.696	3.5461e-39	205.92	1	106.55	3.73261e-05	110.16	1	164.971	3.87773e-13	174.94	1	139.28	6.85187e-38	214.61	1	117.479	4.50729e-45	220.48	1	83.8688	6.11837e-27	198.6	1
P27816	1073	P27816	P27816	Microtubule-associated protein 4	MAP4	>sp|P27816|MAP4_HUMAN Microtubule-associated protein 4 OS=Homo sapiens GN=MAP4 PE=1 SV=3	1	169.056	1.30149e-23	237.06	193.26	169.06	1	94.3843	1.30149e-23	134.58	1	48.3721	1.13084e-09	136.53	1	43.1639	8.12697e-17	152.09	1	130.522	3.15742e-10	130.52	1	58.0243	9.0356e-05	95.361	1	55.2579	1.99571e-14	206.73	1	169.056	1.1478e-18	237.06	1	53.9578	5.29372e-15	145.73	1	49.066	2.81076e-20	169.77	1
Q5HYJ3	193	Q5HYJ3	Q5HYJ3	Protein FAM76B	FAM76B	>sp|Q5HYJ3|FA76B_HUMAN Protein FAM76B OS=Homo sapiens GN=FAM76B PE=1 SV=3	1	89.0762	2.44201e-53	236.68	236.68	236.68	0.999912	40.537	9.41696e-12	98.062	0.999996	54.0489	3.1899e-13	154.31					1	65.2783	8.471e-37	201.22	0.999999	61.5581	2.74737e-06	120.74	1	72.7513	1.10203e-18	190.8	0.999938	42.0753	3.17459e-08	143.04	1	86.9912	9.80862e-42	223.65	1	89.0762	2.44201e-53	236.68	0.999777
Q7L2J0	217	Q7L2J0	Q7L2J0	7SK snRNA methylphosphate capping enzyme	MEPCE	>sp|Q7L2J0|MEPCE_HUMAN 7SK snRNA methylphosphate capping enzyme OS=Homo sapiens GN=MEPCE PE=1 SV=1	0.996501	24.4194	1.27331e-56	236.68	236.68	171.59	0.996501	24.4194	1.27331e-56	236.68	0.956844	13.4313	0.000426487	105.57	0.984546	17.938	3.01622e-35	216.16	0.99094	20.2751	7.05487e-38	199.31	0.889726	9.06048	1.358e-08	142.27					0.625982	2.23265	2.91051e-06	117.02	0.844607	7.35225	1.01065e-34	206.45	0.968511	14.8795	1.09224e-20	189.56
Q9C0C2	1620	Q9C0C2	Q9C0C2	182 kDa tankyrase-1-binding protein	TNKS1BP1	>sp|Q9C0C2|TB182_HUMAN 182 kDa tankyrase-1-binding protein OS=Homo sapiens GN=TNKS1BP1 PE=1 SV=4	1	129.385	3.95557e-56	236.66	195.71	150.13	1	195.966	3.95557e-56	236.66	0.998405	27.9631	3.87151e-05	99.93	1	171.577	7.29753e-26	191.66	1	183.919	7.94423e-39	197.05	1	129.385	6.18951e-13	150.13	0.851107	7.5711	6.61871e-15	167.93	0.975075	15.924	2.65199e-21	190.8	0.999985	48.1409	9.0921e-26	187.45	0.999508	33.1842	3.25312e-17	153.48	0.999435
Q9C0C2	1621	Q9C0C2	Q9C0C2	182 kDa tankyrase-1-binding protein	TNKS1BP1	>sp|Q9C0C2|TB182_HUMAN 182 kDa tankyrase-1-binding protein OS=Homo sapiens GN=TNKS1BP1 PE=1 SV=4	1	125.571	3.95557e-56	236.66	195.71	150.13	1	188.301	3.95557e-56	236.66	0.9979	26.7741	3.87151e-05	99.93	1	162.472	7.29753e-26	191.66	1	174.809	7.94423e-39	197.05	1	125.571	6.18951e-13	150.13					0.584344	1.47935	3.51567e-06	152.89	0.999999	59.7862	9.0921e-26	187.45	0.999919	40.9307	3.25312e-17	153.48	0.999928
Q9UGV2	333	Q9UGV2	Q9UGV2	Protein NDRG3	NDRG3	>sp|Q9UGV2|NDRG3_HUMAN Protein NDRG3 OS=Homo sapiens GN=NDRG3 PE=1 SV=2	0.770968	6.09119	2.06457e-62	236.66	236.66	233.46	0.260482	0	6.20648e-05	102.39	0.486584	2.09909	5.18826e-06	108.14	0.617432	5.52553	1.78758e-07	115.58	0.580831	7.67314	1.69857e-05	109.1	0.194542	0	0.0456856	49.306	0.191226	0	0.00181282	89.232					0.770968	6.09119	2.13206e-51	233.46	0.489094	0	2.06457e-62	236.66	0.382079
O95359	1949	O95359	O95359	Transforming acidic coiled-coil-containing protein 2	TACC2	>sp|O95359|TACC2_HUMAN Transforming acidic coiled-coil-containing protein 2 OS=Homo sapiens GN=TACC2 PE=1 SV=3	0.759382	8.00162	1.37932e-62	236.66	236.66	236.66													0.333333	0	1.75919e-10	145.88	0.440613	0	6.49339e-10	138.46					0.759382	8.00162	1.37932e-62	236.66
P22694;P22612;P17612	196;196;196	P22694	P22694	cAMP-dependent protein kinase catalytic subunit beta;cAMP-dependent protein kinase catalytic subunit gamma;cAMP-dependent protein kinase catalytic subunit alpha	PRKACB;PRKACG;PRKACA	>sp|P22694|KAPCB_HUMAN cAMP-dependent protein kinase catalytic subunit beta OS=Homo sapiens GN=PRKACB PE=1 SV=2;>sp|P22612|KAPCG_HUMAN cAMP-dependent protein kinase catalytic subunit gamma OS=Homo sapiens GN=PRKACG PE=1 SV=3;>sp|P17612|KAPCA_HUMAN cAMP-dep	0.93614	11.6611	2.8654e-62	236.6	202.63	200.14	0.5559	1.10014	4.6769e-20	168.4	0.433091	0	6.81687e-05	95.662	0.456307	0	2.95014e-05	99.813	0.5	0	4.65361e-09	129.85					0.87342	8.38856	2.8654e-62	236.6	0.799539	6.07652	1.88657e-16	147.17	0.693936	3.55508	2.87175e-50	220.74	0.93614	11.6611	5.70709e-32	200.14
Q8TEA8	197	Q8TEA8	Q8TEA8	D-tyrosyl-tRNA(Tyr) deacylase 1	DTD1	>sp|Q8TEA8|DTD1_HUMAN D-tyrosyl-tRNA(Tyr) deacylase 1 OS=Homo sapiens GN=DTD1 PE=1 SV=2	0.903508	10.2801	5.86328e-57	236.27	236.27	186.74	0.829417	7.03353	3.83506e-11	92.932													0.632016	4.87796	0.000230002	91.067	0.901653	9.6839	1.56436e-10	135.98					0.593846	3.82894	9.88051e-37	219.99	0.851012	8.1895	5.86328e-57	236.27	0.903508
Q12959	575	Q12959	Q12959	Disks large homolog 1	DLG1	>sp|Q12959|DLG1_HUMAN Disks large homolog 1 OS=Homo sapiens GN=DLG1 PE=1 SV=2	0.997313	25.738	8.00248e-57	236.19	195.57	236.19					0.618165	2.36104	0.0113811	75.225																					0.997313	25.738	8.00248e-57	236.19	0.898653	9.95383	6.2345e-20	176.88	0.996523
Q9P2M7	131	Q9P2M7	Q9P2M7	Cingulin	CGN	>sp|Q9P2M7|CING_HUMAN Cingulin OS=Homo sapiens GN=CGN PE=1 SV=2	0.999996	55.9689	4.07968e-64	236.19	208.68	227.28	0.98237	17.4612	4.24675e-32	197.15	0.996004	24.1922	3.91236e-21	167.87	0.998838	29.4703	3.78362e-20	162.98	0.997166	25.4631	2.77251e-39	197.47	0.981726	17.3036	1.77858e-21	173.32	0.709463	6.88758	0.000777025	71.592	0.999632	35.2283	0.000441737	142.74	0.999996	55.9689	1.42864e-62	236.19	0.999203	31.0859	1.87026e-40	208.77	0.997948
A2RRP1	473	A2RRP1	A2RRP1	Neuroblastoma-amplified sequence	NBAS	>sp|A2RRP1|NBAS_HUMAN Neuroblastoma-amplified sequence OS=Homo sapiens GN=NBAS PE=1 SV=2	0.98861	19.3885	1.96251e-73	236.19	185.37	166.65																	0.98861	19.3885	2.15109e-18	166.65	0.942065	12.1114	1.96251e-73	236.19
Q16828;Q99956;Q16829	331;328;369	Q16828	Q16828	Dual specificity protein phosphatase 6;Dual specificity protein phosphatase 9;Dual specificity protein phosphatase 7	DUSP6;DUSP9;DUSP7	>sp|Q16828|DUS6_HUMAN Dual specificity protein phosphatase 6 OS=Homo sapiens GN=DUSP6 PE=1 SV=2;>sp|Q99956|DUS9_HUMAN Dual specificity protein phosphatase 9 OS=Homo sapiens GN=DUSP9 PE=1 SV=1;>sp|Q16829|DUS7_HUMAN Dual specificity protein phosphatase 7 OS=	0.999487	32.8937	1.15761e-65	235.92	235.92	184.12	0.999487	32.8937	1.90063e-25	184.12					0.902325	9.65579	1.64705e-17	158.17	0.999121	30.5569	1.15761e-65	235.92	0.910863	10.094	0.00388918	83.221																	0.98835
O00264	57	O00264	O00264	Membrane-associated progesterone receptor component 1	PGRMC1	>sp|O00264|PGRC1_HUMAN Membrane-associated progesterone receptor component 1 OS=Homo sapiens GN=PGRMC1 PE=1 SV=3	1	79.1683	1.24422e-63	235.74	235.74	206.74	0.999906	40.2488	6.27832e-28	170.02	0.927038	11.04	3.40644e-07	96.55	0.999991	50.638	1.29452e-27	163.19	0.998949	29.7795	1.62077e-13	142.89	0.999304	31.5684	9.97926e-18	157.73	1	94.0228	1.24422e-63	235.74	1	79.1683	5.75323e-51	234.1	0.999675	34.8814	3.87145e-25	161.46	0.998451	28.0918	1.57822e-23	147.75	0.997719
Q9NSK0	590	Q9NSK0	Q9NSK0	Kinesin light chain 4	KLC4	>sp|Q9NSK0|KLC4_HUMAN Kinesin light chain 4 OS=Homo sapiens GN=KLC4 PE=1 SV=3	1	80.5278	7.85161e-63	235.7	235.7	175.76	0.999999	63.0071	2.38223e-17	153.77	0.845787	7.39692	0.00479306	52.185	1	80.1454	4.6112e-21	173.36	0.986247	18.5685	0.000121346	78.552	0.994903	22.9246	0.00420521	76.378	1	80.5278	1.03833e-21	175.76	0.999997	55.1581	1.71308e-14	133.58	1	81.4723	1.04464e-20	169.44	1	109.402	7.85161e-63	235.7	0.99038
P51812;Q9UK32	227;232	P51812	P51812	Ribosomal protein S6 kinase alpha-3;Ribosomal protein S6 kinase alpha-6	RPS6KA3;RPS6KA6	>sp|P51812|KS6A3_HUMAN Ribosomal protein S6 kinase alpha-3 OS=Homo sapiens GN=RPS6KA3 PE=1 SV=1;>sp|Q9UK32|KS6A6_HUMAN Ribosomal protein S6 kinase alpha-6 OS=Homo sapiens GN=RPS6KA6 PE=1 SV=1	1	77.2459	2.43674e-64	235.7	209.57	206.47	0.999975	45.9953	7.65718e-26	188.27	0.999551	34.1402	1.25876e-07	128.59	0.999992	50.9576	1.69339e-25	184.88	0.99999	50.1491	3.4581e-39	195.09	0.998805	29.2194	7.34921e-07	122.47									1	77.2459	1.0662e-62	235.7	1	70.4503	4.09391e-32	195.09	0.999989
Q15418	221	Q15418	Q15418	Ribosomal protein S6 kinase alpha-1	RPS6KA1	>sp|Q15418|KS6A1_HUMAN Ribosomal protein S6 kinase alpha-1 OS=Homo sapiens GN=RPS6KA1 PE=1 SV=2	1	77.2459	2.43674e-64	235.7	209.57	206.47	0.999975	45.9953	7.65718e-26	188.27	0.971568	15.8322	1.25876e-07	128.59	0.999992	50.9576	1.69339e-25	184.88	0.99999	50.1491	3.4581e-39	195.09	0.998805	29.2194	7.34921e-07	122.47									1	77.2459	1.0662e-62	235.7	1	70.4503	4.09391e-32	195.09	0.999981
Q13045	856	Q13045	Q13045	Protein flightless-1 homolog	FLII	>sp|Q13045|FLII_HUMAN Protein flightless-1 homolog OS=Homo sapiens GN=FLII PE=1 SV=2	1	70.622	2.65792e-53	235.54	185.52	235.54	0.999761	36.213	4.3942e-34	171.87	0.999892	39.6759	1.7927e-06	132.62	0.999998	57.4205	2.40176e-17	185.2	0.999991	50.2925	5.84998e-20	174.24	0.997984	26.9458	0.000443218	101.42	1	66.277	2.65792e-53	235.54	1	70.622	2.65792e-53	235.54	0.992331	21.1189	3.87471e-17	181.6	0.999977	46.3937	7.52474e-32	209.73	0.99935
Q7Z2W4	257	Q7Z2W4	Q7Z2W4	Zinc finger CCCH-type antiviral protein 1	ZC3HAV1	>sp|Q7Z2W4|ZCCHV_HUMAN Zinc finger CCCH-type antiviral protein 1 OS=Homo sapiens GN=ZC3HAV1 PE=1 SV=3	1	116.695	8.89115e-51	234.87	205.84	197.38	1	72.5764	5.88008e-17	151.28	0.993031	21.6601	0.000135947	85.182					1	70.7244	2.9381e-29	180.82	0.999989	49.871	0.00455392	87.881	1	116.695	8.89115e-51	234.87	1	100.692	9.45613e-26	187.61	1	86.2933	2.92712e-32	199.8	1	78.078	5.75183e-26	188.96	1
P05388;Q8NHW5	307;307	P05388	P05388	60S acidic ribosomal protein P0;60S acidic ribosomal protein P0-like	RPLP0;RPLP0P6	>sp|P05388|RLA0_HUMAN 60S acidic ribosomal protein P0 OS=Homo sapiens GN=RPLP0 PE=1 SV=1;>sp|Q8NHW5|RLA0L_HUMAN 60S acidic ribosomal protein P0-like OS=Homo sapiens GN=RPLP0P6 PE=5 SV=1	1	64.7047	3.3513e-73	234.8	193.44	64.705	1	102.694	3.3513e-73	234.8	1	78.7517	1.87323e-08	137.3	1	121.763	2.25275e-18	163.31	1	59.6868	9.39911e-13	154.32	1	90.7574	3.79817e-06	117	1	64.7047	3.20842e-05	115.58	1	95.8341	0.00122038	95.834	1	69.6115	2.81716e-06	148.17	1	98.2251	6.64266e-59	222.78	1
O96013	181	O96013	O96013	Serine/threonine-protein kinase PAK 4	PAK4	>sp|O96013|PAK4_HUMAN Serine/threonine-protein kinase PAK 4 OS=Homo sapiens GN=PAK4 PE=1 SV=1	1	96.4555	5.50139e-28	234.73	194.98	234.73	1	67.4315	5.91067e-24	152.38	0.999869	38.818	1.4977e-05	82.034	0.999993	51.2705	5.63639e-17	136.67	1	66.0669	9.60394e-25	167.5	0.999999	59.5515	1.39087e-07	101	1	96.4555	5.93657e-17	234.73	1	98.2101	5.50139e-28	166.34	0.999997	54.7485	2.39172e-12	130.52	1	63.0328	5.04692e-24	153.76	1
P11717	2409	P11717	P11717	Cation-independent mannose-6-phosphate receptor	IGF2R	>sp|P11717|MPRI_HUMAN Cation-independent mannose-6-phosphate receptor OS=Homo sapiens GN=IGF2R PE=1 SV=3	1	84.4348	1.36324e-32	234.63	174.77	167.87	0.999981	51.0778	2.36897e-13	130.75	0.999655	38.0901	3.01977e-07	100.66	0.99999	52.3723	2.12258e-11	124.32	1	73.6516	2.72442e-24	164.99	0.991241	23.5492	8.71813e-07	92.225	1	134.472	1.36324e-32	234.63	1	84.4348	6.85286e-12	167.87	1	73.3867	4.08838e-24	158.91	0.999984	51.2733	3.53323e-11	118.81	1
Q8NI35	1212	Q8NI35	Q8NI35	InaD-like protein	INADL	>sp|Q8NI35|INADL_HUMAN InaD-like protein OS=Homo sapiens GN=PATJ PE=1 SV=3	0.999995	53.5387	3.40603e-50	234.37	203.42	105.9													0.980564	17.0286	5.33985e-24	168.42	0.999548	33.4493	3.46326e-33	185.3													0.997352	25.7588	3.40603e-50	234.37	0.999995
Q9H3Z4	12	Q9H3Z4	Q9H3Z4	DnaJ homolog subfamily C member 5	DNAJC5	>sp|Q9H3Z4|DNJC5_HUMAN DnaJ homolog subfamily C member 5 OS=Homo sapiens GN=DNAJC5 PE=1 SV=1	0.810942	8.07108	1.08467e-11	234.36	234.36	118.52	0.375748	0	0.0706171	47									0.699232	6.57178	0.00129159	63.29					0.796911	6.21521	1.7472e-05	234.36	0.810942	8.07108	1.08467e-11	231.06
O75385	638	O75385	O75385	Serine/threonine-protein kinase ULK1	ULK1	>sp|O75385|ULK1_HUMAN Serine/threonine-protein kinase ULK1 OS=Homo sapiens GN=ULK1 PE=1 SV=2	0.996939	28.0135	7.9277e-42	234.36	196.51	172.42	0.974752	16.021	7.9277e-42	234.36					0.971897	17.0937	1.67044e-30	206.13	0.770667	5.27223	7.00136e-28	186.96	0.996939	28.0135	7.77722e-20	172.42	0.992252	21.1568	1.19121e-30	210.2	0.822953	6.76411	6.07575e-08	147.53	0.943337	12.3279	2.27974e-11	170.47
Q13796	646	Q13796	Q13796	Protein Shroom2	SHROOM2	>sp|Q13796|SHRM2_HUMAN Protein Shroom2 OS=Homo sapiens GN=SHROOM2 PE=1 SV=1	0.982134	19.2125	2.42342e-65	234.02	234.02	208.73					0.864621	8.55579	1.05919e-07	129.47																					0.961278	14.3762	6.30348e-33	202.44	0.982134	19.2125	7.33329e-41	208.73	0.82049
P30622	204	P30622	P30622	CAP-Gly domain-containing linker protein 1	CLIP1	>sp|P30622|CLIP1_HUMAN CAP-Gly domain-containing linker protein 1 OS=Homo sapiens GN=CLIP1 PE=1 SV=2	0.999981	47.2791	3.80246e-46	233.87	233.87	233.87	0.998709	27.5101	1.47219e-10	139.55	0.995897	26.547	0.0152218	42.149	0.99938	34.9519	3.6028e-11	145.67	0.995629	23.2453	0.000165784	73.168					0.992646	21.3025	0.000145718	125.74	0.999981	47.2791	3.80246e-46	233.87	0.999954	45.3354	2.95636e-05	91.401	0.998362	26.8291	0.000288536	72.489	0.960504
O75376	2184	O75376	O75376	Nuclear receptor corepressor 1	NCOR1	>sp|O75376|NCOR1_HUMAN Nuclear receptor corepressor 1 OS=Homo sapiens GN=NCOR1 PE=1 SV=2	0.999998	57.6661	9.32629e-43	233.84	233.84	201.75	0.999998	57.6661	4.93408e-24	201.75	0.809561	6.33731	0.000596897	66.826	0.999886	39.425	1.68064e-17	186.96	0.999907	40.296	1.48202e-29	185.63	0.999448	32.5779	7.03274e-06	128.45	0.999995	53.4364	3.63152e-18	190.18	0.999868	38.8084	9.32629e-43	233.84	0.959762	14.6622	6.70484e-06	102.03	0.958891	14.5733	6.01381e-07	107.63	0.920149
P21802	656	P21802	P21802	Fibroblast growth factor receptor 2	FGFR2	>sp|P21802|FGFR2_HUMAN Fibroblast growth factor receptor 2 OS=Homo sapiens GN=FGFR2 PE=1 SV=1	1	79.659	4.916e-49	233.84	180.63	79.659	1	136.958	4.916e-49	233.84	0.979458	16.7835	4.08873e-13	155	1	146.711	1.66161e-28	208.33	1	208.845	3.13484e-48	220.82	1	79.659	4.88556e-24	195.27									1	161.512	1.14904e-37	224.75	1	150.043	5.97836e-28	211.86	0.997725
Q5VV41	230	Q5VV41	Q5VV41	Rho guanine nucleotide exchange factor 16	ARHGEF16	>sp|Q5VV41|ARHGG_HUMAN Rho guanine nucleotide exchange factor 16 OS=Homo sapiens GN=ARHGEF16 PE=1 SV=1	0.999991	51.0585	4.02719e-60	233.3	233.3	233.3	0.984881	19.3312	1.02157e-38	125.77													0.986124	21.5539	0.000423595	86.761	0.999987	49.2037	1.48298e-40	225.37	0.999991	51.0585	4.02719e-60	233.3	0.968889	15.343	7.03825e-07	90.757	0.998089	27.3076	2.43856e-09	103.57	0.667636
Q9UHR4	414	Q9UHR4	Q9UHR4	Brain-specific angiogenesis inhibitor 1-associated protein 2-like protein 1	BAIAP2L1	>sp|Q9UHR4|BI2L1_HUMAN Brain-specific angiogenesis inhibitor 1-associated protein 2-like protein 1 OS=Homo sapiens GN=BAIAP2L1 PE=1 SV=2	0.999576	34.3315	3.7002e-68	233.28	233.28	212.55	0.948231	12.8601	3.7002e-68	191.71					0.90534	10.1008	2.43343e-16	139.47	0.944568	12.4011	1.434e-16	147.52	0.92734	13.3939	0.00162469	84.683	0.999576	34.3315	3.964e-33	212.55	0.999234	31.5599	3.964e-33	233.28	0.499218	0	0.000701118	83.891	0.645278	2.97159	0.00387747	70.615
Q9H2G2	779	Q9H2G2	Q9H2G2	STE20-like serine/threonine-protein kinase	SLK	>sp|Q9H2G2|SLK_HUMAN STE20-like serine/threonine-protein kinase OS=Homo sapiens GN=SLK PE=1 SV=1	0.999999	61.3684	1.98299e-38	232.78	186.4	193.38													0.995116	23.1509	1.85142e-13	153.17	0.984818	18.4711	0.000239915	101.23	0.999933	42.4457	1.15064e-37	222.55	0.999999	61.3684	1.98299e-38	232.78
P22234	27	P22234	P22234	Multifunctional protein ADE2;Phosphoribosylaminoimidazole-succinocarboxamide synthase;Phosphoribosylaminoimidazole carboxylase	PAICS	>sp|P22234|PUR6_HUMAN Multifunctional protein ADE2 OS=Homo sapiens GN=PAICS PE=1 SV=3	1	116.58	1.41255e-62	232.73	232.73	158.58	1	81.8205	4.14227e-26	187.71	0.51008	0.17991	0.0024266	54.253	1	131.055	2.06075e-22	192.22	1	94.3157	1.41255e-62	232.73	1	116.58	8.58215e-14	158.58									0.999999	61.6166	1.01302e-07	113.81	0.999999	62.1867	9.63464e-11	124.25	0.999105
Q96TC7	46	Q96TC7	Q96TC7	Regulator of microtubule dynamics protein 3	RMDN3	>sp|Q96TC7|RMD3_HUMAN Regulator of microtubule dynamics protein 3 OS=Homo sapiens GN=RMDN3 PE=1 SV=2	0.996995	25.2374	2.29055e-51	232.57	232.57	182.62	0.945041	12.3896	4.16739e-08	69.071	0.987726	21.0706	1.79528e-05	106.47					0.94384	12.285	6.9664e-15	157.38	0.747779	4.73937	2.23083e-10	145.14	0.899147	9.50192	6.91081e-09	156.79	0.725648	4.32588	8.52313e-05	116.94	0.996995	25.2374	1.05857e-49	229.03	0.959659	13.7637	2.29055e-51	232.57
P82094	344	P82094	P82094	TATA element modulatory factor	TMF1	>sp|P82094|TMF1_HUMAN TATA element modulatory factor OS=Homo sapiens GN=TMF1 PE=1 SV=2	1	71.4865	2.20959e-42	232.37	176.59	140.11	0.999471	32.7612	7.52474e-32	209.73	0.999958	44.6254	1.78828e-27	178.52	0.999919	41.7353	8.46516e-32	208.4	0.99998	48.0825	4.97295e-36	197.28	0.99994	42.2306	1.37192e-35	188.9	1	71.4865	1.50166e-23	193.72	0.999968	45.3951	2.20959e-42	232.37	0.999987	50.2938	8.46516e-32	208.4	0.999934	41.8052	1.00767e-32	218.88	0.999999
P15056	446	P15056	P15056	Serine/threonine-protein kinase B-raf	BRAF	>sp|P15056|BRAF_HUMAN Serine/threonine-protein kinase B-raf OS=Homo sapiens GN=BRAF PE=1 SV=4	0.990055	19.9804	2.70156e-51	232.35	171.8	183.65	0.631063	2.3312	2.8302e-07	107.98	0.879815	8.6454	1.21321e-10	132.81	0.5	0	2.75172e-07	108.25	0.905691	9.82426	1.18164e-43	196.37	0.499999	0	9.61314e-05	74.428	0.601513	1.78832	0.000128735	80.738					0.990055	19.9804	2.70156e-51	231.08	0.989819	19.879	1.03147e-49	232.35	0.89993
Q15366	189	Q15366	Q15366	Poly(rC)-binding protein 2	PCBP2	>sp|Q15366|PCBP2_HUMAN Poly(rC)-binding protein 2 OS=Homo sapiens GN=PCBP2 PE=1 SV=1	0.998515	28.2861	2.5299e-42	232.01	205.41	156.17	0.98846	19.3338	3.71214e-34	184.92	0.666266	3.7053	0.000186241	66.201	0.998469	28.1525	2.8055e-17	184.21	0.97371	15.7087	4.3113e-20	175.19	0.741111	7.578	4.88805e-05	73.809	0.998515	28.2861	2.5299e-42	232.01	0.986197	19.6814	1.11702e-41	222.09	0.91229	10.3485	2.68333e-12	164.82	0.997871	27.8766	1.82186e-12	168.55	0.332757
Q9NRY4	1105	Q9NRY4	Q9NRY4	Rho GTPase-activating protein 35	ARHGAP35	>sp|Q9NRY4|RHG35_HUMAN Rho GTPase-activating protein 35 OS=Homo sapiens GN=ARHGAP35 PE=1 SV=3	0.905869	10.098	6.48217e-51	232.01	232.01	115.04	0.853219	7.64392	6.48217e-51	232.01					0.905869	10.098	1.28078e-09	128.71	0.874931	8.45066	0.0151957	93.106
P24723	317	P24723	P24723	Protein kinase C eta type	PRKCH	>sp|P24723|KPCL_HUMAN Protein kinase C eta type OS=Homo sapiens GN=PRKCH PE=1 SV=4	0.996909	26.1393	4.99581e-51	231.5	201.46	231.5																													0.996909	26.1393	4.99581e-51	231.5					0.638769
P31350	33	P31350	P31350	Ribonucleoside-diphosphate reductase subunit M2	RRM2	>sp|P31350|RIR2_HUMAN Ribonucleoside-diphosphate reductase subunit M2 OS=Homo sapiens GN=RRM2 PE=1 SV=1	1	87.3135	9.69379e-51	231.41	190.79	225.56	1	87.3135	9.69379e-51	231.41					1	73.9759	4.56179e-18	161.56	0.999989	49.4074	1.06415e-07	131.3	0.999011	31.5955	0.000404453	70.784	0.999997	54.8413	5.55113e-07	168.22	0.999988	49.6056	2.91045e-07	112.67
P55209	62	P55209	P55209	Nucleosome assembly protein 1-like 1	NAP1L1	>sp|P55209|NP1L1_HUMAN Nucleosome assembly protein 1-like 1 OS=Homo sapiens GN=NAP1L1 PE=1 SV=1	0.999998	56.699	4.34956e-64	231.4	207.76	231.4					0.952316	13.0053	3.57912e-09	137.73													0.999043	30.1952	3.35245e-31	194.15	0.995377	23.3838	2.07148e-24	178.1	0.999524	33.296	1.63249e-13	181.49					0.999998
P13796	5	P13796	P13796	Plastin-2	LCP1	>sp|P13796|PLSL_HUMAN Plastin-2 OS=Homo sapiens GN=LCP1 PE=1 SV=6	0.999962	44.2542	2.62407e-48	231.39	172.96	191.89					0.997116	25.3873	0.000201809	108.25																					0.998761	29.0631	2.62407e-48	231.39	0.999962	44.2542	3.01528e-19	191.89	0.999825
P15056	447	P15056	P15056	Serine/threonine-protein kinase B-raf	BRAF	>sp|P15056|BRAF_HUMAN Serine/threonine-protein kinase B-raf OS=Homo sapiens GN=BRAF PE=1 SV=4	0.965824	14.5119	2.70156e-51	231.08	231.08	71.685	0.942244	12.1257	2.8302e-07	107.98	0.924171	10.8601	6.62065e-05	80.752	0.741596	4.57872	2.75172e-07	108.25	0.856841	7.77083	8.27044e-06	100.45	0.737969	4.49687	9.61314e-05	90.744	0.855895	7.73742	1.48573e-05	97.081	0.965824	14.5119	1.48248e-05	97.095	0.959848	13.785	2.70156e-51	231.08	0.5	0	5.55815e-15	138.77	0.5
O00264	178	O00264	O00264	Membrane-associated progesterone receptor component 1	PGRMC1	>sp|O00264|PGRC1_HUMAN Membrane-associated progesterone receptor component 1 OS=Homo sapiens GN=PGRMC1 PE=1 SV=3	0.986166	20.0513	6.45547e-65	230.71	230.71	93.804	0.956417	13.4137	1.3549e-14	124.66					0.985668	18.5471	2.18182e-18	160.2	0.63608	2.42506	6.45547e-65	230.71					0.787687	5.95881	0.000774434	93.196	0.723142	4.96519	0.00107628	106.5	0.986166	20.0513	0.000552847	93.804	0.932581	13.0372	2.35086e-06	125.45
Q9UFC0	251	Q9UFC0	Q9UFC0	Leucine-rich repeat and WD repeat-containing protein 1	LRWD1	>sp|Q9UFC0|LRWD1_HUMAN Leucine-rich repeat and WD repeat-containing protein 1 OS=Homo sapiens GN=LRWD1 PE=1 SV=2	0.996908	25.0845	8.26373e-41	230.66	153.3	230.66	0.969189	14.977	1.68484e-22	110.47					0.762311	4.98338	2.18282e-05	86.08	0.80827	6.29198	1.4527e-11	116.92					0.996908	25.0845	8.26373e-41	230.66	0.961738	14.0029	1.47795e-05	93.889
Q8N3F8	619	Q8N3F8	Q8N3F8	MICAL-like protein 1	MICALL1	>sp|Q8N3F8|MILK1_HUMAN MICAL-like protein 1 OS=Homo sapiens GN=MICALL1 PE=1 SV=2	0.910642	11.3302	1.59337e-45	230.57	196.68	116.85	0.423921	1.68087	3.58278e-06	95.205	0.910642	11.3302	2.88634e-05	116.85	0.81753	7.64533	1.59337e-45	230.57																	0.737525	5.63958	9.8328e-27	196.01	0.722259	5.31684	4.85025e-20	180.03
Q8N6T3	361	Q8N6T3	Q8N6T3	ADP-ribosylation factor GTPase-activating protein 1	ARFGAP1	>sp|Q8N6T3|ARFG1_HUMAN ADP-ribosylation factor GTPase-activating protein 1 OS=Homo sapiens GN=ARFGAP1 PE=1 SV=2	0.998475	28.1753	3.64654e-45	230.48	230.48	193.06	0.986813	19.3464	2.60621e-20	186.7	0.971696	16.2502	0.000215817	95.591	0.998261	27.6219	1.46249e-26	195.09	0.998475	28.1753	7.46469e-38	193.06	0.988707	20.5546	0.000122641	103.04	0.967209	14.9908	3.64654e-45	230.48	0.953697	13.8073	2.82666e-26	193.27	0.994796	22.8223	4.36052e-27	202.52	0.995516	24.1294	4.72913e-06	140.12	0.997889
Q08AD1	464	Q08AD1	Q08AD1	Calmodulin-regulated spectrin-associated protein 2	CAMSAP2	>sp|Q08AD1|CAMP2_HUMAN Calmodulin-regulated spectrin-associated protein 2 OS=Homo sapiens GN=CAMSAP2 PE=1 SV=3	0.998909	29.6605	1.80226e-45	230	230	101.53	0.980554	17.2638	0.00332102	65.598	0.997909	27.1841	0.0006679	81.574	0.994403	22.6495	0.000202695	88.765	0.987808	19.4299	0.000775848	74.966													0.994517	22.6086	1.80226e-45	230	0.995728	23.6792	2.86209e-20	184.56	0.998909
O60934	432	O60934	O60934	Nibrin	NBN	>sp|O60934|NBN_HUMAN Nibrin OS=Homo sapiens GN=NBN PE=1 SV=1	0.993928	22.1628	7.13888e-20	229.92	191.68	129.06	0.946057	12.4438	1.83871e-10	133.93					0.991794	20.8375	1.45244e-10	136.81	0.993928	22.1628	4.91642e-09	135.98					0.991345	20.5893	7.13888e-20	229.92	0.894548	10.1598	0.00292884	64.331	0.970728	15.5141	9.64195e-05	94.188	0.789693	6.82429	3.16435e-08	121.45	0.923375
P35221;P26232	652;651	P35221	P35221	Catenin alpha-1;Catenin alpha-2	CTNNA1;CTNNA2	>sp|P35221|CTNA1_HUMAN Catenin alpha-1 OS=Homo sapiens GN=CTNNA1 PE=1 SV=1;>sp|P26232|CTNA2_HUMAN Catenin alpha-2 OS=Homo sapiens GN=CTNNA2 PE=1 SV=5	0.999991	50.6921	6.30984e-21	229.92	155.38	90.706	0.999544	33.3699	3.15651e-11	108.73	0.604384	1.8404	0.000351056	71.263					0.999984	47.8655	0.00152987	101.08	0.363995	1.45974	0.00216806	56.424	0.916326	10.3908	9.26469e-21	229.92	0.959904	11.7331	6.30984e-21	171.84	0.999991	50.6921	2.22844e-15	145.33	0.99998	46.9908	2.54971e-05	113.3	0.99957
P30622	200	P30622	P30622	CAP-Gly domain-containing linker protein 1	CLIP1	>sp|P30622|CLIP1_HUMAN CAP-Gly domain-containing linker protein 1 OS=Homo sapiens GN=CLIP1 PE=1 SV=2	0.999974	47.9545	1.97048e-45	229.55	229.55	175.02	0.951274	12.9452	2.18836e-21	125.79	0.904752	10.4733	0.0152218	42.149	0.969136	15.0356	0.000363242	71.286	0.938547	11.8651	2.36671e-39	193.51	0.999469	33.4128	2.64192e-28	186.58	0.998445	31.0808	1.97048e-45	229.55	0.4999	0	2.86334e-35	213.82	0.995573	23.9831	4.13352e-12	154.08	0.999974	47.9545	3.65954e-13	175.02	0.742925
P46019	1015	P46019	P46019	Phosphorylase b kinase regulatory subunit alpha, liver isoform	PHKA2	>sp|P46019|KPB2_HUMAN Phosphorylase b kinase regulatory subunit alpha, liver isoform OS=Homo sapiens GN=PHKA2 PE=1 SV=1	1	91.4701	5.43639e-59	229.51	203.8	229.51	1	92.5805	4.48912e-23	188.51	0.999999	60.6814	1.99077e-09	116.35	1	87.2053	3.23085e-34	190.45	1	63.1798	4.37702e-10	128.92	0.999986	48.5625	2.49977e-13	134.53									0.999998	56.6595	6.65118e-40	196.78	1	91.4701	5.43639e-59	229.51	0.999996
Q9BV36	484	Q9BV36	Q9BV36	Melanophilin	MLPH	>sp|Q9BV36|MELPH_HUMAN Melanophilin OS=Homo sapiens GN=MLPH PE=1 SV=1	0.999995	53.4472	1.68187e-52	229.48	176.96	212.85					0.690559	5.44443	0.0655581	43.37																					0.996955	25.1949	1.68187e-52	229.48	0.999995	53.4472	3.93648e-32	212.85
Q8WUA4	895	Q8WUA4	Q8WUA4	General transcription factor 3C polypeptide 2	GTF3C2	>sp|Q8WUA4|TF3C2_HUMAN General transcription factor 3C polypeptide 2 OS=Homo sapiens GN=GTF3C2 PE=1 SV=2	0.966399	14.7596	1.93436e-41	229.22	229.22	164.5	0.769926	5.289	1.93436e-41	229.22					0.602706	4.82024	7.75506e-13	173.09					0.966399	14.7596	4.50452e-19	164.5									0.728008	5.38764	0.00240689	81.278	0.499633	0	9.16216e-32	207.43	0.883887
O96013	474	O96013	O96013	Serine/threonine-protein kinase PAK 4	PAK4	>sp|O96013|PAK4_HUMAN Serine/threonine-protein kinase PAK 4 OS=Homo sapiens GN=PAK4 PE=1 SV=1	1	76.364	3.89583e-50	229.22	229.22	229.22	1	76.051	1.36613e-20	196.01	0.999974	45.9219	3.74784e-05	106.75	1	65.5059	1.6624e-35	216.53	1	67.3888	3.89583e-50	219.72	0.999999	62.5114	3.57674e-38	201.9	0.999999	59.4263	6.24698e-20	176.85	1	74.2192	4.5299e-27	201.22	1	76.626	6.03391e-35	206.64	1	76.364	2.0907e-45	229.22	1
Q9UHD8	278	Q9UHD8	Q9UHD8	Septin-9	2009-09-01	>sp|Q9UHD8|SEPT9_HUMAN Septin-9 OS=Homo sapiens GN=SEPT9 PE=1 SV=2	1	76.588	1.56187e-64	228.32	182.7	228.32	0.999997	55.5204	1.05263e-13	139.34					0.999983	47.7848	2.35783e-10	131.61	1	76.588	1.56187e-64	228.32	1	73.6338	3.19903e-10	141.22
Q96JM3	459	Q96JM3	Q96JM3	Chromosome alignment-maintaining phosphoprotein 1	CHAMP1	>sp|Q96JM3|CHAP1_HUMAN Chromosome alignment-maintaining phosphoprotein 1 OS=Homo sapiens GN=CHAMP1 PE=1 SV=2	0.999961	44.0522	7.86361e-42	228.26	191.68	228.26					0.995978	24.1142	8.49178e-05	114.99																					0.999419	32.357	1.49649e-18	190.8	0.999961	44.0522	7.86361e-42	228.26	0.995426
Q13439	41	Q13439	Q13439	Golgin subfamily A member 4	GOLGA4	>sp|Q13439|GOGA4_HUMAN Golgin subfamily A member 4 OS=Homo sapiens GN=GOLGA4 PE=1 SV=1	0.989753	23.0054	2.13465e-44	228.26	184.86	96.143	0.989753	23.0054	1.51266e-14	106.93	0.573709	4.94783	0.000426339	105.63									0.325911	0	2.46337e-09	147.6	0.890735	12.1243	0.00347891	172.11	0.82448	9.73424	2.13465e-44	228.26	0.426884	1.73101	1.97628e-36	220.1	0.328793	0	5.60637e-06	103.77
O00506;Q9Y6E0	174;190	O00506	O00506	Serine/threonine-protein kinase 25;Serine/threonine-protein kinase 24;Serine/threonine-protein kinase 24 36 kDa subunit;Serine/threonine-protein kinase 24 12 kDa subunit	STK25;STK24	>sp|O00506|STK25_HUMAN Serine/threonine-protein kinase 25 OS=Homo sapiens GN=STK25 PE=1 SV=1;>sp|Q9Y6E0|STK24_HUMAN Serine/threonine-protein kinase 24 OS=Homo sapiens GN=STK24 PE=1 SV=1	1	90.335	9.75449e-45	228.11	185.96	177.29	1	82.9146	9.75449e-45	228.11	0.999955	43.4256	0.0607953	83.251	1	85.4188	3.88519e-09	168.86	1	90.335	1.46881e-28	177.29	1	74.4556	3.36803e-21	166.34									1	64.6931	6.59265e-09	168.4	1	69.8969	0.000371794	135.31	1
Q9ULJ3	434	Q9ULJ3	Q9ULJ3	Zinc finger and BTB domain-containing protein 21	ZBTB21	>sp|Q9ULJ3|ZBT21_HUMAN Zinc finger and BTB domain-containing protein 21 OS=Homo sapiens GN=ZBTB21 PE=1 SV=2	0.919069	11.3567	2.26515e-64	228.11	228.11	73.593	0.800646	6.0384	3.53891e-20	165.03	0.492663	0	0.000809836	66.738	0.680704	3.28835	6.75452e-32	193.38	0.702381	3.72935	2.26515e-64	228.11	0.489217	0	0.00596661	75.998	0.919069	11.3567	0.000553323	73.593	0.709571	3.19841	0.00406462	58.98	0.499914	0	1.78231e-10	128.74	0.489119	0	9.96765e-07	111.78	0.49138
P35611	358	P35611	P35611	Alpha-adducin	ADD1	>sp|P35611|ADDA_HUMAN Alpha-adducin OS=Homo sapiens GN=ADD1 PE=1 SV=2	0.999998	57.4053	6.26555e-82	228.09	212.24	228.09	0.999998	57.4053	6.26555e-82	228.09																	0.999756	36.1309	7.12269e-08	123.54
Q9UQ35	398	Q9UQ35	Q9UQ35	Serine/arginine repetitive matrix protein 2	SRRM2	>sp|Q9UQ35|SRRM2_HUMAN Serine/arginine repetitive matrix protein 2 OS=Homo sapiens GN=SRRM2 PE=1 SV=2	0.953868	14.2357	1.63317e-67	227.6	227.6	227.6					0.465179	1.15434	0.000288897	52.773					0.734325	5.12924	8.01983e-19	155.06	0.438286	0	0.000157651	97.124	0.953868	14.2357	1.63317e-67	227.6	0.929773	13.0861	4.00562e-34	163.31	0.657338	5.06631	1.17202e-06	102.46	0.483866	0	8.58992e-05	68.192	0.446099
Q9UQ35	377	Q9UQ35	Q9UQ35	Serine/arginine repetitive matrix protein 2	SRRM2	>sp|Q9UQ35|SRRM2_HUMAN Serine/arginine repetitive matrix protein 2 OS=Homo sapiens GN=SRRM2 PE=1 SV=2	0.999969	45.9202	1.63317e-67	227.6	227.6	173.32													0.999593	34.7934	8.01983e-19	155.06	0.993351	23.0016	0.000157651	97.124	0.999969	45.9202	1.63317e-67	227.6	0.999312	32.7473	4.00562e-34	163.31
Q29RF7	1305	Q29RF7	Q29RF7	Sister chromatid cohesion protein PDS5 homolog A	PDS5A	>sp|Q29RF7|PDS5A_HUMAN Sister chromatid cohesion protein PDS5 homolog A OS=Homo sapiens GN=PDS5A PE=1 SV=1	1	81.6249	1.09602e-50	227.43	227.43	81.625	1	153.247	7.16481e-17	153.25	1	138.767	9.22262e-10	138.77	1	186.126	2.02296e-25	186.13	1	167.36	6.0259e-21	167.36	1	129.082	4.61321e-07	129.08	1	81.6249	9.16688e-32	193.38	1	195.134	1.09602e-50	227.43	1	196.112	7.13077e-32	196.11	1	200.186	4.09523e-32	200.19	1
Q14980	1757	Q14980	Q14980	Nuclear mitotic apparatus protein 1	NUMA1	>sp|Q14980|NUMA1_HUMAN Nuclear mitotic apparatus protein 1 OS=Homo sapiens GN=NUMA1 PE=1 SV=2	0.999849	38.2229	1.53182e-69	227.3	180.32	227.3	0.983004	17.8778	1.21905e-30	186.54	0.950533	12.8421	0.00177481	89.079	0.947311	13.7666	2.26623e-17	154.17	0.999849	38.2229	1.53182e-69	227.3	0.986751	19.1577	1.94502e-10	129.06	0.998819	29.2712	3.00896e-18	160.83	0.999008	30.0343	2.4103e-17	153.68					0.999613	34.2679	1.70626e-20	164.99
Q96E09	147	Q96E09	Q96E09	Protein FAM122A	FAM122A	>sp|Q96E09|F122A_HUMAN Protein FAM122A OS=Homo sapiens GN=FAM122A PE=1 SV=1	0.99911	30.5023	9.28249e-63	227.28	227.28	227.28	0.99155	21.1245	9.25641e-20	186.68	0.970707	17.1914	0.000200376	97.049	0.995514	23.4615	2.06162e-14	164.05	0.981978	17.363	6.43639e-16	147.03	0.964868	14.3876	3.01344e-06	126.86	0.988936	19.5124	0.00122587	94.389	0.968848	14.9277	0.00023131	126.04	0.98573	18.3934	5.94006e-26	193.51	0.991787	20.8191	4.9905e-15	173.45	0.99911
Q96E09	143	Q96E09	Q96E09	Protein FAM122A	FAM122A	>sp|Q96E09|F122A_HUMAN Protein FAM122A OS=Homo sapiens GN=FAM122A PE=1 SV=1	1	85.5468	9.28249e-63	227.28	227.28	227.28	0.999982	47.2329	9.25641e-20	186.68	0.999991	50.4544	0.000200376	97.049	0.999999	62.6326	2.06162e-14	164.05	1	70.8266	6.43639e-16	147.03	0.999999	61.7104	3.01344e-06	126.86	0.999993	51.7502	0.00122587	94.389	0.999997	55.5862	0.00023131	126.04	1	67.7543	5.94006e-26	193.51	1	77.3132	4.9905e-15	173.45	1
Q9ULT0	51	Q9ULT0	Q9ULT0	Tetratricopeptide repeat protein 7A	TTC7A	>sp|Q9ULT0|TTC7A_HUMAN Tetratricopeptide repeat protein 7A OS=Homo sapiens GN=TTC7A PE=1 SV=3	0.99892	29.6617	1.02008e-50	227.24	203.88	183.25	0.956751	13.4589	1.6479e-10	129.66					0.99892	29.6617	2.90418e-25	183.25	0.996568	24.6296	9.3211e-09	134.69					0.719438	5.25469	0.00556178	51.798	0.919795	10.5949	0.000275608	141.71	0.981082	17.1486	1.02008e-50	227.24	0.971283	15.292	3.49914e-25	181.65	0.520064
Q9UQ35	1318	Q9UQ35	Q9UQ35	Serine/arginine repetitive matrix protein 2	SRRM2	>sp|Q9UQ35|SRRM2_HUMAN Serine/arginine repetitive matrix protein 2 OS=Homo sapiens GN=SRRM2 PE=1 SV=2	1	143.733	1.27855e-07	227.09	227.09	227.09	0.723993	4.18821	0.000447275	72.864	0.497627	0	0.0045121	49.066	0.77887	5.47399	0.000410959	73.735	0.996305	24.3492	2.14286e-07	127.54					1	143.733	1.27855e-07	227.09	1	75.2488	2.72438e-06	102.66	0.648329	0.776599	0.00287499	57.238					0.964842
Q9UQ35	1320	Q9UQ35	Q9UQ35	Serine/arginine repetitive matrix protein 2	SRRM2	>sp|Q9UQ35|SRRM2_HUMAN Serine/arginine repetitive matrix protein 2 OS=Homo sapiens GN=SRRM2 PE=1 SV=2	1	109.543	7.13136e-21	227.09	227.09	227.09	0.999328	31.7221	1.24155e-10	125.61	0.912657	10.1838	0.000462268	67.153	0.923481	10.8281	4.82194e-07	106.87	0.992739	21.3786	6.71057e-05	82.774	0.940318	12.3791	0.00110649	61.52	1	109.543	1.27855e-07	227.09	1	69.5522	2.72438e-06	102.66	0.982701	17.544	7.13136e-21	170.48	0.980241	17.6238	6.03826e-11	129.2	0.998896
O43379	1226	O43379	O43379	WD repeat-containing protein 62	WDR62	>sp|O43379|WDR62_HUMAN WD repeat-containing protein 62 OS=Homo sapiens GN=WDR62 PE=1 SV=4	0.861898	7.95312	6.51956e-52	227.01	202.98	108.57	0.576184	1.35266	2.56518e-11	129.75									0.760172	5.01016	6.9915e-44	195.31	0.861898	7.95312	2.18056e-06	108.57	0.333249	0	0.001146	65.043	0.499978	0	6.51956e-52	227.01
Q9Y2H5	775	Q9Y2H5	Q9Y2H5	Pleckstrin homology domain-containing family A member 6	PLEKHA6	>sp|Q9Y2H5|PKHA6_HUMAN Pleckstrin homology domain-containing family A member 6 OS=Homo sapiens GN=PLEKHA6 PE=1 SV=4	0.977478	16.3958	8.51445e-45	226.72	226.72	104.95	0.944862	12.3393	6.79333e-35	214.86					0.705792	3.80025	8.51445e-45	226.72					0.971358	15.3138	4.75444e-13	150.63					0.977478	16.3958	0.0153857	104.95	0.838324	7.14781	1.3564e-35	219.21	0.883024	8.83938	0.0306453	96.633	0.683484
Q00341	31	Q00341	Q00341	Vigilin	HDLBP	>sp|Q00341|VIGLN_HUMAN Vigilin OS=Homo sapiens GN=HDLBP PE=1 SV=2	0.999996	53.9769	3.01017e-45	226.72	226.72	143.33	0.999996	53.9769	4.77193e-26	143.33	0.795336	6.09103	4.47148e-05	71.202	0.755656	6.76584	4.51866e-05	73.672	0.999012	30.0594	4.37692e-30	179.78	0.983047	18.9647	5.07902e-05	97.214	0.99995	43.0895	3.42167e-35	212.55	0.999971	45.7016	3.01017e-45	226.72	0.999682	37.6359	1.50414e-08	128.4	0.999912	41.2047	3.91908e-35	211.43	0.94529
Q8IYB3	872	Q8IYB3	Q8IYB3	Serine/arginine repetitive matrix protein 1	SRRM1	>sp|Q8IYB3|SRRM1_HUMAN Serine/arginine repetitive matrix protein 1 OS=Homo sapiens GN=SRRM1 PE=1 SV=2	1	87.8016	1.26584e-44	226.7	226.7	87.802	0.76983	5.24347	1.90411e-12	155.06	0.528596	0.497305	0.000405119	80.411	0.661551	2.91069	6.4206e-11	140.96					1	144.947	1.68408e-09	144.95	1	59.9831	0.00051962	75.998	1	49.0662	0.000196711	109.07	1	149.12	1.26584e-44	226.7	1	156.698	2.11222e-44	221.21	1
Q9NZ53	596	Q9NZ53	Q9NZ53	Podocalyxin-like protein 2	PODXL2	>sp|Q9NZ53|PDXL2_HUMAN Podocalyxin-like protein 2 OS=Homo sapiens GN=PODXL2 PE=1 SV=1	1	77.0872	9.704e-45	226.23	191.56	133.21					1	65.5508	0.000247747	89.507									1	77.0872	3.46541e-10	133.21									1	82.5062	9.704e-45	226.23	1	77.4248	1.60386e-34	208.37	1
Q12873	713	Q12873	Q12873	Chromodomain-helicase-DNA-binding protein 3	CHD3	>sp|Q12873|CHD3_HUMAN Chromodomain-helicase-DNA-binding protein 3 OS=Homo sapiens GN=CHD3 PE=1 SV=3	0.913149	10.8618	8.50378e-51	226.23	166.14	169.84	0.768957	5.63842	3.67544e-29	131.56																	0.811859	6.38823	8.50378e-51	226.23	0.913149	10.8618	1.85776e-20	169.84
Q5VTR2	138	Q5VTR2	Q5VTR2	E3 ubiquitin-protein ligase BRE1A	RNF20	>sp|Q5VTR2|BRE1A_HUMAN E3 ubiquitin-protein ligase BRE1A OS=Homo sapiens GN=RNF20 PE=1 SV=2	1	80.0158	6.9462e-69	226.23	170.84	80.016	0.994859	22.8674	4.03316e-32	200.27	0.941914	12.0994	0.000308444	68.845	1	80.0158	3.17479e-25	183.31	0.987293	18.9042	6.9462e-69	224.36	0.99985	38.2518	1.17833e-56	215.73	0.999957	43.649	1.27285e-50	226.23	0.999985	48.3446	1.44199e-32	203.75	0.993352	21.7439	8.90594e-20	185.16	0.803015	6.1029	1.01648e-13	178.03	0.986287
Q92882	213	Q92882	Q92882	Osteoclast-stimulating factor 1	OSTF1	>sp|Q92882|OSTF1_HUMAN Osteoclast-stimulating factor 1 OS=Homo sapiens GN=OSTF1 PE=1 SV=2	1	122.058	6.62995e-63	226.22	180.45	225.17	1	141.463	9.25258e-38	226.22					1	117.236	6.60577e-37	215.49	1	122.058	6.62995e-63	225.17	1	70.6484	4.87422e-10	131.31									1	69.0791	0.000277824	128.94	0.999997	54.9588	0.00412645	86.573
Q96PU5	448	Q96PU5	Q96PU5	E3 ubiquitin-protein ligase NEDD4-like	NEDD4L	>sp|Q96PU5|NED4L_HUMAN E3 ubiquitin-protein ligase NEDD4-like OS=Homo sapiens GN=NEDD4L PE=1 SV=2	0.941688	14.2989	1.28562e-50	226.14	185.05	111.57	0.941688	14.2989	1.71201e-25	186.89	0.71622	4.92726	6.44621e-10	141.74	0.735923	4.64352	4.4562e-18	161.31	0.584728	1.71882	6.64808e-21	166.28	0.614037	4.61074	0.000292002	75.611	0.608767	1.98016	5.22925e-41	218.14	0.783107	6.0863	1.91282e-50	221.86	0.909257	10.5024	1.28562e-50	226.14	0.908162	10.4596	1.87408e-50	222.13	0.797646
Q9BRZ2	469	Q9BRZ2	Q9BRZ2	E3 ubiquitin-protein ligase TRIM56	TRIM56	>sp|Q9BRZ2|TRI56_HUMAN E3 ubiquitin-protein ligase TRIM56 OS=Homo sapiens GN=TRIM56 PE=1 SV=3	0.953858	13.1365	4.65961e-06	226.11	171.28	89.917	0.596308	0.402492	2.40908e-05	46.15																	0.953858	13.1365	4.65961e-06	226.11	0.567633	0.765225	0.000342218	67.214
Q9BRZ2	471	Q9BRZ2	Q9BRZ2	E3 ubiquitin-protein ligase TRIM56	TRIM56	>sp|Q9BRZ2|TRI56_HUMAN E3 ubiquitin-protein ligase TRIM56 OS=Homo sapiens GN=TRIM56 PE=1 SV=3	0.907955	9.76294	9.02051e-07	226.11	171.28	50.099	0.907955	9.76294	9.02051e-07	50.099													0.481635	0	0.00256193	49.559	0.500468	0	4.65961e-06	226.11									0.456775	0	1.71726e-05	91.889
Q9BRZ2	475	Q9BRZ2	Q9BRZ2	E3 ubiquitin-protein ligase TRIM56	TRIM56	>sp|Q9BRZ2|TRI56_HUMAN E3 ubiquitin-protein ligase TRIM56 OS=Homo sapiens GN=TRIM56 PE=1 SV=3	1	90.7003	3.35424e-10	226.11	171.28	104.9	0.993815	22.775	2.07795e-07	103.92					0.992	21.7842	8.0423e-08	112.55	0.983153	18.5649	2.1758e-08	105.94	0.935901	12.3975	5.47803e-06	88.574	1	102.474	5.54229e-07	226.11	1	90.7003	3.35424e-10	155.39	0.975146	18.9471	0.00067617	84.107	0.456775	0	1.71726e-05	91.889
Q9Y618	2269	Q9Y618	Q9Y618	Nuclear receptor corepressor 2	NCOR2	>sp|Q9Y618|NCOR2_HUMAN Nuclear receptor corepressor 2 OS=Homo sapiens GN=NCOR2 PE=1 SV=2	0.999998	58.2583	7.69281e-42	226.08	226.08	130.47	0.485948	0	0.000219632	80.508	0.301341	0	0.027039	41.422	0.451063	0	0.000197576	81.594	0.696853	4.39523	0.00513027	53.536					0.999998	58.2583	3.67456e-17	182.09	0.999996	54.3185	7.69281e-42	226.08	0.999905	43.3999	1.5533e-20	170.02	0.53225	0.987839	1.80571e-10	125.86	0.559989
Q09666	177	Q09666	Q09666	Neuroblast differentiation-associated protein AHNAK	AHNAK	>sp|Q09666|AHNK_HUMAN Neuroblast differentiation-associated protein AHNAK OS=Homo sapiens GN=AHNAK PE=1 SV=2	0.999578	33.7447	5.66837e-42	226.08	226.08	147.6	0.959517	13.7478	9.00236e-06	81.565	0.986619	18.6765	0.000171122	107.62					0.998746	29.0101	1.01566e-27	180.32	0.970752	15.21	0.00121638	82.417									0.999006	30.0231	2.52118e-32	215.49	0.99886	29.4256	5.66837e-42	226.08	0.999578
Q96CV9	526	Q96CV9	Q96CV9	Optineurin	OPTN	>sp|Q96CV9|OPTN_HUMAN Optineurin OS=Homo sapiens GN=OPTN PE=1 SV=2	0.789358	5.73736	4.98545e-40	226.06	129.26	156.96	0.497569	0	5.27464e-05	81.92																	0.741257	5.29718	1.91799e-22	196.45	0.499868	0	4.98545e-40	226.06	0.789358	5.73736	3.26634e-17	171.15	0.453563	0	0.00304922	92.38
Q86W92	599	Q86W92	Q86W92	Liprin-beta-1	PPFIBP1	>sp|Q86W92|LIPB1_HUMAN Liprin-beta-1 OS=Homo sapiens GN=PPFIBP1 PE=1 SV=2	0.861179	7.93946	2.32504e-64	225.88	199.36	166.93																													0.853406	7.88888	2.23191e-25	185.06	0.861179	7.93946	1.37458e-20	166.93	0.499789
Q92466	26	Q92466	Q92466	DNA damage-binding protein 2	DDB2	>sp|Q92466|DDB2_HUMAN DNA damage-binding protein 2 OS=Homo sapiens GN=DDB2 PE=1 SV=1	1	74.6517	6.33875e-11	225.87	140.51	225.87	0.999731	35.7019	1.6227e-08	156.29	0.995198	23.165	5.69587e-05	110.6	0.999958	43.7164	3.50429e-08	156.29	0.996623	24.7006	4.2892e-09	141.37	0.995436	23.3863	1.48044e-06	129.36	0.999936	41.9706	9.01897e-08	147.53	1	74.6517	2.88426e-06	225.87	0.999929	41.4868	6.33875e-11	165.24	0.995403	23.3549	3.7032e-09	161.26	0.999036
P52701	227	P52701	P52701	DNA mismatch repair protein Msh6	MSH6	>sp|P52701|MSH6_HUMAN DNA mismatch repair protein Msh6 OS=Homo sapiens GN=MSH6 PE=1 SV=2	1	124.195	3.38878e-45	225.69	168.51	225.69																									1	124.195	3.38878e-45	225.69
P07919	63	P07919	P07919	Cytochrome b-c1 complex subunit 6, mitochondrial	UQCRH	>sp|P07919|QCR6_HUMAN Cytochrome b-c1 complex subunit 6, mitochondrial OS=Homo sapiens GN=UQCRH PE=1 SV=2	0.899636	9.52489	1.62262e-50	225.69	203.64	225.69													0.7382	4.50217	8.21764e-39	192.6													0.899636	9.52489	1.62262e-50	225.69	0.845425	8.04525	7.6882e-05	113.67	0.808179
Q6P2E9	6	Q6P2E9	Q6P2E9	Enhancer of mRNA-decapping protein 4	EDC4	>sp|Q6P2E9|EDC4_HUMAN Enhancer of mRNA-decapping protein 4 OS=Homo sapiens GN=EDC4 PE=1 SV=1	1	68.5673	2.81642e-63	225.69	185.83	202.61					0.99434	22.447	5.69638e-07	129.2	0.90577	9.8283	0.00586078	87.496	0.999163	33.4411	3.65235e-06	118.44					0.997653	26.2846	1.21086e-06	114.46					1	68.5673	1.66012e-27	202.61	0.999466	32.7188	6.58031e-11	140.84	0.999999
Q8ND30	512	Q8ND30	Q8ND30	Liprin-beta-2	PPFIBP2	>sp|Q8ND30|LIPB2_HUMAN Liprin-beta-2 OS=Homo sapiens GN=PPFIBP2 PE=1 SV=3	0.988489	19.3747	1.05221e-50	225.66	192.51	70.986	0.956648	14.0016	1.61849e-14	133.96					0.833978	8.20275	2.54054e-05	94.569																	0.951687	13.1925	5.468e-25	177.71	0.976583	16.2899	1.05221e-50	225.66	0.988489
Q9BY44	503	Q9BY44	Q9BY44	Eukaryotic translation initiation factor 2A;Eukaryotic translation initiation factor 2A, N-terminally processed	EIF2A	>sp|Q9BY44|EIF2A_HUMAN Eukaryotic translation initiation factor 2A OS=Homo sapiens GN=EIF2A PE=1 SV=3	0.880259	8.66406	6.74834e-51	225.56	225.56	101.05	0.757294	4.94456	1.51227e-06	88.427	0.689639	3.47917	5.57011e-30	189.09	0.564431	1.12727	2.81011e-05	97.081					0.499936	0	3.0185e-05	97.776	0.880259	8.66406	8.85029e-06	101.53	0.555968	0.977656	4.05485e-05	94.203	0.569238	1.21236	3.86624e-05	94.639	0.685916	3.39225	6.74834e-51	225.56	0.596146
Q9Y446	84	Q9Y446	Q9Y446	Plakophilin-3	PKP3	>sp|Q9Y446|PKP3_HUMAN Plakophilin-3 OS=Homo sapiens GN=PKP3 PE=1 SV=1	1	69.9485	1.65938e-58	225.33	165.03	225.33													1	69.9485	1.65938e-58	225.33	1	64.626	7.92732e-35	191.19					0.999715	36.2645	0.00430209	91.076
P29966	150	P29966	P29966	Myristoylated alanine-rich C-kinase substrate	MARCKS	>sp|P29966|MARCS_HUMAN Myristoylated alanine-rich C-kinase substrate OS=Homo sapiens GN=MARCKS PE=1 SV=4	0.999971	46.1796	3.12932e-44	225.17	158.84	225.17	0.998245	29.1164	6.1419e-21	135.18																	0.999971	46.1796	3.12932e-44	225.17	0.999586	35.3382	3.90244e-34	210.2
Q9NQC3	15	Q9NQC3	Q9NQC3	Reticulon-4	RTN4	>sp|Q9NQC3|RTN4_HUMAN Reticulon-4 OS=Homo sapiens GN=RTN4 PE=1 SV=2	0.999641	35.5534	8.21831e-95	224.91	211.51	104.81	0.998031	28.3064	8.21831e-95	224.91	0.982017	18.9152	1.60769e-06	92.865	0.984774	19.4202	4.93694e-17	138.56	0.994633	26.8075	4.15238e-14	141.87	0.964792	17.732	2.52859e-07	91.335	0.999641	35.5534	2.91841e-24	156.9	0.999159	33.915	8.48263e-29	169.43	0.989295	20.4199	9.86204e-18	137.31	0.986921	20.1368	3.14989e-12	130.21	0.998306
Q7Z6Z7	1907	Q7Z6Z7	Q7Z6Z7	E3 ubiquitin-protein ligase HUWE1	HUWE1	>sp|Q7Z6Z7|HUWE1_HUMAN E3 ubiquitin-protein ligase HUWE1 OS=Homo sapiens GN=HUWE1 PE=1 SV=3	0.999983	48.6147	1.90205e-68	224.64	161.48	204.9	0.999945	42.5758	1.90205e-68	220.34	0.998809	29.9261	1.75697e-06	132.64	0.996889	26.2782	7.92029e-08	135.95	0.999344	33.6555	1.4926e-20	176.94	0.999272	34.3847	2.00473e-08	135.69	0.999898	39.9366	9.75561e-25	204.9	0.999842	40.1425	8.95e-42	224.64	0.999983	48.6147	9.75561e-25	204.9	0.997498	27.5377	1.43375e-17	187.56	0.999251
Q9Y4B6	1000	Q9Y4B6	Q9Y4B6	Protein VPRBP	VPRBP	>sp|Q9Y4B6|DCAF1_HUMAN DDB1- and CUL4-associated factor 1 OS=Homo sapiens GN=DCAF1 PE=1 SV=3	0.999981	47.2873	3.30674e-05	224.36	185.17	224.36	0.485117	0	0.0133347	48.351					0.487679	0	0.00498906	57.414									0.999981	47.2873	3.30674e-05	224.36	0.987555	19.4783	0.000765513	72.898					0.96882	16.1295	0.0334265	59.606	0.775683
O00161	110	O00161	O00161	Synaptosomal-associated protein 23	SNAP23	>sp|O00161|SNP23_HUMAN Synaptosomal-associated protein 23 OS=Homo sapiens GN=SNAP23 PE=1 SV=1	1	83.5911	1.84257e-38	224.36	178.16	224.36	0.999572	34.3908	6.89478e-10	80.702	0.999841	41.5366	1.99891e-10	135.31													1	66.8324	4.67204e-25	179.66					1	83.5911	1.84257e-38	224.36					0.999727
O00178	25	O00178	O00178	GTP-binding protein 1	GTPBP1	>sp|O00178|GTPB1_HUMAN GTP-binding protein 1 OS=Homo sapiens GN=GTPBP1 PE=1 SV=3	0.981146	17.1632	2.05303e-58	224.24	224.24	198.18	0.915732	10.3675	2.05303e-58	224.24	0.499675	0	0.00315391	48.567	0.981146	17.1632	3.89988e-24	198.18	0.809203	6.27486	1.15642e-33	180.21	0.889485	9.05717	1.41143e-11	137.31									0.891708	9.15625	1.7444e-16	176.68	0.978066	16.4926	5.404e-12	165.53	0.714242
P29966	101	P29966	P29966	Myristoylated alanine-rich C-kinase substrate	MARCKS	>sp|P29966|MARCS_HUMAN Myristoylated alanine-rich C-kinase substrate OS=Homo sapiens GN=MARCKS PE=1 SV=4	1	91.8447	1.85608e-32	224.15	185.91	91.845	1	110.131	1.15602e-29	137.52					1	102.466	5.99294e-06	102.47	1	98.0767	0.000610815	98.077	1	109.556	1.38909e-05	109.56	1	204.705	3.64089e-17	224.15	1	91.8447	1.85608e-32	201.95
Q6P597	466	Q6P597	Q6P597	Kinesin light chain 3	KLC3	>sp|Q6P597|KLC3_HUMAN Kinesin light chain 3 OS=Homo sapiens GN=KLC3 PE=1 SV=2	1	71.8999	1.5548e-40	224.15	191.4	224.15	1	71.8999	1.5548e-40	224.15	0.999894	39.7488	4.09917e-06	129.42	0.970358	15.1502	0.0118223	60.764	0.999979	46.7525	6.31577e-28	187.5	0.999992	51.0062	1.44035e-08	135.95									0.999996	53.9247	2.28755e-22	194.67					0.999949
Q9UBC2	255	Q9UBC2	Q9UBC2	Epidermal growth factor receptor substrate 15-like 1	EPS15L1	>sp|Q9UBC2|EP15R_HUMAN Epidermal growth factor receptor substrate 15-like 1 OS=Homo sapiens GN=EPS15L1 PE=1 SV=1	1	68.6487	1.97307e-41	224.12	179.68	224.12	0.998682	28.8008	2.57734e-15	136.16	0.903741	12.5266	6.5086e-05	83.465	0.995391	23.5388	1.37647e-18	158.91	0.994517	25.1314	1.0126e-11	147.52	0.723369	5.56873	0.00573034	47.082	1	68.6487	7.59503e-22	224.12	0.999854	38.3513	0.000145493	221.55	0.999984	47.9256	6.07602e-34	204.23	0.999113	30.5233	1.97307e-41	205.87	0.999934
Q9UQ35	1387	Q9UQ35	Q9UQ35	Serine/arginine repetitive matrix protein 2	SRRM2	>sp|Q9UQ35|SRRM2_HUMAN Serine/arginine repetitive matrix protein 2 OS=Homo sapiens GN=SRRM2 PE=1 SV=2	0.999998	59.4272	3.96372e-45	224.12	224.12	224.12																													0.999998	59.4272	3.96372e-45	224.12	0.999991	53.494	5.69881e-20	178.1
O94804	438	O94804	O94804	Serine/threonine-protein kinase 10	STK10	>sp|O94804|STK10_HUMAN Serine/threonine-protein kinase 10 OS=Homo sapiens GN=STK10 PE=1 SV=1	1	151.278	1.20472e-49	224.12	224.12	151.28	1	157.616	1.20472e-49	185.28	1	132.735	1.22053e-06	132.74					1	169.426	9.67781e-20	169.43	1	150.614	3.27438e-13	150.61	1	190.255	7.99562e-21	190.25	1	151.278	1.25975e-11	151.28	1	224.122	8.88062e-45	224.12	1	213.641	6.59023e-35	213.64	1
Q5XXA6	974	Q5XXA6	Q5XXA6	Anoctamin-1	ANO1	>sp|Q5XXA6|ANO1_HUMAN Anoctamin-1 OS=Homo sapiens GN=ANO1 PE=1 SV=1	0.999995	53.5317	7.15195e-70	224.12	168.09	198.35					0.999606	34.0608	2.90237e-07	124.94																					0.999625	34.3399	3.39226e-21	190.1	0.999995	53.5317	1.57333e-29	207.1	0.999735
Q6PKG0	649	Q6PKG0	Q6PKG0	La-related protein 1	LARP1	>sp|Q6PKG0|LARP1_HUMAN La-related protein 1 OS=Homo sapiens GN=LARP1 PE=1 SV=2	1	78.8368	1.01158e-39	224.06	224.06	224.06	0.99689	25.2683	1.1071e-05	134.99					0.97577	16.586	0.00631814	96.756	0.97038	15.3001	8.55007e-06	125.61													1	78.8368	1.01158e-39	224.06	1	72.5868	3.52347e-22	203.05	0.998583
Q15047	1066	Q15047	Q15047	Histone-lysine N-methyltransferase SETDB1	SETDB1	>sp|Q15047|SETB1_HUMAN Histone-lysine N-methyltransferase SETDB1 OS=Homo sapiens GN=SETDB1 PE=1 SV=1	1	104.966	1.84922e-62	223.93	184.77	205.15	0.91865	10.5317	0.0168485	51.009	0.999999	61.3219	6.60579e-09	139.74					0.999472	32.8012	0.0069	54.898					0.977405	16.6148	0.0334014	89.911	0.996475	24.5401	0.0142198	52.891	1	104.68	1.84756e-26	194.67	1	81.9174	4.59288e-27	202.94	1
Q96T60	118	Q96T60	Q96T60	Bifunctional polynucleotide phosphatase/kinase;Polynucleotide 3'-phosphatase;Polynucleotide 5'-hydroxyl-kinase	PNKP	>sp|Q96T60|PNKP_HUMAN Bifunctional polynucleotide phosphatase/kinase OS=Homo sapiens GN=PNKP PE=1 SV=1	1	67.6302	3.55905e-51	223.86	223.86	197.15	0.998722	29.01	1.9466e-23	152.01	0.992109	21.0045	7.00898e-13	138.66	0.994712	23.0562	2.19949e-16	133.95	0.991762	20.8588	3.59602e-24	160.55	0.506811	0.148488	0.000169123	70.986	0.999998	57.4267	3.55905e-51	223.86	1	67.6302	1.39571e-32	197.15	0.940257	11.9812	1.63451e-07	106.31	0.938635	11.874	1.01916e-16	141.07	0.999849
Q9UHF7	830	Q9UHF7	Q9UHF7	Zinc finger transcription factor Trps1	TRPS1	>sp|Q9UHF7|TRPS1_HUMAN Zinc finger transcription factor Trps1 OS=Homo sapiens GN=TRPS1 PE=1 SV=2	0.999728	35.6577	7.60868e-45	223.39	223.39	198.48	0.984999	18.1731	2.29688e-26	193.11	0.997556	26.1086	3.21402e-10	130.66	0.999358	31.9213	7.60868e-45	223.39	0.996567	24.6285	5.64657e-29	191.4													0.994795	22.8135	6.15494e-20	183.28	0.998967	29.8563	1.38839e-27	209.11	0.999728
O15320;Q96PC5;Q96RT6	635;1243;604	O15320	O15320	cTAGE family member 5;Melanoma inhibitory activity protein 2;cTAGE family member 2	CTAGE5;MIA2;CTAGE1	>sp|O15320|CTGE5_HUMAN cTAGE family member 5 OS=Homo sapiens GN=CTAGE5 PE=1 SV=4;>sp|Q96PC5|MIA2_HUMAN Melanoma inhibitory activity protein 2 OS=Homo sapiens GN=MIA2 PE=1 SV=4;>sp|Q96RT6|CTGE2_HUMAN cTAGE family member 2 OS=Homo sapiens GN=CTAGE1 PE=1 SV=2	1	72.607	7.69559e-13	222.75	154.51	72.607													0.70921	4.72048	0.0124658	47.037					1	52.6365	3.62496e-07	181.97	1	72.607	7.69559e-13	222.75	0.975631	16.7478	0.00323247	65.184	0.992261	21.7048	0.00589252	58.479	0.984252
Q14C86	902	Q14C86	Q14C86	GTPase-activating protein and VPS9 domain-containing protein 1	GAPVD1	>sp|Q14C86|GAPD1_HUMAN GTPase-activating protein and VPS9 domain-containing protein 1 OS=Homo sapiens GN=GAPVD1 PE=1 SV=2	0.999157	30.8035	8.33984e-38	222.75	222.75	184.01	0.99169	20.7739	5.35333e-28	207.85	0.988407	19.3905	2.8116e-13	153.41	0.973562	15.6741	8.33984e-38	222.75	0.992635	21.3032	5.4446e-27	184.01	0.959798	14.5213	3.96388e-05	112.57	0.695669	3.59057	0.00114376	110.98	0.775303	5.37874	0.00210243	99.788	0.99458	22.9373	1.05353e-06	158.65	0.988377	19.3088	9.60466e-14	184.48	0.999157
Q9Y6G9	516	Q9Y6G9	Q9Y6G9	Cytoplasmic dynein 1 light intermediate chain 1	DYNC1LI1	>sp|Q9Y6G9|DC1L1_HUMAN Cytoplasmic dynein 1 light intermediate chain 1 OS=Homo sapiens GN=DYNC1LI1 PE=1 SV=3	0.995437	22.4719	2.67635e-50	222.62	222.62	193.76	0.995437	22.4719	1.31933e-31	193.76	0.688693	6.10093	2.30989e-05	97.502	0.945785	14.0301	8.50769e-41	213.01	0.918584	10.5361	7.88788e-30	185.23	0.790376	5.94295	1.13912e-21	171.13	0.736606	4.73239	0.00158803	94.61	0.944423	12.4993	9.45106e-15	141.7	0.995413	24.9382	2.67635e-50	222.62	0.993042	23.2709	3.01871e-17	154.31	0.944191
Q9Y3Q8	279	Q9Y3Q8	Q9Y3Q8	TSC22 domain family protein 4	TSC22D4	>sp|Q9Y3Q8|T22D4_HUMAN TSC22 domain family protein 4 OS=Homo sapiens GN=TSC22D4 PE=1 SV=2	1	74.4644	3.59426e-40	222.56	179.06	74.464																					1	116.238	2.65784e-30	209.11	1	74.4644	3.59426e-40	222.56
P02545	636	P02545	P02545	Prelamin-A/C;Lamin-A/C	LMNA	>sp|P02545|LMNA_HUMAN Prelamin-A/C OS=Homo sapiens GN=LMNA PE=1 SV=1	0.999947	42.7616	2.77227e-38	222.54	156.98	222.54	0.991212	21.7926	5.03407e-05	61.345	0.997829	26.6284	1.0915e-09	136.96													0.999947	42.7616	2.77227e-38	222.54	0.99938	32.1333	1.42367e-11	155.31	0.989816	19.8772	2.20959e-14	140.88	0.989708	19.8311	1.47393e-14	143	0.999533
O43583	73	O43583	O43583	Density-regulated protein	DENR	>sp|O43583|DENR_HUMAN Density-regulated protein OS=Homo sapiens GN=DENR PE=1 SV=2	0.993482	22.004	7.99053e-67	222.25	165.85	123.71	0.953465	13.1155	3.61461e-46	140.13					0.992253	21.4903	2.7822e-12	123.68	0.937993	11.8207	2.54617e-17	136.37					0.889865	9.07397	7.99053e-67	222.25	0.949015	12.6995	2.21003e-41	186.44	0.993482	22.004	6.96581e-18	138.46	0.986998	18.8684	8.50428e-34	162.91
P15374	130	P15374	P15374	Ubiquitin carboxyl-terminal hydrolase isozyme L3	UCHL3	>sp|P15374|UCHL3_HUMAN Ubiquitin carboxyl-terminal hydrolase isozyme L3 OS=Homo sapiens GN=UCHL3 PE=1 SV=1	0.999915	40.7302	1.01435e-48	222.24	222.24	216	0.997867	26.7087	6.93746e-06	102.08	0.688943	3.45557	1.11355e-05	120.59									0.983301	18.4918	0.0371925	73.597									0.999615	34.1566	2.39776e-24	201.96	0.999915	40.7302	5.67094e-42	222.24	0.994437
Q14157	607	Q14157	Q14157	Ubiquitin-associated protein 2-like	UBAP2L	>sp|Q14157|UBP2L_HUMAN Ubiquitin-associated protein 2-like OS=Homo sapiens GN=UBAP2L PE=1 SV=2	0.819018	7.6328	1.06012e-50	222.18	196.11	133.93	0.483623	2.05023	0.00367615	58.824					0.784789	6.99661	1.06012e-50	222.18	0.414398	0.975185	0.000141983	76.678													0.580099	3.73914	0.000963927	69.255	0.819018	7.6328	7.08677e-05	133.93
P27816	280	P27816	P27816	Microtubule-associated protein 4	MAP4	>sp|P27816|MAP4_HUMAN Microtubule-associated protein 4 OS=Homo sapiens GN=MAP4 PE=1 SV=3	0.999997	56.0304	3.32952e-49	221.81	182.06	188.9	0.999854	38.3496	4.51216e-35	213.36	0.998221	27.7164	6.706e-11	150.9	0.999897	39.8503	2.30176e-32	216.53	0.999997	56.0304	3.32952e-49	213.36	0.999798	36.9515	1.98572e-09	146.67									0.999255	31.2778	2.52118e-32	215.49	0.999953	43.2899	8.40899e-42	221.81	0.999831
Q9HC35	146	Q9HC35	Q9HC35	Echinoderm microtubule-associated protein-like 4	EML4	>sp|Q9HC35|EMAL4_HUMAN Echinoderm microtubule-associated protein-like 4 OS=Homo sapiens GN=EML4 PE=1 SV=3	0.999974	48.9223	4.82064e-45	221.79	221.79	77.221	0.987241	18.8861	4.82064e-45	221.79	0.991811	21.1712	5.50736e-09	139.39	0.950949	15.0659	4.0218e-27	201.72	0.995164	23.1342	6.88452e-38	197.1	0.922502	11.4628	0.00301507	61.561	0.999862	38.8381	1.75705e-10	137.99	0.999974	48.9223	4.54615e-06	94.363	0.995712	23.6593	2.58071e-35	214.46	0.989143	19.5955	4.37701e-35	210.39	0.990801
P07814	886	P07814	P07814	Bifunctional glutamate/proline--tRNA ligase;Glutamate--tRNA ligase;Proline--tRNA ligase	EPRS	>sp|P07814|SYEP_HUMAN Bifunctional glutamate/proline--tRNA ligase OS=Homo sapiens GN=EPRS PE=1 SV=5	0.987602	22.1001	1.11878e-83	221.78	210.39	166.43	0.920925	11.9761	1.11878e-83	221.78	0.935882	16.4596	6.2373e-05	88.627	0.639814	2.63706	3.98058e-17	148.36	0.936776	12.8777	3.23147e-16	149.64	0.629033	4.20353	0.000332751	93.404	0.987602	22.1001	1.49229e-20	166.43	0.975806	17.3083	8.41005e-21	170.8	0.883676	9.63586	2.94806e-17	151.85	0.935181	12.6803	1.46642e-14	135.55	0.968284
P28482	187	P28482	P28482	Mitogen-activated protein kinase 1	MAPK1	>sp|P28482|MK01_HUMAN Mitogen-activated protein kinase 1 OS=Homo sapiens GN=MAPK1 PE=1 SV=3	1	68.2189	1.83856e-50	221.34	184.89	185.16	0.990079	20.2527	7.11047e-14	137.32	0.989045	22.1173	0.000102138	104.78	0.997349	27.8771	5.92068e-14	138.98	0.999797	37.1659	1.25966e-16	154.31	0.991436	20.6144	0.00194429	82.774									0.999995	50.7747	1.49012e-14	182.13	1	68.2189	3.97841e-20	194.32	0.999986
P29692	133	P29692	P29692	Elongation factor 1-delta	EEF1D	>sp|P29692|EF1D_HUMAN Elongation factor 1-delta OS=Homo sapiens GN=EEF1D PE=1 SV=5	1	76.7004	4.07239e-49	220.78	167.41	220.78	1	76.7004	2.04034e-40	220.78	0.999999	59.5769	2.66766e-18	163.34	1	63.5493	3.11458e-31	217.65	0.999998	57.5767	4.07239e-49	216.71	0.999925	41.2282	1.57996e-27	180.02	0.999931	41.6121	0.00308146	116.04	0.93954	11.9932	0.0647124	54.811	0.999995	52.5888	1.96941e-16	188.16	0.998968	29.8815	8.90303e-05	82.755	0.999978
Q66K74	759	Q66K74	Q66K74	Microtubule-associated protein 1S;MAP1S heavy chain;MAP1S light chain	MAP1S	>sp|Q66K74|MAP1S_HUMAN Microtubule-associated protein 1S OS=Homo sapiens GN=MAP1S PE=1 SV=2	0.999945	43.8873	1.16567e-51	220.78	212.04	135.43	0.999545	34.6054	1.12813e-41	212.04	0.980812	21.5333	9.4181e-11	138.28	0.917559	10.4693	2.42062e-33	199.91	0.996267	28.4596	7.79995e-23	176.46	0.784001	6.26152	1.17876e-10	135.68	0.964197	17.8688	0.0119898	77.657	0.553114	2.47226	0.00394219	72.499	0.999945	43.8873	4.23783e-39	197.86	0.999774	37.9429	1.16567e-51	220.78	0.999753
Q9UHR4	255	Q9UHR4	Q9UHR4	Brain-specific angiogenesis inhibitor 1-associated protein 2-like protein 1	BAIAP2L1	>sp|Q9UHR4|BI2L1_HUMAN Brain-specific angiogenesis inhibitor 1-associated protein 2-like protein 1 OS=Homo sapiens GN=BAIAP2L1 PE=1 SV=2	0.97764	18.7826	5.71307e-51	220.74	220.74	220.74	0.890526	9.09622	2.40958e-18	106.28					0.97764	18.7826	5.71307e-51	220.74	0.502565	0.044752	1.24554e-06	118.55	0.563681	1.11506	2.10447e-06	92.633	0.858615	12.4201	0.00289335	58.332	0.495951	0	0.00231532	84.375
O60762	9	O60762	O60762	Dolichol-phosphate mannosyltransferase subunit 1	DPM1	>sp|O60762|DPM1_HUMAN Dolichol-phosphate mannosyltransferase subunit 1 OS=Homo sapiens GN=DPM1 PE=1 SV=1	0.999933	41.7593	1.81895e-61	220.34	220.34	111.82	0.992455	21.1905	1.81895e-61	220.34	0.991527	20.7066	0.000884284	101.3	0.990255	20.0854	0.000833706	89.08	0.974173	15.7963	0.0168464	81.904	0.903086	9.69403	0.0300493	66.326	0.999933	41.7593	2.61128e-09	124.48	0.999612	34.1147	3.49929e-06	135.94	0.999003	30.0086	0.000665255	129.17	0.999925	41.2658	4.00485e-08	166.62	0.999769
Q8TC07	675	Q8TC07	Q8TC07	TBC1 domain family member 15	TBC1D15	>sp|Q8TC07|TBC15_HUMAN TBC1 domain family member 15 OS=Homo sapiens GN=TBC1D15 PE=1 SV=2	1	63.8745	1.30684e-36	220.16	157	220.16	0.999793	36.835	1.18156e-19	179.07	0.995694	23.6409	0.000222472	105.91	0.999924	41.2186	2.86113e-10	140.63	0.987063	18.825	1.30794e-09	147.49	0.999821	37.4786	8.42688e-06	125.03	0.999999	60.6716	2.68805e-20	188.34	1	63.8745	1.30684e-36	220.16	0.999998	57.4845	6.6259e-12	156.29	0.999998	57.6205	7.73256e-20	183.21	0.999988
Q86VQ1	172	Q86VQ1	Q86VQ1	Glucocorticoid-induced transcript 1 protein	GLCCI1	>sp|Q86VQ1|GLCI1_HUMAN Glucocorticoid-induced transcript 1 protein OS=Homo sapiens GN=GLCCI1 PE=1 SV=1	0.977413	19.4042	2.14209e-42	220.16	220.16	123.32																					0.624555	5.22055	2.14209e-42	220.16	0.332929	0	1.51021e-11	132.52	0.331381	0	0.0006217	86.222					0.977413
Q8NHQ9	594	Q8NHQ9	Q8NHQ9	ATP-dependent RNA helicase DDX55	DDX55	>sp|Q8NHQ9|DDX55_HUMAN ATP-dependent RNA helicase DDX55 OS=Homo sapiens GN=DDX55 PE=1 SV=3	1	99.0778	4.41881e-37	219.97	169.87	219.97	0.999997	55.6206	1.43322e-13	181.71					1	99.0778	4.41881e-37	219.97	0.999999	62.6822	1.37323e-12	148.52													1	74.7943	0.00127622	99.5
Q4G0J3	298	Q4G0J3	Q4G0J3	La-related protein 7	LARP7	>sp|Q4G0J3|LARP7_HUMAN La-related protein 7 OS=Homo sapiens GN=LARP7 PE=1 SV=1	0.940079	12.231	1.07003e-31	219.84	185.41	155.06	0.471134	0	4.1716e-05	103.83	0.368768	0	0.000514397	95.195													0.940079	12.231	1.04551e-08	155.06	0.623261	3.41146	1.07003e-31	219.84									0.333178
Q9UK58	352	Q9UK58	Q9UK58	Cyclin-L1	CCNL1	>sp|Q9UK58|CCNL1_HUMAN Cyclin-L1 OS=Homo sapiens GN=CCNL1 PE=1 SV=1	0.999995	52.6206	3.46912e-50	219.72	152.47	125.84	0.99999	49.9445	0.000132756	90.422	0.994178	22.3243	0.00139337	67.252	0.999203	30.9842	0.00186209	65.905	0.985677	18.3772	0.0101605	47.732													0.999967	44.7707	2.92271e-27	204.17	0.999844	38.0716	1.02916e-34	208.07	0.999995
Q8TE68	631	Q8TE68	Q8TE68	Epidermal growth factor receptor kinase substrate 8-like protein 1	EPS8L1	>sp|Q8TE68|ES8L1_HUMAN Epidermal growth factor receptor kinase substrate 8-like protein 1 OS=Homo sapiens GN=EPS8L1 PE=1 SV=3	0.99989	39.5703	2.85977e-50	219.61	173.27	164.2	0.99989	39.5703	2.85977e-50	192.18	0.939683	13.1739	6.48385e-05	112.58	0.926301	11.001	5.38059e-21	189.84	0.962205	14.0585	4.12124e-50	219.61	0.901125	9.60077	7.13026e-09	136.67	0.989404	19.7025	1.28278e-26	193.06	0.996753	24.8755	5.96932e-12	152.63	0.985131	18.2149	2.63707e-15	168.84	0.991626	20.7345	4.40781e-12	153.56	0.756432
Q8N7R7	344	Q8N7R7	Q8N7R7	Cyclin-Y-like protein 1	CCNYL1	>sp|Q8N7R7|CCYL1_HUMAN Cyclin-Y-like protein 1 OS=Homo sapiens GN=CCNYL1 PE=1 SV=2	0.999962	44.1494	1.06081e-37	219.53	173.87	163.11	0.999735	35.767	5.23954e-33	197.73	0.999591	33.8822	1.75925e-13	154.47	0.999959	43.8969	7.36254e-23	203.92	0.999879	39.156	1.06081e-37	203.05	0.996608	24.6806	1.06967e-19	169.15	0.999912	40.5517	1.73405e-30	213	0.999885	39.3973	7.9541e-34	219.53	0.999832	37.7505	3.3295e-22	197.73	0.999879	39.156	1.09959e-22	203.05	0.999962
Q09666	216	Q09666	Q09666	Neuroblast differentiation-associated protein AHNAK	AHNAK	>sp|Q09666|AHNK_HUMAN Neuroblast differentiation-associated protein AHNAK OS=Homo sapiens GN=AHNAK PE=1 SV=2	0.99972	35.823	2.70154e-83	219.52	219.52	181.65	0.99972	35.823	2.70154e-83	219.52	0.993524	25.6494	2.33812e-08	106.38	0.997831	26.7475	5.35247e-40	205.87	0.996206	24.6629	5.62956e-08	133.15	0.998788	30.7866	1.01953e-14	154.66	0.999248	31.2355	2.94134e-25	218.11	0.998898	29.6918	2.85276e-25	180.64	0.999512	34.4113	2.27886e-16	143.17	0.998238	29.45	7.4901e-14	133.17	0.997847
Q09161	21	Q09161	Q09161	Nuclear cap-binding protein subunit 1	NCBP1	>sp|Q09161|NCBP1_HUMAN Nuclear cap-binding protein subunit 1 OS=Homo sapiens GN=NCBP1 PE=1 SV=1	0.997473	25.9959	1.93001e-38	219.23	141.33	117.61	0.747203	4.83959	0.00136793	103.02	0.616297	2.06049	7.21326e-05	77.191	0.805273	6.17656	3.65434e-08	159.53	0.867744	8.18294	3.09256e-05	87.748									0.909016	9.99608	1.93001e-38	219.23	0.603945	1.83242	1.86411e-19	192.44	0.997473	25.9959	1.62214e-08	117.61	0.740377
Q16513	583	Q16513	Q16513	Serine/threonine-protein kinase N2	PKN2	>sp|Q16513|PKN2_HUMAN Serine/threonine-protein kinase N2 OS=Homo sapiens GN=PKN2 PE=1 SV=1	0.99641	24.4338	8.97383e-33	219.03	147.06	128.64	0.99641	24.4338	6.50643e-16	128.64	0.499999	0	0.00189737	78.501					0.558055	1.01308	0.00180652	79.514					0.996321	24.3273	6.29662e-32	211.45	0.989861	19.8959	8.97383e-33	219.03	0.989928	19.9248	1.42529e-23	194.32	0.980271	16.9625	2.20708e-24	203.92	0.788036
Q9BPX3	1015	Q9BPX3	Q9BPX3	Condensin complex subunit 3	NCAPG	>sp|Q9BPX3|CND3_HUMAN Condensin complex subunit 3 OS=Homo sapiens GN=NCAPG PE=1 SV=1	1	159.677	2.80431e-37	218.94	160.12	160.02	1	218.937	2.80431e-37	218.94					1	143.309	4.78997e-06	143.31	1	163.714	4.99163e-18	163.71	1	196.268	9.56112e-35	196.27	1	132.143	4.39107e-05	132.14	1	91.0934	0.00390206	91.093	1	114.868	0.000235155	114.87	1	117.029	0.000202907	117.03	1
Q8TE68	553	Q8TE68	Q8TE68	Epidermal growth factor receptor kinase substrate 8-like protein 1	EPS8L1	>sp|Q8TE68|ES8L1_HUMAN Epidermal growth factor receptor kinase substrate 8-like protein 1 OS=Homo sapiens GN=EPS8L1 PE=1 SV=3	0.977407	16.3648	4.42998e-48	218.78	218.78	145.65	0.960387	13.9413	3.09407e-40	215.73	0.492118	0	0.0129031	40.097	0.751406	6.06041	2.00895e-16	137.86	0.870511	8.39344	1.56018e-05	79.332	0.763636	5.62543	4.12159e-05	79.935	0.977407	16.3648	4.42998e-48	218.78	0.916966	10.4873	2.75962e-47	210.84	0.768544	5.99452	4.62174e-05	73.213
Q8IYB3	696	Q8IYB3	Q8IYB3	Serine/arginine repetitive matrix protein 1	SRRM1	>sp|Q8IYB3|SRRM1_HUMAN Serine/arginine repetitive matrix protein 1 OS=Homo sapiens GN=SRRM1 PE=1 SV=2	0.991554	20.7081	2.73305e-67	218.68	218.68	74.464	0.986019	18.4915	2.73305e-67	218.68	0.765888	5.1562	5.41821e-09	140.77	0.919252	10.5713	4.96508e-11	169.98	0.760156	5.31622	9.01438e-09	135.55	0.91528	11.4023	4.20001e-06	125.39	0.991554	20.7081	4.96508e-11	169.98	0.985525	18.4344	5.55923e-22	192.4	0.946092	12.5448	9.63563e-11	163.9	0.647502	2.64646	2.3294e-10	161.82	0.770055
P16144	1069	P16144	P16144	Integrin beta-4	ITGB4	>sp|P16144|ITB4_HUMAN Integrin beta-4 OS=Homo sapiens GN=ITGB4 PE=1 SV=5	1	210.095	3.59403e-37	218.66	180.52	210.1	1	218.663	3.87809e-31	218.66					1	218.663	3.87809e-31	218.66	1	193.411	3.59403e-37	193.41					1	210.095	1.01991e-30	216	1	189.446	2.2108e-16	189.45	1	191.402	5.97835e-22	191.4	1	217.654	6.27552e-31	217.65	1
Q9UQ80	386	Q9UQ80	Q9UQ80	Proliferation-associated protein 2G4	PA2G4	>sp|Q9UQ80|PA2G4_HUMAN Proliferation-associated protein 2G4 OS=Homo sapiens GN=PA2G4 PE=1 SV=3	0.999756	36.1553	1.18432e-37	218.64	171.94	218.64	0.999756	36.1553	1.18432e-37	218.64																									0.97468	16.3546	0.00453188	93.115					0.773944
Q13263	473	Q13263	Q13263	Transcription intermediary factor 1-beta	TRIM28	>sp|Q13263|TIF1B_HUMAN Transcription intermediary factor 1-beta OS=Homo sapiens GN=TRIM28 PE=1 SV=5	1	85.9131	6.52632e-38	218.64	179.01	113.25	0.999997	54.8229	5.32621e-16	180.39	1	90.3566	2.59162e-06	128.35	1	72.706	1.9298e-11	169.58	1	69.9406	6.52632e-38	202.79	1	85.9131	5.54236e-05	113.25									1	115.973	1.07373e-22	198.67	1	111.722	1.43577e-31	218.64	1
Q4KWH8	1307	Q4KWH8	Q4KWH8	1-phosphatidylinositol 4,5-bisphosphate phosphodiesterase eta-1	PLCH1	>sp|Q4KWH8|PLCH1_HUMAN 1-phosphatidylinositol 4,5-bisphosphate phosphodiesterase eta-1 OS=Homo sapiens GN=PLCH1 PE=1 SV=1	0.999998	56.845	8.64494e-36	218.34	159.62	180.56	0.638003	5.36027	0.000171872	48.053									0.97776	16.4791	3.06846e-28	185.63					0.999998	56.845	8.64494e-36	218.34	0.997657	27.1235	1.05767e-26	195.28
Q9UBF8	428	Q9UBF8	Q9UBF8	Phosphatidylinositol 4-kinase beta	PI4KB	>sp|Q9UBF8|PI4KB_HUMAN Phosphatidylinositol 4-kinase beta OS=Homo sapiens GN=PI4KB PE=1 SV=1	1	105.07	2.05186e-35	218.22	218.22	129.98	1	92.9589	1.48927e-33	193.71	1	91.0098	3.44343e-06	130.36	1	135.836	1.43637e-19	176.48	1	111.538	5.44093e-22	161.31	1	83.5513	1.26107e-05	120.56	1	77.9543	6.64309e-05	101.17	1	105.07	2.10993e-08	129.98	1	146.004	2.05186e-35	218.22	1	159.041	1.12771e-26	200.73	1
Q99733	5	Q99733	Q99733	Nucleosome assembly protein 1-like 4	NAP1L4	>sp|Q99733|NP1L4_HUMAN Nucleosome assembly protein 1-like 4 OS=Homo sapiens GN=NAP1L4 PE=1 SV=1	0.999999	61.1986	1.57673e-48	218.22	175.24	218.22	0.993361	21.7515	1.57673e-48	172.77									0.950473	12.833	4.73142e-08	130.89					0.992125	21.0493	1.42647e-17	157.02	0.997956	26.8853	1.35823e-20	167.35	0.999999	61.1986	1.76981e-38	218.22	0.999405	32.253	9.86951e-07	151.01
P47736	499	P47736	P47736	Rap1 GTPase-activating protein 1	RAP1GAP	>sp|P47736|RPGP1_HUMAN Rap1 GTPase-activating protein 1 OS=Homo sapiens GN=RAP1GAP PE=1 SV=2	0.999675	34.8832	2.53832e-50	218.21	218.21	217.09	0.988485	19.3369	7.04293e-41	213.82	0.989956	19.9369	8.57589e-05	86.005	0.999675	34.8832	1.92478e-35	217.09	0.998348	27.8123	2.53832e-50	218.21	0.982191	17.4156	1.00536e-09	146.45	0.984355	17.9877	1.32525e-08	156.17	0.999201	30.9689	9.44136e-11	137.73	0.994506	22.5772	1.66018e-21	190.34	0.996134	24.1103	3.58243e-15	155.06	0.995386
O43150	701	O43150	O43150	Arf-GAP with SH3 domain, ANK repeat and PH domain-containing protein 2	ASAP2	>sp|O43150|ASAP2_HUMAN Arf-GAP with SH3 domain, ANK repeat and PH domain-containing protein 2 OS=Homo sapiens GN=ASAP2 PE=1 SV=3	1	88.9759	1.80708e-37	218.05	162.14	119.76	1	101.659	1.37621e-11	125.91	0.999996	53.6779	3.12584e-05	79.695	1	100.278	6.0271e-27	199.75	1	99.1347	4.59239e-10	121.92	1	136.535	2.23049e-10	136.53									1	88.9759	1.80708e-37	218.05	1	89.1881	9.61335e-28	205	1
Q13895	98	Q13895	Q13895	Bystin	BYSL	>sp|Q13895|BYST_HUMAN Bystin OS=Homo sapiens GN=BYSL PE=1 SV=3	1	83.8342	2.48967e-83	217.94	217.94	95.873	1	92.4765	2.48967e-83	217.94													1	83.8342	6.10685e-07	123.74
O60841	137	O60841	O60841	Eukaryotic translation initiation factor 5B	EIF5B	>sp|O60841|IF2P_HUMAN Eukaryotic translation initiation factor 5B OS=Homo sapiens GN=EIF5B PE=1 SV=4	1	76.3797	3.57516e-41	217.73	170.85	186.54	1	66.604	1.67344e-32	201.12	0.99935	31.854	0.000190171	81.48	1	80.0567	3.2765e-32	196.75	0.999981	47.3185	3.33875e-10	142.25	0.999853	38.3146	5.1111e-07	125.99									0.999999	60.2371	3.75495e-32	197.47	0.999913	40.6193	3.57516e-41	217.73	1
Q96F86	131	Q96F86	Q96F86	Enhancer of mRNA-decapping protein 3	EDC3	>sp|Q96F86|EDC3_HUMAN Enhancer of mRNA-decapping protein 3 OS=Homo sapiens GN=EDC3 PE=1 SV=1	1	83.3355	9.51454e-50	217.73	152.26	217.73	1	87.0311	9.51454e-50	188.1																	0.999999	62.9024	4.41954e-20	186.58									1	83.3355	2.53723e-35	217.73
Q9C0C2	1554	Q9C0C2	Q9C0C2	182 kDa tankyrase-1-binding protein	TNKS1BP1	>sp|Q9C0C2|TB182_HUMAN 182 kDa tankyrase-1-binding protein OS=Homo sapiens GN=TNKS1BP1 PE=1 SV=4	0.857003	7.77783	3.2119e-48	217.41	217.41	183.63	0.499984	0	2.8497e-32	180.82	0.497661	0	1.69674e-12	134.83	0.857003	7.77783	2.06964e-32	183.63																	0.76219	5.68464	3.2119e-48	217.41	0.49999	0	3.72888e-27	191.53	0.499921
Q86WB0	395	Q86WB0	Q86WB0	Nuclear-interacting partner of ALK	ZC3HC1	>sp|Q86WB0|NIPA_HUMAN Nuclear-interacting partner of ALK OS=Homo sapiens GN=ZC3HC1 PE=1 SV=1	0.908438	9.96578	1.28425e-41	217.39	217.39	135.47	0.621172	2.1477	2.93018e-20	161.96	0.5	0	3.39754e-06	113.01	0.830175	6.89168	2.40659e-07	109.48	0.5	0	2.66029e-06	110.35	0.499685	0	0.00264101	50.04									0.868415	8.22221	1.28425e-41	217.39	0.908438	9.96578	4.44043e-21	174.26	0.833717
Q9H9C1	121	Q9H9C1	Q9H9C1	Spermatogenesis-defective protein 39 homolog	VIPAS39	>sp|Q9H9C1|SPE39_HUMAN Spermatogenesis-defective protein 39 homolog OS=Homo sapiens GN=VIPAS39 PE=1 SV=1	0.999855	39.0096	1.00596e-51	217.21	175.83	217.21	0.990167	22.4846	2.7074e-10	132.14	0.913985	12.1804	5.58866e-15	150.34	0.997314	27.7529	6.39343e-15	140.89	0.931918	11.509	1.00971e-06	117.78													0.999814	40.3878	2.47967e-32	192.93	0.999755	37.3945	1.62793e-25	177.07	0.999855
Q92878	635	Q92878	Q92878	DNA repair protein RAD50	RAD50	>sp|Q92878|RAD50_HUMAN DNA repair protein RAD50 OS=Homo sapiens GN=RAD50 PE=1 SV=1	1	78.0702	1.37676e-35	217.18	217.18	185.16																					1	87.1666	1.37676e-35	217.18	1	78.0702	1.34616e-26	192.44
Q9UMZ2	473	Q9UMZ2	Q9UMZ2	Synergin gamma	SYNRG	>sp|Q9UMZ2|SYNRG_HUMAN Synergin gamma OS=Homo sapiens GN=SYNRG PE=1 SV=2	0.997776	30.2665	2.74672e-41	217.1	217.1	213.37	0.993301	25.2072	2.74672e-41	217.1					0.997776	30.2665	5.95966e-41	213.37									0.990661	22.2997	5.18059e-11	169.33
O75822	11	O75822	O75822	Eukaryotic translation initiation factor 3 subunit J	EIF3J	>sp|O75822|EIF3J_HUMAN Eukaryotic translation initiation factor 3 subunit J OS=Homo sapiens GN=EIF3J PE=1 SV=2	1	67.4596	4.24712e-105	217.07	211.4	124.94	0.999998	56.3752	4.24712e-105	217.07	0.946048	12.4393	6.85701e-05	92.449	1	67.4596	5.44642e-41	178.41	0.987146	18.8535	2.7594e-47	193.71	0.99997	45.2874	1.56769e-14	122.53	0.971117	15.2663	3.08311e-34	162.42	0.994836	22.8475	4.30653e-49	203.71	0.5	0	2.12355e-05	97.69	0.974345	15.7954	8.87424e-10	123.88	0.85016
Q16625	315	Q16625	Q16625	Occludin	OCLN	>sp|Q16625|OCLN_HUMAN Occludin OS=Homo sapiens GN=OCLN PE=1 SV=1	0.998356	27.9944	2.45161e-38	216.9	166	216.9																					0.998356	27.9944	2.45161e-38	216.9	0.638168	3.72614	0.000180479	106.75
P45880	113	P45880	P45880	Voltage-dependent anion-selective channel protein 2	VDAC2	>sp|P45880|VDAC2_HUMAN Voltage-dependent anion-selective channel protein 2 OS=Homo sapiens GN=VDAC2 PE=1 SV=2	0.966059	16.2571	1.0411e-31	216.77	216.77	175.7					0.903966	11.6155	6.86137e-06	128.82																					0.966059	16.2571	7.22561e-13	175.7	0.880242	8.69646	1.0411e-31	216.77	0.898189
Q92609	43	Q92609	Q92609	TBC1 domain family member 5	TBC1D5	>sp|Q92609|TBCD5_HUMAN TBC1 domain family member 5 OS=Homo sapiens GN=TBC1D5 PE=1 SV=1	0.90036	9.85716	2.12719e-35	216.75	216.75	103.71	0.90036	9.85716	0.000461115	118.76					0.766167	8.47606	0.00853074	86.761																	0.6595	3.32896	2.12719e-35	216.75	0.820075	11.1728	5.89859e-15	163.92	0.676793
P15924	2606	P15924	P15924	Desmoplakin	DSP	>sp|P15924|DESP_HUMAN Desmoplakin OS=Homo sapiens GN=DSP PE=1 SV=3	0.766907	6.76904	8.10048e-37	216.71	165.93	124.39	0.311915	0	2.45478e-34	173.45	0.352566	0	0.0187656	61.738	0.307566	0	4.2202e-34	171.29	0.329614	0	8.10048e-37	181.64	0.31671	0	2.15559e-17	142.93	0.332027	0	1.9323e-10	216.71	0.30862	0	2.40577e-12	123.62	0.475057	0	5.27983e-05	83.939	0.766907	6.76904	2.65627e-26	188.32
Q9NQT8	1797	Q9NQT8	Q9NQT8	Kinesin-like protein KIF13B	KIF13B	>sp|Q9NQT8|KI13B_HUMAN Kinesin-like protein KIF13B OS=Homo sapiens GN=KIF13B PE=1 SV=2	0.975521	20.3219	5.08052e-42	216.58	216.58	130.57																					0.969548	17.143	5.08052e-42	216.58	0.975521	20.3219	2.27442e-11	130.57
Q15149	4386	Q15149	Q15149	Plectin	PLEC	>sp|Q15149|PLEC_HUMAN Plectin OS=Homo sapiens GN=PLEC PE=1 SV=3	0.987305	21.9187	3.98871e-38	216.31	163.89	194.98	0.683175	6.35785	3.98871e-38	216.31	0.333321	0	0.000210078	104.95	0.67158	6.11831	0.000105646	127.58									0.987305	21.9187	4.59587e-20	194.98	0.87931	11.636	2.79915e-14	184.21	0.333308	0	0.000136604	109.22	0.619256	5.12286	8.34703e-21	196.83	0.573254
A6NFI3	10	A6NFI3	A6NFI3	Zinc finger protein 316	ZNF316	>sp|A6NFI3|ZN316_HUMAN Zinc finger protein 316 OS=Homo sapiens GN=ZNF316 PE=1 SV=1	0.999998	56.1171	2.86204e-39	216.31	216.31	188.91	0.999901	40.0712	1.078e-32	174.81					0.99818	29.1978	6.89452e-17	176.08	0.992852	22.1137	2.86204e-39	205.33	0.997383	25.8595	2.72669e-14	154.6	0.999998	56.1171	9.36513e-36	216.31	0.999961	44.1541	1.38042e-35	214.42	0.609468	1.99465	2.45975e-09	166.62	0.999761	36.2524	2.17812e-06	111.57
Q8TE68	182	Q8TE68	Q8TE68	Epidermal growth factor receptor kinase substrate 8-like protein 1	EPS8L1	>sp|Q8TE68|ES8L1_HUMAN Epidermal growth factor receptor kinase substrate 8-like protein 1 OS=Homo sapiens GN=EPS8L1 PE=1 SV=3	1	76.993	6.83507e-49	216.26	120.51	95.981	1	95.7851	1.23085e-30	206.13	1	76.1184	7.10717e-07	132.81	1	120.168	3.50331e-31	216.26	1	76.1091	6.83507e-49	208.85	1	79.307	4.61519e-09	142.4	1	93.3611	1.40698e-11	190.86	1	76.993	1.19714e-22	202.94	1	89.7508	7.34099e-17	189.59	1	94.5959	1.59297e-22	195.28	1
Q969K3	256	Q969K3	Q969K3	E3 ubiquitin-protein ligase RNF34	RNF34	>sp|Q969K3|RNF34_HUMAN E3 ubiquitin-protein ligase RNF34 OS=Homo sapiens GN=RNF34 PE=1 SV=1	0.809282	7.9337	4.53492e-42	216.16	191.49	144.74	0.486524	2.23592	1.22077e-10	118.96	0.468259	0	0.00027969	71.678	0.387916	0	0.000698373	67.168																	0.720807	5.12813	3.57247e-18	150.13	0.809282	7.9337	4.53492e-42	216.16	0.547353
Q969K3	254	Q969K3	Q969K3	E3 ubiquitin-protein ligase RNF34	RNF34	>sp|Q969K3|RNF34_HUMAN E3 ubiquitin-protein ligase RNF34 OS=Homo sapiens GN=RNF34 PE=1 SV=1	0.999677	34.9191	7.66734e-52	216.16	191.49	208.16	0.81781	9.06745	1.32235e-05	98.727	0.996536	24.5899	0.00027969	109.17	0.387916	0	0.000698373	67.168																	0.92637	10.9973	2.31707e-15	166.42	0.993194	23.5585	4.53492e-42	216.16	0.999677
P35221;P26232	654;653	P35221	P35221	Catenin alpha-1;Catenin alpha-2	CTNNA1;CTNNA2	>sp|P35221|CTNA1_HUMAN Catenin alpha-1 OS=Homo sapiens GN=CTNNA1 PE=1 SV=1;>sp|P26232|CTNA2_HUMAN Catenin alpha-2 OS=Homo sapiens GN=CTNNA2 PE=1 SV=5	0.980912	14.1286	1.01031e-40	216.14	182.14	152.9	0.654026	0	2.8162e-24	112.34	0.649881	2.85916	1.31114e-09	135.63					0.434031	0	3.04776e-30	191.71	0.72539	4.53923	2.53377e-06	128.25	0.980912	14.1286	1.09985e-39	208.69	0.767938	5.18698	2.58732e-31	196.78	0.661211	3.04779	1.01031e-40	216.14	0.534933	0	9.00407e-15	137.73	0.484947
Q53ET0	613	Q53ET0	Q53ET0	CREB-regulated transcription coactivator 2	CRTC2	>sp|Q53ET0|CRTC2_HUMAN CREB-regulated transcription coactivator 2 OS=Homo sapiens GN=CRTC2 PE=1 SV=2	1	103.418	3.68127e-41	216.02	216.02	189.49					0.99997	45.6231	2.72888e-05	98.533																					1	75.9762	3.68127e-41	216.02	0.999997	55.8274	2.64654e-17	152.88	1
Q9UMZ2	935	Q9UMZ2	Q9UMZ2	Synergin gamma	SYNRG	>sp|Q9UMZ2|SYNRG_HUMAN Synergin gamma OS=Homo sapiens GN=SYNRG PE=1 SV=2	0.937214	12.134	5.2446e-51	215.88	175.02	215.88	0.789385	5.89667	5.84475e-09	113.78	0.906552	10.7577	0.000134211	109.32	0.511615	2.98083	1.03711e-06	106.69	0.937214	12.134	5.2446e-51	215.88	0.764112	8.0787	6.98347e-05	98.543									0.739769	4.79064	4.32271e-11	131.86	0.757329	5.0786	3.22917e-25	183.18
P06493	15	P06493	P06493	Cyclin-dependent kinase 1	CDK1	>sp|P06493|CDK1_HUMAN Cyclin-dependent kinase 1 OS=Homo sapiens GN=CDK1 PE=1 SV=3	1	75.7581	2.85354e-36	215.83	75.047	124.16	0.99989	39.5733	4.39167e-13	176.48	0.999999	61.2448	3.90379e-06	121.36	0.818909	6.5534	3.53338e-09	173.64	1	80.5614	2.85354e-36	195.51	0.996346	24.3566	0.000811784	115.12	0.995535	23.4824	1.49403e-14	190.57	0.998689	28.8179	3.97289e-28	215.83	1	76.0654	8.11882e-09	169.99	0.999499	32.9958	1.17794e-13	187.16	1
P24941;Q00526	15;15	P24941	P24941	Cyclin-dependent kinase 2;Cyclin-dependent kinase 3	CDK2;CDK3	>sp|P24941|CDK2_HUMAN Cyclin-dependent kinase 2 OS=Homo sapiens GN=CDK2 PE=1 SV=2;>sp|Q00526|CDK3_HUMAN Cyclin-dependent kinase 3 OS=Homo sapiens GN=CDK3 PE=1 SV=1	1	80.5614	2.85354e-36	215.83	75.047	129.17	0.99989	39.5733	4.39167e-13	176.48	0.795349	5.92013	3.90379e-06	121.36	0.818909	6.5534	3.53338e-09	173.64	1	80.5614	2.85354e-36	195.51	0.996346	24.3566	0.000811784	115.12	0.995535	23.4824	1.49403e-14	190.57	0.998689	28.8179	3.97289e-28	215.83	1	76.0654	8.11882e-09	169.99	0.999499	32.9958	1.17794e-13	187.16	0.995515
P21802	657	P21802	P21802	Fibroblast growth factor receptor 2	FGFR2	>sp|P21802|FGFR2_HUMAN Fibroblast growth factor receptor 2 OS=Homo sapiens GN=FGFR2 PE=1 SV=1	1	79.659	1.75381e-43	215.83	156.76	79.659	1	136.958	1.13985e-37	215.83					1	146.711	4.92051e-29	211.86	1	208.845	1.75381e-43	208.84	1	79.659	1.01646e-10	150.15									1	161.512	8.19645e-11	161.51	1	150.043	2.08484e-08	150.04
Q9H9Z2	200	Q9H9Z2	Q9H9Z2	Protein lin-28 homolog A	LIN28A	>sp|Q9H9Z2|LN28A_HUMAN Protein lin-28 homolog A OS=Homo sapiens GN=LIN28A PE=1 SV=1	0.999981	47.1776	6.30517e-38	215.64	165.25	150.9	0.996903	25.0767	8.03274e-13	123.14					0.885122	12.2935	6.66227e-07	102.06	0.961799	14.9907	5.5543e-10	91.541	0.61087	5.6365	0.00027122	47.286	0.999981	47.1776	7.15251e-14	179.84	0.995468	23.4175	6.30517e-38	215.64
O76021	361	O76021	O76021	Ribosomal L1 domain-containing protein 1	RSL1D1	>sp|O76021|RL1D1_HUMAN Ribosomal L1 domain-containing protein 1 OS=Homo sapiens GN=RSL1D1 PE=1 SV=3	1	89.4326	7.32997e-26	215.53	178.25	215.53	0.998373	27.8797	7.32997e-26	161.62	0.819629	6.57451	0.00149167	60.968	0.943138	12.1975	2.87446e-07	114.87	0.99206	20.9672	7.39891e-06	116.27	0.740381	4.55118	0.000265252	89.232	1	72.4155	9.33545e-17	206.81	1	89.4326	9.89582e-15	215.53	0.98129	17.1972	2.24608e-06	103.24	0.858477	7.82901	0.000697959	73.296	0.999813
Q16514	51	Q16514	Q16514	Transcription initiation factor TFIID subunit 12	TAF12	>sp|Q16514|TAF12_HUMAN Transcription initiation factor TFIID subunit 12 OS=Homo sapiens GN=TAF12 PE=1 SV=1	1	101.669	2.51395e-07	215.49	215.49	112.12	0.999581	34.0366	0.000680916	72.082					0.998999	30.3606	0.00072952	73.675	0.999442	33.7199	0.000209446	70.407					1	71.5554	1.57117e-05	154.36	1	101.669	2.51395e-07	215.49	0.999118	32.4068	0.0264806	54.171	0.997076	26.6032	0.0647179	45.138
Q9Y4F1	24	Q9Y4F1	Q9Y4F1	FERM, RhoGEF and pleckstrin domain-containing protein 1	FARP1	>sp|Q9Y4F1|FARP1_HUMAN FERM, RhoGEF and pleckstrin domain-containing protein 1 OS=Homo sapiens GN=FARP1 PE=1 SV=1	0.997064	25.3098	4.47151e-37	215.49	215.49	215.49	0.816889	6.49938	1.26855e-05	101.08	0.714566	3.9866	0.000450995	109.87					0.919169	10.5593	8.90434e-13	151.31					0.918937	10.5447	2.51018e-31	211.26	0.992241	21.0679	1.65451e-31	214.34	0.995693	23.6392	2.43242e-23	200.71	0.997064	25.3098	1.33498e-31	215.49	0.989106
O15440	509	O15440	O15440	Multidrug resistance-associated protein 5	ABCC5	>sp|O15440|MRP5_HUMAN Multidrug resistance-associated protein 5 OS=Homo sapiens GN=ABCC5 PE=1 SV=2	1	78.6813	7.87153e-41	215.45	215.45	199.01	0.999614	38.6699	0.00559566	75.445	0.999555	35.3868	7.81596e-05	88.951																					0.999997	55.9133	7.87153e-41	215.45	1	78.6813	4.07794e-28	199.01	0.999966
Q9UK76	54	Q9UK76	Q9UK76	Hematological and neurological expressed 1 protein;Hematological and neurological expressed 1 protein, N-terminally processed	HN1	>sp|Q9UK76|JUPI1_HUMAN Jupiter microtubule associated homolog 1 OS=Homo sapiens GN=JPT1 PE=1 SV=3	1	92.7294	6.23404e-44	215.39	176.36	200.57	1	83.8817	1.54045e-28	184.57					1	80.9553	1.85756e-31	194.04	1	92.7294	6.23404e-44	200.57	0.999999	58.9107	2.83174e-21	170.51									1	72.7378	2.26629e-20	173.93	1	86.1845	1.98258e-37	215.39
P19634	785	P19634	P19634	Sodium/hydrogen exchanger 1	SLC9A1	>sp|P19634|SL9A1_HUMAN Sodium/hydrogen exchanger 1 OS=Homo sapiens GN=SLC9A1 PE=1 SV=2	0.995498	27.1409	5.51776e-59	215.22	195.39	215.22	0.966013	15.6517	2.00619e-41	187.7	0.90386	10.8535	1.33903e-14	130.17	0.987049	21.8327	1.27523e-56	213.89	0.953831	15.1619	1.46747e-22	159.89	0.895813	12.5139	4.80956e-11	108.14	0.753885	5.99113	6.15431e-13	130.3	0.776054	6.34516	7.65942e-13	129.74	0.980108	18.2827	2.00619e-41	187.7	0.889287	11.4256	4.51076e-25	153.93	0.995498
Q6UN15	492	Q6UN15	Q6UN15	Pre-mRNA 3'-end-processing factor FIP1	FIP1L1	>sp|Q6UN15|FIP1_HUMAN Pre-mRNA 3'-end-processing factor FIP1 OS=Homo sapiens GN=FIP1L1 PE=1 SV=1	0.997961	27.3378	2.15037e-18	215.08	172.13	58.427	0.993307	22.3768	3.58326e-05	96.673					0.988618	22.8086	0.000498837	75.743	0.975781	17.4185	0.000422286	94.023	0.997961	27.3378	0.00220288	58.427	0.997306	25.9161	3.95029e-09	132.06	0.997306	26.9488	2.15037e-18	215.08	0.9642	15.9188	0.0188188	44.468	0.935888	13.6992	0.0171419	44.788
O95817	377	O95817	O95817	BAG family molecular chaperone regulator 3	BAG3	>sp|O95817|BAG3_HUMAN BAG family molecular chaperone regulator 3 OS=Homo sapiens GN=BAG3 PE=1 SV=3	1	73.3897	2.07983e-48	215.08	215.08	183.75	0.999485	33.1271	1.43242e-32	176.68	0.990141	20.0625	6.10211e-08	86.08	0.999977	46.4333	9.53595e-33	191.19	0.999632	35.3074	4.95881e-13	142.96	0.999916	41.4465	6.65453e-10	127.25	1	73.3897	2.07983e-48	215.08	0.999999	60.3047	9.11057e-40	199.3	0.999941	42.4222	1.59091e-08	132.02	0.999644	34.8688	3.62951e-12	121.38	0.975589
O75886	192	O75886	O75886	Signal transducing adapter molecule 2	STAM2	>sp|O75886|STAM2_HUMAN Signal transducing adapter molecule 2 OS=Homo sapiens GN=STAM2 PE=1 SV=1	0.999878	39.1758	8.49154e-45	215.02	149	190.34	0.999878	39.1758	3.15162e-19	190.34									0.995516	23.7187	3.18324e-18	159.66					0.9966	24.6703	8.49154e-45	215.02	0.992859	21.5206	3.09354e-08	157.33
Q96TA1	692	Q96TA1	Q96TA1	Niban-like protein 1	FAM129B	>sp|Q96TA1|NIBL1_HUMAN Niban-like protein 1 OS=Homo sapiens GN=FAM129B PE=1 SV=3	0.999767	36.6168	4.15476e-07	214.94	212.09	208.74	0.882386	8.22484	0.00862589	54.768	0.817392	6.22105	1.48835e-05	97.825	0.963434	13.9818	0.000124257	88.504	0.845888	9.42456	0.00743841	87.05					0.999767	36.6168	4.15476e-07	214.94	0.981954	17.345	0.000366681	106.79	0.958539	12.9592	0.000977837	64.537	0.823428	4.7977	0.0127704	69.084	0.985084
Q96TA1	696	Q96TA1	Q96TA1	Niban-like protein 1	FAM129B	>sp|Q96TA1|NIBL1_HUMAN Niban-like protein 1 OS=Homo sapiens GN=FAM129B PE=1 SV=3	1	88.6979	1.22318e-21	214.94	212.09	205.92	0.999997	54.0582	6.5402e-05	117.22	0.999941	41.4214	1.48835e-05	97.825	0.999987	47.5365	0.000124257	88.504	0.999999	57.4702	3.46533e-08	131.94					1	88.6979	4.15476e-07	214.94	0.999916	38.5893	7.25023e-05	106.79	0.999998	56.5943	1.22318e-21	174.19	1	72.7588	1.81191e-15	167.98	1
Q15418	380	Q15418	Q15418	Ribosomal protein S6 kinase alpha-1	RPS6KA1	>sp|Q15418|KS6A1_HUMAN Ribosomal protein S6 kinase alpha-1 OS=Homo sapiens GN=RPS6KA1 PE=1 SV=2	1	83.6426	1.118e-40	214.94	188.2	161.31	0.99871	28.8877	0.0159071	67.644	0.999598	33.9608	0.0201755	42.633					0.999883	39.3178	0.0184212	63.392													1	79.4077	1.118e-40	214.94	1	83.6426	6.10077e-08	161.31	1
P16949	38	P16949	P16949	Stathmin	STMN1	>sp|P16949|STMN1_HUMAN Stathmin OS=Homo sapiens GN=STMN1 PE=1 SV=3	1	78.0263	1.61393e-10	214.82	214.82	86.497	1	78.0263	1.50579e-07	127.01	1	82.699	0.000255429	102.84	1	79.9372	2.65736e-09	147.84	1	87.9252	3.58333e-06	126.66	1	82.9349	0.000431746	95.365	1	119.025	1.61393e-10	214.82	1	116.679	1.70612e-09	161.19	1	96.9175	2.39196e-09	149.24	1	78.3127	7.45224e-08	132.67	1
Q9BUH6	148	Q9BUH6	Q9BUH6	Protein PAXX	C9orf142	>sp|Q9BUH6|PAXX_HUMAN Protein PAXX OS=Homo sapiens GN=C9orf142 PE=1 SV=2	1	76.9292	5.20854e-51	214.65	177.15	159.44	1	71.0232	5.20854e-51	195.6	0.98296	17.6107	0.00218712	75.319	0.999979	46.8233	0.000193272	103.73	0.999989	49.6903	7.76085e-09	139.78	0.94708	12.5277	0.0206458	50.226	1	72.8139	3.80896e-11	171.49	1	76.9292	4.13488e-37	214.65	0.999953	43.255	8.07487e-08	147.84	0.999997	55.4966	1.93687e-06	134.83	0.999998
Q12774	1126	Q12774	Q12774	Rho guanine nucleotide exchange factor 5	ARHGEF5	>sp|Q12774|ARHG5_HUMAN Rho guanine nucleotide exchange factor 5 OS=Homo sapiens GN=ARHGEF5 PE=1 SV=3	0.922256	10.7419	4.04664e-32	214.61	155.41	214.61	0.807025	6.24758	9.52628e-12	97.904	0.605232	1.8577	0.000240829	74.475													0.922256	10.7419	4.04664e-32	214.61	0.876072	8.49379	2.13883e-12	167.18	0.918946	10.6909	2.02283e-18	190.57	0.87445	8.43224	2.57655e-07	125.96	0.797938
Q15365	190	Q15365	Q15365	Poly(rC)-binding protein 1	PCBP1	>sp|Q15365|PCBP1_HUMAN Poly(rC)-binding protein 1 OS=Homo sapiens GN=PCBP1 PE=1 SV=2	0.993332	21.7311	2.26668e-48	214.61	214.61	173.99	0.906868	9.88443	2.26668e-48	214.61	0.821197	6.62176	6.03887e-06	88.768	0.792471	5.81906	5.10163e-40	202.11	0.993332	21.7311	8.18599e-25	173.99	0.983537	17.7628	1.28424e-08	113.05									0.988188	19.2253	1.12803e-27	164.94	0.932575	11.4086	5.45756e-18	146.63	0.87367
Q9UPN3	4521	Q9UPN3	Q9UPN3	Microtubule-actin cross-linking factor 1, isoforms 1/2/3/5	MACF1	>sp|Q9UPN3|MACF1_HUMAN Microtubule-actin cross-linking factor 1, isoforms 1/2/3/5 OS=Homo sapiens GN=MACF1 PE=1 SV=4	1	71.0308	3.98023e-67	214.45	214.45	71.031	1	162.925	3.98023e-67	214.45	1	103.975	0.000172174	103.97	1	158.417	2.93597e-08	158.42	1	127.831	9.36213e-21	177.1	1	140.905	5.32543e-09	140.91	1	90.0503	1.65115e-19	188.29	1	71.0308	2.38213e-24	196.27	1	178.954	1.65205e-15	178.95	1	123.256	7.05644e-06	123.26	1
Q9H0G5	248	Q9H0G5	Q9H0G5	Nuclear speckle splicing regulatory protein 1	NSRP1	>sp|Q9H0G5|NSRP1_HUMAN Nuclear speckle splicing regulatory protein 1 OS=Homo sapiens GN=NSRP1 PE=1 SV=1	1	128.401	4.18326e-32	214.42	214.42	128.4																					1	214.419	4.18326e-32	214.42	1	128.401	4.18326e-32	214.42
Q5T5P2	1461	Q5T5P2	Q5T5P2	Sickle tail protein homolog	KIAA1217	>sp|Q5T5P2|SKT_HUMAN Sickle tail protein homolog OS=Homo sapiens GN=KIAA1217 PE=1 SV=2	0.99569	23.6366	1.49952e-38	213.99	213.99	129.2					0.930821	11.2889	0.000688872	73.802					0.975767	16.0495	1.49952e-38	204.17													0.919002	10.5484	3.26572e-35	213.99	0.98962	19.7928	3.39532e-26	194.7	0.99569
Q86WB0	394	Q86WB0	Q86WB0	Nuclear-interacting partner of ALK	ZC3HC1	>sp|Q86WB0|NIPA_HUMAN Nuclear-interacting partner of ALK OS=Homo sapiens GN=ZC3HC1 PE=1 SV=1	0.878015	8.57197	2.86443e-41	213.82	213.82	213.82	0.821387	6.62636	2.93018e-20	161.96	0.5	0	3.39754e-06	113.01	0.761854	5.05032	4.40018e-11	131.35	0.82727	6.80649	7.49777e-07	118.55	0.499685	0	0.00264101	50.04									0.747524	4.71405	5.71628e-41	207.37	0.878015	8.57197	2.86443e-41	213.82	0.5
P23588	597	P23588	P23588	Eukaryotic translation initiation factor 4B	EIF4B	>sp|P23588|IF4B_HUMAN Eukaryotic translation initiation factor 4B OS=Homo sapiens GN=EIF4B PE=1 SV=2	1	76.2962	2.56378e-56	213.82	191.25	213.82	0.999998	57.3465	2.54454e-25	177.71													0.999986	48.4381	2.36692e-23	159.53									0.998228	27.5081	9.84023e-07	151.06					1
Q09666	5841	Q09666	Q09666	Neuroblast differentiation-associated protein AHNAK	AHNAK	>sp|Q09666|AHNK_HUMAN Neuroblast differentiation-associated protein AHNAK OS=Homo sapiens GN=AHNAK PE=1 SV=2	0.999993	51.8363	8.72841e-20	213.81	174.15	213.81	0.949758	12.9888	2.4177e-06	97.825	0.96073	14.8598	0.000279971	58.5	0.995618	24.5665	7.33657e-19	146.34	0.999541	34.183	1.76367e-14	128.95	0.780868	5.66708	0.000104717	62.735	0.998658	28.722	9.2522e-18	146.34	0.999993	51.8363	4.32931e-11	213.81	0.999497	34.6202	3.58014e-12	119.18	0.999798	38.6815	8.72841e-20	148.6	0.994646
Q7Z434	222	Q7Z434	Q7Z434	Mitochondrial antiviral-signaling protein	MAVS	>sp|Q7Z434|MAVS_HUMAN Mitochondrial antiviral-signaling protein OS=Homo sapiens GN=MAVS PE=1 SV=2	0.999978	46.529	1.64903e-37	213.71	213.71	213.71	0.999888	39.5168	9.2912e-35	181.51					0.999978	46.529	4.68996e-32	213.71	0.999732	35.7099	1.64903e-37	199.05	0.90862	10.5314	0.00589093	61.757	0.999747	35.9663	2.8055e-17	184.21	0.99898	29.9108	6.65781e-18	189.44	0.989513	19.7477	1.2847e-23	195.45	0.990373	20.1393	3.25809e-09	149.19
O60716	869	O60716	O60716	Catenin delta-1	CTNND1	>sp|O60716|CTND1_HUMAN Catenin delta-1 OS=Homo sapiens GN=CTNND1 PE=1 SV=1	0.9982	27.4407	6.24526e-40	213.71	213.71	193.02					0.971772	18.0185	0.000389863	83.751																					0.954015	13.1694	6.24526e-40	213.71	0.9982	27.4407	3.68186e-31	193.02	0.985979
P35221;P26232	658;657	P35221	P35221	Catenin alpha-1;Catenin alpha-2	CTNNA1;CTNNA2	>sp|P35221|CTNA1_HUMAN Catenin alpha-1 OS=Homo sapiens GN=CTNNA1 PE=1 SV=1;>sp|P26232|CTNA2_HUMAN Catenin alpha-2 OS=Homo sapiens GN=CTNNA2 PE=1 SV=5	1	75.1974	6.24526e-40	213.71	172.13	186.37	0.999973	48.3717	2.8162e-24	144.3	0.465205	0	8.96523e-05	78.501	0.800179	4.95174	2.76182e-10	120.99	0.770769	5.86249	8.34251e-08	130.77	0.706152	7.16786	6.13321e-05	86.016	0.997275	26.826	6.24526e-40	213.71	0.985838	19.1526	1.55746e-25	190.09	1	75.1974	1.43242e-25	186.37	0.999999	60.2292	8.9324e-17	147.47	0.644626
Q01518	310	Q01518	Q01518	Adenylyl cyclase-associated protein 1	CAP1	>sp|Q01518|CAP1_HUMAN Adenylyl cyclase-associated protein 1 OS=Homo sapiens GN=CAP1 PE=1 SV=5	0.999964	44.1949	9.5602e-41	213.37	180.06	144.58	0.99987	37.0478	3.02167e-32	198.54	0.997742	23.6656	2.3042e-21	164.42	0.990535	19.3014	8.85291e-33	203.59	0.999964	44.1949	2.16451e-09	144.58	0.999283	29.8214	4.59864e-07	133.17	0.999402	31.6197	5.97508e-05	142.23	0.998323	27.2206	3.38891e-17	167.93	0.999592	31.4788	9.5602e-41	213.37	0.999504	30.5101	1.51051e-05	130.69	0.999886
Q9NWV8	8	Q9NWV8	Q9NWV8	BRISC and BRCA1-A complex member 1	BABAM1	>sp|Q9NWV8|BABA1_HUMAN BRISC and BRCA1-A complex member 1 OS=Homo sapiens GN=BABAM1 PE=1 SV=1	0.952419	16.0243	2.92183e-85	213.37	208.46	213.37	0.952419	16.0243	2.92183e-85	213.37	0.638774	5.59298	1.6464e-05	71.735	0.727094	7.26611	1.14194e-05	87.208	0.687831	6.44195	1.40611e-05	72.564									0.663046	5.73441	0.00134979	48.597	0.691725	6.52032	1.9096e-05	84.03	0.654897	5.89495	3.03303e-12	118.84	0.738577
P05783	31	P05783	P05783	Keratin, type I cytoskeletal 18	KRT18	>sp|P05783|K1C18_HUMAN Keratin, type I cytoskeletal 18 OS=Homo sapiens GN=KRT18 PE=1 SV=2	0.963442	14.2408	2.04001e-71	213.03	186.49	119.62	0.963442	14.2408	2.04001e-71	213.03					0.308915	0	6.1125e-05	89.502									0.402879	0	0.00184301	63.681	0.528615	2.75281	0.00226603	60.541									0.513218
Q9NQ55	359	Q9NQ55	Q9NQ55	Suppressor of SWI4 1 homolog	PPAN	>sp|Q9NQ55|SSF1_HUMAN Suppressor of SWI4 1 homolog OS=Homo sapiens GN=PPAN PE=2 SV=1	1	97.3088	6.98822e-44	212.92	181.88	134.25	1	99.5996	6.98822e-44	191.36	0.999902	40.0697	0.00182337	79.326									0.999988	49.2477	0.000105641	115.2	1	97.3088	6.5971e-08	134.25	1	125.833	5.24984e-32	212.92	1	78.2607	1.58547e-12	169.58	1	83.5078	1.50693e-09	156	0.999999
Q6ZNJ1	2739	Q6ZNJ1	Q6ZNJ1	Neurobeachin-like protein 2	NBEAL2	>sp|Q6ZNJ1|NBEL2_HUMAN Neurobeachin-like protein 2 OS=Homo sapiens GN=NBEAL2 PE=1 SV=2	1	67.5481	1.67024e-40	212.72	212.72	155.47	0.999999	59.5785	2.55567e-15	146.45	0.664572	0	1.62535e-05	103.13	1	67.5481	1.67024e-40	212.72	0.999996	54.0941	7.12635e-15	155.47	0.997191	25.5379	2.44436e-05	102.21					0.454675	0	0.0131014	63.46	0.999957	44.7187	1.03412e-16	148.17	0.999757	36.1747	2.71824e-20	169.33	0.761907
Q08AD1	1313	Q08AD1	Q08AD1	Calmodulin-regulated spectrin-associated protein 2	CAMSAP2	>sp|Q08AD1|CAMP2_HUMAN Calmodulin-regulated spectrin-associated protein 2 OS=Homo sapiens GN=CAMSAP2 PE=1 SV=3	0.986448	18.6207	1.86849e-30	212.43	212.43	101.2					0.986448	18.6207	0.000280388	101.2																					0.973082	15.5811	1.04705e-07	149.6	0.921692	10.7078	1.86849e-30	212.43
Q16204	254	Q16204	Q16204	Coiled-coil domain-containing protein 6	CCDC6	>sp|Q16204|CCDC6_HUMAN Coiled-coil domain-containing protein 6 OS=Homo sapiens GN=CCDC6 PE=1 SV=2	1	116.222	4.78125e-28	212.32	156.02	212.32																													1	116.222	4.78125e-28	212.32
Q5JSZ5	226	Q5JSZ5	Q5JSZ5	Protein PRRC2B	PRRC2B	>sp|Q5JSZ5|PRC2B_HUMAN Protein PRRC2B OS=Homo sapiens GN=PRRC2B PE=1 SV=2	0.978689	18.3608	1.30722e-40	212.24	212.24	101.3	0.978689	18.3608	1.30722e-40	212.24	0.795689	6.11829	0.0235512	58.98	0.94951	13.414	0.000401224	75.376	0.80924	6.50889	6.24377e-05	91.789													0.831102	7.76608	1.32234e-13	172.3					0.705712
P40818	718	P40818	P40818	Ubiquitin carboxyl-terminal hydrolase 8	USP8	>sp|P40818|UBP8_HUMAN Ubiquitin carboxyl-terminal hydrolase 8 OS=Homo sapiens GN=USP8 PE=1 SV=1	0.997587	28.5086	1.01487e-50	212.24	207.1	90.379	0.997587	28.5086	2.65701e-40	212.24	0.97892	17.5582	1.56608e-07	131.86	0.98936	22.2174	7.15263e-32	198.61	0.988658	20.6756	2.67218e-21	171.83	0.988536	21.5084	1.93968e-05	107.07	0.982525	19.1981	1.78777e-15	171.29	0.99528	25.5916	3.64626e-20	182.77	0.986757	19.9637	4.38502e-25	183.18	0.995251	25.3249	1.3102e-33	205.55	0.997267
Q13428	583	Q13428	Q13428	Treacle protein	TCOF1	>sp|Q13428|TCOF_HUMAN Treacle protein OS=Homo sapiens GN=TCOF1 PE=1 SV=3	0.999947	42.8141	3.9077e-60	212.11	197.75	212.11	0.948711	13.9645	2.02678e-16	155.08	0.450506	0	0.000259012	65.924	0.804118	7.39425	2.56638e-33	189.98	0.678031	4.54976	2.78404e-06	89.604	0.333308	0	0.00146809	54.171	0.999947	42.8141	3.9077e-60	212.11	0.999744	35.9226	3.48409e-17	205.59	0.524818	1.01377	1.07412e-07	108.94	0.750021	4.85746	4.14208e-11	118.66	0.975292
P05388;Q8NHW5	304;304	P05388	P05388	60S acidic ribosomal protein P0;60S acidic ribosomal protein P0-like	RPLP0;RPLP0P6	>sp|P05388|RLA0_HUMAN 60S acidic ribosomal protein P0 OS=Homo sapiens GN=RPLP0 PE=1 SV=1;>sp|Q8NHW5|RLA0L_HUMAN 60S acidic ribosomal protein P0-like OS=Homo sapiens GN=RPLP0P6 PE=5 SV=1	1	64.7047	7.92493e-47	212.09	174.13	64.705	1	102.694	7.92493e-47	212.09	1	78.7517	1.87323e-08	137.3	1	121.763	2.25275e-18	163.31	1	59.6868	9.39911e-13	154.32	1	90.7574	0.000167535	103.85	1	64.7047	3.20842e-05	115.58	1	95.8341	0.00122038	95.834	1	69.6115	8.70129e-06	125.98	1	98.2251	4.05887e-19	173.09	1
Q13409	95	Q13409	Q13409	Cytoplasmic dynein 1 intermediate chain 2	DYNC1I2	>sp|Q13409|DC1I2_HUMAN Cytoplasmic dynein 1 intermediate chain 2 OS=Homo sapiens GN=DYNC1I2 PE=1 SV=3	0.94885	13.3109	3.58629e-47	212.04	204	212.04	0.829411	6.89888	1.41422e-43	150.23	0.544516	2.22183	3.95122e-09	120.31													0.94885	13.3109	3.58629e-47	212.04
Q6P2E9	729	Q6P2E9	Q6P2E9	Enhancer of mRNA-decapping protein 4	EDC4	>sp|Q6P2E9|EDC4_HUMAN Enhancer of mRNA-decapping protein 4 OS=Homo sapiens GN=EDC4 PE=1 SV=1	0.998079	28.0584	9.33193e-42	212	212	152.27	0.657474	4.4716	6.39036e-18	137.86	0.499551	0	7.9148e-15	125.98	0.494111	0	1.68972e-10	117.96	0.998079	28.0584	4.41038e-22	152.27	0.982898	19.0551	1.56281e-11	115.83	0.994147	24.1812	9.33193e-42	212	0.970561	16.7396	9.10273e-06	90.1	0.987297	20.5175	5.84012e-07	103.58	0.487687	0	7.83808e-26	158.91	0.537182
Q7Z417	652	Q7Z417	Q7Z417	Nuclear fragile X mental retardation-interacting protein 2	NUFIP2	>sp|Q7Z417|NUFP2_HUMAN Nuclear fragile X mental retardation-interacting protein 2 OS=Homo sapiens GN=NUFIP2 PE=1 SV=1	1	98.2197	5.40269e-47	211.82	211.82	206.45	1	63.5782	7.90154e-07	137.73	0.999997	54.602	8.41342e-05	109.55	0.999963	44.3614	1.60482e-05	150.9	1	85.9805	5.40269e-47	211.82	0.99998	47.0305	9.86412e-05	107.69	1	82.5219	1.21593e-27	211.82	1	98.2197	1.98605e-27	206.45	0.999999	60.6626	1.25128e-08	170.26	0.999973	45.7204	0.000274342	93.716	0.999999
P49792	2668	P49792	P49792	E3 SUMO-protein ligase RanBP2	RANBP2	>sp|P49792|RBP2_HUMAN E3 SUMO-protein ligase RanBP2 OS=Homo sapiens GN=RANBP2 PE=1 SV=2	0.999811	37.2458	3.81082e-57	211.67	169.57	90.964	0.978616	16.6053	8.29864e-08	114.1	0.938075	11.8038	0.00164185	65.954	0.951401	12.9173	1.8337e-07	109.37					0.999811	37.2458	1.14271e-06	90.964									0.995738	23.6855	4.21762e-11	149.72	0.987219	18.8785	4.1471e-11	124.82	0.992642
Q15642	299	Q15642	Q15642	Cdc42-interacting protein 4	TRIP10	>sp|Q15642|CIP4_HUMAN Cdc42-interacting protein 4 OS=Homo sapiens GN=TRIP10 PE=1 SV=3	0.999969	45.0462	1.34858e-09	211.26	183.33	211.26	0.979696	17.5571	1.34858e-09	76.492	0.942499	15.2801	0.000596143	70.987	0.78131	4.55044	0.000185401	84.859	0.947846	12.5321	6.7709e-06	114.56					0.999969	45.0462	7.1836e-05	211.26	0.877895	8.54804	3.58204e-05	121.82	0.84879	9.55835	3.02954e-05	95.414	0.608363	3.00909	0.000365464	74.325	0.514373
Q01518	308	Q01518	Q01518	Adenylyl cyclase-associated protein 1	CAP1	>sp|Q01518|CAP1_HUMAN Adenylyl cyclase-associated protein 1 OS=Homo sapiens GN=CAP1 PE=1 SV=5	0.999957	45.0462	3.51254e-51	211.26	211.26	211.26	0.757322	5.52963	2.68986e-05	92.427	0.918401	11.1026	5.11125e-06	111.24	0.827545	6.87142	8.85291e-33	203.59	0.78455	5.46128	3.51254e-51	208.64	0.732156	4.79356	0.000530489	66.289	0.999957	45.0462	4.83772e-08	211.26	0.999696	36.2094	0.000309526	167.93	0.841442	7.74872	5.15909e-07	106.72	0.558194	1.01168	5.93998e-32	191.65	0.708757
Q9BWU0	466	Q9BWU0	Q9BWU0	Kanadaptin	SLC4A1AP	>sp|Q9BWU0|NADAP_HUMAN Kanadaptin OS=Homo sapiens GN=SLC4A1AP PE=1 SV=1	0.999848	39.3256	1.88547e-74	211.06	195.26	115.34	0.999413	34.5446	1.88547e-74	211.06					0.99412	23.4557	9.00626e-06	111.93					0.999825	37.6817	4.66957e-07	115.91									0.999848	39.3256	9.71011e-06	128.66	0.980551	17.4394	0.000170511	98.443
Q8WXI9	135	Q8WXI9	Q8WXI9	Transcriptional repressor p66-beta	GATAD2B	>sp|Q8WXI9|P66B_HUMAN Transcriptional repressor p66-beta OS=Homo sapiens GN=GATAD2B PE=1 SV=1	0.999544	33.4042	4.1921e-29	210.58	154.67	152.66	0.901318	11.0407	1.49599e-08	72.433					0.501983	0	0.06482	58.564	0.918737	10.4762	0.031868	75.319					0.964952	14.4014	3.2784e-17	145.71	0.948824	12.6796	2.40465e-07	104.81	0.999544	33.4042	4.1921e-29	210.58	0.992377	21.1455	3.71027e-06	140.4	0.932006
Q9Y485	918	Q9Y485	Q9Y485	DmX-like protein 1	DMXL1	>sp|Q9Y485|DMXL1_HUMAN DmX-like protein 1 OS=Homo sapiens GN=DMXL1 PE=1 SV=3	0.995529	23.878	5.47477e-43	210.46	163.65	210.46	0.995529	23.878	1.59703e-40	210.46					0.835931	7.87912	2.13388e-20	168.86	0.992664	22.4195	5.47477e-43	188.32	0.260512	0	0.00603894	51.591	0.395943	0	0.000809159	71.354					0.469051	0	7.23266e-06	92.8
P17812	574	P17812	P17812	CTP synthase 1	CTPS1	>sp|P17812|PYRG1_HUMAN CTP synthase 1 OS=Homo sapiens GN=CTPS1 PE=1 SV=2	0.911248	14.5509	4.05343e-39	210.33	125.73	145.81	0.711978	5.15344	1.56206e-33	210.33					0.700961	6.19384	4.05343e-39	191.9	0.701956	6.41028	1.95103e-24	172.34	0.841311	11.3949	0.000254456	81.713	0.789895	5.82492	4.11793e-22	188.39	0.911248	14.5509	3.56604e-17	145.81	0.676955	5.22725	2.30175e-32	179.84	0.434169	1.78841	5.16735e-08	148.58
O75122	596	O75122	O75122	CLIP-associating protein 2	CLASP2	>sp|O75122|CLAP2_HUMAN CLIP-associating protein 2 OS=Homo sapiens GN=CLASP2 PE=1 SV=2	0.99987	38.8634	2.4254e-40	210.31	210.31	109.77	0.999731	35.698	9.50298e-32	192.93	0.998267	27.6035	2.76456e-08	105.5	0.99987	38.8634	2.05248e-25	186.05	0.999784	36.655	9.92048e-09	122.19					0.975142	15.936	5.70371e-10	160.09	0.989906	19.9152	7.20688e-05	92.428	0.998308	27.7094	1.33868e-11	131.64	0.999799	36.9605	2.4254e-40	210.31	0.999023
P18615	115	P18615	P18615	Negative elongation factor E	NELFE	>sp|P18615|NELFE_HUMAN Negative elongation factor E OS=Homo sapiens GN=NELFE PE=1 SV=3	0.999983	47.7857	7.05228e-55	210.08	188.53	210.08	0.999983	47.7857	7.05228e-55	210.08	0.98046	17.005	1.1982e-14	162.82									0.859071	7.8503	0.000228003	105.2	0.997373	25.7939	1.12999e-06	137.52	0.986216	18.5459	7.22733e-12	159.44	0.997463	25.9451	5.75973e-07	142.55	0.986667	18.6925	1.02326e-08	159.44	0.989604
Q14244	365	Q14244	Q14244	Ensconsin	MAP7	>sp|Q14244|MAP7_HUMAN Ensconsin OS=Homo sapiens GN=MAP7 PE=1 SV=1	1	161.077	0.000241741	210.02	210.02	161.08	1	42.9467	0.00448211	54.768					1	59.1628	0.00150015	59.163	1	63.8937	0.000559765	63.894					1	106.667	0.000104842	210.02	1	161.077	0.000241741	161.08	1	60.5489	0.00125821	60.549					1
P02545	22	P02545	P02545	Prelamin-A/C;Lamin-A/C	LMNA	>sp|P02545|LMNA_HUMAN Prelamin-A/C OS=Homo sapiens GN=LMNA PE=1 SV=1	0.997432	25.8951	1.20303e-55	209.9	209.9	187.04	0.988578	19.5002	1.20303e-55	209.9	0.990011	19.9729	1.60306e-08	138.28	0.984333	18.5091	1.98716e-09	154.13	0.990585	20.6813	4.86677e-09	145.49	0.996081	24.0503	1.14708e-12	150.61	0.99266	21.316	3.50953e-08	143	0.99182	21.4184	1.18071e-12	171.33	0.997432	25.8951	3.02552e-17	187.04	0.988326	19.284	1.64297e-07	134.4	0.993051
Q8NCF5	369	Q8NCF5	Q8NCF5	NFATC2-interacting protein	NFATC2IP	>sp|Q8NCF5|NF2IP_HUMAN NFATC2-interacting protein OS=Homo sapiens GN=NFATC2IP PE=1 SV=1	0.999998	58.4476	7.71262e-35	209.73	209.73	209.73	0.999813	37.7383	7.41487e-15	163.49					0.999998	58.4476	7.71262e-35	209.73	0.840486	7.24553	0.00107814	73.953	0.976186	16.6442	0.00421616	58.688									0.734332	4.44203	0.000904491	79.462	0.999973	45.6167	8.4021e-06	109.99
Q9Y446	238	Q9Y446	Q9Y446	Plakophilin-3	PKP3	>sp|Q9Y446|PKP3_HUMAN Plakophilin-3 OS=Homo sapiens GN=PKP3 PE=1 SV=1	0.999489	32.9158	4.10477e-38	209.73	209.73	197.41	0.996487	24.5282	4.67185e-35	209.73	0.99699	25.3787	2.31869e-09	144.74	0.924986	10.91	4.93605e-20	179.84	0.946874	12.5098	4.10477e-38	201.14	0.989307	19.6639	6.68768e-20	166.34	0.970133	15.1168	3.37645e-20	183.39	0.956597	13.4324	5.28318e-11	144.75	0.980617	17.0408	1.19977e-20	188.34	0.981202	17.177	1.40178e-26	191.89	0.999489
Q09666	511	Q09666	Q09666	Neuroblast differentiation-associated protein AHNAK	AHNAK	>sp|Q09666|AHNK_HUMAN Neuroblast differentiation-associated protein AHNAK OS=Homo sapiens GN=AHNAK PE=1 SV=2	1	65.3946	7.33001e-49	209.73	162.48	209.73	0.999999	61.066	3.64235e-13	174.87	0.999974	45.807	5.06459e-06	130.02	0.999991	50.537	1.6671e-09	155.37	0.999999	60.5245	1.41575e-13	150.13					0.999957	43.6802	1.95509e-05	146.15	0.999953	43.259	9.67419e-05	101.38	1	63.7028	1.57516e-12	169.62	0.999999	59.7503	2.89222e-17	184	1
Q9UKT5	12	Q9UKT5	Q9UKT5	F-box only protein 4	FBXO4	>sp|Q9UKT5|FBX4_HUMAN F-box only protein 4 OS=Homo sapiens GN=FBXO4 PE=1 SV=2	0.999972	48.5841	4.78766e-49	209.73	164.46	209.73	0.991075	23.4653	1.62767e-11	148.19	0.533824	1.36981	1.11166e-05	122.16	0.88314	10.2156	0.00213485	72.383	0.976676	19.2298	1.34917e-05	119.62	0.814852	8.95517	0.000800351	87.356	0.990712	23.2906	4.18162e-10	137.39	0.979753	18.1845	1.60487e-05	105.68	0.9942	23.1512	4.75619e-10	135.98	0.98158	17.2785	1.54975e-26	198.88	0.999972
P37802	163	P37802	P37802	Transgelin-2	TAGLN2	>sp|P37802|TAGL2_HUMAN Transgelin-2 OS=Homo sapiens GN=TAGLN2 PE=1 SV=3	1	135.614	3.68634e-36	209.6	178.88	135.61	1	51.0918	0.00467613	51.092	1	147.829	2.13302e-14	162.76													1	135.614	0.000128444	135.61					1	187.078	7.88946e-14	187.08	1	209.605	6.24188e-28	209.6	1
Q6P996	718	Q6P996	Q6P996	Pyridoxal-dependent decarboxylase domain-containing protein 1	PDXDC1	>sp|Q6P996|PDXD1_HUMAN Pyridoxal-dependent decarboxylase domain-containing protein 1 OS=Homo sapiens GN=PDXDC1 PE=1 SV=2	0.999995	53.0438	1.19468e-23	209.33	109.67	209.33	0.999333	31.9004	1.34761e-16	169.33	0.369993	2.65032	3.64787e-10	127.49	0.993067	22.5553	1.19468e-23	156	0.99274	22.5291	7.93937e-10	119.8	0.97939	17.8307	7.94852e-07	91.518	0.999995	53.0438	0.000268009	209.33	0.995528	24.1787	1.29912e-05	130.27	0.605577	6.39187	0.000105558	75.017	0.924617	15.0495	0.000251375	70.767	0.966633
Q6GYQ0	754	Q6GYQ0	Q6GYQ0	Ral GTPase-activating protein subunit alpha-1	RALGAPA1	>sp|Q6GYQ0|RGPA1_HUMAN Ral GTPase-activating protein subunit alpha-1 OS=Homo sapiens GN=RALGAPA1 PE=1 SV=1	1	83.5305	5.93402e-32	209.25	180.26	83.53					1	91.202	0.000497048	91.202	1	93.3481	0.000257827	93.348	1	83.5305	5.54502e-06	126.83													1	96.1351	1.5726e-09	153.75	1	62.6899	5.93402e-32	209.25	1
P07355;A6NMY6	24;24	P07355	P07355	Annexin A2;Putative annexin A2-like protein	ANXA2;ANXA2P2	>sp|P07355|ANXA2_HUMAN Annexin A2 OS=Homo sapiens GN=ANXA2 PE=1 SV=2;>sp|A6NMY6|AXA2L_HUMAN Putative annexin A2-like protein OS=Homo sapiens GN=ANXA2P2 PE=5 SV=2	0.999751	36.1998	1.42537e-28	209.23	157.5	209.23	0.98187	18.4063	5.56373e-20	163.44					0.999751	36.1998	1.42537e-28	209.23	0.761117	5.11679	0.00063139	97.352
Q96B97	230	Q96B97	Q96B97	SH3 domain-containing kinase-binding protein 1	SH3KBP1	>sp|Q96B97|SH3K1_HUMAN SH3 domain-containing kinase-binding protein 1 OS=Homo sapiens GN=SH3KBP1 PE=1 SV=2	1	140.961	1.30966e-30	209.19	159.17	140.96	1	50.0775	0.000374313	84.859	1	131.608	1.12769e-07	131.61																					1	209.191	1.30966e-30	209.19	1	166.357	2.07512e-14	166.36	1
Q96GM8	5	Q96GM8	Q96GM8	Target of EGR1 protein 1	TOE1	>sp|Q96GM8|TOE1_HUMAN Target of EGR1 protein 1 OS=Homo sapiens GN=TOE1 PE=1 SV=1	1	81.8673	1.25927e-47	208.99	174.14	173.76	0.999994	52.7114	1.8764e-09	68.771																	1	81.8673	1.25927e-47	208.99	1	110.038	7.70778e-40	203.75	0.997644	26.3355	0.0160353	52.465
O43237	194	O43237	O43237	Cytoplasmic dynein 1 light intermediate chain 2	DYNC1LI2	>sp|O43237|DC1L2_HUMAN Cytoplasmic dynein 1 light intermediate chain 2 OS=Homo sapiens GN=DYNC1LI2 PE=1 SV=1	1	132.594	7.8268e-46	208.77	157.47	134.83	1	131.63	1.30977e-14	139.55	0.999979	46.798	0.000714271	62.813	1	109.372	1.1628e-14	133.32	1	132.594	7.8268e-46	208.77	1	160.365	2.51138e-18	173.25									1	66.1692	8.06984e-06	100.04	1	82.1311	1.91789e-07	112.67
O95239;Q2VIQ3	1225;1227	O95239	O95239	Chromosome-associated kinesin KIF4A;Chromosome-associated kinesin KIF4B	KIF4A;KIF4B	>sp|O95239|KIF4A_HUMAN Chromosome-associated kinesin KIF4A OS=Homo sapiens GN=KIF4A PE=1 SV=3;>sp|Q2VIQ3|KIF4B_HUMAN Chromosome-associated kinesin KIF4B OS=Homo sapiens GN=KIF4B PE=2 SV=2	1	76.1199	1.17304e-29	208.69	167.93	183.75													0.99991	40.4672	1.46717e-06	114.28					0.999948	42.8425	5.83785e-05	105.5					0.999518	33.4866	1.17304e-29	208.69	1	76.1199	2.77153e-16	183.75
Q7Z5K2	223	Q7Z5K2	Q7Z5K2	Wings apart-like protein homolog	WAPAL	>sp|Q7Z5K2|WAPL_HUMAN Wings apart-like protein homolog OS=Homo sapiens GN=WAPL PE=1 SV=1	0.999284	31.4486	3.24429e-35	208.69	158.6	208.69	0.893285	9.09433	0.00233067	102.47	0.953177	12.9146	4.69497e-05	109.1	0.971188	15.3724	1.07278e-07	117.84	0.74395	4.63045	3.57761e-06	122.78	0.963654	14.1817	0.0012721	68.262					0.501933	0	3.45709e-05	130.1	0.999284	31.4486	3.24429e-35	208.69	0.945461	12.3893	1.2558e-12	156.57	0.881203
Q7Z5K2	226	Q7Z5K2	Q7Z5K2	Wings apart-like protein homolog	WAPAL	>sp|Q7Z5K2|WAPL_HUMAN Wings apart-like protein homolog OS=Homo sapiens GN=WAPL PE=1 SV=1	0.999936	42.8321	3.24429e-35	208.69	158.6	114.21	0.999601	35.0695	3.11803e-20	179.85	0.99215	19.2434	0.000323705	86.179	0.995567	26.9346	4.52121e-11	143.72	0.999561	32.7901	1.24371e-19	169.1	0.980182	17.1698	0.0012721	68.262	0.99564	23.5551	3.42425e-08	118.96	0.999698	35.1834	4.30196e-07	195.38	0.999914	39.3686	3.24429e-35	208.69	0.999936	42.8321	9.89723e-13	158.91	0.999695
Q9HAU0	855	Q9HAU0	Q9HAU0	Pleckstrin homology domain-containing family A member 5	PLEKHA5	>sp|Q9HAU0|PKHA5_HUMAN Pleckstrin homology domain-containing family A member 5 OS=Homo sapiens GN=PLEKHA5 PE=1 SV=1	0.99994	42.2157	1.39354e-40	208.64	208.64	208.64	0.996118	24.0927	9.76834e-18	159.46	0.480628	0	0.000117111	78.95	0.999911	40.5117	1.78623e-25	182.21	0.577496	3.18337	0.000802532	62.916													0.999637	34.4756	7.08574e-33	203.75	0.99994	42.2157	1.39354e-40	208.64	0.999687
O95155	105	O95155	O95155	Ubiquitin conjugation factor E4 B	UBE4B	>sp|O95155|UBE4B_HUMAN Ubiquitin conjugation factor E4 B OS=Homo sapiens GN=UBE4B PE=1 SV=1	0.999804	37.0718	1.08853e-30	208.4	180.23	208.4					0.977163	16.3247	0.0160321	56.708									0.897111	9.40482	0.00259313	76.573									0.972159	15.4305	2.86526e-22	191.89	0.999804	37.0718	1.08853e-30	208.4
Q00341	437	Q00341	Q00341	Vigilin	HDLBP	>sp|Q00341|VIGLN_HUMAN Vigilin OS=Homo sapiens GN=HDLBP PE=1 SV=2	1	127.52	4.10043e-28	208.33	208.33	127.52	1	174.226	1.88474e-13	185.3					1	163.446	1.15413e-27	208.33	1	127.52	5.95918e-12	152.96	1	174.226	2.31303e-18	174.23									1	174.226	2.6956e-20	185.3	1	185.299	4.10043e-28	185.3	1
P21802	586	P21802	P21802	Fibroblast growth factor receptor 2	FGFR2	>sp|P21802|FGFR2_HUMAN Fibroblast growth factor receptor 2 OS=Homo sapiens GN=FGFR2 PE=1 SV=1	0.999959	43.8711	5.39768e-27	207.97	164.29	193.28	0.999952	43.231	6.35238e-19	190.34					0.999959	43.8711	5.39768e-27	207.97	0.999933	41.7407	4.77651e-11	142.12	0.997596	26.1901	0.000374292	100.73	0.985408	19.486	0.0460452	71.558					0.849238	7.62701	2.9678e-05	97.095	0.799097	6.66784	1.24409e-06	129.75
Q7Z6Z7	1368	Q7Z6Z7	Q7Z6Z7	E3 ubiquitin-protein ligase HUWE1	HUWE1	>sp|Q7Z6Z7|HUWE1_HUMAN E3 ubiquitin-protein ligase HUWE1 OS=Homo sapiens GN=HUWE1 PE=1 SV=3	0.999997	55.439	2.95707e-30	207.85	180.82	160.63																													0.99998	47.0621	2.95707e-30	207.85	0.999997	55.439	1.564e-08	160.63
Q9NQQ7	335	Q9NQQ7	Q9NQQ7	Solute carrier family 35 member C2	SLC35C2	>sp|Q9NQQ7|S35C2_HUMAN Solute carrier family 35 member C2 OS=Homo sapiens GN=SLC35C2 PE=1 SV=2	0.999564	33.6014	1.12983e-48	207.85	166.31	145.46	0.975722	16.041	1.9516e-13	144.15	0.999025	30.1036	2.87709e-09	146.1	0.941968	12.1037	4.55917e-08	151.11	0.989406	19.7031	2.06475e-20	176.42	0.989813	19.8751	3.16419e-06	130.47	0.999564	33.6014	7.8195e-12	182.28	0.99255	21.2457	5.52711e-11	161.94	0.942831	12.1728	3.78037e-08	152.94	0.988417	19.3112	2.51015e-06	128.45	0.999448
O95817	386	O95817	O95817	BAG family molecular chaperone regulator 3	BAG3	>sp|O95817|BAG3_HUMAN BAG family molecular chaperone regulator 3 OS=Homo sapiens GN=BAG3 PE=1 SV=3	0.927858	11.1874	5.00208e-48	207.76	207.76	196.86	0.858462	7.88535	1.39335e-17	93.981	0.643559	5.34994	9.64382e-10	104.66	0.918501	10.6546	3.48009e-22	191.19	0.927858	11.1874	9.99006e-45	196.86	0.720858	4.97469	6.00611e-25	169.8									0.757545	7.22404	1.33095e-39	196.37	0.499896	0	5.00208e-48	207.76	0.730901
Q13409	97	Q13409	Q13409	Cytoplasmic dynein 1 intermediate chain 2	DYNC1I2	>sp|Q13409|DC1I2_HUMAN Cytoplasmic dynein 1 intermediate chain 2 OS=Homo sapiens GN=DYNC1I2 PE=1 SV=3	0.996619	25.383	1.08971e-56	207.73	162.87	207.73					0.961467	18.1744	6.58442e-05	77.357																					0.914815	11.8064	0.0170606	80.733	0.743427	5.015	0.0187356	67.728	0.996619
P52701	137	P52701	P52701	DNA mismatch repair protein Msh6	MSH6	>sp|P52701|MSH6_HUMAN DNA mismatch repair protein Msh6 OS=Homo sapiens GN=MSH6 PE=1 SV=2	0.99994	42.1875	3.00336e-30	207.66	154.77	168.85	0.99852	28.291	3.00336e-30	207.66	0.973919	15.722	9.24714e-15	162.79	0.997892	26.7519	5.79682e-12	175.7	0.999848	38.1893	1.02369e-13	158.14	0.981813	18.0921	2.79367e-13	149.31									0.999461	32.6846	5.6014e-16	186.96	0.998885	29.5225	4.70287e-11	169.15	0.99994
Q9UN79	385	Q9UN79	Q9UN79	Transcription factor SOX-13	SOX13	>sp|Q9UN79|SOX13_HUMAN Transcription factor SOX-13 OS=Homo sapiens GN=SOX13 PE=1 SV=3	0.907723	9.92861	1.09832e-30	207.66	92.566	207.66	0.895889	9.3476	2.41984e-09	161.08	0.5	0	3.9035e-06	127.29	0.5	0	2.20124e-08	154.81																	0.889308	9.04934	9.99823e-09	158.65	0.907723	9.92861	1.09832e-30	207.66	0.904179
Q9BSJ8	822	Q9BSJ8	Q9BSJ8	Extended synaptotagmin-1	ESYT1	>sp|Q9BSJ8|ESYT1_HUMAN Extended synaptotagmin-1 OS=Homo sapiens GN=ESYT1 PE=1 SV=1	0.985498	18.9438	8.50497e-35	207.66	171.55	142.57	0.86296	8.33101	8.50497e-35	207.66					0.985498	18.9438	1.40677e-10	142.57	0.7021	3.87686	9.2357e-07	137.93
Q4G0J3	300	Q4G0J3	Q4G0J3	La-related protein 7	LARP7	>sp|Q4G0J3|LARP7_HUMAN La-related protein 7 OS=Homo sapiens GN=LARP7 PE=1 SV=1	0.959893	16.8018	3.00728e-30	207.64	173.71	63.212	0.959893	16.8018	2.02778e-07	85.837									0.649024	5.68013	1.72765e-07	132.24	0.770495	8.27013	0.000477765	100.11	0.479885	0	3.173e-06	133.48	0.463944	2.38286	3.00728e-30	207.64	0.725631	7.23411	4.01868e-06	130.95	0.915554	11.3884	2.52875e-08	158.89	0.737089
Q8IYB3	220	Q8IYB3	Q8IYB3	Serine/arginine repetitive matrix protein 1	SRRM1	>sp|Q8IYB3|SRRM1_HUMAN Serine/arginine repetitive matrix protein 1 OS=Homo sapiens GN=SRRM1 PE=1 SV=2	1	84.6758	8.58448e-30	207.52	167.37	103.88	1	85.0897	2.95378e-15	183.41	1	79.5833	1.10473e-05	125.97	1	83.6815	8.58448e-30	207.52	1	84.6758	2.16962e-13	159.41	1	85.7507	0.000633039	102.64	1	120.251	5.40547e-09	160.03	1	106.975	1.40441e-10	169.98	1	82.8465	1.57247e-21	192.4	1	83.5044	3.90388e-15	180.95	1
O15145	47	O15145	O15145	Actin-related protein 2/3 complex subunit 3	ARPC3	>sp|O15145|ARPC3_HUMAN Actin-related protein 2/3 complex subunit 3 OS=Homo sapiens GN=ARPC3 PE=1 SV=3	0.985171	18.224	2.30365e-30	207.47	144.31	207.47	0.973172	15.596	1.06063e-09	169.09					0.985171	18.224	2.30365e-30	207.47
Q8WU17	663	Q8WU17	Q8WU17	E3 ubiquitin-protein ligase RNF139	RNF139	>sp|Q8WU17|RN139_HUMAN E3 ubiquitin-protein ligase RNF139 OS=Homo sapiens GN=RNF139 PE=1 SV=1	1	167.754	1.08689e-42	207.24	150.95	200.3					1	102.343	0.00136297	111.49																					1	183.803	3.43587e-28	207.24	1	172.263	2.6383e-20	195.7	1
Q8WVM8	303	Q8WVM8	Q8WVM8	Sec1 family domain-containing protein 1	SCFD1	>sp|Q8WVM8|SCFD1_HUMAN Sec1 family domain-containing protein 1 OS=Homo sapiens GN=SCFD1 PE=1 SV=4	1	92.1452	8.29352e-41	207.21	178.93	206.33	1	85.8653	8.29352e-41	207.21					1	92.1452	8.85133e-41	206.33	0.999999	61.1191	1.53237e-39	192.51	0.89758	12.4372	0.00135378	58.98									0.740803	7.57103	0.000163097	82.635					0.964823
Q9H1B7	659	Q9H1B7	Q9H1B7	Interferon regulatory factor 2-binding protein-like	IRF2BPL	>sp|Q9H1B7|I2BPL_HUMAN Interferon regulatory factor 2-binding protein-like OS=Homo sapiens GN=IRF2BPL PE=1 SV=1	0.997941	29.897	1.3013e-34	207.16	150.81	134.49	0.947721	14.1286	5.43142e-26	195.25	0.922286	11.5322	1.82008e-06	121.46	0.957037	14.035	3.558e-15	171.87	0.821106	6.81036	1.14861e-14	162.81	0.538172	3.72752	0.000236407	105.01	0.997941	29.897	4.91044e-12	157.73	0.967531	17.7539	6.13363e-11	146.15	0.993622	21.9928	1.3013e-34	207.16	0.979143	18.9855	2.87855e-26	192.46	0.442725
Q8N122	859	Q8N122	Q8N122	Regulatory-associated protein of mTOR	RPTOR	>sp|Q8N122|RPTOR_HUMAN Regulatory-associated protein of mTOR OS=Homo sapiens GN=RPTOR PE=1 SV=1	0.992303	21.1106	4.87061e-40	207.16	172.14	207.16	0.992303	21.1106	4.87061e-40	207.16					0.904181	9.74937	6.1158e-13	175.71
Q9H910	97	Q9H910	Q9H910	Hematological and neurological expressed 1-like protein	HN1L	>sp|Q9H910|JUPI2_HUMAN Jupiter microtubule associated homolog 2 OS=Homo sapiens GN=JPT2 PE=1 SV=1	0.999999	61.903	9.42986e-32	207.05	153.56	154.15	0.999922	43.5125	1.19054e-17	188.16	0.989039	19.5675	9.5721e-06	126.43	0.998752	29.0347	2.3284e-12	166.36	0.999973	45.6611	1.5651e-19	168.16	0.99282	21.4227	9.58657e-06	126.42	0.999999	61.903	9.42986e-32	207.05	0.999995	53.8701	3.56713e-24	202.84	0.998973	29.8796	2.00455e-17	186.17	0.998472	28.1525	2.8055e-17	184.21	0.99969
Q9P1Y5	368	Q9P1Y5	Q9P1Y5	Calmodulin-regulated spectrin-associated protein 3	CAMSAP3	>sp|Q9P1Y5|CAMP3_HUMAN Calmodulin-regulated spectrin-associated protein 3 OS=Homo sapiens GN=CAMSAP3 PE=1 SV=2	1	77.3478	9.42986e-32	207.05	207.05	91.307	0.999999	61.4823	1.2847e-23	195.45	0.998907	32.6208	0.00455348	66.708	0.999999	64.0377	1.28549e-12	170.47	1	64.7979	0.000218061	109.77	0.987373	19.187	0.00425779	90.872									1	106.808	3.08561e-09	149.86	1	77.3478	9.42986e-32	207.05	0.999999
Q13144	717	Q13144	Q13144	Translation initiation factor eIF-2B subunit epsilon	EIF2B5	>sp|Q13144|EI2BE_HUMAN Translation initiation factor eIF-2B subunit epsilon OS=Homo sapiens GN=EIF2B5 PE=1 SV=3	1	120.325	8.13984e-29	206.95	166.33	120.33																													1	81.3791	0.000601608	81.379	1	94.7201	5.08732e-27	206.95	1
Q13144	718	Q13144	Q13144	Translation initiation factor eIF-2B subunit epsilon	EIF2B5	>sp|Q13144|EI2BE_HUMAN Translation initiation factor eIF-2B subunit epsilon OS=Homo sapiens GN=EIF2B5 PE=1 SV=3	1	120.325	8.13984e-29	206.95	166.33	120.33																													1	81.3791	0.000601608	81.379	1	94.7201	5.08732e-27	206.95	1
Q86X02	179	Q86X02	Q86X02	Cerebellar degeneration-related protein 2-like	CDR2L	>sp|Q86X02|CDR2L_HUMAN Cerebellar degeneration-related protein 2-like OS=Homo sapiens GN=CDR2L PE=1 SV=2	0.985072	18.474	8.46033e-41	206.95	206.95	206.95	0.839052	7.37276	1.19794e-20	165.53					0.985072	18.474	8.46033e-41	206.95	0.7445	7.65505	7.30142e-05	81.639	0.77198	5.68047	0.0123211	43.532									0.824064	6.99168	0.000186981	88.471	0.851901	8.57792	0.00168259	60.669	0.907443
Q9H4I2	946	Q9H4I2	Q9H4I2	Zinc fingers and homeoboxes protein 3	ZHX3	>sp|Q9H4I2|ZHX3_HUMAN Zinc fingers and homeoboxes protein 3 OS=Homo sapiens GN=ZHX3 PE=1 SV=3	0.98644	18.6325	3.3321e-58	206.95	172.56	206.95	0.912778	10.2495	3.3321e-58	192.19																	0.98644	18.6325	2.16614e-40	206.95	0.952278	13.1675	2.67477e-20	166.93
Q2M2I8	637	Q2M2I8	Q2M2I8	AP2-associated protein kinase 1	AAK1	>sp|Q2M2I8|AAK1_HUMAN AP2-associated protein kinase 1 OS=Homo sapiens GN=AAK1 PE=1 SV=3	0.999995	53.005	4.32271e-11	206.81	172.76	206.81	0.865493	8.59392	1.55547e-05	98.062					0.724883	4.26484	3.69688e-06	102.27	0.999992	50.9553	4.75059e-06	113.78	0.998331	27.7716	1.33871e-06	119.66	0.999995	53.005	5.99397e-10	206.81	0.999925	41.286	4.32271e-11	131.86	0.755234	4.90251	2.38863e-10	121.51	0.437701	0	0.0193279	58.712
P51858	165	P51858	P51858	Hepatoma-derived growth factor	HDGF	>sp|P51858|HDGF_HUMAN Hepatoma-derived growth factor OS=Homo sapiens GN=HDGF PE=1 SV=1	1	73.2794	1.27707e-21	206.73	144.65	73.279	1	93.9091	1.23756e-08	155.33	1	62.0552	3.10088e-09	142.4	1	94.4871	5.18145e-08	147.49	1	93.7676	1.49779e-13	151.11	1	73.296	2.45072e-14	161.26	1	66.0216	1.6087e-05	141.73	1	73.2794	1.95363e-11	206.73	1	117.131	3.76901e-11	164.82	1	100.681	4.35912e-11	163	1
P61289	24	P61289	P61289	Proteasome activator complex subunit 3	PSME3	>sp|P61289|PSME3_HUMAN Proteasome activator complex subunit 3 OS=Homo sapiens GN=PSME3 PE=1 SV=1	0.970876	15.2291	6.41453e-39	206.63	206.63	206.63	0.72313	4.16941	3.83164e-15	171.52					0.763547	5.09091	1.71095e-11	147.49	0.677418	3.22217	6.04226e-28	185.71	0.703784	3.75831	7.3694e-05	115.53	0.5	0	1.90411e-07	126.42	0.5	0	0.00100593	92.236	0.914005	10.2647	9.21895e-15	164.58	0.5	0	2.53792e-10	144.18	0.970876
Q5SXH7	185	Q5SXH7	Q5SXH7	Pleckstrin homology domain-containing family S member 1	PLEKHS1	>sp|Q5SXH7|PKHS1_HUMAN Pleckstrin homology domain-containing family S member 1 OS=Homo sapiens GN=PLEKHS1 PE=1 SV=2	0.991349	20.5915	8.08264e-28	206.45	206.45	177.93	0.974826	15.8798	8.08264e-28	206.45					0.991349	20.5915	2.5992e-13	177.93	0.537281	0.648846	1.13705e-26	180.95	0.755799	4.90659	0.00882959	92.269
Q9H0K1	587	Q9H0K1	Q9H0K1	Serine/threonine-protein kinase SIK2	SIK2	>sp|Q9H0K1|SIK2_HUMAN Serine/threonine-protein kinase SIK2 OS=Homo sapiens GN=SIK2 PE=1 SV=1	0.999936	41.9484	1.86255e-34	206.45	140.49	206.45	0.999936	41.9484	1.86255e-34	206.45	0.326512	0	0.0454893	49.395	0.983903	17.9058	6.03863e-12	154.72	0.830251	9.90456	1.95701e-14	161.21													0.994703	22.8498	4.08912e-15	172.57	0.993272	22.9134	1.01427e-08	130.2	0.981684
Q8TD16	582	Q8TD16	Q8TD16	Protein bicaudal D homolog 2	BICD2	>sp|Q8TD16|BICD2_HUMAN Protein bicaudal D homolog 2 OS=Homo sapiens GN=BICD2 PE=1 SV=1	1	40.7239	8.90039e-28	206.43	141.27	40.724	1	40.7239	8.90039e-28	206.43					1	101.381	0.00302194	101.38					1	76.2819	0.00334444	76.282									1	64.82	0.00017971	131.52	1	102.97	0.00031298	102.97	1
Q13085	25	Q13085	Q13085	Acetyl-CoA carboxylase 1;Biotin carboxylase	ACACA	>sp|Q13085|ACACA_HUMAN Acetyl-CoA carboxylase 1 OS=Homo sapiens GN=ACACA PE=1 SV=2	0.999966	44.6293	4.36924e-41	206.31	206.31	179.76	0.999837	37.8752	2.26637e-19	161.63					0.996204	24.221	4.36924e-41	206.31	0.999966	44.6293	1.59148e-32	179.76	0.997519	26.0436	2.09327e-06	123.14	0.991705	20.776	3.73513e-11	128.45	0.974442	15.8124	1.77432e-06	102.89
P42166;P42167	74;74	P42166;P42167	P42167	Lamina-associated polypeptide 2, isoform alpha;Thymopoietin;Thymopentin;Lamina-associated polypeptide 2, isoforms beta/gamma;Thymopoietin;Thymopentin	TMPO	>sp|P42166|LAP2A_HUMAN Lamina-associated polypeptide 2, isoform alpha OS=Homo sapiens GN=TMPO PE=1 SV=2;>sp|P42167|LAP2B_HUMAN Lamina-associated polypeptide 2, isoforms beta/gamma OS=Homo sapiens GN=TMPO PE=1 SV=2	1	87.0948	2.81759e-61	206.2	198.98	171.25	0.999949	44.055	2.81759e-61	155.94	0.986489	19.4199	4.74456e-05	69.272	0.999822	40.0407	9.33325e-09	114.78	0.999977	46.9592	1.31537e-10	110.85	0.999692	35.5733	1.63e-08	103.24	1	87.0948	9.8065e-18	206.2	0.999914	40.6336	7.84556e-13	129.93	0.998341	29.4779	9.15519e-06	91.733	0.999995	54.085	9.8234e-18	134.09	0.999654
Q09666	210	Q09666	Q09666	Neuroblast differentiation-associated protein AHNAK	AHNAK	>sp|Q09666|AHNK_HUMAN Neuroblast differentiation-associated protein AHNAK OS=Homo sapiens GN=AHNAK PE=1 SV=2	0.999987	48.9545	8.67794e-70	205.87	205.87	162.48	0.999638	34.4171	8.67794e-70	200.89					0.957806	13.5935	5.35247e-40	205.87	0.917845	10.4815	3.70013e-10	127.4	0.843619	7.31974	1.58324e-05	108.08	0.999987	48.9545	1.6837e-25	184.91	0.998612	28.5687	6.95536e-32	191.71	0.997238	25.599	9.85181e-28	170.59	0.992617	21.3067	7.4901e-14	133.17	0.983574
Q16204	52	Q16204	Q16204	Coiled-coil domain-containing protein 6	CCDC6	>sp|Q16204|CCDC6_HUMAN Coiled-coil domain-containing protein 6 OS=Homo sapiens GN=CCDC6 PE=1 SV=2	1	77.449	2.6887e-34	205.63	177.29	127.07	0.999983	47.8296	5.86477e-05	92.269	0.999925	41.5372	6.34762e-05	94.271	0.999861	38.5741	3.30995e-05	97.2	1	65.3435	5.77181e-10	139.16	0.998917	31.1374	0.00554434	50.806	1	80.0635	0.00306682	81.95	0.999999	59.7795	0.0137765	79.886	1	64.2054	2.24655e-14	138.46	1	89.1662	2.6887e-34	205.63	1
P40855	54	P40855	P40855	Peroxisomal biogenesis factor 19	PEX19	>sp|P40855|PEX19_HUMAN Peroxisomal biogenesis factor 19 OS=Homo sapiens GN=PEX19 PE=1 SV=1	1	66.3793	9.69856e-29	205.55	205.55	204.47					0.999909	40.6945	0.000695546	74.325																					0.999999	59.9368	9.69856e-29	205.55	1	66.3793	9.04368e-28	204.47	0.999997
Q9BXB4	189	Q9BXB4	Q9BXB4	Oxysterol-binding protein-related protein 11	OSBPL11	>sp|Q9BXB4|OSB11_HUMAN Oxysterol-binding protein-related protein 11 OS=Homo sapiens GN=OSBPL11 PE=1 SV=2	1	81.5539	2.19126e-29	205.33	180.8	180.56	1	100.853	1.83946e-28	205.33	0.999978	46.618	9.97165e-06	117.07	1	73.508	7.49728e-16	172.32	1	81.5539	1.97056e-28	180.56	1	74.8793	3.82981e-21	176.08									1	68.0476	6.14486e-13	159.64	1	86.4513	2.15667e-20	181.69	1
P04183	13	P04183	P04183	Thymidine kinase, cytosolic	TK1	>sp|P04183|KITH_HUMAN Thymidine kinase, cytosolic OS=Homo sapiens GN=TK1 PE=1 SV=2	0.981756	19.2426	5.31485e-33	205.33	200.2	182.28	0.858776	10.4991	8.22851e-32	200.2	0.825984	7.15048	0.000290961	72.662	0.942173	12.1318	6.50977e-25	183.18	0.908213	9.95421	1.3539e-29	191.44	0.759321	5.35604	0.000157302	103.92									0.822767	6.72398	5.31485e-33	205.33	0.672849	3.26081	1.64915e-31	194.7	0.981756
Q86WR0	204	Q86WR0	Q86WR0	Coiled-coil domain-containing protein 25	CCDC25	>sp|Q86WR0|CCD25_HUMAN Coiled-coil domain-containing protein 25 OS=Homo sapiens GN=CCDC25 PE=1 SV=2	1	98.5849	2.35323e-45	205.33	172.89	168.17	1	98.2396	2.35323e-45	205.33					1	98.5849	2.50628e-16	168.17																	1	65.2138	4.39476e-16	162.83	1	68.2141	4.39673e-05	125.75
O75955	203	O75955	O75955	Flotillin-1	FLOT1	>sp|O75955|FLOT1_HUMAN Flotillin-1 OS=Homo sapiens GN=FLOT1 PE=1 SV=3	0.999633	34.3487	1.21036e-23	205.3	205.3	205.3	0.999633	34.3487	1.21036e-23	205.3					0.999053	30.2525	4.38547e-08	155.06	0.987154	18.8589	1.087e-06	132.23	0.986996	18.8063	2.14258e-06	130.47
Q86UE8	99	Q86UE8	Q86UE8	Serine/threonine-protein kinase tousled-like 2	TLK2	>sp|Q86UE8|TLK2_HUMAN Serine/threonine-protein kinase tousled-like 2 OS=Homo sapiens GN=TLK2 PE=1 SV=2	0.998722	28.9281	2.26122e-39	205.23	205.23	175.65	0.907272	9.90571	1.89411e-18	161.2					0.816041	6.47021	0.000944314	67.994	0.998026	27.0388	1.1095e-32	180.64	0.963541	14.2215	2.26122e-39	193.06	0.998722	28.9281	1.1912e-33	205.23	0.970561	15.2267	1.72476e-25	179.17
Q8IVT2	394	Q8IVT2	Q8IVT2	Mitotic interactor and substrate of PLK1	MISP	>sp|Q8IVT2|MISP_HUMAN Mitotic interactor and substrate of PLK1 OS=Homo sapiens GN=MISP PE=1 SV=1	0.996934	25.1409	1.21078e-27	205.15	205.15	167.36					0.889343	9.12967	1.09105e-06	124.98					0.515765	2.31835	0.0239872	67.846													0.996879	25.1126	5.62649e-20	181.64	0.996934	25.1409	1.21078e-27	205.15	0.964406
Q99613;B5ME19	39;39	Q99613	Q99613	Eukaryotic translation initiation factor 3 subunit C;Eukaryotic translation initiation factor 3 subunit C-like protein	EIF3C;EIF3CL	>sp|Q99613|EIF3C_HUMAN Eukaryotic translation initiation factor 3 subunit C OS=Homo sapiens GN=EIF3C PE=1 SV=1;>sp|B5ME19|EIFCL_HUMAN Eukaryotic translation initiation factor 3 subunit C-like protein OS=Homo sapiens GN=EIF3CL PE=3 SV=1	1	76.1479	5.49334e-15	205.12	168.18	117.31	1	63.6972	0.00212191	79.337	0.749323	4.75556	0.0354578	43.761	1	66.8375	0.000531811	91.712	1	65.1254	0.000640591	80.318	0.993065	21.5595	0.022527	41.684	1	101.644	0.00103275	193.1	1	76.1479	5.49334e-15	205.12	0.999994	51.964	0.000378721	95.409	0.999996	53.9076	0.00157907	79.885	0.999807
O95239	1181	O95239	O95239	Chromosome-associated kinesin KIF4A	KIF4A	>sp|O95239|KIF4A_HUMAN Chromosome-associated kinesin KIF4A OS=Homo sapiens GN=KIF4A PE=1 SV=3	1	69.5691	1.41695e-26	205.12	147.33	205.12																					1	69.5691	1.41695e-26	205.12	1	63.4996	1.30873e-11	161.91
Q15154	65	Q15154	Q15154	Pericentriolar material 1 protein	PCM1	>sp|Q15154|PCM1_HUMAN Pericentriolar material 1 protein OS=Homo sapiens GN=PCM1 PE=1 SV=4	0.998982	30.3741	1.54628e-27	205	205	146.28	0.998628	29.9031	3.75535e-26	198.47	0.935494	11.8375	3.92582e-09	145.19	0.944063	11.8754	6.4114e-26	193.36	0.933403	11.5572	6.37464e-09	143.04	0.99456	22.712	1.22928e-05	120.9	0.998982	30.3741	5.58619e-11	146.28	0.992559	21.3263	9.2347e-15	164.56	0.998455	28.1472	1.54628e-27	205	0.995451	23.4946	1.11122e-19	179.78	0.604358
Q9P206	929	Q9P206	Q9P206	Uncharacterized protein KIAA1522	KIAA1522	>sp|Q9P206|K1522_HUMAN Uncharacterized protein KIAA1522 OS=Homo sapiens GN=KIAA1522 PE=1 SV=2	0.999972	45.4632	2.82597e-22	204.9	134.92	204.9	0.998167	27.3595	3.07051e-20	163.6	0.989276	19.6496	4.43043e-05	89.816	0.999474	32.789	2.4368e-17	156.7	0.998849	29.3849	2.82597e-22	176.22	0.986538	18.65	0.00590169	46.133	0.991743	20.7957	7.22201e-07	108.18	0.999972	45.4632	8.99474e-09	204.9	0.992761	21.3719	1.60028e-15	146.45	0.990284	20.0828	3.13271e-07	112.91	0.968522
O75385	636	O75385	O75385	Serine/threonine-protein kinase ULK1	ULK1	>sp|O75385|ULK1_HUMAN Serine/threonine-protein kinase ULK1 OS=Homo sapiens GN=ULK1 PE=1 SV=2	0.898193	9.4584	6.30182e-23	204.9	204.9	204.9													0.425632	1.70875	0.000366548	107.97					0.697961	3.6417	6.21645e-09	161.48	0.898193	9.4584	6.30182e-23	204.9
Q9HCD6	1458	Q9HCD6	Q9HCD6	Protein TANC2	TANC2	>sp|Q9HCD6|TANC2_HUMAN Protein TANC2 OS=Homo sapiens GN=TANC2 PE=1 SV=3	0.944408	12.6177	2.31124e-33	204.81	204.81	204.81	0.670403	3.29619	6.34418e-12	132.36					0.944408	12.6177	2.31124e-33	204.81	0.889249	10.0757	1.41547e-05	111.11	0.498624	0	0.00069681	96.708
Q8N5I9	178	Q8N5I9	Q8N5I9	Uncharacterized protein C12orf45	C12orf45	>sp|Q8N5I9|CL045_HUMAN Uncharacterized protein C12orf45 OS=Homo sapiens GN=C12orf45 PE=1 SV=2	0.999993	51.3937	3.90798e-38	204.81	163.19	157.7	0.995938	23.8946	0.000167484	105.5	0.997727	26.4233	1.02885e-27	179.9					0.999993	51.3937	7.24127e-14	157.7	0.999281	31.4268	7.08149e-05	113.14									0.999956	43.5348	6.88976e-16	184.21					0.999978
Q9Y2H2	942	Q9Y2H2	Q9Y2H2	Phosphatidylinositide phosphatase SAC2	INPP5F	>sp|Q9Y2H2|SAC2_HUMAN Phosphatidylinositide phosphatase SAC2 OS=Homo sapiens GN=INPP5F PE=1 SV=3	0.99994	42.1974	7.72577e-13	204.79	204.79	99.069	0.997164	25.4832	0.000503681	76.358					0.99994	42.1974	3.4681e-05	99.069	0.999684	35.0872	0.000229034	82.942					0.782972	5.58137	0.0274629	44.577	0.999866	38.7166	7.72577e-13	204.79					0.999929	41.4948	3.29986e-06	108.06
Q13428	1378	Q13428	Q13428	Treacle protein	TCOF1	>sp|Q13428|TCOF_HUMAN Treacle protein OS=Homo sapiens GN=TCOF1 PE=1 SV=3	0.99996	44.012	1.76598e-30	204.78	148.8	204.78	0.998285	27.65	1.76598e-30	137.98					0.776495	6.24501	0.000207751	73.138	0.999829	37.6595	1.87865e-06	122.1					0.999955	43.4514	1.39962e-19	176.85	0.99996	44.012	2.06014e-27	204.78	0.950464	12.8301	0.000911481	60.062					0.856862
Q96Q42	483	Q96Q42	Q96Q42	Alsin	ALS2	>sp|Q96Q42|ALS2_HUMAN Alsin OS=Homo sapiens GN=ALS2 PE=1 SV=2	1	78.5878	4.90036e-18	204.56	151.98	158.08	1	61.9464	8.6737e-07	119.69					0.999998	56.1322	1.17986e-05	111.72					0.999999	61.1542	4.9951e-05	114.92	1	125.068	4.90036e-18	204.56	1	78.5878	5.40657e-08	196.18	0.999976	46.1948	4.16932e-05	110.13
Q96Q42	492	Q96Q42	Q96Q42	Alsin	ALS2	>sp|Q96Q42|ALS2_HUMAN Alsin OS=Homo sapiens GN=ALS2 PE=1 SV=2	1	83.5387	4.90036e-18	204.56	151.98	204.56	0.999999	60.2276	8.6737e-07	119.69					0.999999	62.322	1.17986e-05	111.72					0.99967	34.8125	4.9951e-05	114.92	1	83.5387	4.90036e-18	204.56	1	77.1595	5.40657e-08	196.18	0.995419	23.37	4.16932e-05	110.13
Q15365	189	Q15365	Q15365	Poly(rC)-binding protein 1	PCBP1	>sp|Q15365|PCBP1_HUMAN Poly(rC)-binding protein 1 OS=Homo sapiens GN=PCBP1 PE=1 SV=2	0.926521	11.0069	1.72495e-40	204.47	204.47	204.47	0.57886	1.38152	1.02282e-16	127.5					0.499943	0	5.24581e-05	83.871	0.862576	7.97736	2.63828e-11	131.86	0.499997	0	0.000191494	83.359									0.548544	0.845962	1.22502e-27	166.38	0.926521	11.0069	1.72495e-40	204.47
Q92538	1298	Q92538	Q92538	Golgi-specific brefeldin A-resistance guanine nucleotide exchange factor 1	GBF1	>sp|Q92538|GBF1_HUMAN Golgi-specific brefeldin A-resistance guanine nucleotide exchange factor 1 OS=Homo sapiens GN=GBF1 PE=1 SV=2	1	67.0178	2.3272e-61	204.33	177.3	204.33	0.994208	22.3667	2.3272e-61	159.01	0.969635	15.1292	0.000355272	83.436	0.994145	22.3578	6.19775e-06	94.359	0.99903	30.1326	2.57795e-11	114.68	0.915367	10.3461	0.000119624	61.736	1	67.0178	2.8544e-08	204.33	0.98277	17.5627	5.89729e-07	103.51	0.999882	39.2849	6.13938e-19	146.6	0.997872	26.9329	3.02506e-05	82.362	0.966575
Q641Q2;Q9Y4E1	331;331	Q641Q2;Q9Y4E1	Q641Q2	WASH complex subunit FAM21A;WASH complex subunit FAM21C	FAM21A;FAM21C	>sp|Q641Q2|WAC2A_HUMAN WASH complex subunit 2A OS=Homo sapiens GN=WASHC2A PE=1 SV=3;>sp|Q9Y4E1|WAC2C_HUMAN WASH complex subunit 2C OS=Homo sapiens GN=WASHC2C PE=1 SV=3	1	84.4031	6.86746e-27	204.05	204.05	84.403					0.854434	7.6862	0.000354113	91.926																					1	84.4031	5.91301e-26	191.66	0.982358	17.4572	6.86746e-27	204.05	0.908919
Q6WKZ4;Q7L804	156;150	Q6WKZ4	Q6WKZ4	Rab11 family-interacting protein 1;Rab11 family-interacting protein 2	RAB11FIP1;RAB11FIP2	>sp|Q6WKZ4|RFIP1_HUMAN Rab11 family-interacting protein 1 OS=Homo sapiens GN=RAB11FIP1 PE=1 SV=3;>sp|Q7L804|RFIP2_HUMAN Rab11 family-interacting protein 2 OS=Homo sapiens GN=RAB11FIP2 PE=1 SV=1	0.999999	62.3146	3.18846e-27	204.05	204.05	204.05					0.988509	19.3619	0.00106257	101.17																					0.999999	62.3146	3.18846e-27	204.05	0.987105	18.841	0.000384351	92.289	0.999978
P30086	52	P30086	P30086	Phosphatidylethanolamine-binding protein 1;Hippocampal cholinergic neurostimulating peptide	PEBP1	>sp|P30086|PEBP1_HUMAN Phosphatidylethanolamine-binding protein 1 OS=Homo sapiens GN=PEBP1 PE=1 SV=3	0.999821	38.8919	5.38991e-28	204.05	204.05	147.58	0.520938	0.823569	2.73295e-27	204.05	0.763089	5.08149	4.74106e-06	126.26	0.738069	6.80257	1.15948e-12	174.7	0.498239	0	0.00183252	68.168	0.659144	3.71514	0.000321466	102.47	0.999821	38.8919	4.25351e-12	157	0.998672	28.765	5.92482e-09	191.45	0.775514	5.51107	4.42675e-20	184.97	0.798561	8.15939	3.48182e-12	157.88	0.617758
Q9UPN3	4496	Q9UPN3	Q9UPN3	Microtubule-actin cross-linking factor 1, isoforms 1/2/3/5	MACF1	>sp|Q9UPN3|MACF1_HUMAN Microtubule-actin cross-linking factor 1, isoforms 1/2/3/5 OS=Homo sapiens GN=MACF1 PE=1 SV=4	0.803419	7.27348	5.44934e-27	203.93	159.8	203.93	0.803419	7.27348	5.44934e-27	203.93					0.449772	0	0.00450358	61.265
Q69YU3	461	Q69YU3	Q69YU3	Ankyrin repeat domain-containing protein 34A	ANKRD34A	>sp|Q69YU3|AN34A_HUMAN Ankyrin repeat domain-containing protein 34A OS=Homo sapiens GN=ANKRD34A PE=2 SV=2	1	81.3503	1.44199e-32	203.75	179.04	182.77					0.999999	62.8125	1.10618e-06	122.16																					1	90.0714	1.44199e-32	203.75	1	81.3503	3.39664e-25	182.77	1
Q9P206	404	Q9P206	Q9P206	Uncharacterized protein KIAA1522	KIAA1522	>sp|Q9P206|K1522_HUMAN Uncharacterized protein KIAA1522 OS=Homo sapiens GN=KIAA1522 PE=1 SV=2	0.983159	17.6627	1.30395e-58	203.71	189.96	187.43	0.983159	17.6627	1.30395e-58	203.71																	0.801104	6.05068	7.02311e-35	198.14	0.977283	16.3366	9.55925e-15	183.27
P23528	3	P23528	P23528	Cofilin-1	CFL1	>sp|P23528|COF1_HUMAN Cofilin-1 OS=Homo sapiens GN=CFL1 PE=1 SV=3	1	92.2819	1.13631e-55	203.53	164.46	203.53	1	89.8041	1.55354e-11	122.33	0.999807	37.1389	0.00886009	72.662	1	78.9979	4.82974e-08	151.22	0.999999	62.2528	4.83856e-08	149.69	1	76.2412	4.36028e-05	103.66	1	96.5834	3.90378e-09	137.46	1	101.877	5.38061e-09	148.91	1	75.4695	5.304e-17	157.12	1	67.1865	2.95039e-06	127.07	1
Q7Z460	797	Q7Z460	Q7Z460	CLIP-associating protein 1	CLASP1	>sp|Q7Z460|CLAP1_HUMAN CLIP-associating protein 1 OS=Homo sapiens GN=CLASP1 PE=1 SV=1	0.944744	12.8668	4.41806e-32	203.23	158.69	199.75	0.944744	12.8668	4.41806e-32	199.75	0.480469	0.825481	0.000692314	59.252					0.924859	11.5871	4.26956e-23	161.31					0.944595	12.9742	4.30192e-28	203.23					0.500319	0.902957	1.0276e-05	94.707	0.826443	7.03195	1.69301e-05	92.098	0.337643
Q86TN4	240	Q86TN4	Q86TN4	tRNA 2'-phosphotransferase 1	TRPT1	>sp|Q86TN4|TRPT1_HUMAN tRNA 2'-phosphotransferase 1 OS=Homo sapiens GN=TRPT1 PE=1 SV=2	0.999806	37.1302	6.81426e-33	203.06	203.06	155.63	0.971891	15.3882	9.97215e-06	100.04	0.955325	13.3016	4.56003e-05	86.411					0.998759	29.0566	1.0116e-16	163.02	0.957028	13.4774	2.60313e-11	140.68									0.997547	26.0927	5.81346e-26	187	0.997693	26.3589	6.81426e-33	203.06	0.999806
Q9Y4F5	655	Q9Y4F5	Q9Y4F5	Centrosomal protein of 170 kDa protein B	CEP170B	>sp|Q9Y4F5|C170B_HUMAN Centrosomal protein of 170 kDa protein B OS=Homo sapiens GN=CEP170B PE=1 SV=4	1	203.054	4.65484e-06	203.05	159.11	203.05	1	94.188	8.33782e-06	94.188					1	77.3565	5.80953e-05	77.357	1	80.2359	4.65484e-06	80.236					1	203.054	7.42816e-06	203.05	1	89.6592	1.23833e-05	89.659	0.999938	42.1051	0.000291611	50.189	0.999955	43.5114	0.000307942	49.589	0.999941
O75385	450	O75385	O75385	Serine/threonine-protein kinase ULK1	ULK1	>sp|O75385|ULK1_HUMAN Serine/threonine-protein kinase ULK1 OS=Homo sapiens GN=ULK1 PE=1 SV=2	0.999995	53.4499	1.09959e-22	203.05	180.56	203.05																					0.999995	53.4499	1.09959e-22	203.05	0.999032	30.1391	5.88205e-22	191.63	0.996729	24.8385	5.17095e-05	130.47
Q86VM9	534	Q86VM9	Q86VM9	Zinc finger CCCH domain-containing protein 18	ZC3H18	>sp|Q86VM9|ZCH18_HUMAN Zinc finger CCCH domain-containing protein 18 OS=Homo sapiens GN=ZC3H18 PE=1 SV=2	0.999865	38.8151	3.04884e-45	203.03	141.27	115.49	0.998153	27.9246	3.04884e-45	203.03	0.943636	13.173	0.000433276	114.97	0.991374	20.6093	4.71867e-05	148.13	0.995778	23.9723	6.64532e-05	128.57	0.999733	36.3153	2.4742e-07	144.28	0.999865	38.8151	1.3372e-09	148.13	0.99857	28.7223	3.26878e-05	145.14	0.962189	14.4403	0.000771224	128.57	0.992004	20.9409	1.21188e-05	158.34	0.995271
Q9UQ35	2272	Q9UQ35	Q9UQ35	Serine/arginine repetitive matrix protein 2	SRRM2	>sp|Q9UQ35|SRRM2_HUMAN Serine/arginine repetitive matrix protein 2 OS=Homo sapiens GN=SRRM2 PE=1 SV=2	1	92.2648	3.43472e-24	202.94	202.94	100.68	1	156.374	4.21978e-17	180.76	1	113.879	1.70345e-08	136.85	1	159.413	3.43472e-24	202.94	1	146.074	1.8798e-19	166.21	1	92.2648	0.000786187	100.68									1	79.3057	3.0173e-09	150.13	1	160.557	5.59038e-17	177.41	1
Q8N271	817	Q8N271	Q8N271	Prominin-2	PROM2	>sp|Q8N271|PROM2_HUMAN Prominin-2 OS=Homo sapiens GN=PROM2 PE=1 SV=1	0.805712	5.94177	1.53959e-32	202.94	202.94	157.57	0.5458	1.80687	1.53959e-32	202.94					0.578457	4.43096	1.44352e-14	141.74	0.805712	5.94177	1.14857e-14	157.57	0.367639	0	0.00106918	61.444									0.339879	0	0.000936889	72.316	0.74787	6.47566	2.46062e-14	137.85	0.528764
Q8N271	815	Q8N271	Q8N271	Prominin-2	PROM2	>sp|Q8N271|PROM2_HUMAN Prominin-2 OS=Homo sapiens GN=PROM2 PE=1 SV=1	0.967615	16.0095	1.53959e-32	202.94	202.94	78.95	0.962942	17.6833	1.53959e-32	202.94					0.967615	16.0095	1.44352e-14	141.74	0.855772	13.0532	0.000943206	73.597	0.433952	0	0.00106918	61.444	0.502894	0.844998	4.32782e-05	123.96					0.959347	14.7422	6.86185e-06	107.18	0.960108	14.7826	2.46062e-14	137.85	0.940336
Q8TE68	187	Q8TE68	Q8TE68	Epidermal growth factor receptor kinase substrate 8-like protein 1	EPS8L1	>sp|Q8TE68|ES8L1_HUMAN Epidermal growth factor receptor kinase substrate 8-like protein 1 OS=Homo sapiens GN=EPS8L1 PE=1 SV=3	1	92.3097	3.38039e-45	202.94	111.4	150.9	1	90.9425	1.25711e-22	202.81	1	76.1184	9.40761e-06	115.91	1	79.7862	1.22573e-15	182.47	1	82.4494	2.25249e-34	187.75	1	62.7325	1.41594e-05	125.51	1	84.1541	1.40698e-11	190.86	1	92.3097	1.19714e-22	202.94	1	91.1751	6.6706e-11	170.26	1	84.3359	5.87986e-13	181.86	1
P26358	714	P26358	P26358	DNA (cytosine-5)-methyltransferase 1	DNMT1	>sp|P26358|DNMT1_HUMAN DNA (cytosine-5)-methyltransferase 1 OS=Homo sapiens GN=DNMT1 PE=1 SV=2	1	89.3114	1.26001e-55	202.73	116.71	89.311	1	68.2384	1.88054e-08	68.238					1	45.0826	0.0421039	45.083	1	58.2461	0.000796586	88.951	1	202.727	1.26001e-55	202.73									1	81.6559	0.000101728	81.656	1	89.3114	3.24632e-05	89.311
Q6ZRV2	936	Q6ZRV2	Q6ZRV2	Protein FAM83H	FAM83H	>sp|Q6ZRV2|FA83H_HUMAN Protein FAM83H OS=Homo sapiens GN=FAM83H PE=1 SV=3	0.999998	56.62	5.23648e-24	202.61	179.64	202.61	0.999798	37.0414	2.48025e-10	161.14	0.999654	34.6425	8.28151e-06	125.51	0.999766	36.3202	4.04481e-13	175.16	0.999995	52.8694	1.66499e-19	164.5	0.99964	34.4908	1.32501e-05	120.4									0.999998	56.62	5.23648e-24	202.61	0.999954	43.4244	4.04481e-13	175.16	0.999854
Q15021	1333	Q15021	Q15021	Condensin complex subunit 1	NCAPD2	>sp|Q15021|CND1_HUMAN Condensin complex subunit 1 OS=Homo sapiens GN=NCAPD2 PE=1 SV=3	0.999277	33.2097	8.55475e-33	202.44	173.51	174.49	0.988525	19.5296	2.39339e-19	127.14					0.99058	20.8819	6.9564e-26	186.27	0.590654	3.36315	0.000281331	73.168													0.998116	27.6788	8.55475e-33	202.44	0.999277	33.2097	5.74369e-14	174.49
Q9BYX2	920	Q9BYX2	Q9BYX2	TBC1 domain family member 2A	TBC1D2	>sp|Q9BYX2|TBD2A_HUMAN TBC1 domain family member 2A OS=Homo sapiens GN=TBC1D2 PE=1 SV=3	1	138.247	1.8509e-27	202.34	148	138.25	1	120.443	1.8509e-27	202.34					1	138.247	3.00127e-07	145.69	0.999999	59.9024	5.29864e-21	165.9	0.999939	42.1192	4.86301e-05	99.603
Q13286	14	Q13286	Q13286	Battenin	CLN3	>sp|Q13286|CLN3_HUMAN Battenin OS=Homo sapiens GN=CLN3 PE=1 SV=1	0.999995	53.1172	5.23678e-38	202.21	202.21	95.822	0.996881	25.0451	0.000609652	78.078	0.969432	15.0051	0.0110548	46.324	0.99081	20.3075	0.00119099	71.929																	0.999995	53.1172	3.60239e-08	142.4	0.999986	48.4097	1.62973e-10	133.48	0.999117
Q71RC2	597	Q71RC2	Q71RC2	La-related protein 4	LARP4	>sp|Q71RC2|LARP4_HUMAN La-related protein 4 OS=Homo sapiens GN=LARP4 PE=1 SV=3	0.988957	22.5343	4.27838e-40	201.96	164.32	201.96	0.384126	0.96015	2.96278e-09	78.531	0.346499	0	0.0084256	47.371	0.500062	3.01139	2.66812e-07	130.17	0.905988	12.5093	0.000311395	93.416					0.90073	12.5882	8.79543e-24	158.33	0.988957	22.5343	4.27838e-40	201.96	0.333331	0	6.36686e-07	117.38	0.656224	5.81826	2.00876e-05	102.16
Q13610	50	Q13610	Q13610	Periodic tryptophan protein 1 homolog	PWP1	>sp|Q13610|PWP1_HUMAN Periodic tryptophan protein 1 homolog OS=Homo sapiens GN=PWP1 PE=1 SV=1	1	96.3041	1.36503e-47	201.95	182.62	201.95					0.999885	39.4463	6.88926e-08	94.72																					1	89.2536	6.38763e-34	162.2					1
Q9UHF7	202	Q9UHF7	Q9UHF7	Zinc finger transcription factor Trps1	TRPS1	>sp|Q9UHF7|TRPS1_HUMAN Zinc finger transcription factor Trps1 OS=Homo sapiens GN=TRPS1 PE=1 SV=2	0.977165	16.3137	1.024e-47	201.95	201.95	201.95					0.959851	13.7853	3.38551e-12	129.29																					0.962103	14.0462	3.60582e-12	149.74					0.977165
O96017	120	O96017	O96017	Serine/threonine-protein kinase Chk2	CHEK2	>sp|O96017|CHK2_HUMAN Serine/threonine-protein kinase Chk2 OS=Homo sapiens GN=CHEK2 PE=1 SV=1	0.999979	46.8114	3.84996e-27	201.9	166.03	201.9																													0.999979	46.8114	3.84996e-27	201.9	0.999847	38.1554	1.48035e-06	115.53	0.99085
Q8WWM7	111	Q8WWM7	Q8WWM7	Ataxin-2-like protein	ATXN2L	>sp|Q8WWM7|ATX2L_HUMAN Ataxin-2-like protein OS=Homo sapiens GN=ATXN2L PE=1 SV=2	1	92.9779	3.89796e-27	201.85	201.85	168.86	1	79.0636	5.13537e-16	140.03	0.999999	59.635	1.52196e-05	98.76	1	104.787	2.7898e-15	168.4	1	83.7245	3.81495e-20	171.29					1	92.9779	2.64095e-20	185.06	1	70.2724	1.57729e-15	171.9	1	75.8022	3.89796e-27	201.85	1	96.3875	4.63795e-13	160.98	1
Q68CP4	243	Q68CP4	Q68CP4	Heparan-alpha-glucosaminide N-acetyltransferase	HGSNAT	>sp|Q68CP4|HGNAT_HUMAN Heparan-alpha-glucosaminide N-acetyltransferase OS=Homo sapiens GN=HGSNAT PE=1 SV=2	0.875131	8.46654	2.75477e-47	201.85	178.63	201.85	0.636792	4.16187	9.08133e-13	129.2					0.822208	7.16614	1.4527e-08	115.31	0.875131	8.46654	2.75477e-47	201.85	0.482146	0	2.98996e-11	112.41
P29692	162	P29692	P29692	Elongation factor 1-delta	EEF1D	>sp|P29692|EF1D_HUMAN Elongation factor 1-delta OS=Homo sapiens GN=EEF1D PE=1 SV=5	1	148.545	2.33103e-58	201.79	168.93	195.38	1	77.4788	9.31096e-35	127.41	0.999999	59.6215	0.00059719	65.125	1	82.7167	5.56591e-26	154.92	1	80.3077	7.11124e-22	146	1	43.3555	4.77042e-06	75.005	1	146.732	3.05855e-47	190.15	1	148.545	2.33103e-58	201.79	1	86.5268	1.38928e-12	116.08	1	105.472	2.88166e-13	123.68	1
Q14157	453	Q14157	Q14157	Ubiquitin-associated protein 2-like	UBAP2L	>sp|Q14157|UBP2L_HUMAN Ubiquitin-associated protein 2-like OS=Homo sapiens GN=UBAP2L PE=1 SV=2	0.752854	4.87534	1.14806e-79	201.79	201.79	127.01	0.660863	2.95283	1.14806e-79	201.79					0.470907	1.36776	0.0115315	44.047					0.597568	1.90881	0.0301938	55.163	0.752854	4.87534	2.9965e-11	127.01	0.728237	5.1856	2.19984e-07	107.69					0.499901	0	2.03171e-06	120.31
Q2VPK5	508	Q2VPK5	Q2VPK5	Cytoplasmic tRNA 2-thiolation protein 2	CTU2	>sp|Q2VPK5|CTU2_HUMAN Cytoplasmic tRNA 2-thiolation protein 2 OS=Homo sapiens GN=CTU2 PE=1 SV=1	1	81.3893	5.50196e-27	201.48	159.4	145.61	1	94.3187	5.50196e-27	201.48					1	99.5434	2.99901e-19	192.4																	1	81.3893	2.07378e-05	145.61
Q6ZRV2	1003	Q6ZRV2	Q6ZRV2	Protein FAM83H	FAM83H	>sp|Q6ZRV2|FA83H_HUMAN Protein FAM83H OS=Homo sapiens GN=FAM83H PE=1 SV=3	1	91.1956	4.42261e-32	201.31	201.31	156.31	1	110.214	1.3684e-31	192.16	0.990534	23.2826	0.0104984	51.827	1	78.4443	4.42261e-32	201.31	0.999963	47.1021	1.36033e-10	146.75	1	91.1956	9.31825e-15	156.31									0.999963	47.3973	1.94814e-06	102.27					0.999845
O75113	300	O75113	O75113	NEDD4-binding protein 1	N4BP1	>sp|O75113|N4BP1_HUMAN NEDD4-binding protein 1 OS=Homo sapiens GN=N4BP1 PE=1 SV=4	1	155.997	8.33032e-28	201.29	165.99	156	1	141.22	7.35137e-15	141.22	1	73.9531	0.000235837	73.953	1	151.886	2.90048e-17	151.89	1	147.493	2.69409e-11	147.49	1	155.997	5.82732e-17	156									1	126.9	1.22899e-10	153.25	1	115.527	8.33032e-28	201.29	1
O15541	253	O15541	O15541	RING finger protein 113A	RNF113A	>sp|O15541|R113A_HUMAN RING finger protein 113A OS=Homo sapiens GN=RNF113A PE=1 SV=1	1	82.6913	1.80163e-39	201.17	201.17	147.87	1	83.925	1.49673e-38	168.09	0.996973	25.8709	0.000148891	59.912	1	78.5447	2.12937e-27	170.18					1	79.4285	7.1451e-17	152.88	1	79.7297	1.80163e-39	201.17	1	82.6913	5.24216e-23	150.11	1	76.9266	4.11775e-15	160.15	1	88.0673	3.62486e-17	183.57	0.999999
Q8WUF5	567	Q8WUF5	Q8WUF5	RelA-associated inhibitor	PPP1R13L	>sp|Q8WUF5|IASPP_HUMAN RelA-associated inhibitor OS=Homo sapiens GN=PPP1R13L PE=1 SV=4	0.999989	49.5112	5.22914e-40	201.14	201.14	201.14	0.999989	49.5112	5.22914e-40	201.14					0.999867	38.7604	2.63057e-24	159.86	0.999953	43.2724	2.32011e-18	159.18	0.999802	37.5345	1.69965e-10	130.09													0.999557	33.5519	7.00032e-09	149.12
Q96A22	103	Q96A22	Q96A22	Uncharacterized protein C11orf52	C11orf52	>sp|Q96A22|CK052_HUMAN Uncharacterized protein C11orf52 OS=Homo sapiens GN=C11orf52 PE=1 SV=2	0.999985	49.1669	1.59392e-25	201.08	201.08	170	0.998889	30.4728	6.21914e-09	168					0.976551	19.206	1.06641e-06	155.14	0.993104	21.585	1.59392e-25	183.89	0.985032	18.1888	1.14131e-06	143.55	0.999985	49.1669	2.91115e-11	170	0.988987	19.6502	7.31352e-07	159.66	0.999879	39.2124	3.29823e-23	201.08	0.999972	48.5046	7.17107e-19	186.29	0.983088
Q02790	453	Q02790	Q02790	Peptidyl-prolyl cis-trans isomerase FKBP4;Peptidyl-prolyl cis-trans isomerase FKBP4, N-terminally processed	FKBP4	>sp|Q02790|FKBP4_HUMAN Peptidyl-prolyl cis-trans isomerase FKBP4 OS=Homo sapiens GN=FKBP4 PE=1 SV=3	0.811058	6.36122	1.00467e-36	201.08	104.84	190.57	0.811058	6.36122	1.2202e-19	190.57					0.635511	2.41443	1.00467e-36	201.08					0.650673	2.94321	0.0232097	68.751
Q08499	375	Q08499	Q08499	cAMP-specific 3',5'-cyclic phosphodiesterase 4D	PDE4D	>sp|Q08499|PDE4D_HUMAN cAMP-specific 3',5'-cyclic phosphodiesterase 4D OS=Homo sapiens GN=PDE4D PE=1 SV=2	0.933079	11.4514	6.00394e-24	200.9	200.9	200.9																													0.933079	11.4514	6.00394e-24	200.9	0.840217	8.11103	0.000335872	117.07
P02545	392	P02545	P02545	Prelamin-A/C;Lamin-A/C	LMNA	>sp|P02545|LMNA_HUMAN Prelamin-A/C OS=Homo sapiens GN=LMNA PE=1 SV=1	0.999999	60.6875	5.41256e-19	200.86	157.36	173.76	0.999581	34.2402	1.22384e-10	155.57	0.982976	17.8342	1.00649e-06	130.66	0.994831	26.0758	2.83535e-06	156.72	0.992342	24.0511	5.41256e-19	166.62	0.993895	22.1362	1.10469e-08	137.39	0.999998	56.2899	1.3441e-12	199.89	0.999999	60.6875	2.52936e-17	200.86	0.988535	19.9779	4.90377e-09	169.98	0.997553	26.4949	4.01823e-09	171.15	0.990029
P02545	390	P02545	P02545	Prelamin-A/C;Lamin-A/C	LMNA	>sp|P02545|LMNA_HUMAN Prelamin-A/C OS=Homo sapiens GN=LMNA PE=1 SV=1	1	86.7473	5.41256e-19	200.86	157.36	171.56	0.999977	46.7587	1.22384e-10	155.57	0.999875	39.0827	3.63197e-06	126.07	0.999743	35.8597	2.83535e-06	156.72	0.999938	42.0001	5.41256e-19	166.62	0.999945	42.575	9.16821e-09	139.31	1	94.6961	1.3441e-12	199.89	1	86.7473	2.52936e-17	200.86	0.999804	37.1471	4.90377e-09	169.98	0.99987	38.8187	4.01823e-09	171.15	0.999726
P42677;Q71UM5	31;31	P42677	P42677	40S ribosomal protein S27;40S ribosomal protein S27-like	RPS27;RPS27L	>sp|P42677|RS27_HUMAN 40S ribosomal protein S27 OS=Homo sapiens GN=RPS27 PE=1 SV=3;>sp|Q71UM5|RS27L_HUMAN 40S ribosomal protein S27-like OS=Homo sapiens GN=RPS27L PE=1 SV=3	0.951683	12.9505	4.44036e-36	200.76	124.48	100.4	0.781872	5.56316	4.2901e-27	200.76					0.690057	3.47606	5.33096e-09	167.22	0.72303	4.16723	4.44036e-36	192.65	0.951683	12.9505	0.000269964	100.4					0.691012	3.49989	0.00489683	77.633
P29966	143	P29966	P29966	Myristoylated alanine-rich C-kinase substrate	MARCKS	>sp|P29966|MARCS_HUMAN Myristoylated alanine-rich C-kinase substrate OS=Homo sapiens GN=MARCKS PE=1 SV=4	0.999999	59.7448	2.06891e-26	200.73	119.28	141.93	0.999999	59.7448	2.06891e-26	200.73					0.99996	43.974	3.28115e-15	174.15					0.999999	62.9831	2.88014e-19	167.99
Q9UPW0	223	Q9UPW0	Q9UPW0	Forkhead box protein J3	FOXJ3	>sp|Q9UPW0|FOXJ3_HUMAN Forkhead box protein J3 OS=Homo sapiens GN=FOXJ3 PE=1 SV=2	0.99993	41.5509	1.12771e-26	200.73	200.73	200.73	0.748578	4.73841	1.06575e-05	82.609																	0.936349	11.6765	1.71146e-11	147.49	0.99993	41.5509	1.12771e-26	200.73
P29966	145	P29966	P29966	Myristoylated alanine-rich C-kinase substrate	MARCKS	>sp|P29966|MARCS_HUMAN Myristoylated alanine-rich C-kinase substrate OS=Homo sapiens GN=MARCKS PE=1 SV=4	0.997199	27.8998	3.9257e-32	200.73	119.28	200.73	0.997199	27.8998	3.9257e-32	200.73					0.993379	21.7696	3.28115e-15	174.15					0.889161	9.41259	2.88014e-19	167.99					0.896073	9.48179	0.00118471	96.805
Q9UDY2	130	Q9UDY2	Q9UDY2	Tight junction protein ZO-2	TJP2	>sp|Q9UDY2|ZO2_HUMAN Tight junction protein ZO-2 OS=Homo sapiens GN=TJP2 PE=1 SV=2	1	69.9899	3.45237e-32	200.57	173.56	69.99	1	50.8028	3.53598e-10	131.26	1	60.2068	1.068e-05	66.017	1	50.5049	2.60778e-07	111.11	1	60.5419	2.85203e-05	91.964	1	54.2372	2.5558e-05	93.768					1	92.1118	3.66253e-05	92.112	1	90.0624	3.45237e-32	200.57	1	52.4651	4.12006e-20	165.65	1
Q96N67	1438	Q96N67	Q96N67	Dedicator of cytokinesis protein 7	DOCK7	>sp|Q96N67|DOCK7_HUMAN Dedicator of cytokinesis protein 7 OS=Homo sapiens GN=DOCK7 PE=1 SV=4	0.999966	44.6928	4.55885e-55	200.33	200.33	158.5	0.999936	42.1588	4.55885e-55	200.33					0.999799	37.1225	0.000351446	93.029	0.999347	32.7897	0.000700459	94.313	0.99976	36.2032	7.04822e-06	128.44									0.999939	42.163	0.000383216	127.37	0.996868	27.6664	0.000354424	92.932	0.999966
Q16204	244	Q16204	Q16204	Coiled-coil domain-containing protein 6	CCDC6	>sp|Q16204|CCDC6_HUMAN Coiled-coil domain-containing protein 6 OS=Homo sapiens GN=CCDC6 PE=1 SV=2	1	93.8124	1.86852e-39	200.3	167.18	93.812	1	81.6432	4.07884e-15	134.08	1	88.2823	7.82456e-06	116.05	0.999566	33.6202	0.000997565	91.14	1	76.5863	0.000119936	107.03	1	93.8124	0.00103459	93.812	0.999961	44.147	7.66142e-06	121.72	1	65.2808	8.10334e-06	120.6	1	103.725	6.46606e-18	161	1	122.096	4.78101e-20	164.07	1
Q641Q2;Q9Y4E1	333;333	Q641Q2;Q9Y4E1	Q641Q2	WASH complex subunit FAM21A;WASH complex subunit FAM21C	FAM21A;FAM21C	>sp|Q641Q2|WAC2A_HUMAN WASH complex subunit 2A OS=Homo sapiens GN=WASHC2A PE=1 SV=3;>sp|Q9Y4E1|WAC2C_HUMAN WASH complex subunit 2C OS=Homo sapiens GN=WASHC2C PE=1 SV=3	1	84.4031	7.56143e-27	200.2	194.15	84.403					0.5	0	0.00166056	62.287																					1	84.4031	1.68621e-26	193.47	0.938909	11.8665	7.56143e-27	200.2	0.983859
Q9UPU5	1141	Q9UPU5	Q9UPU5	Ubiquitin carboxyl-terminal hydrolase 24	USP24	>sp|Q9UPU5|UBP24_HUMAN Ubiquitin carboxyl-terminal hydrolase 24 OS=Homo sapiens GN=USP24 PE=1 SV=3	0.999698	39.2096	1.0686e-32	200.19	200.19	200.19	0.998965	33.6068	8.14246e-27	190.3	0.359929	1.15503	0.0198379	40.493	0.999698	39.2096	1.0686e-32	200.19																	0.799161	9.95699	0.000249032	76.668	0.867963	8.2104	1.75508e-07	113.59	0.453789
Q9NYF8	512	Q9NYF8	Q9NYF8	Bcl-2-associated transcription factor 1	BCLAF1	>sp|Q9NYF8|BCLF1_HUMAN Bcl-2-associated transcription factor 1 OS=Homo sapiens GN=BCLAF1 PE=1 SV=2	0.999999	62.3552	7.80979e-15	200.16	159.3	145.99	0.999903	40.145	1.47835e-06	130.95	0.894392	9.2783	0.00126203	81.51	0.998106	27.218	2.57985e-06	123.54	0.99974	35.8512	7.52893e-06	121.01	0.99663	24.7092	7.58984e-05	112.57	0.99576	23.7083	3.97077e-08	200.16	0.99792	26.8111	8.55204e-11	197.21	0.999833	37.7636	8.18869e-07	137.69	0.999999	62.3552	1.45946e-07	145.99	0.999995
Q9BTC0	1456	Q9BTC0	Q9BTC0	Death-inducer obliterator 1	DIDO1	>sp|Q9BTC0|DIDO1_HUMAN Death-inducer obliterator 1 OS=Homo sapiens GN=DIDO1 PE=1 SV=5	1	129.847	5.71164e-41	200.14	184.03	173.45	1	116.911	1.85572e-13	131.97	1	80.2283	1.75503e-07	95.591	1	130.286	1.09975e-28	163.92	1	129.847	1.25663e-25	173.45	0.999988	50.0681	5.01621e-05	71.634									1	94.5598	5.71164e-41	200.14	1	80.2699	3.23443e-29	172.77	1
O95292	158	O95292	O95292	Vesicle-associated membrane protein-associated protein B/C	VAPB	>sp|O95292|VAPB_HUMAN Vesicle-associated membrane protein-associated protein B/C OS=Homo sapiens GN=VAPB PE=1 SV=3	0.999693	36.85	1.60277e-22	200	162.65	163.9	0.998518	28.5819	2.74222e-11	171.15	0.992804	23.3382	2.96715e-13	149.6	0.996557	25.8735	2.74222e-11	171.15	0.999693	36.85	1.53924e-19	163.9													0.999652	36.5089	1.60277e-22	200	0.99884	29.6085	2.87356e-22	195.5	0.994969
Q9H7D7	121	Q9H7D7	Q9H7D7	WD repeat-containing protein 26	WDR26	>sp|Q9H7D7|WDR26_HUMAN WD repeat-containing protein 26 OS=Homo sapiens GN=WDR26 PE=1 SV=3	0.999999	62.6061	1.99439e-36	200	148.27	200	0.999738	35.8123	7.26796e-06	152.94	0.983583	17.7752	0.0109988	64.476	0.999907	40.3051	0.000579488	111.11	0.999999	62.6061	1.99439e-36	200	0.999998	56.3138	1.86472e-06	128.74									0.999996	54.2183	5.38273e-06	155.26	0.999996	53.9812	5.25856e-09	158.14	0.990719
Q9HC35	144	Q9HC35	Q9HC35	Echinoderm microtubule-associated protein-like 4	EML4	>sp|Q9HC35|EMAL4_HUMAN Echinoderm microtubule-associated protein-like 4 OS=Homo sapiens GN=EML4 PE=1 SV=3	0.999998	62.4124	5.8678e-27	199.91	199.91	77.221									0.499998	0	5.8678e-27	199.91	0.974722	15.8761	5.91655e-15	162.81					0.999971	45.8748	2.92461e-05	168.83	0.999998	62.4124	2.8603e-06	112.44
Q6ZS17	351	Q6ZS17	Q6ZS17	Protein FAM65A	FAM65A	>sp|Q6ZS17|RIPR1_HUMAN Rho family-interacting cell polarization regulator 1 OS=Homo sapiens GN=RIPOR1 PE=1 SV=1	0.999933	43.4151	8.97489e-34	199.91	199.91	196.01	0.68415	3.36859	2.61032e-15	173.09					0.874927	8.49475	6.64247e-15	167.9	0.999933	43.4151	8.97489e-34	196.01					0.998947	29.9071	1.31467e-26	199.91	0.971742	15.4092	5.22529e-15	169.72
Q9BX95	112	Q9BX95	Q9BX95	Sphingosine-1-phosphate phosphatase 1	SGPP1	>sp|Q9BX95|SGPP1_HUMAN Sphingosine-1-phosphate phosphatase 1 OS=Homo sapiens GN=SGPP1 PE=1 SV=2	1	69.696	1.51395e-37	199.91	199.91	194.67	0.999991	50.3849	2.64853e-11	171.33	0.999957	43.639	7.57713e-06	122.97	0.999998	57.0724	1.6287e-22	199.91	0.999995	52.6934	6.7456e-28	185.59	0.999995	52.9956	7.17903e-06	123.55	0.999989	49.4158	8.27484e-08	147.49	0.999992	51.2282	1.17967e-15	178.23	0.999999	62.4683	1.12941e-16	189.84	1	69.696	3.10636e-22	194.67	0.999999
P23588	207	P23588	P23588	Eukaryotic translation initiation factor 4B	EIF4B	>sp|P23588|IF4B_HUMAN Eukaryotic translation initiation factor 4B OS=Homo sapiens GN=EIF4B PE=1 SV=2	0.999906	40.3786	9.60472e-38	199.91	199.91	187.75					0.995962	23.9224	4.42966e-09	144.25					0.998135	27.3547	0.00365561	86.777													0.99978	36.5834	1.6886e-12	166.52	0.999677	34.9114	1.1342e-23	193.42	0.999906
P10809	70	P10809	P10809	60 kDa heat shock protein, mitochondrial	HSPD1	>sp|P10809|CH60_HUMAN 60 kDa heat shock protein, mitochondrial OS=Homo sapiens GN=HSPD1 PE=1 SV=2	1	68.3585	2.54039e-22	199.61	167	180.93	0.999999	60.7813	5.02857e-13	150.01	0.999905	40.219	1.6016e-13	155.26	0.999991	50.6324	3.20983e-09	161.48	0.999996	54.0973	1.37371e-19	166.67	1	64.2477	6.52972e-06	120.59	0.999995	52.7457	2.62345e-09	165.66	0.999999	58.3202	3.16148e-11	172.33	1	68.3585	1.38245e-15	180.93	1	65.7167	2.54039e-22	199.61	0.999999
Q16555	509	Q16555	Q16555	Dihydropyrimidinase-related protein 2	DPYSL2	>sp|Q16555|DPYL2_HUMAN Dihydropyrimidinase-related protein 2 OS=Homo sapiens GN=DPYSL2 PE=1 SV=1	0.99991	40.4364	3.90438e-38	199.41	154.13	199.41	0.906028	9.84231	0.000944094	50.226									0.99991	40.4364	3.90438e-38	199.41
O95817	171	O95817	O95817	BAG family molecular chaperone regulator 3	BAG3	>sp|O95817|BAG3_HUMAN BAG family molecular chaperone regulator 3 OS=Homo sapiens GN=BAG3 PE=1 SV=3	0.852299	7.61213	8.99039e-40	199.39	199.39	199.39	0.564381	1.1258	1.43557e-12	76.573																	0.524979	3.04842	3.79486e-05	82.475	0.764987	5.12563	5.54619e-28	171.89	0.499998	0	1.77045e-39	193.29	0.852299	7.61213	8.99039e-40	199.39
P06400	373	P06400	P06400	Retinoblastoma-associated protein	RB1	>sp|P06400|RB_HUMAN Retinoblastoma-associated protein OS=Homo sapiens GN=RB1 PE=1 SV=2	1	81.4457	2.32358e-39	199.37	199.37	84.508	1	85.2715	7.66331e-20	169.88	1	70.9375	0.00377418	87.808	1	109.952	2.61537e-31	193.02	1	81.4457	2.32358e-39	199.37	0.999999	59.3132	0.000491233	68.576									1	66.7912	0.00462195	74.428	1	82.6017	3.25212e-07	116.92	1
Q9P2P5	48	Q9P2P5	Q9P2P5	E3 ubiquitin-protein ligase HECW2	HECW2	>sp|Q9P2P5|HECW2_HUMAN E3 ubiquitin-protein ligase HECW2 OS=Homo sapiens GN=HECW2 PE=1 SV=2	0.99999	49.8208	1.31449e-22	199.36	199.36	171.33					0.995975	23.9355	1.17937e-05	120.74																					0.999885	39.3778	3.97301e-16	185.2	0.9998	36.9818	1.31449e-22	199.36	0.99999
Q9Y3Q8	165	Q9Y3Q8	Q9Y3Q8	TSC22 domain family protein 4	TSC22D4	>sp|Q9Y3Q8|T22D4_HUMAN TSC22 domain family protein 4 OS=Homo sapiens GN=TSC22D4 PE=1 SV=2	0.999962	44.1958	7.93946e-24	199.36	140.54	132.06																					0.999669	34.8002	2.71165e-12	164.69	0.999962	44.1958	7.93946e-24	199.36
A6NFI3	7	A6NFI3	A6NFI3	Zinc finger protein 316	ZNF316	>sp|A6NFI3|ZN316_HUMAN Zinc finger protein 316 OS=Homo sapiens GN=ZNF316 PE=1 SV=1	0.9794	18.3249	1.08496e-14	199.33	199.33	102.57	0.9794	18.3249	1.08496e-14	105.06																	0.857287	8.40023	1.46052e-05	134.82	0.918489	10.5227	4.52985e-06	199.33
Q15032	381	Q15032	Q15032	R3H domain-containing protein 1	R3HDM1	>sp|Q15032|R3HD1_HUMAN R3H domain-containing protein 1 OS=Homo sapiens GN=R3HDM1 PE=1 SV=3	0.992012	21.077	2.6606e-22	199.33	113.06	170.42	0.992012	21.077	4.62822e-11	170.42	0.894982	9.4031	0.00241207	80.719	0.987246	18.9319	3.05173e-06	134.02	0.990321	20.1079	4.4489e-20	174.24	0.499473	0	0.00303803	77.24	0.989312	19.9695	6.91016e-06	123.63					0.992012	21.077	4.62822e-11	170.42	0.991465	20.6604	2.6606e-22	199.33	0.675675
P06493	161	P06493	P06493	Cyclin-dependent kinase 1	CDK1	>sp|P06493|CDK1_HUMAN Cyclin-dependent kinase 1 OS=Homo sapiens GN=CDK1 PE=1 SV=3	1	72.8553	5.5513e-37	199.33	166.61	196.97	0.999998	57.9962	4.62629e-15	182.37	0.999851	38.2768	1.55758e-14	162.88	0.999528	33.2621	8.19098e-08	156.52	0.99999	52.3746	2.21756e-27	184.02	0.998775	29.1119	1.40234e-05	120.21	0.905428	9.8196	0.0119402	79.036	0.997962	27.3263	0.00729323	83.877	1	67.5134	1.03806e-21	199.33	0.999947	42.7963	9.22543e-16	189.33	1
O76024	32	O76024	O76024	Wolframin	WFS1	>sp|O76024|WFS1_HUMAN Wolframin OS=Homo sapiens GN=WFS1 PE=1 SV=2	1	67.5465	2.7887e-33	199.31	127.99	130.02	0.99995	43.0389	5.56107e-15	148.48	1	67.5465	1.92367e-06	130.02	0.999903	40.1346	0.0098071	81.676	0.999924	42.2716	7.41901e-05	124.5	0.999362	31.9516	3.3674e-05	116									0.999988	49.2853	9.7096e-12	172.99	0.999998	57.2386	2.7887e-33	199.31	0.999988
Q13112	429	Q13112	Q13112	Chromatin assembly factor 1 subunit B	CHAF1B	>sp|Q13112|CAF1B_HUMAN Chromatin assembly factor 1 subunit B OS=Homo sapiens GN=CHAF1B PE=1 SV=1	0.997767	27.8897	3.12583e-40	199.09	156.14	156.83	0.997767	27.8897	3.12583e-40	178.22					0.730244	4.51362	3.13987e-11	147.49					0.902177	10.9156	8.33373e-05	114.9	0.971833	17.0055	1.50053e-26	199.09
Q8WWM7	594	Q8WWM7	Q8WWM7	Ataxin-2-like protein	ATXN2L	>sp|Q8WWM7|ATX2L_HUMAN Ataxin-2-like protein OS=Homo sapiens GN=ATXN2L PE=1 SV=2	0.999968	45.2885	2.06065e-33	199.01	199.01	176.7	0.999957	43.9089	2.59221e-15	178.73	0.955012	16.2844	8.15254e-06	95.409	0.999968	45.2885	3.92947e-25	176.7	0.966602	15.9452	7.84002e-07	113.05	0.937794	13.6222	1.52421e-05	91.091									0.999518	36.1972	2.06065e-33	199.01	0.995113	26.2376	5.24344e-18	148.84	0.960395
P45880	115	P45880	P45880	Voltage-dependent anion-selective channel protein 2	VDAC2	>sp|P45880|VDAC2_HUMAN Voltage-dependent anion-selective channel protein 2 OS=Homo sapiens GN=VDAC2 PE=1 SV=2	0.999821	38.7294	1.3914e-22	198.98	198.98	191.41					0.990605	21.657	5.70387e-06	127.61																					0.924959	11.7552	1.3914e-22	198.98	0.999821	38.7294	2.96555e-22	191.41	0.9977
Q7Z6E9	1179	Q7Z6E9	Q7Z6E9	E3 ubiquitin-protein ligase RBBP6	RBBP6	>sp|Q7Z6E9|RBBP6_HUMAN E3 ubiquitin-protein ligase RBBP6 OS=Homo sapiens GN=RBBP6 PE=1 SV=1	1	92.6717	2.32905e-37	198.97	193.49	155.88	1	114.782	7.34362e-16	183.76	0.9986	28.6097	0.00791684	51.466	1	104.751	2.06977e-22	198.97	1	92.6717	2.32905e-37	193.49	0.999999	59.5495	0.000192835	145.09									1	107.918	2.36966e-11	172.26	1	91.6031	1.28461e-11	174.18	1
P20042	67	P20042	P20042	Eukaryotic translation initiation factor 2 subunit 2	EIF2S2	>sp|P20042|IF2B_HUMAN Eukaryotic translation initiation factor 2 subunit 2 OS=Homo sapiens GN=EIF2S2 PE=1 SV=2	1	116.576	8.31591e-28	198.87	134.46	116.58	1	162.704	2.58625e-20	162.7					1	198.867	8.31591e-28	198.87																					1	147.561	7.06263e-06	147.56	1
Q9UNL2	11	Q9UNL2	Q9UNL2	Translocon-associated protein subunit gamma	SSR3	>sp|Q9UNL2|SSRG_HUMAN Translocon-associated protein subunit gamma OS=Homo sapiens GN=SSR3 PE=1 SV=1	1	93.6607	2.5714e-32	198.67	198.67	95.365					0.835906	10.0809	7.72464e-06	110.12																					1	93.6607	2.5714e-32	198.67	0.999998	61.0892	8.09628e-20	188.49	0.983025
O75592	2751	O75592	O75592	E3 ubiquitin-protein ligase MYCBP2	MYCBP2	>sp|O75592|MYCB2_HUMAN E3 ubiquitin-protein ligase MYCBP2 OS=Homo sapiens GN=MYCBP2 PE=1 SV=3	0.999674	34.9282	1.46856e-22	198.61	198.61	77.746					0.913929	10.2606	0.000193289	107.5																					0.997686	26.3476	6.3492e-16	181.69	0.998222	27.7082	1.46856e-22	198.61	0.999674
Q14671	209	Q14671	Q14671	Pumilio homolog 1	PUM1	>sp|Q14671|PUM1_HUMAN Pumilio homolog 1 OS=Homo sapiens GN=PUM1 PE=1 SV=3	1	63.6837	6.72207e-26	198.61	153.33	198.61	0.995948	23.9111	7.64828e-11	126.93	0.960333	13.873	0.000349122	64.962	0.983772	17.8264	1.90829e-07	111.24	0.907832	9.93427	7.92154e-08	128.01	0.972547	15.4933	1.5096e-06	114.57	1	63.6837	6.72207e-26	198.61	0.999143	30.6656	1.31276e-17	153.34	0.996853	25.0069	9.24046e-15	133.15	0.9932	21.6454	6.74841e-15	136.96	0.996395
Q06124	62	Q06124	Q06124	Tyrosine-protein phosphatase non-receptor type 11	PTPN11	>sp|Q06124|PTN11_HUMAN Tyrosine-protein phosphatase non-receptor type 11 OS=Homo sapiens GN=PTPN11 PE=1 SV=2	0.968336	15.0332	8.80207e-38	198.61	155.82	197.73	0.814195	6.53726	1.31814e-07	75.018					0.787792	5.71793	0.000551019	103.01	0.968336	15.0332	8.80207e-38	197.73					0.772425	5.30743	2.45076e-26	198.61	0.5518	0.903188	4.29128e-26	193.31
O00264	180	O00264	O00264	Membrane-associated progesterone receptor component 1	PGRMC1	>sp|O00264|PGRC1_HUMAN Membrane-associated progesterone receptor component 1 OS=Homo sapiens GN=PGRMC1 PE=1 SV=3	0.810479	6.82588	2.32817e-05	198.48	198.48	123.74									0.699644	3.87538	0.00397368	50.232	0.618888	3.43834	0.00251932	47.485	0.475496	0.357365	0.0344983	60.09	0.634354	2.48326	0.00147801	198.48	0.810479	6.82588	2.32817e-05	123.74
Q15154	69	Q15154	Q15154	Pericentriolar material 1 protein	PCM1	>sp|Q15154|PCM1_HUMAN Pericentriolar material 1 protein OS=Homo sapiens GN=PCM1 PE=1 SV=4	0.988761	18.6119	3.75535e-26	198.47	154.69	198.47	0.988761	18.6119	3.75535e-26	198.47					0.917398	10.1825	6.4114e-26	193.36																	0.558466	0.872647	0.00051235	93.804
Q8NCF5	204	Q8NCF5	Q8NCF5	NFATC2-interacting protein	NFATC2IP	>sp|Q8NCF5|NF2IP_HUMAN NFATC2-interacting protein OS=Homo sapiens GN=NFATC2IP PE=1 SV=1	0.999993	51.3785	5.37688e-32	198.47	198.47	131.97	0.999993	51.3785	1.02315e-12	131.97	0.998843	29.3614	1.6129e-06	115.73	0.999977	46.4142	5.67985e-21	167.93	0.990727	20.2874	2.66021e-06	112.88	0.9548	13.2477	5.6178e-06	104.84	0.999966	44.7011	5.37688e-32	198.47	0.999872	38.9189	3.64927e-17	157.47	0.99999	49.9946	2.10102e-18	160.25	0.986661	18.6904	4.19049e-15	139.78	0.999964
Q86X29	493	Q86X29	Q86X29	Lipolysis-stimulated lipoprotein receptor	LSR	>sp|Q86X29|LSR_HUMAN Lipolysis-stimulated lipoprotein receptor OS=Homo sapiens GN=LSR PE=1 SV=4	1	92.3616	2.66007e-39	198.45	198.45	113.4	1	91.1183	2.68942e-33	189.75	1	85.2674	1.10114e-08	115.54	1	82.3415	1.29153e-27	171.29	1	76.9747	4.64544e-09	138.95	0.993454	22.06	0.0151161	40.996	1	92.3616	1.90823e-32	198.45	1	89.5424	1.81306e-20	164.27	1	79.4795	2.66007e-39	196.63	1	79.2559	1.40818e-27	170.83	1
O95359	2512	O95359	O95359	Transforming acidic coiled-coil-containing protein 2	TACC2	>sp|O95359|TACC2_HUMAN Transforming acidic coiled-coil-containing protein 2 OS=Homo sapiens GN=TACC2 PE=1 SV=3	0.99999	50.162	5.83743e-20	198.37	198.37	185.2	0.999427	33.043	5.01145e-07	101.32									0.841028	8.46401	0.0221564	75.483					0.99999	50.162	5.83743e-20	198.37	0.999895	40.2668	2.71147e-13	177.36
Q9UPN3	1376	Q9UPN3	Q9UPN3	Microtubule-actin cross-linking factor 1, isoforms 1/2/3/5	MACF1	>sp|Q9UPN3|MACF1_HUMAN Microtubule-actin cross-linking factor 1, isoforms 1/2/3/5 OS=Homo sapiens GN=MACF1 PE=1 SV=4	0.997266	25.9229	8.15093e-21	198.1	149.86	133.48	0.997266	25.9229	6.14823e-09	163.92					0.983867	17.8933	1.99377e-13	176.88					0.980925	17.1334	2.04089e-06	124.21									0.99468	24.0041	8.15093e-21	198.1
Q13459	1935	Q13459	Q13459	Unconventional myosin-IXb	MYO9B	>sp|Q13459|MYO9B_HUMAN Unconventional myosin-IXb OS=Homo sapiens GN=MYO9B PE=1 SV=3	1	79.3657	5.71793e-27	198.05	198.05	188.34					0.999859	41.0895	0.00102212	69.92																					1	106.078	5.71793e-27	198.05	1	79.3657	8.84037e-21	188.34	0.99983
O95359	1947	O95359	O95359	Transforming acidic coiled-coil-containing protein 2	TACC2	>sp|O95359|TACC2_HUMAN Transforming acidic coiled-coil-containing protein 2 OS=Homo sapiens GN=TACC2 PE=1 SV=3	0.972871	15.5787	3.80035e-32	198.05	198.05	96.707	0.496351	0	1.13752e-25	125.23									0.415856	0	1.75919e-10	145.88	0.440613	0	6.49339e-10	138.46	0.499962	0	3.80035e-32	198.05	0.972871	15.5787	6.43726e-05	110.98
Q14C86	746	Q14C86	Q14C86	GTPase-activating protein and VPS9 domain-containing protein 1	GAPVD1	>sp|Q14C86|GAPD1_HUMAN GTPase-activating protein and VPS9 domain-containing protein 1 OS=Homo sapiens GN=GAPVD1 PE=1 SV=2	0.984152	18.2754	2.75937e-22	198.03	128.74	198.03																					0.984152	18.2754	2.75937e-22	198.03
O95292	160	O95292	O95292	Vesicle-associated membrane protein-associated protein B/C	VAPB	>sp|O95292|VAPB_HUMAN Vesicle-associated membrane protein-associated protein B/C OS=Homo sapiens GN=VAPB PE=1 SV=3	0.987687	19.4254	2.24397e-22	197.73	139.93	167.18													0.53134	1.04454	4.3788e-06	115.58													0.987687	19.4254	4.79776e-11	167.18	0.9314	13.0493	2.24397e-22	197.73
Q9BRG2	125	Q9BRG2	Q9BRG2	SH2 domain-containing protein 3A	SH2D3A	>sp|Q9BRG2|SH23A_HUMAN SH2 domain-containing protein 3A OS=Homo sapiens GN=SH2D3A PE=1 SV=1	0.999963	44.7558	1.28264e-22	197.73	197.73	122.08	0.999963	44.7558	5.18433e-13	122.08	0.712097	3.95489	0.0147972	56.817									0.960888	14.546	4.62863e-06	128.82									0.990103	20.0018	2.33803e-19	191.15	0.999805	37.0989	1.28264e-22	197.73	0.981893
P09651	4	P09651	P09651	Heterogeneous nuclear ribonucleoprotein A1;Heterogeneous nuclear ribonucleoprotein A1, N-terminally processed	HNRNPA1	>sp|P09651|ROA1_HUMAN Heterogeneous nuclear ribonucleoprotein A1 OS=Homo sapiens GN=HNRNPA1 PE=1 SV=5	0.998438	28.0619	6.27334e-38	197.7	159.33	193.31	0.993663	21.9525	8.73326e-13	112.34	0.979706	17.2381	2.91815e-14	159.64	0.634153	2.38895	0.00680832	72.523	0.988527	19.3532	7.2718e-05	127.61					0.996956	25.1495	2.30165e-05	111.7	0.986605	18.6712	1.92218e-05	112.82	0.998438	28.0619	1.53366e-22	193.31	0.992316	23.4881	8.18806e-17	189.04	0.983641
Q6PID6	197	Q6PID6	Q6PID6	Tetratricopeptide repeat protein 33	TTC33	>sp|Q6PID6|TTC33_HUMAN Tetratricopeptide repeat protein 33 OS=Homo sapiens GN=TTC33 PE=1 SV=2	0.999995	53.0348	5.48202e-28	197.51	171.53	175.19	0.999904	40.1594	7.68074e-08	147.09	0.999976	46.1118	8.68214e-20	171.78	0.999774	36.4496	1.69747e-22	197.51	0.999995	53.0348	2.91616e-21	177.66	0.999353	31.8852	0.00123819	86.756									0.999858	38.4663	2.96555e-22	191.41	0.999978	46.4816	6.0073e-17	190.18	0.999972
Q15054	307	Q15054	Q15054	DNA polymerase delta subunit 3	POLD3	>sp|Q15054|DPOD3_HUMAN DNA polymerase delta subunit 3 OS=Homo sapiens GN=POLD3 PE=1 SV=2	1	94.4323	1.38766e-26	197.41	197.41	185.2	1	100.957	1.38766e-26	197.41	0.99999	49.9812	0.000148923	105.52	1	94.4323	4.25877e-20	185.2	1	68.3284	5.45062e-09	141.3													1	63.7692	1.3271e-10	143.23					0.999998
P55081	267	P55081	P55081	Microfibrillar-associated protein 1	MFAP1	>sp|P55081|MFAP1_HUMAN Microfibrillar-associated protein 1 OS=Homo sapiens GN=MFAP1 PE=1 SV=2	1	84.9917	4.64617e-39	197.35	197.35	197.35																	0.996422	24.4782	3.80696e-08	107.09	1	84.9917	4.64617e-39	197.35	0.999997	55.996	9.56997e-11	123.03	0.997284	25.6492	2.99411e-06	118.57
Q14847	104	Q14847	Q14847	LIM and SH3 domain protein 1	LASP1	>sp|Q14847|LASP1_HUMAN LIM and SH3 domain protein 1 OS=Homo sapiens GN=LASP1 PE=1 SV=2	1	90.1052	6.80686e-22	197.29	197.29	187.56													0.999989	49.4547	0.00357282	59.792					1	96.0864	6.80686e-22	197.29	1	90.1052	9.2747e-16	187.56	1	78.4879	6.65158e-08	157.83	1	109.017	8.4721e-22	195.23	1
Q15390	119	Q15390	Q15390	Mitochondrial fission regulator 1	MTFR1	>sp|Q15390|MTFR1_HUMAN Mitochondrial fission regulator 1 OS=Homo sapiens GN=MTFR1 PE=1 SV=2	1	85.6721	1.91451e-26	197.28	197.28	149.12																													1	95.7432	1.91451e-26	197.28	1	85.6721	1.51753e-11	149.12
Q09666	5739	Q09666	Q09666	Neuroblast differentiation-associated protein AHNAK	AHNAK	>sp|Q09666|AHNK_HUMAN Neuroblast differentiation-associated protein AHNAK OS=Homo sapiens GN=AHNAK PE=1 SV=2	0.85879	7.85561	1.65866e-32	197.15	197.15	92.147																													0.85879	7.85561	1.65866e-32	197.15					0.807969
Q04637	1077	Q04637	Q04637	Eukaryotic translation initiation factor 4 gamma 1	EIF4G1	>sp|Q04637|IF4G1_HUMAN Eukaryotic translation initiation factor 4 gamma 1 OS=Homo sapiens GN=EIF4G1 PE=1 SV=4	1	65.0712	1.04438e-39	197.15	171.56	170.68	0.521237	0.470886	0.0024078	58.635	0.999575	35.8734	3.01654e-10	135.68	0.630973	2.46611	0.00750469	51.089	0.498999	0	0.00146384	58.635					0.986716	19.56	0.000126476	96.745	0.997677	26.4221	0.0003591	158.44	1	65.0712	6.3274e-21	170.68	0.999986	49.4022	3.49128e-15	143.47	0.999999
P46776	68	P46776	P46776	60S ribosomal protein L27a	RPL27A	>sp|P46776|RL27A_HUMAN 60S ribosomal protein L27a OS=Homo sapiens GN=RPL27A PE=1 SV=2	1	75.6499	3.5944e-22	197.1	174.59	197.1	1	75.6499	3.5944e-22	197.1					1	74.5422	3.4345e-08	157.83
Q96C19	74	Q96C19	Q96C19	EF-hand domain-containing protein D2	EFHD2	>sp|Q96C19|EFHD2_HUMAN EF-hand domain-containing protein D2 OS=Homo sapiens GN=EFHD2 PE=1 SV=1	0.999561	33.5732	1.95351e-26	197.1	150.09	197.1	0.929571	11.2053	7.16953e-06	95.414									0.987066	18.8262	0.000212173	84.249					0.958546	13.6404	8.09249e-08	122.3	0.999561	33.5732	1.95351e-26	197.1	0.998335	27.7789	7.3365e-05	98.562	0.989162	19.6032	3.71582e-05	90.729	0.999266
P30041	44	P30041	P30041	Peroxiredoxin-6	PRDX6	>sp|P30041|PRDX6_HUMAN Peroxiredoxin-6 OS=Homo sapiens GN=PRDX6 PE=1 SV=3	1	83.4494	8.11589e-20	197.06	151.15	150.12	0.999549	35.2082	0.00748662	44.252																					1	66.6787	2.29953e-19	193.98	1	83.4494	3.91223e-07	150.12	1	68.3269	8.11589e-20	197.06
P07355;A6NMY6	19;19	P07355	P07355	Annexin A2;Putative annexin A2-like protein	ANXA2;ANXA2P2	>sp|P07355|ANXA2_HUMAN Annexin A2 OS=Homo sapiens GN=ANXA2 PE=1 SV=2;>sp|A6NMY6|AXA2L_HUMAN Putative annexin A2-like protein OS=Homo sapiens GN=ANXA2P2 PE=5 SV=2	0.986114	19.9355	1.67673e-31	197.05	163.3	195.53	0.969689	17.1289	3.00417e-16	148.01	0.542992	4.05421	0.00276886	43.633	0.975303	18.9772	1.33955e-07	117.53	0.948183	12.68	1.223e-06	124.82	0.65529	2.88461	0.00704661	58.093	0.962809	14.7872	0.000348401	195.25	0.462541	0	0.00993342	50.077	0.95879	13.8343	1.67673e-31	197.05	0.986114	19.9355	5.22662e-20	195.53
Q9P035	114	Q9P035	Q9P035	Very-long-chain (3R)-3-hydroxyacyl-CoA dehydratase 3	HACD3	>sp|Q9P035|HACD3_HUMAN Very-long-chain (3R)-3-hydroxyacyl-CoA dehydratase 3 OS=Homo sapiens GN=HACD3 PE=1 SV=2	1	148.914	3.64544e-22	196.97	168.91	148.91	1	63.1245	0.000222277	63.125					1	46.368	3.58207e-05	85.087	1	69.0695	3.37026e-10	121.48	1	59.1628	0.000465877	59.163	1	148.914	3.64544e-22	196.97	1	161.824	4.6114e-22	194.67	1	76.1761	1.74981e-05	84.113	1	55.2672	0.00192667	58.693	1
Q13615	613	Q13615	Q13615	Myotubularin-related protein 3	MTMR3	>sp|Q13615|MTMR3_HUMAN Myotubularin-related protein 3 OS=Homo sapiens GN=MTMR3 PE=1 SV=3	0.999841	38.0614	4.34851e-32	196.95	158.14	196.95	0.310245	0	2.59439e-05	93.5					0.41007	1.07925	2.63129e-07	108.47	0.736454	4.46522	4.85206e-07	129.42					0.999841	38.0614	4.34851e-32	196.95	0.984328	18.2123	5.0968e-09	160.12	0.376934	0	1.22344e-05	98.804	0.352669	0	3.93996e-07	103.73
Q96EY5	170	Q96EY5	Q96EY5	Multivesicular body subunit 12A	MVB12A	>sp|Q96EY5|MB12A_HUMAN Multivesicular body subunit 12A OS=Homo sapiens GN=MVB12A PE=1 SV=1	1	76.7566	2.01514e-26	196.83	139.13	196.83					0.999967	44.8553	0.000336805	101.16																					1	87.9701	4.19122e-21	190.64	1	76.7566	2.01514e-26	196.83	1
P60468	7	P60468	P60468	Protein transport protein Sec61 subunit beta	SEC61B	>sp|P60468|SC61B_HUMAN Protein transport protein Sec61 subunit beta OS=Homo sapiens GN=SEC61B PE=1 SV=2	0.999214	34.062	1.73037e-32	196.78	191.73	131.41	0.961679	15.6408	1.73037e-32	196.78									0.987071	20.9225	6.91951e-31	191.73	0.808705	8.57579	0.00238503	56.48	0.854032	10.5497	1.05032e-07	115.36													0.999214
Q6WKZ4	202	Q6WKZ4	Q6WKZ4	Rab11 family-interacting protein 1	RAB11FIP1	>sp|Q6WKZ4|RFIP1_HUMAN Rab11 family-interacting protein 1 OS=Homo sapiens GN=RAB11FIP1 PE=1 SV=3	0.983185	18.2045	2.53628e-48	196.78	196.78	155.5	0.939962	13.934	1.83233e-25	152.52	0.883947	10.0806	6.04681e-08	83.834	0.858846	8.0001	4.30044e-35	168.12	0.983185	18.2045	2.53628e-48	196.78	0.958265	13.9719	1.23412e-13	112.74	0.807102	8.43373	5.14277e-12	120.83	0.699588	5.22143	3.76537e-06	100.12	0.869425	9.49965	1.67104e-25	153.34	0.86389	9.73482	2.28249e-18	138.95	0.74553
Q7Z460	688	Q7Z460	Q7Z460	CLIP-associating protein 1	CLASP1	>sp|Q7Z460|CLAP1_HUMAN CLIP-associating protein 1 OS=Homo sapiens GN=CLASP1 PE=1 SV=1	0.789343	6.72771	2.64516e-39	196.68	196.68	90.758					0.691637	6.51876	7.42797e-07	96.579	0.311998	0	0.0133945	62.999																	0.789343	6.72771	2.64516e-39	196.68	0.735188	7.44491	8.1421e-33	187.09	0.686867
P49736	27	P49736	P49736	DNA replication licensing factor MCM2	MCM2	>sp|P49736|MCM2_HUMAN DNA replication licensing factor MCM2 OS=Homo sapiens GN=MCM2 PE=1 SV=4	0.999126	30.5847	6.67055e-29	196.37	165.51	196.37	0.996264	25.5884	6.67055e-29	181.71	0.601373	4.79606	0.0515661	46.88	0.981638	19.4506	0.000181246	128.73	0.94949	13.9294	3.07194e-06	127.3	0.993069	21.6125	7.48479e-05	110.8	0.996952	27.2568	2.00159e-13	180.95	0.999126	30.5847	7.43603e-20	196.37	0.956014	15.359	4.19089e-06	133.87	0.839166	10.185	0.00300749	85.973	0.963418
Q5TDH0	106	Q5TDH0	Q5TDH0	Protein DDI1 homolog 2	DDI2	>sp|Q5TDH0|DDI2_HUMAN Protein DDI1 homolog 2 OS=Homo sapiens GN=DDI2 PE=1 SV=1	0.997237	25.6175	2.90274e-12	196.16	170.21	173.37	0.502425	1.95723	7.03221e-07	96.489	0.766416	5.18671	0.000297324	102.64	0.965827	14.5519	8.77733e-08	121.42					0.922451	10.8623	0.00582249	84.62	0.997237	25.6175	2.36269e-10	196.16	0.954139	13.2094	2.90274e-12	159.41	0.938402	12.099	5.62317e-08	125.47	0.978887	16.7716	4.40043e-10	136.85	0.946292
P11274	459	P11274	P11274	Breakpoint cluster region protein	BCR	>sp|P11274|BCR_HUMAN Breakpoint cluster region protein OS=Homo sapiens GN=BCR PE=1 SV=2	0.998762	29.2894	4.10995e-23	195.94	159.8	195.94									0.372836	0.729146	0.0211102	41.746	0.954514	16.2297	4.96214e-19	162.91													0.998762	29.2894	4.10995e-23	195.94	0.952252	13.2623	2.06976e-07	137.99	0.706803
Q9BWF3	86	Q9BWF3	Q9BWF3	RNA-binding protein 4	RBM4	>sp|Q9BWF3|RBM4_HUMAN RNA-binding protein 4 OS=Homo sapiens GN=RBM4 PE=1 SV=1	0.985621	18.3605	9.28531e-20	195.72	149.6	142.4	0.965502	15.1424	0.00164551	96.153					0.579845	1.39909	9.28531e-20	195.72																					0.985621	18.3605	3.26546e-19	188.15
Q8ND56	216	Q8ND56	Q8ND56	Protein LSM14 homolog A	LSM14A	>sp|Q8ND56|LS14A_HUMAN Protein LSM14 homolog A OS=Homo sapiens GN=LSM14A PE=1 SV=3	1	69.3607	8.14661e-28	195.72	142.12	161.21	0.999988	49.3137	4.56312e-13	173.77	0.99982	37.6303	9.75962e-05	113.07	0.999999	60.1308	2.14159e-13	175.19	0.999998	57.7474	8.14661e-28	182.72	0.999922	41.7726	0.0018925	72.815	0.999986	48.8684	1.75571e-09	152.59	0.999998	59.7564	6.59963e-08	134.4	0.999999	61.1919	1.47703e-17	186.17	0.999998	56.7395	9.20822e-24	195.72	1
Q8IX94;Q86UF2;P0CG41;A4D2H0;O15320;Q96PC5	138;138;138;138;137;745	Q8IX94;O15320	O15320	cTAGE family member 4;cTAGE family member 6;cTAGE family member 8;cTAGE family member 15;cTAGE family member 5;Melanoma inhibitory activity protein 2	CTAGE4;CTAGE6;CTAGE8;CTAGE15;CTAGE5;MIA2	>sp|Q8IX94|CTGE4_HUMAN cTAGE family member 4 OS=Homo sapiens GN=CTAGE4 PE=2 SV=3;>sp|Q86UF2|CTGE6_HUMAN cTAGE family member 6 OS=Homo sapiens GN=CTAGE6 PE=2 SV=2;>sp|P0CG41|CTGE8_HUMAN cTAGE family member 8 OS=Homo sapiens GN=CTAGE8 PE=3 SV=1;>sp|A4D2H0|CT	0.835122	7.04588	6.02678e-32	195.6	163.95	122.01	0.5	0	9.10038e-07	105.63	0.5	0	0.00207782	79.393	0.74151	4.57672	0.0372588	67.994																	0.5	0	3.89175e-18	161.26	0.835122	7.04588	6.02678e-32	195.6	0.815954
Q8IX94;Q86UF2;P0CG41;A4D2H0;O15320;Q96PC5	140;140;140;140;139;747	Q8IX94;O15320	O15320	cTAGE family member 4;cTAGE family member 6;cTAGE family member 8;cTAGE family member 15;cTAGE family member 5;Melanoma inhibitory activity protein 2	CTAGE4;CTAGE6;CTAGE8;CTAGE15;CTAGE5;MIA2	>sp|Q8IX94|CTGE4_HUMAN cTAGE family member 4 OS=Homo sapiens GN=CTAGE4 PE=2 SV=3;>sp|Q86UF2|CTGE6_HUMAN cTAGE family member 6 OS=Homo sapiens GN=CTAGE6 PE=2 SV=2;>sp|P0CG41|CTGE8_HUMAN cTAGE family member 8 OS=Homo sapiens GN=CTAGE8 PE=3 SV=1;>sp|A4D2H0|CT	0.889719	9.06754	6.02678e-32	195.6	163.95	110.12	0.5	0	9.10038e-07	105.63	0.5	0	0.00207782	79.393	0.889719	9.06754	5.79625e-07	110.12																	0.5	0	3.89175e-18	161.26	0.5	0	6.02678e-32	195.6
P04049	642	P04049	P04049	RAF proto-oncogene serine/threonine-protein kinase	RAF1	>sp|P04049|RAF1_HUMAN RAF proto-oncogene serine/threonine-protein kinase OS=Homo sapiens GN=RAF1 PE=1 SV=1	0.994507	22.8132	1.12194e-22	195.59	141.06	195.59																													0.994507	22.8132	1.12194e-22	195.59	0.994089	22.5336	2.21923e-22	192.51	0.675139
O14639	431	O14639	O14639	Actin-binding LIM protein 1	ABLIM1	>sp|O14639|ABLM1_HUMAN Actin-binding LIM protein 1 OS=Homo sapiens GN=ABLIM1 PE=1 SV=3	0.999504	33.1752	2.30826e-26	195.55	167.87	130.27	0.999504	33.1752	3.09537e-21	172.99					0.995947	24.2138	2.30826e-26	195.55	0.922492	10.8278	3.01209e-13	151.63	0.988554	19.6451	6.77383e-06	126.8	0.984557	20.5394	1.34855e-15	174.72	0.972238	15.4729	2.72735e-26	193.71	0.956878	13.7371	5.0054e-24	188.54	0.981193	19.5089	6.07695e-15	168.62	0.909848
P07355;A6NMY6	127;127	P07355	P07355	Annexin A2;Putative annexin A2-like protein	ANXA2;ANXA2P2	>sp|P07355|ANXA2_HUMAN Annexin A2 OS=Homo sapiens GN=ANXA2 PE=1 SV=2;>sp|A6NMY6|AXA2L_HUMAN Putative annexin A2-like protein OS=Homo sapiens GN=ANXA2P2 PE=5 SV=2	0.999999	61.1494	1.03026e-26	195.55	195.55	195.55																									0.999874	39.0048	1.14433e-08	129.43	0.999998	56.4254	3.06502e-21	190.37	0.999999	61.1494	1.03026e-26	195.55
Q5JTD0	545	Q5JTD0	Q5JTD0	Tight junction-associated protein 1	TJAP1	>sp|Q5JTD0|TJAP1_HUMAN Tight junction-associated protein 1 OS=Homo sapiens GN=TJAP1 PE=1 SV=1	0.999981	47.2147	1.99074e-32	195.48	195.48	189.15	0.999959	43.9014	1.99074e-32	185.2	0.975093	15.9272	0.000404053	94.176	0.95507	13.275	1.25829e-11	154.07	0.999433	32.4606	0.000201117	109.5	0.997733	26.435	0.00035704	96.455	0.998767	29.0855	4.26482e-26	191.89	0.999981	47.2147	2.56484e-20	189.15	0.999494	32.956	7.048e-15	169.77	0.999663	34.7193	3.15404e-26	195.48	0.999117
Q7Z5K2	221	Q7Z5K2	Q7Z5K2	Wings apart-like protein homolog	WAPAL	>sp|Q7Z5K2|WAPL_HUMAN Wings apart-like protein homolog OS=Homo sapiens GN=WAPL PE=1 SV=1	0.999999	60.5815	4.55181e-28	195.38	195.38	165.53	0.999999	60.5815	3.11803e-20	179.85	0.991161	18.7993	5.67386e-05	112.12	0.999682	34.6025	4.52121e-11	153.48	0.999423	29.9533	1.24371e-19	169.1	0.963374	14.2063	8.11066e-05	108.66	0.99135	20.5733	3.42425e-08	118.96	0.997149	25.4362	4.30196e-07	195.38	0.997978	26.6543	4.46428e-12	149.59	0.999455	32.6361	9.89723e-13	158.91	0.99358
Q9Y490	425	Q9Y490	Q9Y490	Talin-1	TLN1	>sp|Q9Y490|TLN1_HUMAN Talin-1 OS=Homo sapiens GN=TLN1 PE=1 SV=3	0.998919	29.6566	1.18306e-39	195.36	195.36	137.88	0.990687	20.2685	1.63679e-39	191.4	0.872457	8.35163	2.32706e-07	100.9	0.993014	21.5272	1.18306e-39	195.36	0.989714	19.8329	3.51176e-09	115.96	0.704611	3.77582	0.00338252	81.406									0.988631	19.3931	7.58868e-24	153.48	0.919283	10.5649	2.20828e-11	119.34	0.998919
Q8WUA2	178	Q8WUA2	Q8WUA2	Peptidyl-prolyl cis-trans isomerase-like 4	PPIL4	>sp|Q8WUA2|PPIL4_HUMAN Peptidyl-prolyl cis-trans isomerase-like 4 OS=Homo sapiens GN=PPIL4 PE=1 SV=1	0.997487	25.9865	2.06519e-48	195.31	195.31	195.31	0.997487	25.9865	2.06519e-48	195.31	0.940932	12.7909	0.000995553	44.452	0.938021	11.7997	3.23633e-43	190.85	0.917049	11.2924	6.60795e-11	101.9	0.944856	12.3387	2.84703e-07	89.297	0.977488	16.3777	7.7817e-19	146.15	0.980366	18.2199	7.44355e-06	96.504	0.976499	16.5299	2.42565e-48	193.51	0.9594	16.1763	1.28603e-34	171.78	0.975667
P51946	315	P51946	P51946	Cyclin-H	CCNH	>sp|P51946|CCNH_HUMAN Cyclin-H OS=Homo sapiens GN=CCNH PE=1 SV=1	1	82.6427	1.58462e-22	195.25	143.56	171.59	0.999999	61.6374	9.0247e-17	158.02					0.999999	58.7656	8.77785e-05	150.65					1	63.3201	7.11264e-09	135.21					1	63.9008	0.0118363	89.747	1	67.4019	1.97741e-12	180.04	1	90.2406	6.63645e-19	195.25	1
Q9H1B7	662	Q9H1B7	Q9H1B7	Interferon regulatory factor 2-binding protein-like	IRF2BPL	>sp|Q9H1B7|I2BPL_HUMAN Interferon regulatory factor 2-binding protein-like OS=Homo sapiens GN=IRF2BPL PE=1 SV=1	0.9999	40.0021	5.43142e-26	195.25	150.81	195.25	0.9999	40.0021	5.43142e-26	195.25	0.999415	32.0013	1.82008e-06	121.46	0.99876	30.0366	1.51408e-11	156.29																	0.626846	1.27969	0.0163322	47.774
Q9UBB5	407	Q9UBB5	Q9UBB5	Methyl-CpG-binding domain protein 2	MBD2	>sp|Q9UBB5|MBD2_HUMAN Methyl-CpG-binding domain protein 2 OS=Homo sapiens GN=MBD2 PE=1 SV=1	1	171.692	1.41918e-34	195.17	157.99	195.17	1	171.692	1.41918e-34	195.17
Q96MH2	76	Q96MH2	Q96MH2	Protein HEXIM2	HEXIM2	>sp|Q96MH2|HEXI2_HUMAN Protein HEXIM2 OS=Homo sapiens GN=HEXIM2 PE=1 SV=1	0.99997	45.2488	2.41297e-26	195.09	156.94	168.83	0.999744	35.9409	2.58366e-18	141.5	0.989825	20.194	0.0386806	58.93	0.99997	45.2488	5.91952e-15	168.83	0.998445	28.4872	0.0212391	68.134	0.998815	29.2574	0.000149671	110.61	0.999191	30.917	2.41297e-26	195.09	0.999945	42.6043	6.09619e-20	184.88	0.999822	37.5335	8.06329e-12	155.08	0.999127	30.5868	4.99412e-15	170.02
Q8IYB3	260	Q8IYB3	Q8IYB3	Serine/arginine repetitive matrix protein 1	SRRM1	>sp|Q8IYB3|SRRM1_HUMAN Serine/arginine repetitive matrix protein 1 OS=Homo sapiens GN=SRRM1 PE=1 SV=2	1	135.292	2.25761e-42	195.05	158.06	135.29	1	58.4793	5.88868e-21	174.81	1	65.5112	0.000685377	65.511	1	79.8035	4.00857e-14	133.65	1	125.044	7.36388e-15	153.58	1	68.5765	2.50118e-07	127.9	1	88.2823	3.18583e-05	92.563	1	135.292	2.16189e-10	185.33	1	52.1123	7.25046e-11	131.13	1	73.8334	2.13466e-08	117.48	1
Q14671	709	Q14671	Q14671	Pumilio homolog 1	PUM1	>sp|Q14671|PUM1_HUMAN Pumilio homolog 1 OS=Homo sapiens GN=PUM1 PE=1 SV=3	0.999952	43.2165	1.05592e-22	194.32	158.49	194.32	0.999952	43.2165	1.05592e-22	194.32	0.521117	0.512028	0.000388803	90.259	0.999481	32.8595	9.25473e-07	130.64	0.993367	22.7779	1.26492e-05	115.66	0.988017	19.1805	3.15075e-06	126.91									0.978393	16.5934	9.04729e-07	130.87	0.986602	19.5336	3.44366e-07	140.8	0.997817
Q15678	314	Q15678	Q15678	Tyrosine-protein phosphatase non-receptor type 14	PTPN14	>sp|Q15678|PTN14_HUMAN Tyrosine-protein phosphatase non-receptor type 14 OS=Homo sapiens GN=PTPN14 PE=1 SV=2	0.998798	29.1968	2.97239e-37	194.32	132.5	119.92	0.998798	29.1968	1.63602e-11	150.92									0.990356	20.1155	2.97239e-37	194.32													0.903616	9.86182	0.000918982	77.644
Q4V328	655	Q4V328	Q4V328	GRIP1-associated protein 1	GRIPAP1	>sp|Q4V328|GRAP1_HUMAN GRIP1-associated protein 1 OS=Homo sapiens GN=GRIPAP1 PE=1 SV=1	0.979276	16.7448	8.63208e-20	194.15	147.9	194.15																													0.979276	16.7448	8.63208e-20	194.15
O75382	7	O75382	O75382	Tripartite motif-containing protein 3	TRIM3	>sp|O75382|TRIM3_HUMAN Tripartite motif-containing protein 3 OS=Homo sapiens GN=TRIM3 PE=1 SV=2	1	99.2681	1.25037e-27	194.15	134.4	112.56					1	74.1329	1.47994e-05	119.37					1	135.975	1.51314e-08	135.98	1	77.6682	0.000485043	104.35									1	99.2681	5.27099e-19	194.15					1
Q09666	5749	Q09666	Q09666	Neuroblast differentiation-associated protein AHNAK	AHNAK	>sp|Q09666|AHNK_HUMAN Neuroblast differentiation-associated protein AHNAK OS=Homo sapiens GN=AHNAK PE=1 SV=2	0.92855	11.1417	5.29739e-40	194.11	194.11	48.077	0.92855	11.1417	7.0789e-11	105.63									0.5	0	4.99458e-05	81.884					0.490639	0.718038	2.48456e-05	89.663	0.857084	10.7891	9.83234e-14	175.33	0.646522	5.1895	4.31589e-05	86.439	0.670481	1.97721	0.000119706	75.773	0.770058
P28715	384	P28715	P28715	DNA repair protein complementing XP-G cells	ERCC5	>sp|P28715|ERCC5_HUMAN DNA repair protein complementing XP-G cells OS=Homo sapiens GN=ERCC5 PE=1 SV=3	0.999974	45.8458	1.45331e-23	194.1	156.41	173.34	0.947187	12.5369	1.17002e-06	120.11	0.999956	43.5686	1.81462e-05	119.62					0.993699	21.9784	0.0145657	75.017	0.987562	18.9981	0.0124712	77.633	0.999938	42.0626	5.97674e-17	176.46	0.999952	43.1986	1.45331e-23	194.1	0.999974	45.8458	7.17826e-13	173.34	0.997477	25.969	3.52495e-07	121.92	0.99856
Q15154	68	Q15154	Q15154	Pericentriolar material 1 protein	PCM1	>sp|Q15154|PCM1_HUMAN Pericentriolar material 1 protein OS=Homo sapiens GN=PCM1 PE=1 SV=4	0.871412	10.3919	2.63742e-26	194.1	194.1	194.1	0.871412	10.3919	2.63742e-26	194.1
Q16799	352	Q16799	Q16799	Reticulon-1	RTN1	>sp|Q16799|RTN1_HUMAN Reticulon-1 OS=Homo sapiens GN=RTN1 PE=1 SV=1	0.999524	33.2245	2.42428e-22	194.01	194.01	194.01																																	0.999524	33.2245	2.42428e-22	194.01
P51812	715	P51812	P51812	Ribosomal protein S6 kinase alpha-3	RPS6KA3	>sp|P51812|KS6A3_HUMAN Ribosomal protein S6 kinase alpha-3 OS=Homo sapiens GN=RPS6KA3 PE=1 SV=1	1	73.8853	9.34671e-20	193.98	158.8	73.885	1	123.626	4.20915e-07	123.63	1	127.322	1.72124e-06	130.27	1	118.708	0.000237617	118.71	1	103.791	0.000197446	103.79	1	118.523	1.36698e-05	118.52	1	73.8853	0.000425774	103.88	1	74.7833	5.11541e-06	136.39	1	188.627	4.82465e-14	188.63	1	193.977	9.34671e-20	193.98	1
Q92609	44	Q92609	Q92609	TBC1 domain family member 5	TBC1D5	>sp|Q92609|TBCD5_HUMAN TBC1 domain family member 5 OS=Homo sapiens GN=TBC1D5 PE=1 SV=1	0.914112	12.0227	6.22444e-27	193.98	172.08	122.35	0.383309	0	0.000359442	104.16	0.45051	0	0.0056268	74.783	0.303	0	0.00159111	66.674	0.375771	0	0.000135172	90.259	0.300536	0	0.0568781	51.76									0.466633	0	3.98635e-21	189.33	0.914112	12.0227	6.22444e-27	193.98	0.524911
Q9Y6M1	162	Q9Y6M1	Q9Y6M1	Insulin-like growth factor 2 mRNA-binding protein 2	IGF2BP2	>sp|Q9Y6M1|IF2B2_HUMAN Insulin-like growth factor 2 mRNA-binding protein 2 OS=Homo sapiens GN=IGF2BP2 PE=1 SV=2	0.993481	21.8701	2.35962e-34	193.72	137.29	193.72																					0.993481	21.8701	2.35962e-34	193.72	0.668572	4.67325	0.00339822	84.689
Q8NC44	385	Q8NC44	Q8NC44	Protein FAM134A	FAM134A	>sp|Q8NC44|RETR2_HUMAN Reticulophagy regulator 2 OS=Homo sapiens GN=RETREG2 PE=1 SV=3	1	95.4729	2.72735e-26	193.71	193.71	119.68	1	101.344	2.73253e-08	117.07	0.999914	40.6708	0.0041984	57.595	1	132.934	2.20866e-21	164.82	1	95.4729	7.66247e-08	119.68	0.999946	42.7101	0.00251182	53.519	1	188.559	2.4697e-20	188.56	1	49.6547	0.0233558	49.655	1	101.064	2.72735e-26	193.71	1	123.949	4.45214e-18	168.62	1
P06733	282	P06733	P06733	Alpha-enolase	ENO1	>sp|P06733|ENOA_HUMAN Alpha-enolase OS=Homo sapiens GN=ENO1 PE=1 SV=2	0.996362	24.3772	1.01475e-47	193.71	177.34	193.71	0.886095	8.90939	1.02467e-47	193.59					0.876757	8.52318	1.04232e-47	193.38	0.906251	9.85303	2.69544e-37	187.57	0.789767	6.81087	7.53174e-06	82.294	0.996362	24.3772	1.01475e-47	193.71	0.960646	13.9019	2.59797e-12	122.87	0.841827	9.07012	7.9197e-07	105.65
P06733	287	P06733	P06733	Alpha-enolase	ENO1	>sp|P06733|ENOA_HUMAN Alpha-enolase OS=Homo sapiens GN=ENO1 PE=1 SV=2	0.954898	13.2685	9.97583e-48	193.71	174.25	193.71	0.954898	13.2685	9.97583e-48	193.71					0.730572	4.34255	3.14507e-25	156.23	0.939664	12.1832	5.16862e-21	156.32	0.840356	7.72965	0.00197562	62.781	0.880561	9.23559	5.36122e-25	152.28	0.778921	5.55578	8.01417e-18	137.43	0.953062	15.5663	1.9033e-11	144.63	0.757637	5.00309	2.50405e-12	123.06	0.797645
Q8WVC0	658	Q8WVC0	Q8WVC0	RNA polymerase-associated protein LEO1	LEO1	>sp|Q8WVC0|LEO1_HUMAN RNA polymerase-associated protein LEO1 OS=Homo sapiens GN=LEO1 PE=1 SV=1	1	84.699	1.22475e-27	193.54	172.48	179.97	0.999999	61.6648	0.000247199	110.92	1	87.9248	2.88817e-18	162.76	0.99765	26.2795	0.000680284	107.11	0.999999	61.9833	3.30115e-08	129.37	0.999852	38.2883	0.000134564	110.08					0.999999	61.4461	5.43593e-07	144.15	1	96.7822	3.42647e-22	193.54	1	77.0817	5.79832e-11	165.24	1
P07900	263	P07900	P07900	Heat shock protein HSP 90-alpha	HSP90AA1	>sp|P07900|HS90A_HUMAN Heat shock protein HSP 90-alpha OS=Homo sapiens GN=HSP90AA1 PE=1 SV=5	1	112.028	2.77607e-21	193.51	143.27	193.51									1	91.2547	2.1053e-07	113.14																	1	112.028	2.77607e-21	193.51
Q9H4L5	304	Q9H4L5	Q9H4L5	Oxysterol-binding protein-related protein 3	OSBPL3	>sp|Q9H4L5|OSBL3_HUMAN Oxysterol-binding protein-related protein 3 OS=Homo sapiens GN=OSBPL3 PE=1 SV=1	0.909989	10.0474	4.77024e-43	193.51	152.73	193.51	0.801605	6.06858	0.00252551	76.049	0.499696	0	0.0625992	47.904	0.499823	0	0.00234069	63.614	0.909989	10.0474	4.77024e-43	193.51									0.499229	0	0.00515158	78.244
Q05655	302	Q05655	Q05655	Protein kinase C delta type;Protein kinase C delta type regulatory subunit;Protein kinase C delta type catalytic subunit	PRKCD	>sp|Q05655|KPCD_HUMAN Protein kinase C delta type OS=Homo sapiens GN=PRKCD PE=1 SV=2	0.879184	8.71961	3.45565e-20	193.47	155.27	115.81	0.879184	8.71961	7.01138e-17	142.23					0.744134	5.27563	3.84986e-12	131.32									0.690658	3.48869	3.45565e-20	193.47	0.868276	8.3817	0.00037897	105.94	0.499737	0	1.25612e-16	138.28	0.342657	1.94188	1.09702e-16	147.17
Q9H6K1	215	Q9H6K1	Q9H6K1	Uncharacterized protein C6orf106	C6orf106	>sp|Q9H6K1|CF106_HUMAN Uncharacterized protein C6orf106 OS=Homo sapiens GN=C6orf106 PE=1 SV=2	1	145.82	2.08176e-23	193.47	193.47	145.82	1	56.8168	2.35006e-23	191.89					1	193.467	2.08176e-23	193.47	1	122.297	1.14071e-05	122.3					1	183.885	4.86179e-16	183.88	1	145.82	2.16616e-07	145.82	1	63.1599	0.00331574	63.16	1	62.2875	7.44407e-10	159.72
P21333	1084	P21333	P21333	Filamin-A	FLNA	>sp|P21333|FLNA_HUMAN Filamin-A OS=Homo sapiens GN=FLNA PE=1 SV=4	1	67.1831	2.64192e-28	193.47	167.49	160.53	0.999354	31.8972	4.00269e-26	156.51					0.999998	56.0808	1.24174e-26	193.47	0.999999	62.126	2.64192e-28	186.58	0.992516	21.2259	0.00033561	92.133	1	67.1831	6.3982e-12	160.53	0.999997	54.779	3.46648e-20	183.18	0.998912	29.6271	1.97118e-10	136.81	0.99956	33.5672	2.81879e-11	146.1	0.999965
O75592	2833	O75592	O75592	E3 ubiquitin-protein ligase MYCBP2	MYCBP2	>sp|O75592|MYCB2_HUMAN E3 ubiquitin-protein ligase MYCBP2 OS=Homo sapiens GN=MYCBP2 PE=1 SV=3	0.878431	8.58918	1.82183e-37	193.47	193.47	188.9																													0.607361	1.89465	2.36763e-17	183.21	0.878431	8.58918	6.52377e-18	188.9	0.766872
Q9NR19	267	Q9NR19	Q9NR19	Acetyl-coenzyme A synthetase, cytoplasmic	ACSS2	>sp|Q9NR19|ACSA_HUMAN Acetyl-coenzyme A synthetase, cytoplasmic OS=Homo sapiens GN=ACSS2 PE=1 SV=1	0.994835	24.0406	4.44052e-39	193.47	158.33	193.47	0.978912	18.1548	7.40037e-20	163.49	0.729723	6.10474	0.00342302	51.03	0.993914	23.5214	1.36067e-16	149.82	0.994835	24.0406	4.44052e-39	193.47													0.79171	10.5702	0.00132088	65.423	0.982807	19.3863	0.00607134	54.859	0.787291
Q9Y2H0	973	Q9Y2H0	Q9Y2H0	Disks large-associated protein 4	DLGAP4	>sp|Q9Y2H0|DLGP4_HUMAN Disks large-associated protein 4 OS=Homo sapiens GN=DLGAP4 PE=1 SV=3	0.994085	22.2581	4.89238e-39	193.42	193.42	193.42	0.751895	7.65074	0.00123742	80.236					0.79617	7.69582	3.7981e-12	131.9					0.316524	0	0.0149454	58.848									0.994085	22.2581	4.89238e-39	193.42	0.528986	3.20071	3.70239e-27	162.92
O94888	280	O94888	O94888	UBX domain-containing protein 7	UBXN7	>sp|O94888|UBXN7_HUMAN UBX domain-containing protein 7 OS=Homo sapiens GN=UBXN7 PE=1 SV=2	0.954358	15.4902	3.64519e-24	193.38	127.12	112.34	0.954358	15.4902	3.64519e-24	112.34																													0.85383	7.66515	2.35112e-20	193.38
Q96QG7	548	Q96QG7	Q96QG7	Myotubularin-related protein 9	MTMR9	>sp|Q96QG7|MTMR9_HUMAN Myotubularin-related protein 9 OS=Homo sapiens GN=MTMR9 PE=1 SV=1	1	123.352	4.72387e-28	193.38	193.38	178.45					1	97.3826	2.03942e-09	144.08																					1	128.842	6.42662e-27	193.38	1	106.068	1.38633e-06	165.41	1
Q5VSL9	335	Q5VSL9	Q5VSL9	Striatin-interacting protein 1	STRIP1	>sp|Q5VSL9|STRP1_HUMAN Striatin-interacting protein 1 OS=Homo sapiens GN=STRIP1 PE=1 SV=1	0.999996	54.4744	9.17978e-32	193.36	193.36	97.69	0.999996	54.4744	2.8015e-23	130.52					0.990932	20.3876	4.86477e-14	133.21	0.999432	32.4858	1.67119e-11	142.89	0.999637	34.4339	0.000106143	92.913	0.999905	40.3644	9.17978e-32	193.36	0.999992	50.9814	2.10743e-25	185.92	0.999859	38.5541	4.00496e-14	134.58	0.999918	40.8468	1.89248e-14	141.79	0.999893
Q8N5P1	22	Q8N5P1	Q8N5P1	Zinc finger CCCH domain-containing protein 8	ZC3H8	>sp|Q8N5P1|ZC3H8_HUMAN Zinc finger CCCH domain-containing protein 8 OS=Homo sapiens GN=ZC3H8 PE=1 SV=2	0.942297	15.1402	2.27612e-40	193.36	168.21	193.36																																	0.942297	15.1402	2.27612e-40	193.36
Q6WKZ4	435	Q6WKZ4	Q6WKZ4	Rab11 family-interacting protein 1	RAB11FIP1	>sp|Q6WKZ4|RFIP1_HUMAN Rab11 family-interacting protein 1 OS=Homo sapiens GN=RAB11FIP1 PE=1 SV=3	0.999756	36.3991	7.45565e-28	193.31	193.31	156.72	0.994992	23.2072	2.50897e-11	169.15	0.969041	15.1769	0.000439861	91.093	0.994702	22.7755	3.37657e-11	166.62	0.98767	19.0383	7.82625e-28	179.97	0.711227	4.3915	0.00206885	84.195									0.997934	26.8838	2.31836e-22	193.31	0.998998	30.0949	6.53832e-09	155.63	0.999756
O43399	166	O43399	O43399	Tumor protein D54	TPD52L2	>sp|O43399|TPD54_HUMAN Tumor protein D54 OS=Homo sapiens GN=TPD52L2 PE=1 SV=2	1	76.4319	3.27364e-36	193.31	193.31	193.31	0.999997	55.6074	2.46387e-06	156.29	0.999907	40.3965	1.10192e-13	159.4	0.999999	63.3367	4.53159e-09	156.29	1	76.4319	3.27364e-36	193.31	0.999997	55.7999	0.000227169	120.59	0.999996	54.0047	2.54148e-05	144.73	0.999938	42.2405	0.000221049	113.52	0.999999	59.1757	1.0731e-15	172.81	1	64.106	4.46943e-14	188	1
P51003	24	P51003	P51003	Poly(A) polymerase alpha	PAPOLA	>sp|P51003|PAPOA_HUMAN Poly(A) polymerase alpha OS=Homo sapiens GN=PAPOLA PE=1 SV=4	0.999907	41.078	1.55369e-23	193.3	155.95	178.47	0.974517	15.8292	5.15385e-17	178.47					0.999907	41.078	5.15385e-17	178.47	0.997571	27.8338	2.36e-14	162.59													0.999652	37.4227	1.68764e-23	192.23	0.999881	39.8246	1.55369e-23	193.3
Q8N6T3	360	Q8N6T3	Q8N6T3	ADP-ribosylation factor GTPase-activating protein 1	ARFGAP1	>sp|Q8N6T3|ARFG1_HUMAN ADP-ribosylation factor GTPase-activating protein 1 OS=Homo sapiens GN=ARFGAP1 PE=1 SV=2	0.793279	8.85072	2.82666e-26	193.27	193.27	99.927	0.44275	0	2.83377e-06	109.48	0.70858	6.86901	2.63543e-05	111.81									0.793279	8.85072	7.73177e-05	99.927	0.497306	0	1.09295e-14	162.37	0.451554	0	2.82666e-26	193.27
P22314	46	P22314	P22314	Ubiquitin-like modifier-activating enzyme 1	UBA1	>sp|P22314|UBA1_HUMAN Ubiquitin-like modifier-activating enzyme 1 OS=Homo sapiens GN=UBA1 PE=1 SV=3	1	159.836	1.58369e-23	193.06	165.63	174.81																													1	183.491	1.58369e-23	193.06	1	159.836	3.7994e-13	174.81
P78344	508	P78344	P78344	Eukaryotic translation initiation factor 4 gamma 2	EIF4G2	>sp|P78344|IF4G2_HUMAN Eukaryotic translation initiation factor 4 gamma 2 OS=Homo sapiens GN=EIF4G2 PE=1 SV=1	0.999726	35.6227	1.12134e-25	193.06	193.06	145.61	0.990374	20.1237	1.25322e-20	167.97	0.995773	23.7352	0.000804775	99.343	0.985417	18.2978	1.34354e-09	139.2	0.972927	15.5556	5.35686e-06	131.3	0.978383	17.2474	2.86079e-08	136.61	0.997689	26.3517	1.03598e-14	173.03	0.999726	35.6227	1.12134e-25	193.06	0.978547	16.5991	4.20729e-07	118.84	0.988095	19.1921	2.07678e-09	134.58	0.980569
Q13523	849	Q13523	Q13523	Serine/threonine-protein kinase PRP4 homolog	PRPF4B	>sp|Q13523|PRP4B_HUMAN Serine/threonine-protein kinase PRP4 homolog OS=Homo sapiens GN=PRPF4B PE=1 SV=3	0.995087	23.1653	5.14957e-39	193.06	193.06	148.2	0.993918	22.3556	3.91822e-32	177.29	0.975978	19.0987	0.00012523	96.455	0.987903	19.5143	5.02672e-32	186.36	0.985175	18.2939	2.59589e-30	183.24	0.819189	6.5835	0.0721443	63.302	0.972942	15.824	2.32402e-19	162.32	0.956348	13.4098	5.36743e-23	158.15	0.862304	7.97311	5.14957e-39	193.06	0.995087	23.1653	5.72305e-28	174.81	0.798936
Q8IWB9	222	Q8IWB9	Q8IWB9	Testis-expressed sequence 2 protein	TEX2	>sp|Q8IWB9|TEX2_HUMAN Testis-expressed protein 2 OS=Homo sapiens GN=TEX2 PE=1 SV=2	0.846375	7.66648	1.52954e-39	192.93	192.93	183.65	0.490522	0	1.52954e-39	192.93	0.175245	0	0.000109905	71.309	0.440589	0	6.15161e-17	140.81	0.679556	6.05478	1.77564e-12	134	0.42914	0	3.4396e-05	76.351									0.442541	0	2.74938e-12	131.26	0.846375	7.66648	6.19937e-33	183.65	0.430632
Q8IWB9	220	Q8IWB9	Q8IWB9	Testis-expressed sequence 2 protein	TEX2	>sp|Q8IWB9|TEX2_HUMAN Testis-expressed protein 2 OS=Homo sapiens GN=TEX2 PE=1 SV=2	0.860032	8.88631	1.52954e-39	192.93	192.93	52.192	0.490522	0	1.52954e-39	192.93	0.175245	0	0.000109905	71.309	0.440589	0	6.15161e-17	140.81	0.748958	5.57681	0.000179466	67.285	0.860032	8.88631	3.4396e-05	76.351									0.442541	0	2.74938e-12	131.26					0.430632
Q7Z5L9	175	Q7Z5L9	Q7Z5L9	Interferon regulatory factor 2-binding protein 2	IRF2BP2	>sp|Q7Z5L9|I2BP2_HUMAN Interferon regulatory factor 2-binding protein 2 OS=Homo sapiens GN=IRF2BP2 PE=1 SV=2	1	99.7879	6.82911e-08	192.78	192.78	99.788	1	92.5631	1.35565e-05	103.87	1	70.0936	0.00170148	70.094	1	104.45	4.09589e-07	117.65	1	105.987	0.000127387	107.65	1	52.1849	0.00978382	52.185	1	102.361	1.0435e-05	192.78	1	99.7879	6.82911e-08	162.79	1	112.549	5.27694e-06	112.55	1	102.505	2.78562e-05	102.5	1
Q8WXX5	109	Q8WXX5	Q8WXX5	DnaJ homolog subfamily C member 9	DNAJC9	>sp|Q8WXX5|DNJC9_HUMAN DnaJ homolog subfamily C member 9 OS=Homo sapiens GN=DNAJC9 PE=1 SV=1	1	98.3681	9.70005e-28	192.72	158.54	98.368					1	125.594	3.16472e-06	125.59																					1	154.554	7.36883e-22	192.72	1	191.615	7.99749e-22	191.61	1
P48651	417	P48651	P48651	Phosphatidylserine synthase 1	PTDSS1	>sp|P48651|PTSS1_HUMAN Phosphatidylserine synthase 1 OS=Homo sapiens GN=PTDSS1 PE=1 SV=1	0.99839	27.9244	1.86741e-39	192.62	169.68	192.62	0.987965	19.3978	0.00018698	81.357	0.988952	21.1469	0.000103966	81.003	0.996846	24.9983	1.01689e-20	167.97	0.995664	23.6104	3.77476e-10	135.43	0.982617	19.5213	0.000479487	69.747									0.99722	25.5481	1.18972e-20	191.89	0.996519	24.5785	1.73225e-17	154.56	0.99839
Q5VT52	664	Q5VT52	Q5VT52	Regulation of nuclear pre-mRNA domain-containing protein 2	RPRD2	>sp|Q5VT52|RPRD2_HUMAN Regulation of nuclear pre-mRNA domain-containing protein 2 OS=Homo sapiens GN=RPRD2 PE=1 SV=1	0.877826	9.4743	7.09532e-19	192.54	144.35	192.54																													0.877826	9.4743	7.09532e-19	192.54
Q9UKV3	243	Q9UKV3	Q9UKV3	Apoptotic chromatin condensation inducer in the nucleus	ACIN1	>sp|Q9UKV3|ACINU_HUMAN Apoptotic chromatin condensation inducer in the nucleus OS=Homo sapiens GN=ACIN1 PE=1 SV=2	0.999993	52.9325	3.47697e-32	192.51	166.49	65.365																					0.999993	52.9325	3.47697e-32	192.51
Q9H1B7	657	Q9H1B7	Q9H1B7	Interferon regulatory factor 2-binding protein-like	IRF2BPL	>sp|Q9H1B7|I2BPL_HUMAN Interferon regulatory factor 2-binding protein-like OS=Homo sapiens GN=IRF2BPL PE=1 SV=1	0.9982	26.971	2.87855e-26	192.46	192.46	192.46	0.308666	0	0.00319268	62.104	0.908453	8.77834	0.0004535	78.69	0.334745	0	0.0388783	58.32	0.68409	0.420162	0.000440159	79.337					0.661241	0	0.0474737	54.812					0.931442	10.2662	6.99694e-12	155.71	0.9982	26.971	2.87855e-26	192.46
P09651	364	P09651	P09651	Heterogeneous nuclear ribonucleoprotein A1;Heterogeneous nuclear ribonucleoprotein A1, N-terminally processed	HNRNPA1	>sp|P09651|ROA1_HUMAN Heterogeneous nuclear ribonucleoprotein A1 OS=Homo sapiens GN=HNRNPA1 PE=1 SV=5	0.780741	6.46289	2.06463e-58	192.27	192.27	103.31	0.780741	6.46289	2.06463e-58	192.27
P17096	102	P17096	P17096	High mobility group protein HMG-I/HMG-Y	HMGA1	>sp|P17096|HMGA1_HUMAN High mobility group protein HMG-I/HMG-Y OS=Homo sapiens GN=HMGA1 PE=1 SV=3	0.999999	60.3689	1.58784e-32	192.23	192.23	167.5	0.915057	10.2839	9.59236e-11	124.29	0.978647	16.604	0.0192685	52.731	0.527823	1.72897	0.000128179	78.95	0.999932	41.6606	1.4371e-15	146.45	0.999609	34.0695	1.74572e-07	122.84									0.999999	60.3689	1.58784e-32	192.23	0.999988	49.326	3.73208e-21	172.93
Q15139	205	Q15139	Q15139	Serine/threonine-protein kinase D1	PRKD1	>sp|Q15139|KPCD1_HUMAN Serine/threonine-protein kinase D1 OS=Homo sapiens GN=PRKD1 PE=1 SV=2	1	79.9484	2.29386e-23	192.22	192.22	131.56	1	68.5594	3.14426e-09	152.86					1	79.7821	2.29386e-23	192.22	1	79.9484	1.23214e-19	167.97	0.999989	48.0968	0.000336511	101.62
Q9UN36	338	Q9UN36	Q9UN36	Protein NDRG2	NDRG2	>sp|Q9UN36|NDRG2_HUMAN Protein NDRG2 OS=Homo sapiens GN=NDRG2 PE=1 SV=2	0.999897	41.3001	1.06372e-26	192.22	192.22	192.22	0.999596	33.9632	1.06372e-26	183.39					0.999897	41.3001	3.86003e-23	192.22	0.823044	7.07864	2.42127e-13	144.4					0.987859	19.5098	0.000327084	120.79
Q15185	113	Q15185	Q15185	Prostaglandin E synthase 3	PTGES3	>sp|Q15185|TEBP_HUMAN Prostaglandin E synthase 3 OS=Homo sapiens GN=PTGES3 PE=1 SV=1	1	88.0634	1.53319e-32	192.22	140.03	192.22	0.999577	33.7355	0.000173368	68.168					0.938936	11.8692	0.0210998	68.916	1	88.0634	1.53319e-32	192.22	0.999999	58.3883	0.0276973	86.498					0.999883	39.3093	0.0245248	87.083	0.999999	58.7187	1.03495e-05	138.28
Q9Y3Z3	592	Q9Y3Z3	Q9Y3Z3	Deoxynucleoside triphosphate triphosphohydrolase SAMHD1	SAMHD1	>sp|Q9Y3Z3|SAMH1_HUMAN Deoxynucleoside triphosphate triphosphohydrolase SAMHD1 OS=Homo sapiens GN=SAMHD1 PE=1 SV=2	1	156.151	4.368e-33	192.22	192.22	171.32	1	136.848	9.03681e-22	171.52	1	87.4209	4.8189e-06	94.188	1	124.083	2.27872e-21	164.01	1	156.151	1.60557e-22	171.32													1	172.31	4.368e-33	192.22	1	156.737	6.7376e-22	172.77	1
P51608	80	P51608	P51608	Methyl-CpG-binding protein 2	MECP2	>sp|P51608|MECP2_HUMAN Methyl-CpG-binding protein 2 OS=Homo sapiens GN=MECP2 PE=1 SV=1	0.999919	40.94	5.37812e-39	192.2	192.2	184.94																					0.999901	40.0315	5.37812e-39	192.2	0.999919	40.94	1.70386e-32	184.94
P55081	116	P55081	P55081	Microfibrillar-associated protein 1	MFAP1	>sp|P55081|MFAP1_HUMAN Microfibrillar-associated protein 1 OS=Homo sapiens GN=MFAP1 PE=1 SV=2	1	53.6247	5.73334e-33	192.01	192.01	53.625	1	92.7883	1.6745e-21	173.36	0.780532	5.5102	7.19319e-07	90.442	1	92.6333	3.32e-05	92.633	1	132.16	2.60408e-10	132.16	1	53.6247	1.02629e-09	129.42	0.825959	6.76306	5.73334e-33	192.01	0.753657	4.85634	2.47455e-15	136.61
Q9NQT8	1410	Q9NQT8	Q9NQT8	Kinesin-like protein KIF13B	KIF13B	>sp|Q9NQT8|KI13B_HUMAN Kinesin-like protein KIF13B OS=Homo sapiens GN=KIF13B PE=1 SV=2	1	80.9349	1.03264e-26	191.9	191.9	137.39	1	89.0899	3.15749e-21	190.09					1	80.9349	1.03264e-26	191.9	1	64.0664	2.37381e-14	160.52	0.99854	29.2709	0.00172311	62.104									0.999831	37.7359	3.05533e-06	112.03
Q14204	4368	Q14204	Q14204	Cytoplasmic dynein 1 heavy chain 1	DYNC1H1	>sp|Q14204|DYHC1_HUMAN Cytoplasmic dynein 1 heavy chain 1 OS=Homo sapiens GN=DYNC1H1 PE=1 SV=5	0.998664	30.5353	4.86979e-29	191.89	149.65	105.95	0.932909	12.7388	4.74018e-05	111.81	0.978925	20.1306	0.0016901	76.574	0.992299	21.7234	7.123e-07	139	0.984178	18.9663	7.49631e-05	112.67	0.940131	13.2643	0.00297872	71.286	0.682104	6.51047	0.0252066	50.95					0.998664	30.5353	3.92306e-08	149.31	0.997174	27.6619	2.2008e-06	127.3	0.993408
Q9UJ70	76	Q9UJ70	Q9UJ70	N-acetyl-D-glucosamine kinase	NAGK	>sp|Q9UJ70|NAGK_HUMAN N-acetyl-D-glucosamine kinase OS=Homo sapiens GN=NAGK PE=1 SV=4	0.999997	54.8529	1.73386e-26	191.79	158.7	191.79	0.995116	23.0911	1.73386e-26	150.68					0.935324	11.6022	9.20137e-09	130.07	0.720287	4.10793	2.19578e-09	144.95	0.995084	23.1131	0.000416669	88.765	0.999997	54.8529	4.7854e-21	191.79	0.999059	30.2624	2.95862e-20	184.34	0.938719	11.8521	4.49151e-15	163.49	0.993044	21.5466	1.61553e-10	138.77	0.996376
P20810	366	P20810	P20810	Calpastatin	CAST	>sp|P20810|ICAL_HUMAN Calpastatin OS=Homo sapiens GN=CAST PE=1 SV=4	0.883581	8.80222	2.95731e-20	191.71	152.73	105.9	0.883581	8.80222	2.55567e-07	105.9																	0.824901	6.73123	0.000352164	145.94	0.5	0	0.00240632	92.39	0.876989	8.53052	2.95731e-20	191.71
Q6WKZ4	357	Q6WKZ4	Q6WKZ4	Rab11 family-interacting protein 1	RAB11FIP1	>sp|Q6WKZ4|RFIP1_HUMAN Rab11 family-interacting protein 1 OS=Homo sapiens GN=RAB11FIP1 PE=1 SV=3	0.985056	20.4567	3.18201e-26	191.71	181.6	181.6	0.968989	15.2294	3.18201e-26	191.71	0.581763	4.16761	0.00503447	43.371	0.985056	20.4567	9.32441e-20	181.6	0.333333	0	9.33795e-09	102.92	0.343544	0	0.0228207	47.05	0.930953	11.9209	4.88372e-08	111.93	0.885846	11.036	0.000117228	122.13	0.765351	6.27903	2.28136e-12	125.61	0.783625	5.95887	1.3457e-06	101.98	0.605279
Q96D46	468	Q96D46	Q96D46	60S ribosomal export protein NMD3	NMD3	>sp|Q96D46|NMD3_HUMAN 60S ribosomal export protein NMD3 OS=Homo sapiens GN=NMD3 PE=1 SV=1	1	85.0281	1.90999e-31	191.71	191.71	106.38	1	119.687	4.65014e-25	184.88	0.5	0	0.00378416	84.508	1	121.011	1.90999e-31	191.71	0.538987	0.678657	4.69451e-07	126.07	1	85.0281	0.000719742	106.38									1	78.3479	0.00576645	101.42					0.806762
Q96D46	470	Q96D46	Q96D46	60S ribosomal export protein NMD3	NMD3	>sp|Q96D46|NMD3_HUMAN 60S ribosomal export protein NMD3 OS=Homo sapiens GN=NMD3 PE=1 SV=1	1	88.143	1.90999e-31	191.71	191.71	106.38	1	126.891	4.65014e-25	184.88	0.5	0	0.00378416	84.508	1	128.712	1.90999e-31	191.71	0.863392	8.00732	0.00971428	99.796	1	88.143	2.74487e-06	119.92									1	87.1549	3.1593e-05	142.95	0.987328	18.9161	2.05357e-16	155.53
Q9Y2U8	144	Q9Y2U8	Q9Y2U8	Inner nuclear membrane protein Man1	LEMD3	>sp|Q9Y2U8|MAN1_HUMAN Inner nuclear membrane protein Man1 OS=Homo sapiens GN=LEMD3 PE=1 SV=2	0.999977	46.4696	2.81081e-34	191.71	191.71	191.66	0.999977	46.4696	2.81081e-34	191.66	0.994601	22.712	1.30546e-06	120.9					0.998052	27.1528	4.15685e-29	181.23					0.626202	2.30817	3.9542e-20	167.05	0.969485	15.062	8.12216e-10	118.46	0.999758	36.2308	1.55007e-20	172.77	0.999939	42.2147	3.39664e-25	182.77	0.999585
O00273	315	O00273	O00273	DNA fragmentation factor subunit alpha	DFFA	>sp|O00273|DFFA_HUMAN DNA fragmentation factor subunit alpha OS=Homo sapiens GN=DFFA PE=1 SV=1	1	40.7239	3.36882e-20	191.66	149.19	40.724	1	54.2593	0.000825868	72.523					0.931499	11.7877	0.00546689	56.872	0.999939	42.4532	7.61953e-07	121.48	0.696506	4.05142	0.0124825	44.598	1	67.4937	0.0028131	85.355	1	40.7239	0.00638431	76.759	0.989692	19.947	3.36882e-20	191.66	0.987791	23.8512	0.0153735	68.283	0.999984
Q9Y6G9	207	Q9Y6G9	Q9Y6G9	Cytoplasmic dynein 1 light intermediate chain 1	DYNC1LI1	>sp|Q9Y6G9|DC1L1_HUMAN Cytoplasmic dynein 1 light intermediate chain 1 OS=Homo sapiens GN=DYNC1LI1 PE=1 SV=3	1	97.4696	2.6779e-32	191.65	191.65	102.24	1	87.7367	1.42347e-29	138	1	89.9811	1.35105e-07	124.84	1	77.5607	2.21028e-10	126.29	1	136.177	1.48063e-15	160.36	1	78.846	5.98263e-05	86.918	0.999497	32.9851	0.000725877	66.289	0.999999	58.6847	0.000133194	80.361	1	76.5433	2.6779e-32	179.07	1	76.643	5.02829e-32	191.65	1
Q96AE4	153	Q96AE4	Q96AE4	Far upstream element-binding protein 1	FUBP1	>sp|Q96AE4|FUBP1_HUMAN Far upstream element-binding protein 1 OS=Homo sapiens GN=FUBP1 PE=1 SV=3	0.994459	22.558	1.55106e-37	191.61	125.05	191.61									0.89754	10.0033	0.0443932	69.986	0.994459	22.558	1.55106e-37	191.61
Q8IXJ6	368	Q8IXJ6	Q8IXJ6	NAD-dependent protein deacetylase sirtuin-2	SIRT2	>sp|Q8IXJ6|SIR2_HUMAN NAD-dependent protein deacetylase sirtuin-2 OS=Homo sapiens GN=SIRT2 PE=1 SV=2	0.99688	25.127	2.01326e-39	191.59	160.77	191.59	0.99688	25.127	2.01326e-39	191.59					0.814957	6.87319	4.62923e-33	186.42	0.606884	5.69389	0.000237588	66.041													0.66958	7.06849	0.0113616	57.287					0.249999
P62258	210	P62258	P62258	14-3-3 protein epsilon	YWHAE	>sp|P62258|1433E_HUMAN 14-3-3 protein epsilon OS=Homo sapiens GN=YWHAE PE=1 SV=1	0.999759	36.547	1.69305e-20	191.5	144.95	191.5																					0.999759	36.547	1.69305e-20	191.5
Q6WKZ4	206	Q6WKZ4	Q6WKZ4	Rab11 family-interacting protein 1	RAB11FIP1	>sp|Q6WKZ4|RFIP1_HUMAN Rab11 family-interacting protein 1 OS=Homo sapiens GN=RAB11FIP1 PE=1 SV=3	0.973005	17.5788	5.53954e-58	191.5	191.5	166.65	0.85059	8.00687	3.68657e-26	157.9	0.965997	15.5959	1.42047e-12	113.08	0.718987	5.48261	5.90077e-13	131.26	0.971645	15.4647	1.25268e-28	158.94	0.619134	3.37219	4.76632e-09	98.21	0.427718	0	5.59798e-06	81.718					0.94709	12.6478	5.53954e-58	191.5	0.870075	11.1168	9.92186e-18	132.88	0.973005
Q96A57	24	Q96A57	Q96A57	Transmembrane protein 230	TMEM230	>sp|Q96A57|TM230_HUMAN Transmembrane protein 230 OS=Homo sapiens GN=TMEM230 PE=1 SV=1	0.976968	16.4895	1.79763e-23	191.36	150.74	137.09	0.868986	8.79302	1.79763e-23	191.36	0.869463	11.2456	0.00240104	59.248	0.734061	6.13996	2.25689e-07	127.32	0.951962	14.3026	2.81184e-13	149.19	0.426763	0	0.00109765	87.419	0.916402	10.4431	1.83098e-09	154.74	0.857714	10.0935	2.44268e-13	175.39	0.950644	13.8764	5.79683e-08	139.12	0.976968	16.4895	2.25015e-10	137.09	0.887962
Q9Y2X7	361	Q9Y2X7	Q9Y2X7	ARF GTPase-activating protein GIT1	GIT1	>sp|Q9Y2X7|GIT1_HUMAN ARF GTPase-activating protein GIT1 OS=Homo sapiens GN=GIT1 PE=1 SV=2	0.866776	8.32372	2.16879e-19	191.01	140.86	154.31	0.490302	0	1.79886e-06	74.475	0.799925	6.06725	1.93704e-06	132.5																	0.705887	4.16881	2.32673e-07	127.03	0.866776	8.32372	1.94049e-09	154.31	0.83334	7.01436	2.16879e-19	191.01
Q9Y5K6	458	Q9Y5K6	Q9Y5K6	CD2-associated protein	CD2AP	>sp|Q9Y5K6|CD2AP_HUMAN CD2-associated protein OS=Homo sapiens GN=CD2AP PE=1 SV=1	1	117.496	1.04003e-14	190.85	139.13	149.82	0.999999	60.7988	3.14575e-06	86.911									1	87.2704	2.57287e-10	153.81	1	69.0584	2.97914e-06	128.21	1	117.496	1.41657e-13	188.15	1	97.9693	1.04003e-14	190.85									1
Q7Z460	1196	Q7Z460	Q7Z460	CLIP-associating protein 1	CLASP1	>sp|Q7Z460|CLAP1_HUMAN CLIP-associating protein 1 OS=Homo sapiens GN=CLASP1 PE=1 SV=1	0.989326	19.6702	1.18668e-21	190.8	190.8	156	0.989326	19.6702	3.12055e-12	156					0.83644	7.08757	1.18668e-21	190.8					0.818688	6.54693	0.000207797	98.169									0.847012	7.43231	1.54975e-09	132.24
P18583	2009	P18583	P18583	Protein SON	SON	>sp|P18583|SON_HUMAN Protein SON OS=Homo sapiens GN=SON PE=1 SV=4	1	190.729	2.11088e-13	190.73	119.82	190.73																					1	93.5976	0.00207986	126.24	1	190.729	2.11088e-13	190.73
P18583	2011	P18583	P18583	Protein SON	SON	>sp|P18583|SON_HUMAN Protein SON OS=Homo sapiens GN=SON PE=1 SV=4	1	190.729	2.11088e-13	190.73	119.82	190.73																					1	93.5976	0.00207986	126.24	1	190.729	2.11088e-13	190.73
P18583	2013	P18583	P18583	Protein SON	SON	>sp|P18583|SON_HUMAN Protein SON OS=Homo sapiens GN=SON PE=1 SV=4	1	190.729	2.11088e-13	190.73	119.82	190.73																					1	93.5976	0.00207986	126.24	1	190.729	2.11088e-13	190.73
O94826	91	O94826	O94826	Mitochondrial import receptor subunit TOM70	TOMM70A	>sp|O94826|TOM70_HUMAN Mitochondrial import receptor subunit TOM70 OS=Homo sapiens GN=TOMM70 PE=1 SV=1	0.999999	58.4745	1.54398e-24	190.61	190.61	146.91	0.998935	29.7365	3.80584e-09	116.83					0.995787	23.7487	2.36794e-08	110.7	0.997766	26.5655	1.68827e-09	115.83	0.948816	12.6805	0.000106303	71.296	0.999999	58.4745	1.54398e-24	159.46	0.999973	45.6134	1.37071e-08	190.61	0.993142	21.6087	2.36794e-08	110.7	0.992777	21.3931	9.79434e-05	89.47	0.988902
Q9BXB4	15	Q9BXB4	Q9BXB4	Oxysterol-binding protein-related protein 11	OSBPL11	>sp|Q9BXB4|OSB11_HUMAN Oxysterol-binding protein-related protein 11 OS=Homo sapiens GN=OSBPL11 PE=1 SV=2	0.866194	8.11139	3.4306e-20	190.59	156.9	190.59																													0.866194	8.11139	3.4306e-20	190.59	0.499962	0	0.000998999	67.418
Q01518	307	Q01518	Q01518	Adenylyl cyclase-associated protein 1	CAP1	>sp|Q01518|CAP1_HUMAN Adenylyl cyclase-associated protein 1 OS=Homo sapiens GN=CAP1 PE=1 SV=5	0.954825	13.2561	4.07587e-30	190.59	153.92	61.16	0.855656	7.08692	1.11186e-09	128.25	0.94238	12.2119	7.25652e-05	82.362	0.856189	8.1756	1.39601e-13	137.58	0.916534	11.4308	2.16451e-09	144.58	0.687563	3.43488	4.59864e-07	133.17	0.947334	10.773	5.55643e-05	129	0.825913	6.85717	1.54198e-05	167.93	0.885107	8.83932	7.04631e-05	87.729	0.954825	13.2561	5.56885e-06	130.69	0.917267
Q13480	419	Q13480	Q13480	GRB2-associated-binding protein 1	GAB1	>sp|Q13480|GAB1_HUMAN GRB2-associated-binding protein 1 OS=Homo sapiens GN=GAB1 PE=1 SV=2	0.995989	25.0887	6.74186e-17	190.57	190.57	55.196	0.941445	15.0726	0.0103623	65.295					0.995989	25.0887	0.0248064	55.196	0.993953	22.9976	0.00815585	64.224	0.935267	12.5965	0.0254783	50.46	0.93402	14.5198	0.0137918	60.345	0.990438	23.1633	0.00267198	94.402	0.976063	16.7748	6.74186e-17	190.57	0.97271	16.2174	6.74186e-17	190.57	0.935246
Q32MZ4	733	Q32MZ4	Q32MZ4	Leucine-rich repeat flightless-interacting protein 1	LRRFIP1	>sp|Q32MZ4|LRRF1_HUMAN Leucine-rich repeat flightless-interacting protein 1 OS=Homo sapiens GN=LRRFIP1 PE=1 SV=2	0.898533	9.49361	9.00513e-35	190.37	167.79	121.48	0.886904	9.1686	9.00513e-35	190.37	0.634636	3.21924	8.79095e-05	75.718					0.786206	5.6713	6.08395e-12	129.85	0.721463	5.41872	0.0018903	59.263	0.805326	6.41654	2.98643e-06	94.456	0.898533	9.49361	1.50386e-28	166.93	0.499941	0	2.05562e-09	144.4
Q6PKG0	774	Q6PKG0	Q6PKG0	La-related protein 1	LARP1	>sp|Q6PKG0|LARP1_HUMAN La-related protein 1 OS=Homo sapiens GN=LARP1 PE=1 SV=2	0.999999	60.1931	2.59524e-33	190.35	153.76	172.43	0.999999	60.1931	2.59524e-33	172.43	0.829086	6.8584	0.000729671	91.592	0.999372	32.0149	4.83685e-17	190.35	0.99737	28.7804	7.0865e-05	115.58	0.992047	21.7832	0.00243971	77.726	0.99978	36.6791	4.26993e-11	165.24	0.999231	31.1924	7.09398e-07	141.34	0.999546	33.4289	4.96921e-08	150.14	0.97321	16.1296	6.91078e-05	111.31	0.999143
Q6PJG2	461	Q6PJG2	Q6PJG2	ELM2 and SANT domain-containing protein 1	ELMSAN1	>sp|Q6PJG2|EMSA1_HUMAN ELM2 and SANT domain-containing protein 1 OS=Homo sapiens GN=ELMSAN1 PE=1 SV=2	1	95.8116	1.55765e-18	190.34	147.31	124.16	1	77.6106	1.69408e-09	157	1	72.352	0.000116454	105.19	1	79.8585	6.08124e-10	157.33	1	95.8116	1.6023e-08	135.23	1	66.2724	0.000125615	111.82									1	128.124	1.30636e-17	184.96	1	108.684	1.55765e-18	190.34	1
Q00587	192	Q00587	Q00587	Cdc42 effector protein 1	CDC42EP1	>sp|Q00587|BORG5_HUMAN Cdc42 effector protein 1 OS=Homo sapiens GN=CDC42EP1 PE=1 SV=1	0.999994	52.1344	5.93195e-25	190.34	147.47	190.34	0.999992	51.1481	2.69665e-05	156.08	0.999185	30.8849	6.8117e-17	169.09	0.999873	38.9482	4.9041e-09	175.88	0.999693	35.1335	4.25107e-11	152.16					0.996866	27.0982	0.0204955	72.531	0.999471	32.9138	0.00524618	97.734	0.999993	51.269	3.41031e-12	179.83	0.999986	48.608	2.82673e-12	181.76	0.999994
Q8NE71	105	Q8NE71	Q8NE71	ATP-binding cassette sub-family F member 1	ABCF1	>sp|Q8NE71|ABCF1_HUMAN ATP-binding cassette sub-family F member 1 OS=Homo sapiens GN=ABCF1 PE=1 SV=2	1	96.7446	1.9143e-26	190.3	190.3	96.745	1	79.663	5.02118e-10	104.38	0.825806	4.78032	0.00322435	56.347	1	89.6313	1.42166e-05	99.957	1	84.9484	0.000183555	89.47	1	57.3158	0.00470306	60.635	1	96.7446	7.05113e-08	167.11	1	82.773	1.9143e-26	190.3									0.814869
P17812	573	P17812	P17812	CTP synthase 1	CTPS1	>sp|P17812|PYRG1_HUMAN CTP synthase 1 OS=Homo sapiens GN=CTPS1 PE=1 SV=2	0.781413	5.80424	1.56206e-33	190.3	154.63	84.156	0.405169	0	1.56206e-33	190.3					0.540705	0.758259	3.53087e-23	149.07	0.317139	0	1.95103e-24	172.34					0.726183	7.87954	4.18802e-05	173.76	0.781413	5.80424	2.97131e-06	123.64	0.249979	0	2.30175e-32	179.84	0.249843	0	5.16735e-08	148.58
P17812	571	P17812	P17812	CTP synthase 1	CTPS1	>sp|P17812|PYRG1_HUMAN CTP synthase 1 OS=Homo sapiens GN=CTPS1 PE=1 SV=2	0.868228	9.66217	1.56206e-33	190.3	154.63	65.056	0.249977	0	1.56206e-33	190.3					0.707764	3.96808	3.53087e-23	149.07	0.242604	0	0.00380693	47.603					0.726183	7.87954	4.68523e-05	173.76	0.868228	9.66217	2.97131e-06	123.64	0.249979	0	2.30175e-32	179.84	0.249843	0	5.16735e-08	148.58
P50402	49	P50402	P50402	Emerin	EMD	>sp|P50402|EMD_HUMAN Emerin OS=Homo sapiens GN=EMD PE=1 SV=1	0.999935	42.3131	9.42315e-34	190.1	190.1	188.15	0.980129	21.7591	2.14323e-11	123.61	0.714271	6.41797	6.76535e-05	72.383	0.97317	16.4719	1.33841e-11	120.93	0.373906	0	3.65418e-10	123.61	0.449646	4.18821	6.14829e-05	72.864	0.999935	42.3131	9.42315e-34	190.1	0.690301	8.79896	1.28197e-07	104.68	0.99584	26.2126	3.87687e-16	133.91	0.962177	14.7558	2.10567e-11	129.2	0.995461
Q9Y6G9	510	Q9Y6G9	Q9Y6G9	Cytoplasmic dynein 1 light intermediate chain 1	DYNC1LI1	>sp|Q9Y6G9|DC1L1_HUMAN Cytoplasmic dynein 1 light intermediate chain 1 OS=Homo sapiens GN=DYNC1LI1 PE=1 SV=3	0.998248	28.3234	3.25228e-33	190.09	190.09	157.53	0.507058	2.53489	2.19861e-20	165.58	0.585275	2.57665	9.68181e-05	108.14	0.836157	8.11362	5.70238e-11	130.98	0.998248	28.3234	2.93404e-15	157.53	0.768557	7.30112	0.000356063	71.651	0.981925	17.4492	0.0166904	127.32	0.998167	27.8874	1.62778e-20	168.4	0.548899	1.77323	1.91961e-26	190.09					0.463697
P05386;P05387	104;105	P05386;P05387	P05387	60S acidic ribosomal protein P1;60S acidic ribosomal protein P2	RPLP1;RPLP2	>sp|P05386|RLA1_HUMAN 60S acidic ribosomal protein P1 OS=Homo sapiens GN=RPLP1 PE=1 SV=1;>sp|P05387|RLA2_HUMAN 60S acidic ribosomal protein P2 OS=Homo sapiens GN=RPLP2 PE=1 SV=1	1	74.1469	7.38956e-34	189.98	152.64	74.147	1	153.6	1.93823e-11	153.6	1	53.3037	0.00163773	100.47	1	100.621	1.62252e-25	185.58	0.999983	47.8184	3.80784e-11	152.64	1	43.604	6.14964e-11	140.56	1	74.1469	7.13312e-17	155.54	1	100.903	7.38956e-34	189.98	1	109.683	0.000201426	132.76	1	180.437	3.57609e-25	180.44	1
Q7Z6Z7	2887	Q7Z6Z7	Q7Z6Z7	E3 ubiquitin-protein ligase HUWE1	HUWE1	>sp|Q7Z6Z7|HUWE1_HUMAN E3 ubiquitin-protein ligase HUWE1 OS=Homo sapiens GN=HUWE1 PE=1 SV=3	0.990142	20.0745	1.77498e-26	189.84	189.84	133.47	0.365179	0.608837	1.44137e-05	51.566	0.333333	0	0.000831242	63.674													0.988376	19.358	0.000592732	170.26	0.990142	20.0745	1.77498e-26	189.84	0.365164	0.608568	1.83577e-06	103.04	0.399453	0	1.28763e-17	161.97
A0MZ66	493	A0MZ66	A0MZ66	Shootin-1	KIAA1598	>sp|A0MZ66|SHOT1_HUMAN Shootin-1 OS=Homo sapiens GN=SHTN1 PE=1 SV=4	0.825565	8.00996	9.87214e-29	189.84	141.43	178.23	0.49695	2.36472	6.74914e-10	71.434									0.59469	1.75142	9.87214e-29	189.84	0.40258	1.10813	0.00163394	51.31	0.825565	8.00996	2.95706e-26	178.23	0.583182	1.57709	9.34323e-08	152.86	0.289141	0	0.000392553	65.811
Q8ND56	183	Q8ND56	Q8ND56	Protein LSM14 homolog A	LSM14A	>sp|Q8ND56|LS14A_HUMAN Protein LSM14 homolog A OS=Homo sapiens GN=LSM14A PE=1 SV=3	0.984944	18.1569	1.16666e-13	189.82	147.54	72.879	0.5	0	0.00029694	83.081	0.525254	3.47938	0.0028634	55.755					0.536716	0.51844	0.000167844	50.893	0.5	0	0.0399791	58.699	0.984944	18.1569	6.77627e-10	150.36	0.924534	10.8817	1.16666e-13	189.82	0.765599	5.74937	5.90543e-05	73.296	0.787665	5.84538	0.000302236	85.28	0.789085
Q6PKG0	90	Q6PKG0	Q6PKG0	La-related protein 1	LARP1	>sp|Q6PKG0|LARP1_HUMAN La-related protein 1 OS=Homo sapiens GN=LARP1 PE=1 SV=2	1	75.4585	3.80144e-108	189.71	189.71	86.023	1	102.02	3.80144e-108	189.71	0.999999	60.7068	1.44369e-10	81.569	1	85.9576	1.97315e-13	125.35	1	69.3306	5.30834e-12	113.28	0.99788	26.7265	0.000641376	55.49	1	119.991	2.90067e-27	158.89	1	121.793	5.32387e-36	165.21	1	79.8965	2.76442e-17	122.12	1	75.4585	7.83069e-07	87.171	1
P09884	186	P09884	P09884	DNA polymerase alpha catalytic subunit	POLA1	>sp|P09884|DPOLA_HUMAN DNA polymerase alpha catalytic subunit OS=Homo sapiens GN=POLA1 PE=1 SV=2	0.999985	48.4168	3.964e-33	189.64	189.64	78.272	0.999858	39.8001	3.964e-33	189.64					0.999771	36.5462	1.01189e-16	144	0.999553	34.8929	4.1634e-09	118.85									0.999746	36.4835	0.00049236	120.74	0.999398	32.928	0.00651278	47.796	0.999578	34.4063	0.00131359	58.758	0.999985
Q9NVU7	585	Q9NVU7	Q9NVU7	Protein SDA1 homolog	SDAD1	>sp|Q9NVU7|SDA1_HUMAN Protein SDA1 homolog OS=Homo sapiens GN=SDAD1 PE=1 SV=3	1	80.7694	3.02656e-26	189.57	151.22	157.3	1	82.6993	3.02656e-26	189.57	1	69.8143	7.42262e-09	133.86	1	70.7824	1.21107e-25	185.06	1	80.7694	4.60421e-15	157.3	0.999593	33.8984	1.47624e-05	104.23	1	81.969	1.07457e-09	175.15	1	142.323	2.25824e-13	179.65	1	77.5757	7.33532e-20	189.45	1	78.8905	1.53564e-13	176.49	1
P56749	231	P56749	P56749	Claudin-12	CLDN12	>sp|P56749|CLD12_HUMAN Claudin-12 OS=Homo sapiens GN=CLDN12 PE=1 SV=1	0.999319	31.6658	1.59724e-32	189.57	168.73	163.49	0.998072	27.1407	2.29559e-25	183.46					0.966651	14.6218	3.32838e-25	180.03	0.999319	31.6658	1.59724e-32	189.57	0.933494	11.4725	1.59169e-07	131.41													0.936503	11.6876	3.38301e-25	179.85
O60271	203	O60271	O60271	C-Jun-amino-terminal kinase-interacting protein 4	SPAG9	>sp|O60271|JIP4_HUMAN C-Jun-amino-terminal kinase-interacting protein 4 OS=Homo sapiens GN=SPAG9 PE=1 SV=4	1	189.516	2.44041e-17	189.52	153.15	189.52									1	68.4057	0.0406602	68.406	1	112.568	2.17617e-09	112.57	1	126.508	7.84939e-11	126.51	1	189.516	2.44041e-17	189.52	1	122.178	6.28026e-12	122.18	1	64.8856	0.00211498	68.406	1	76.3697	0.000179236	83.359
O60271	217	O60271	O60271	C-Jun-amino-terminal kinase-interacting protein 4	SPAG9	>sp|O60271|JIP4_HUMAN C-Jun-amino-terminal kinase-interacting protein 4 OS=Homo sapiens GN=SPAG9 PE=1 SV=4	1	189.516	5.9458e-18	189.52	153.15	189.52	1	82.1481	5.9458e-18	144.43					1	68.4057	7.42969e-18	143.74	1	112.568	1.05342e-13	135.33	1	126.508	7.84939e-11	126.51	1	189.516	2.44041e-17	189.52	1	122.178	6.28026e-12	122.18	1	74.5548	9.02613e-05	94.671	1	102.82	9.14069e-12	154.95	1
Q9UN36	330	Q9UN36	Q9UN36	Protein NDRG2	NDRG2	>sp|Q9UN36|NDRG2_HUMAN Protein NDRG2 OS=Homo sapiens GN=NDRG2 PE=1 SV=2	0.999438	32.516	4.32978e-26	189.49	161.53	180.68	0.999438	32.516	4.32978e-26	180.68					0.994045	22.0009	5.8363e-15	168.45	0.993188	21.6417	6.01789e-14	160.84	0.779453	5.5355	3.58694e-06	130.19	0.989195	19.6061	5.66904e-15	168.68	0.994123	22.449	1.45721e-20	189.49
O94903	6	O94903	O94903	Proline synthase co-transcribed bacterial homolog protein	PROSC	>sp|O94903|PLPHP_HUMAN Pyridoxal phosphate homeostasis protein OS=Homo sapiens GN=PROSC PE=1 SV=1	0.99898	29.9092	1.59628e-20	189.45	145.21	189.45					0.997858	26.6817	0.000138356	111.58																					0.99898	29.9092	1.59628e-20	189.45	0.998265	27.6002	5.00754e-15	170	0.996045
O75592	2831	O75592	O75592	E3 ubiquitin-protein ligase MYCBP2	MYCBP2	>sp|O75592|MYCB2_HUMAN E3 ubiquitin-protein ligase MYCBP2 OS=Homo sapiens GN=MYCBP2 PE=1 SV=3	0.945992	12.4347	5.21963e-18	189.34	189.34	186.45					0.630445	2.38455	0.000119504	111.45																					0.930023	11.2354	5.21963e-18	189.34	0.945992	12.4347	1.39163e-17	186.45	0.537609
Q9Y6X9	723	Q9Y6X9	Q9Y6X9	MORC family CW-type zinc finger protein 2	MORC2	>sp|Q9Y6X9|MORC2_HUMAN MORC family CW-type zinc finger protein 2 OS=Homo sapiens GN=MORC2 PE=1 SV=2	0.999469	32.8234	1.37938e-19	189.34	189.34	189.34																																	0.999469	32.8234	1.37938e-19	189.34
Q92729	853	Q92729	Q92729	Receptor-type tyrosine-protein phosphatase U	PTPRU	>sp|Q92729|PTPRU_HUMAN Receptor-type tyrosine-protein phosphatase U OS=Homo sapiens GN=PTPRU PE=1 SV=2	1	79.1478	1.49114e-28	189.15	174.91	133.98	1	68.1576	1.07139e-15	173.36					1	67.8137	7.75197e-12	147.28	1	74.8503	1.49114e-28	189.15	1	71.216	8.44949e-06	119.27	1	79.1478	5.34235e-16	174.91	1	74.2594	1.53713e-10	154.07
Q5VT52	593	Q5VT52	Q5VT52	Regulation of nuclear pre-mRNA domain-containing protein 2	RPRD2	>sp|Q5VT52|RPRD2_HUMAN Regulation of nuclear pre-mRNA domain-containing protein 2 OS=Homo sapiens GN=RPRD2 PE=1 SV=1	0.99994	45.9023	3.78064e-21	189.11	134.85	189.11																													0.99994	45.9023	3.78064e-21	189.11	0.990713	23.01	5.77726e-07	142.21
Q9P2G1	911	Q9P2G1	Q9P2G1	Ankyrin repeat and IBR domain-containing protein 1	ANKIB1	>sp|Q9P2G1|AKIB1_HUMAN Ankyrin repeat and IBR domain-containing protein 1 OS=Homo sapiens GN=ANKIB1 PE=1 SV=3	0.994403	22.5013	7.22702e-43	189.11	151.58	189.11													0.994403	22.5013	7.22702e-43	189.11													0.823854	7.91606	8.50619e-17	151.64	0.333333	0	0.00755293	74.296
Q7Z422	39	Q7Z422	Q7Z422	SUZ domain-containing protein 1	SZRD1	>sp|Q7Z422|SZRD1_HUMAN SUZ domain-containing protein 1 OS=Homo sapiens GN=SZRD1 PE=1 SV=1	0.999997	56.0595	7.2246e-42	189.07	177.88	159.47	0.985357	18.2798	6.16446e-18	133.94	0.5	0	3.40363e-14	122.47	0.999492	32.9361	3.46468e-34	168.83	0.5	0	1.38901e-28	164.18	0.739116	4.52266	5.51228e-08	99.957	0.999997	56.0595	1.35115e-25	159.47	0.999962	44.1866	1.03277e-11	127.58	0.999941	42.3024	7.85416e-27	161.59	0.999997	54.7766	7.2246e-42	189.07	0.859084
Q86TB9	179	Q86TB9	Q86TB9	Protein PAT1 homolog 1	PATL1	>sp|Q86TB9|PATL1_HUMAN Protein PAT1 homolog 1 OS=Homo sapiens GN=PATL1 PE=1 SV=2	0.999907	40.3383	3.87585e-20	189.04	143.17	177.66	0.99979	36.8472	9.31756e-16	180.93	0.994609	22.675	6.55948e-06	124.46	0.998295	27.6851	4.28763e-11	168.16	0.994265	22.3921	1.51373e-13	156.29	0.918985	14.0011	0.00104281	85.909	0.994457	25.5492	4.13544e-06	130.66	0.925538	13.9549	2.80477e-06	135.14	0.999839	37.9302	7.26324e-19	189.04	0.999907	40.3383	1.23242e-15	177.66	0.998604
Q6IQ22	21	Q6IQ22	Q6IQ22	Ras-related protein Rab-12	RAB12	>sp|Q6IQ22|RAB12_HUMAN Ras-related protein Rab-12 OS=Homo sapiens GN=RAB12 PE=1 SV=3	1	70.3122	7.49657e-20	188.92	140.45	188.92					0.999752	36.0465	2.70159e-06	105.82					0.999777	36.5252	0.00231332	83.733					1	70.3122	7.49657e-20	188.92	0.999999	58.449	2.91993e-15	134.69	0.99998	46.9724	3.96831e-05	85.177	0.999999	59.2696	3.98788e-18	153.34	0.999972
Q9UKA4	1242	Q9UKA4	Q9UKA4	A-kinase anchor protein 11	AKAP11	>sp|Q9UKA4|AKA11_HUMAN A-kinase anchor protein 11 OS=Homo sapiens GN=AKAP11 PE=1 SV=1	0.994744	24.4062	9.59901e-20	188.9	82.083	188.9	0.98716	19.1232	8.68867e-12	154.56	0.918596	10.5718	4.3334e-10	132.67	0.984895	18.1701	9.44504e-08	120.56	0.969412	15.0126	9.59901e-20	169.49	0.870883	9.33747	0.000464692	104.84	0.894576	9.54993	0.000786255	102.61	0.755463	5.13947	0.000339224	109.13	0.923134	10.8182	2.17559e-08	160.95	0.994744	24.4062	3.30826e-19	188.9	0.993739
Q9UPN3	4498	Q9UPN3	Q9UPN3	Microtubule-actin cross-linking factor 1, isoforms 1/2/3/5	MACF1	>sp|Q9UPN3|MACF1_HUMAN Microtubule-actin cross-linking factor 1, isoforms 1/2/3/5 OS=Homo sapiens GN=MACF1 PE=1 SV=4	0.7503	5.19335	6.02663e-20	188.9	188.9	188.9									0.7503	5.19335	6.02663e-20	188.9
Q8IV50	31	Q8IV50	Q8IV50	LysM and putative peptidoglycan-binding domain-containing protein 2	LYSMD2	>sp|Q8IV50|LYSM2_HUMAN LysM and putative peptidoglycan-binding domain-containing protein 2 OS=Homo sapiens GN=LYSMD2 PE=1 SV=1	0.945972	12.4412	9.50975e-21	188.9	188.9	188.9	0.547772	0.903842	3.6998e-08	76.118																					0.945972	12.4412	9.50975e-21	188.9
Q96N67	896	Q96N67	Q96N67	Dedicator of cytokinesis protein 7	DOCK7	>sp|Q96N67|DOCK7_HUMAN Dedicator of cytokinesis protein 7 OS=Homo sapiens GN=DOCK7 PE=1 SV=4	0.813909	7.84934	1.46574e-43	188.86	152.38	63.302	0.813909	7.84934	1.46574e-43	150.06									0.641364	4.46558	0.00157598	97.662	0.332427	0	0.0637347	43.848	0.492746	0	1.95516e-22	188.86													0.746867
Q96N67	898	Q96N67	Q96N67	Dedicator of cytokinesis protein 7	DOCK7	>sp|Q96N67|DOCK7_HUMAN Dedicator of cytokinesis protein 7 OS=Homo sapiens GN=DOCK7 PE=1 SV=4	0.844537	9.96331	1.46574e-43	188.86	152.38	128.01	0.844537	9.96331	1.46574e-43	150.06													0.332427	0	0.0637347	43.848	0.492746	0	1.95516e-22	188.86	0.444578	0	0.0149886	58.564									0.746856
Q8TEW0	143	Q8TEW0	Q8TEW0	Partitioning defective 3 homolog	PARD3	>sp|Q8TEW0|PARD3_HUMAN Partitioning defective 3 homolog OS=Homo sapiens GN=PARD3 PE=1 SV=2	0.798937	5.99527	7.27184e-42	188.73	188.73	93.876	0.499989	0	7.62668e-09	114.21	0.798937	5.99527	1.86181e-08	101.85	0.499976	0	1.91365e-08	108.49																	0.5	0	7.27184e-42	188.73	0.755402	4.89735	1.37106e-25	157.38	0.5
Q9H1A4	688	Q9H1A4	Q9H1A4	Anaphase-promoting complex subunit 1	ANAPC1	>sp|Q9H1A4|APC1_HUMAN Anaphase-promoting complex subunit 1 OS=Homo sapiens GN=ANAPC1 PE=1 SV=1	0.996214	24.2019	5.65641e-25	188.54	125.11	152.94	0.993731	22.0008	5.5903e-10	133.93									0.902093	9.64436	9.20209e-06	124.2	0.991247	20.5404	0.00420909	88.951	0.996214	24.2019	5.65641e-25	188.54	0.98827	19.2557	5.60804e-12	157.14	0.994969	22.9613	1.07178e-11	152.86
Q5JTV8	157	Q5JTV8	Q5JTV8	Torsin-1A-interacting protein 1	TOR1AIP1	>sp|Q5JTV8|TOIP1_HUMAN Torsin-1A-interacting protein 1 OS=Homo sapiens GN=TOR1AIP1 PE=1 SV=2	0.8393	6.25663	4.19126e-33	188.54	164.26	105.32	0.8393	6.25663	2.39183e-08	105.32					0.536283	2.07337	1.42375e-06	100.14	0.666533	0	4.04672e-09	118.02	0.297924	0	0.000132725	72.883	0.666662	0	4.19126e-33	188.54	0.709094	0.863965	8.11516e-06	99.407	0.666636	0	3.27656e-18	143.29	0.792561	4.51547	8.61091e-07	108.96
Q5JTV8	156	Q5JTV8	Q5JTV8	Torsin-1A-interacting protein 1	TOR1AIP1	>sp|Q5JTV8|TOIP1_HUMAN Torsin-1A-interacting protein 1 OS=Homo sapiens GN=TOR1AIP1 PE=1 SV=2	0.864016	7.61972	4.19126e-33	188.54	164.26	143.17	0.8393	6.25663	2.39183e-08	105.32									0.864016	7.61972	3.59792e-13	143.17	0.297924	0	0.000132725	72.883	0.666662	0	4.19126e-33	188.54	0.666499	0	8.11516e-06	99.407	0.666636	0	2.92451e-09	116.45	0.792664	4.51547	8.61091e-07	108.96	0.837414
Q5JTV8	154	Q5JTV8	Q5JTV8	Torsin-1A-interacting protein 1	TOR1AIP1	>sp|Q5JTV8|TOIP1_HUMAN Torsin-1A-interacting protein 1 OS=Homo sapiens GN=TOR1AIP1 PE=1 SV=2	0.921642	10.0153	4.19126e-33	188.54	164.26	143.17													0.921642	10.0153	3.59792e-13	143.17	0.297924	0	0.000132725	72.883	0.666662	0	4.19126e-33	188.54	0.666499	0	8.11516e-06	99.407	0.758909	1.97037	2.92451e-09	116.45	0.443108	2.01768	9.02342e-09	113.89
O15541	6	O15541	O15541	RING finger protein 113A	RNF113A	>sp|O15541|R113A_HUMAN RING finger protein 113A OS=Homo sapiens GN=RNF113A PE=1 SV=1	1	91.6391	6.83338e-29	188.53	188.53	107.65	1	118.525	2.20025e-17	155.73	1	132.756	1.38846e-23	159.16	1	128.827	2.00726e-17	158.47	1	109.638	5.5938e-11	131.48	1	102.641	1.78893e-07	123.59	0.999996	54.0878	0.000254994	74	1	91.6391	3.43875e-07	107.65	1	139.262	3.33478e-25	179.66	1	153.617	7.41342e-26	188.53	1
Q9C0C9	839	Q9C0C9	Q9C0C9	E2/E3 hybrid ubiquitin-protein ligase UBE2O	UBE2O	>sp|Q9C0C9|UBE2O_HUMAN (E3-independent) E2 ubiquitin-conjugating enzyme OS=Homo sapiens GN=UBE2O PE=1 SV=3	0.941861	13.9158	3.38666e-34	188.44	188.44	161.55	0.863011	8.89277	3.21007e-24	148.66	0.63501	4.56658	1.87752e-07	96.455	0.829627	9.92901	1.59065e-33	178.72	0.86801	8.37163	9.91141e-26	174.91	0.818856	6.88315	6.63935e-11	126.26									0.941861	13.9158	6.71114e-26	171.89	0.926859	14.0531	3.38666e-34	188.44	0.810356
O60739	30	O60739	O60739	Eukaryotic translation initiation factor 1b	EIF1B	>sp|O60739|EIF1B_HUMAN Eukaryotic translation initiation factor 1b OS=Homo sapiens GN=EIF1B PE=1 SV=2	0.999971	45.3396	1.78822e-20	188.39	148.21	188.39	0.999934	41.8208	9.15126e-20	177.39					0.999971	45.3396	1.78822e-20	188.39	0.990058	19.9817	4.86326e-09	136.57									0.999742	35.8812	0.000314905	125.39
P41567	30	P41567	P41567	Eukaryotic translation initiation factor 1	EIF1	>sp|P41567|EIF1_HUMAN Eukaryotic translation initiation factor 1 OS=Homo sapiens GN=EIF1 PE=1 SV=1	0.999971	45.3396	1.78822e-20	188.39	148.21	188.39	0.999934	41.8208	9.15126e-20	177.39					0.999971	45.3396	1.78822e-20	188.39	0.990058	19.9817	4.86326e-09	136.57					0.993523	21.8579	2.24954e-06	99.774	0.999742	35.8812	5.15198e-07	125.39
Q8TCU6	1200	Q8TCU6	Q8TCU6	Phosphatidylinositol 3,4,5-trisphosphate-dependent Rac exchanger 1 protein	PREX1	>sp|Q8TCU6|PREX1_HUMAN Phosphatidylinositol 3,4,5-trisphosphate-dependent Rac exchanger 1 protein OS=Homo sapiens GN=PREX1 PE=1 SV=3	1	76.6554	1.23984e-27	188.37	137.94	188.37	0.999999	58.3792	5.58842e-20	163.75					1	64.9953	6.77532e-20	161.31	1	76.6554	1.23984e-27	188.37
Q9UQ35	1179	Q9UQ35	Q9UQ35	Serine/arginine repetitive matrix protein 2	SRRM2	>sp|Q9UQ35|SRRM2_HUMAN Serine/arginine repetitive matrix protein 2 OS=Homo sapiens GN=SRRM2 PE=1 SV=2	0.999995	52.9546	9.85272e-26	188.27	146.15	188.27	0.999787	36.7245	1.88422e-14	106.6	0.994098	22.2641	0.00116745	79.88	0.997845	26.6568	0.00083825	80.016	0.999709	35.3577	4.57611e-06	120.56	0.999508	33.076	0.000908977	105.01					0.995831	23.781	0.00443592	60.938	0.999995	52.9546	9.85272e-26	188.27	0.999986	48.4988	1.22696e-14	143.14	0.81496
P45880	112	P45880	P45880	Voltage-dependent anion-selective channel protein 2	VDAC2	>sp|P45880|VDAC2_HUMAN Voltage-dependent anion-selective channel protein 2 OS=Homo sapiens GN=VDAC2 PE=1 SV=2	0.891464	11.4737	4.9388e-17	188.16	155.22	188.16																													0.891464	11.4737	4.9388e-17	188.16
O14545	327	O14545	O14545	TRAF-type zinc finger domain-containing protein 1	TRAFD1	>sp|O14545|TRAD1_HUMAN TRAF-type zinc finger domain-containing protein 1 OS=Homo sapiens GN=TRAFD1 PE=1 SV=1	0.999708	35.4172	2.24544e-19	188.16	166.8	130.61	0.999708	35.4172	2.24544e-19	140.68	0.653685	6.15607	0.00901311	60.968	0.93203	13.3026	3.29065e-05	115.06	0.997549	26.1579	8.18369e-06	124.81					0.999502	33.2343	4.57057e-08	132.06	0.998747	29.3739	1.96941e-16	188.16	0.993559	22.329	2.76299e-06	127.2	0.958047	13.9919	3.4197e-06	123.95	0.995381
Q15477	256	Q15477	Q15477	Helicase SKI2W	SKIV2L	>sp|Q15477|SKIV2_HUMAN Helicase SKI2W OS=Homo sapiens GN=SKIV2L PE=1 SV=3	0.999866	38.7213	1.41657e-13	188.15	145.67	90.793	0.999866	38.7213	2.06473e-08	166.24	0.689561	3.46596	0.00156579	92.906	0.655423	2.79235	2.06473e-08	166.24	0.953574	13.1259	1.5367e-13	161.25	0.955322	13.3006	5.9093e-06	122.46	0.999108	30.4937	1.0424e-09	166.7	0.999767	36.3285	1.41657e-13	188.15	0.678502	3.24372	0.000467879	126.5	0.741276	4.57143	0.00147653	98.337	0.567193
Q06210	262	Q06210	Q06210	Glutamine--fructose-6-phosphate aminotransferase [isomerizing] 1	GFPT1	>sp|Q06210|GFPT1_HUMAN Glutamine--fructose-6-phosphate aminotransferase [isomerizing] 1 OS=Homo sapiens GN=GFPT1 PE=1 SV=3	0.851138	9.25455	1.18655e-27	188	150.09	112.91	0.553867	1.15032	1.06263e-05	119.46	0.333333	0	0.0203459	51.03	0.441024	0	0.0109506	70.134	0.792833	6.18638	1.18655e-27	188	0.677855	3.61859	3.60737e-09	145.46	0.439689	0	0.000532073	91.845	0.565444	3.81099	5.29589e-05	111.66	0.816564	7.74145	2.9936e-07	107.15	0.851138	9.25455	1.4036e-07	123.58	0.571274
P11137	1605	P11137	P11137	Microtubule-associated protein 2	MAP2	>sp|P11137|MTAP2_HUMAN Microtubule-associated protein 2 OS=Homo sapiens GN=MAP2 PE=1 SV=4	0.993805	25.562	6.02559e-54	187.75	168.33	117.6	0.989574	21.487	6.02559e-54	146.37					0.986418	20.1183	1.56736e-11	120.52	0.985484	22.0224	1.11172e-16	137.36	0.739478	5.18136	0.000322336	63.937	0.990526	22.4767	1.04802e-40	187.75	0.993805	25.562	8.84239e-12	125.79
Q9UQN3	199	Q9UQN3	Q9UQN3	Charged multivesicular body protein 2b	CHMP2B	>sp|Q9UQN3|CHM2B_HUMAN Charged multivesicular body protein 2b OS=Homo sapiens GN=CHMP2B PE=1 SV=1	0.999993	51.7283	1.613e-13	187.74	146.75	187.74	0.998931	29.7075	9.28308e-07	103.43	0.996596	24.6656	0.0147824	68.463																	0.992268	21.0833	0.0025878	91.712	0.999993	51.7283	1.613e-13	187.74	0.998959	29.8199	0.000451002	127.78	0.998372
P27816	358	P27816	P27816	Microtubule-associated protein 4	MAP4	>sp|P27816|MAP4_HUMAN Microtubule-associated protein 4 OS=Homo sapiens GN=MAP4 PE=1 SV=3	0.99998	46.9223	9.30313e-29	187.73	182.98	50.178	0.999979	46.8487	7.11636e-13	160.27	0.963995	14.2772	0.000366537	79.652	0.99998	46.9223	2.87043e-14	166.21	0.99901	30.0386	6.49752e-14	152.13	0.968292	14.8484	4.61186e-05	107.78									0.997794	26.555	3.45113e-15	164.74	0.994968	22.9605	3.02353e-20	182.98	0.997814
Q13796	847	Q13796	Q13796	Protein Shroom2	SHROOM2	>sp|Q13796|SHRM2_HUMAN Protein Shroom2 OS=Homo sapiens GN=SHROOM2 PE=1 SV=1	0.992257	21.9126	2.19626e-28	187.57	138.28	87.088																													0.992257	21.9126	1.96543e-20	186.6	0.980856	20.1278	6.09809e-11	144.3	0.991718
Q9UPU5	2565	Q9UPU5	Q9UPU5	Ubiquitin carboxyl-terminal hydrolase 24	USP24	>sp|Q9UPU5|UBP24_HUMAN Ubiquitin carboxyl-terminal hydrolase 24 OS=Homo sapiens GN=USP24 PE=1 SV=3	0.965728	14.5905	1.72136e-25	187.56	187.56	152.32	0.862576	8.78765	3.85153e-10	168.55					0.884441	9.54398	1.72136e-25	187.56	0.965728	14.5905	2.55372e-14	152.32					0.592777	3.35027	0.000219058	87.419	0.833236	7.85251	1.73787e-05	101.78	0.898979	10.4049	8.20076e-10	121.51
Q9NX63	50	Q9NX63	Q9NX63	MICOS complex subunit MIC19	CHCHD3	>sp|Q9NX63|MIC19_HUMAN MICOS complex subunit MIC19 OS=Homo sapiens GN=CHCHD3 PE=1 SV=1	1	65.5042	8.76769e-43	187.56	136.17	154.46					0.397806	0.748939	0.021687	40.602					0.86023	7.89657	8.76769e-43	187.56	0.407205	0.756161	0.00304783	55.267					1	65.5042	8.81059e-12	154.46	0.944704	13.5411	5.025e-11	128.25	0.764223	7.92794	0.000382735	79.586	0.943355
Q9Y446	314	Q9Y446	Q9Y446	Plakophilin-3	PKP3	>sp|Q9Y446|PKP3_HUMAN Plakophilin-3 OS=Homo sapiens GN=PKP3 PE=1 SV=1	0.982619	17.5231	3.51224e-20	187.5	141.34	134.4	0.837018	7.10604	1.37731e-05	62.861	0.902149	9.64711	4.66707e-05	117.27	0.921066	10.6703	1.62767e-11	148.19	0.7247	4.20354	0.00295375	65.765	0.527242	0	0.00352302	54.171									0.916876	10.4258	3.51224e-20	187.5	0.903578	9.71791	6.00586e-08	124.98	0.982619
O95238	329	O95238	O95238	SAM pointed domain-containing Ets transcription factor	SPDEF	>sp|O95238|SPDEF_HUMAN SAM pointed domain-containing Ets transcription factor OS=Homo sapiens GN=SPDEF PE=1 SV=1	1	69.6276	2.52049e-22	187.34	142.49	69.628	1	161.898	3.45147e-12	161.9					1	187.337	2.52049e-22	187.34									1	147.336	3.16577e-11	147.34	1	69.6276	2.99729e-11	148.04
P54105	102	P54105	P54105	Methylosome subunit pICln	CLNS1A	>sp|P54105|ICLN_HUMAN Methylosome subunit pICln OS=Homo sapiens GN=CLNS1A PE=1 SV=1	1	78.4043	4.75483e-70	187.18	146.13	159.46	0.999999	61.0417	4.75483e-70	170.27	0.99999	52.4137	6.70281e-07	111.33	0.999992	52.096	4.55667e-06	94.49	1	67.5799	2.44238e-09	121.58	0.999971	45.6212	1.289e-11	109.18	1	112.158	1.53698e-22	187.18	1	119.194	2.28243e-23	152.88	0.999998	58.2589	4.35511e-12	135.12	0.999992	51.1687	1.3885e-17	149.93	1
Q8NEY1	199	Q8NEY1	Q8NEY1	Neuron navigator 1	NAV1	>sp|Q8NEY1|NAV1_HUMAN Neuron navigator 1 OS=Homo sapiens GN=NAV1 PE=1 SV=2	0.999872	38.9282	6.74466e-27	187.09	187.09	187.09																													0.999872	38.9282	6.74466e-27	187.09	0.906291	11.9468	8.99272e-06	100.27
P02545	19	P02545	P02545	Prelamin-A/C;Lamin-A/C	LMNA	>sp|P02545|LMNA_HUMAN Prelamin-A/C OS=Homo sapiens GN=LMNA PE=1 SV=1	0.999634	34.3779	3.02552e-17	187.04	187.04	187.04	0.966185	14.7308	1.73398e-13	122.53	0.974134	15.8097	6.84831e-06	131.9	0.916871	10.518	2.93205e-05	111.57	0.794282	6.03466	0.0582598	71.842	0.998211	27.6123	1.14708e-12	150.61									0.999634	34.3779	3.02552e-17	187.04	0.998096	27.8496	1.64297e-07	134.4
O60749	277	O60749	O60749	Sorting nexin-2	SNX2	>sp|O60749|SNX2_HUMAN Sorting nexin-2 OS=Homo sapiens GN=SNX2 PE=1 SV=2	1	82.0316	1.64913e-17	187.04	187.04	187.04	0.999998	57.6459	2.88908e-13	152.86					1	82.0316	1.64913e-17	187.04	0.999882	39.2982	1.80953e-05	119.66									0.999983	47.7474	3.51429e-09	148.2
P42166;P42167	160;160	P42166;P42167	P42167	Lamina-associated polypeptide 2, isoform alpha;Thymopoietin;Thymopentin;Lamina-associated polypeptide 2, isoforms beta/gamma;Thymopoietin;Thymopentin	TMPO	>sp|P42166|LAP2A_HUMAN Lamina-associated polypeptide 2, isoform alpha OS=Homo sapiens GN=TMPO PE=1 SV=2;>sp|P42167|LAP2B_HUMAN Lamina-associated polypeptide 2, isoforms beta/gamma OS=Homo sapiens GN=TMPO PE=1 SV=2	0.996504	28.0545	6.91103e-20	187.04	175.56	138.2	0.648037	5.66133	6.91944e-08	111.65	0.333323	0	0.0040288	57.366					0.798322	3.84043	3.23046e-05	111.4					0.996504	28.0545	3.54036e-08	138.2	0.791464	8.8028	6.91103e-20	187.04	0.977494	16.232	2.86166e-05	75.106	0.920651	11.3038	5.68507e-05	90.765	0.972091
Q9H246	95	Q9H246	Q9H246	Uncharacterized protein C1orf21	C1orf21	>sp|Q9H246|CA021_HUMAN Uncharacterized protein C1orf21 OS=Homo sapiens GN=C1orf21 PE=1 SV=1	0.999974	45.8671	6.97259e-28	187.04	187.04	177.41					0.998756	29.045	7.98849e-10	139.38					0.978835	16.6509	0.0035563	67.118													0.999962	44.2309	4.04595e-13	174.7	0.99921	31.0227	3.1204e-12	162.92	0.999974
P31323	114	P31323	P31323	cAMP-dependent protein kinase type II-beta regulatory subunit	PRKAR2B	>sp|P31323|KAP3_HUMAN cAMP-dependent protein kinase type II-beta regulatory subunit OS=Homo sapiens GN=PRKAR2B PE=1 SV=3	0.999994	52.37	5.81832e-33	186.89	186.89	186.89					0.999899	39.9714	5.45301e-09	116.09									0.751506	4.80615	8.04686e-10	119.37									0.997547	26.0929	3.46116e-11	122.64	0.999816	37.3496	4.26877e-11	120.32	0.999994
Q13501	269	Q13501	Q13501	Sequestosome-1	SQSTM1	>sp|Q13501|SQSTM_HUMAN Sequestosome-1 OS=Homo sapiens GN=SQSTM1 PE=1 SV=1	0.999929	41.5115	4.69452e-28	186.88	138.33	176.88	0.999574	33.7985	5.80855e-26	148.2	0.99781	26.5868	3.4015e-13	149.64	0.998387	27.9172	3.49438e-08	127.96	0.999848	38.4592	2.61805e-14	162.2	0.829374	5.28519	0.000535233	95.209	0.992518	21.2213	9.86614e-09	131.35	0.997235	25.7064	9.63183e-12	153.25	0.999787	36.0164	9.94935e-20	180.31	0.999929	41.5115	1.27357e-12	176.88	0.999715
Q13480	659	Q13480	Q13480	GRB2-associated-binding protein 1	GAB1	>sp|Q13480|GAB1_HUMAN GRB2-associated-binding protein 1 OS=Homo sapiens GN=GAB1 PE=1 SV=2	1	149.944	1.36964e-20	186.87	106.89	149.94													0.999561	34.0316	0.000465345	102.67					1	186.872	1.36964e-20	186.87	1	149.944	1.40069e-14	175.49	0.999989	49.8273	1.34552e-07	139.74	0.99997	47.3669	2.83609e-06	116.73
Q12982	114	Q12982	Q12982	BCL2/adenovirus E1B 19 kDa protein-interacting protein 2	BNIP2	>sp|Q12982|BNIP2_HUMAN BCL2/adenovirus E1B 19 kDa protein-interacting protein 2 OS=Homo sapiens GN=BNIP2 PE=1 SV=1	0.999815	37.3201	1.07682e-24	186.74	145.06	186.74													0.997242	25.5858	0.000142398	110.64	0.999578	35.2434	0.000152489	110.37	0.997615	26.2158	0.000506791	128.72	0.999314	31.6332	0.000243409	135.36	0.999815	37.3201	1.07682e-24	186.74
Q15751	1428	Q15751	Q15751	Probable E3 ubiquitin-protein ligase HERC1	HERC1	>sp|Q15751|HERC1_HUMAN Probable E3 ubiquitin-protein ligase HERC1 OS=Homo sapiens GN=HERC1 PE=1 SV=2	0.992775	21.3799	6.99445e-24	186.68	155.51	186.68	0.937037	11.7267	1.22734e-08	142.72					0.98545	18.3076	3.15105e-12	133.75	0.885509	8.88422	9.66404e-12	134.66													0.992775	21.3799	5.28921e-23	186.68	0.763462	5.08885	6.99445e-24	181.14	0.925167
Q00987	166	Q00987	Q00987	E3 ubiquitin-protein ligase Mdm2	MDM2	>sp|Q00987|MDM2_HUMAN E3 ubiquitin-protein ligase Mdm2 OS=Homo sapiens GN=MDM2 PE=1 SV=1	0.999826	37.5857	1.36793e-32	186.68	134.99	132.79	0.999826	37.5857	1.36793e-32	176.11																	0.996629	24.7081	2.27034e-19	186.68	0.998416	27.9949	1.20999e-08	161.97
Q9UGV2	335	Q9UGV2	Q9UGV2	Protein NDRG3	NDRG3	>sp|Q9UGV2|NDRG3_HUMAN Protein NDRG3 OS=Homo sapiens GN=NDRG3 PE=1 SV=2	0.962874	16.9726	7.96294e-20	186.6	147.06	186.6	0.962874	16.9726	7.96294e-20	186.6	0.571609	4.30306	0.00315786	58.164	0.272977	0	1.51243e-05	100.68					0.331092	0.873666	0.00879365	48.729	0.191226	0	0.00181282	89.232					0.64351	4.97403	6.56367e-17	152.07	0.198233	0	2.26321e-05	99.238	0.630645
Q04726	203	Q04726	Q04726	Transducin-like enhancer protein 3	TLE3	>sp|Q04726|TLE3_HUMAN Transducin-like enhancer protein 3 OS=Homo sapiens GN=TLE3 PE=1 SV=2	0.999212	31.22	4.40725e-21	186.6	186.6	115.88	0.967718	14.8967	4.40725e-21	127.83									0.82721	8.97789	0.00362083	90.765	0.522931	2.61655	0.00118222	81.017									0.999212	31.22	1.56264e-07	115.88	0.539169	1.629	4.40349e-20	186.6	0.922017
Q8NHV4	516	Q8NHV4	Q8NHV4	Protein NEDD1	NEDD1	>sp|Q8NHV4|NEDD1_HUMAN Protein NEDD1 OS=Homo sapiens GN=NEDD1 PE=1 SV=1	0.985	18.6231	2.40295e-22	186.6	149.12	186.6																													0.872956	10.3364	1.73484e-11	164.94	0.985	18.6231	2.40295e-22	186.6
Q13459	1290	Q13459	Q13459	Unconventional myosin-IXb	MYO9B	>sp|Q13459|MYO9B_HUMAN Unconventional myosin-IXb OS=Homo sapiens GN=MYO9B PE=1 SV=3	1	73.1793	4.95358e-20	186.58	114.98	172.42					0.999999	62.9069	3.45531e-09	138.77																					1	64.9187	2.00671e-10	133.9	1	73.1793	4.12008e-19	186.58	0.999983
Q92785	142	Q92785	Q92785	Zinc finger protein ubi-d4	DPF2	>sp|Q92785|REQU_HUMAN Zinc finger protein ubi-d4 OS=Homo sapiens GN=DPF2 PE=1 SV=2	1	88.0536	4.545e-20	186.45	181.6	125.23	1	81.4598	3.11985e-14	102.57													1	105.112	3.01209e-13	151.63	1	95.518	4.545e-20	186.45	1	88.0536	8.41518e-13	161.14
Q92609	539	Q92609	Q92609	TBC1 domain family member 5	TBC1D5	>sp|Q92609|TBCD5_HUMAN TBC1 domain family member 5 OS=Homo sapiens GN=TBC1D5 PE=1 SV=1	0.832719	8.4601	4.63551e-20	186.36	186.36	169.6	0.786545	5.82788	6.49351e-07	103.13									0.594306	4.43932	0.0420641	57.171					0.655353	2.97451	4.63551e-20	186.36	0.832719	8.4601	8.88084e-17	169.6	0.742512	5.16018	3.83164e-15	171.52	0.488105	0	6.875e-12	156.08	0.468166
O95835	462	O95835	O95835	Serine/threonine-protein kinase LATS1	LATS1	>sp|O95835|LATS1_HUMAN Serine/threonine-protein kinase LATS1 OS=Homo sapiens GN=LATS1 PE=1 SV=1	0.9957	23.6465	9.44855e-14	186.29	146.9	186.29																									0.9957	23.6465	9.44855e-14	186.29
Q9NS91	99	Q9NS91	Q9NS91	E3 ubiquitin-protein ligase RAD18	RAD18	>sp|Q9NS91|RAD18_HUMAN E3 ubiquitin-protein ligase RAD18 OS=Homo sapiens GN=RAD18 PE=1 SV=2	1	154.513	2.58658e-16	186.17	186.17	154.51					0.77176	6.76589	3.69426e-05	80.453																					1	186.168	3.31595e-16	186.17	1	177.997	2.58658e-16	178	1
Q9Y2X7	362	Q9Y2X7	Q9Y2X7	ARF GTPase-activating protein GIT1	GIT1	>sp|Q9Y2X7|GIT1_HUMAN ARF GTPase-activating protein GIT1 OS=Homo sapiens GN=GIT1 PE=1 SV=2	0.996263	24.7073	2.00455e-17	186.17	153.73	140.75	0.980423	17.3645	8.25056e-12	124.99					0.982116	17.8062	1.40585e-07	130.95	0.996263	24.7073	1.22129e-08	140.75	0.936292	12.1588	0.000306513	105.5	0.982314	17.6154	2.00455e-17	186.17	0.916423	10.4709	2.00455e-17	186.17									0.870329
P51610	6	P51610	P51610	Host cell factor 1;HCF N-terminal chain 1;HCF N-terminal chain 2;HCF N-terminal chain 3;HCF N-terminal chain 4;HCF N-terminal chain 5;HCF N-terminal chain 6;HCF C-terminal chain 1;HCF C-terminal chain 2;HCF C-terminal chain 3;HCF C-terminal chain 4;HCF C-terminal chain 5;HCF C-terminal chain 6	HCFC1	>sp|P51610|HCFC1_HUMAN Host cell factor 1 OS=Homo sapiens GN=HCFC1 PE=1 SV=2	0.999995	52.972	1.0752e-25	186.13	186.13	156.96	0.99667	24.7612	1.0752e-25	186.13					0.999995	52.972	1.19696e-17	159.14	0.999621	34.208	1.48022e-06	120.7	0.999952	43.1899	2.30771e-07	131.96
Q92769	424	Q92769	Q92769	Histone deacetylase 2	HDAC2	>sp|Q92769|HDAC2_HUMAN Histone deacetylase 2 OS=Homo sapiens GN=HDAC2 PE=1 SV=2	1	63.6807	6.91694e-30	186.13	167.55	63.681									1	58.1638	0.0668028	58.164	1	63.6807	0.0375583	63.681													1	60.1576	0.0170848	78.758	1	82.0335	0.00985495	82.034	1
Q8N6N3	158	Q8N6N3	Q8N6N3	UPF0690 protein C1orf52	C1orf52	>sp|Q8N6N3|CA052_HUMAN UPF0690 protein C1orf52 OS=Homo sapiens GN=C1orf52 PE=1 SV=1	0.999998	61.1399	1.1794e-32	186.05	186.05	186.05	0.998888	29.5514	1.99828e-11	128.52					0.999888	43.3579	1.94855e-16	138.8	0.996557	27.8948	7.302e-10	125.91	0.989859	19.8991	1.62703e-05	86.508									0.999918	41.2169	1.33179e-32	184.57	0.941029	12.0545	1.14849e-05	97.542	0.999998
Q8N5J2	103	Q8N5J2	Q8N5J2	Protein FAM63A	FAM63A	>sp|Q8N5J2|MINY1_HUMAN Ubiquitin carboxyl-terminal hydrolase MINDY-1 OS=Homo sapiens GN=MINDY1 PE=1 SV=2	1	158.293	2.70154e-19	185.95	126.75	185.95	0.999881	39.2316	0.000136833	64.52																													1	158.293	2.70154e-19	185.95
O95365	526	O95365	O95365	Zinc finger and BTB domain-containing protein 7A	ZBTB7A	>sp|O95365|ZBT7A_HUMAN Zinc finger and BTB domain-containing protein 7A OS=Homo sapiens GN=ZBTB7A PE=1 SV=1	0.99899	29.9515	2.70872e-45	185.93	185.93	177.44	0.982341	17.453	2.70872e-45	128.22	0.5	0	1.8347e-08	99.873	0.998229	27.5108	2.66509e-12	151.53	0.528181	0.490073	5.46392e-15	128.25	0.5	0	6.25772e-07	87.991	0.997075	25.3261	3.05712e-41	185.93	0.99899	29.9515	8.11349e-41	177.44	0.821331	6.62469	4.41798e-12	121.48	0.5	0	6.86623e-08	103.59	0.5
Q9H788	315	Q9H788	Q9H788	SH2 domain-containing protein 4A	SH2D4A	>sp|Q9H788|SH24A_HUMAN SH2 domain-containing protein 4A OS=Homo sapiens GN=SH2D4A PE=1 SV=1	0.998671	30.0869	1.45489e-20	185.86	116.81	144.15	0.99499	23.1113	1.45489e-20	172.42	0.987146	19.5759	1.18147e-06	131.61	0.994207	22.4219	1.83952e-06	139.49	0.987638	19.0778	3.55462e-14	161.48	0.998671	30.0869	3.0898e-09	144.15	0.995577	23.547	1.27923e-15	181.69	0.994696	22.9337	4.59299e-11	170.47	0.993908	22.215	6.31161e-08	154.47	0.995941	23.9139	7.1039e-16	185.86	0.995506
Q8ND30	510	Q8ND30	Q8ND30	Liprin-beta-2	PPFIBP2	>sp|Q8ND30|LIPB2_HUMAN Liprin-beta-2 OS=Homo sapiens GN=PPFIBP2 PE=1 SV=3	0.809025	8.53263	2.71986e-25	185.86	185.86	139	0.809025	8.53263	1.0134e-14	139	0.670785	6.22105	0.0299165	46.121	0.613509	2.18492	1.22001e-14	137.32																	0.633762	2.54509	2.71986e-25	185.86	0.490573	0	2.21765e-20	172.32	0.796142
P04075	39	P04075	P04075	Fructose-bisphosphate aldolase A	ALDOA	>sp|P04075|ALDOA_HUMAN Fructose-bisphosphate aldolase A OS=Homo sapiens GN=ALDOA PE=1 SV=2	0.999897	39.9154	2.19222e-17	185.71	159.35	185.71	0.933646	12.5268	3.51543e-10	141.3					0.974344	17.7923	9.34136e-12	156.08	0.998484	30.2252	2.70569e-13	149.72	0.985819	21.4311	0.00246901	67.168	0.998565	28.8323	8.06639e-13	172.96	0.999897	39.9154	2.19222e-17	185.71	0.976834	17.4864	3.84115e-08	129.06	0.995032	25.2014	7.22171e-15	169.6	0.986598
P04637	392	P04637	P04637	Cellular tumor antigen p53	TP53	>sp|P04637|P53_HUMAN Cellular tumor antigen p53 OS=Homo sapiens GN=TP53 PE=1 SV=4	1	86.7868	3.09564e-19	185.66	185.66	132.51					1	82.1698	7.99551e-10	147.39																					1	81.0016	7.8851e-14	185.66	1	86.7868	9.19934e-14	185.66	1
Q8N7R7;Q8ND76	95;73	Q8N7R7;Q8ND76	Q8N7R7	Cyclin-Y-like protein 1;Cyclin-Y	CCNYL1;CCNY	>sp|Q8N7R7|CCYL1_HUMAN Cyclin-Y-like protein 1 OS=Homo sapiens GN=CCNYL1 PE=1 SV=2;>sp|Q8ND76|CCNY_HUMAN Cyclin-Y OS=Homo sapiens GN=CCNY PE=1 SV=2	0.986523	19.0266	2.81007e-20	185.59	185.59	175.19													0.771422	6.40021	0.00892993	55.707													0.953353	13.6253	8.03182e-10	157.62	0.95893	13.7213	1.65126e-17	185.59	0.986523
P05386;P05387	101;102	P05386;P05387	P05387	60S acidic ribosomal protein P1;60S acidic ribosomal protein P2	RPLP1;RPLP2	>sp|P05386|RLA1_HUMAN 60S acidic ribosomal protein P1 OS=Homo sapiens GN=RPLP1 PE=1 SV=1;>sp|P05387|RLA2_HUMAN 60S acidic ribosomal protein P2 OS=Homo sapiens GN=RPLP2 PE=1 SV=1	1	74.1469	1.62252e-25	185.58	165.35	74.147	1	153.6	1.93823e-11	153.6	1	53.3037	0.00176725	92.136	1	100.621	1.62252e-25	185.58					1	43.604	0.0643072	43.604	1	74.1469	6.24689e-14	161.96	1	100.903	7.84799e-07	159.67	1	109.683	0.000201426	116.44	1	180.437	3.57609e-25	180.44	1
Q6GYQ0	775	Q6GYQ0	Q6GYQ0	Ral GTPase-activating protein subunit alpha-1	RALGAPA1	>sp|Q6GYQ0|RGPA1_HUMAN Ral GTPase-activating protein subunit alpha-1 OS=Homo sapiens GN=RALGAPA1 PE=1 SV=1	0.953944	13.1628	2.73679e-41	185.34	185.34	147.49	0.697692	4.38679	4.09392e-12	119.48	0.48973	0	2.3804e-11	111.97	0.953944	13.1628	4.2094e-24	147.49	0.487418	0	3.48383e-09	115.02	0.419968	0	0.00160058	53.718	0.488404	0	7.99695e-29	171.39	0.766842	5.32201	1.90823e-24	153.76	0.687038	5.95792	4.06974e-05	78.057	0.859568	10.1144	2.73679e-41	185.34	0.488739
Q6GYQ0	773	Q6GYQ0	Q6GYQ0	Ral GTPase-activating protein subunit alpha-1	RALGAPA1	>sp|Q6GYQ0|RGPA1_HUMAN Ral GTPase-activating protein subunit alpha-1 OS=Homo sapiens GN=RALGAPA1 PE=1 SV=1	0.985914	18.4504	2.73679e-41	185.34	185.34	156.7	0.935036	11.5821	8.92946e-18	144.06	0.48973	0	2.3804e-11	111.97	0.985914	18.4504	1.50789e-24	156.7	0.370643	0	3.48383e-09	109.37	0.419968	0	0.00160058	53.718	0.720174	7.1158	7.99695e-29	171.39	0.930493	12.5067	1.35985e-24	156.08	0.900734	9.578	5.31251e-34	167.99	0.80541	8.39353	2.73679e-41	185.34	0.488739
Q9H2G2	1229	Q9H2G2	Q9H2G2	STE20-like serine/threonine-protein kinase	SLK	>sp|Q9H2G2|SLK_HUMAN STE20-like serine/threonine-protein kinase OS=Homo sapiens GN=SLK PE=1 SV=1	0.826688	6.78513	1.74537e-19	185.33	138.98	185.33																					0.826688	6.78513	1.74537e-19	185.33
Q3MII6	506	Q3MII6	Q3MII6	TBC1 domain family member 25	TBC1D25	>sp|Q3MII6|TBC25_HUMAN TBC1 domain family member 25 OS=Homo sapiens GN=TBC1D25 PE=1 SV=2	1	121.923	1.13591e-13	185.32	103.53	121.92					1	51.6434	0.0399312	51.643																					1	185.324	1.13591e-13	185.32	1	139.635	8.7003e-05	139.64	1
Q9Y2V2	147	Q9Y2V2	Q9Y2V2	Calcium-regulated heat stable protein 1	CARHSP1	>sp|Q9Y2V2|CHSP1_HUMAN Calcium-regulated heat-stable protein 1 OS=Homo sapiens GN=CARHSP1 PE=1 SV=2	0.94355	12.231	6.68893e-24	185.3	139.24	155.06	0.927542	11.0725	8.94411e-10	164.81					0.927994	11.1018	9.45611e-14	171.32	0.94355	12.231	7.89033e-11	155.06																					0.870095
Q08174	962	Q08174	Q08174	Protocadherin-1	PCDH1	>sp|Q08174|PCDH1_HUMAN Protocadherin-1 OS=Homo sapiens GN=PCDH1 PE=1 SV=2	1	79.7928	1.52833e-13	185.29	185.29	116.79	0.999998	57.9951	7.75197e-12	147.28	0.999965	44.612	0.00206989	92.897	0.999956	43.5277	7.60945e-06	112.53	1	63.7701	2.46495e-09	144.5	0.999999	60.2343	1.52833e-13	151.8	0.999999	58.488	2.06385e-05	141.82	0.999997	55.6227	2.98946e-08	185.29	1	79.7928	1.29008e-10	140.56	1	70.5054	1.00633e-05	126.25	1
O43432	495	O43432	O43432	Eukaryotic translation initiation factor 4 gamma 3	EIF4G3	>sp|O43432|IF4G3_HUMAN Eukaryotic translation initiation factor 4 gamma 3 OS=Homo sapiens GN=EIF4G3 PE=1 SV=2	1	103.198	1.60654e-13	185.27	185.27	109	1	82.8172	3.34987e-08	138.21	0.999997	54.6882	0.00189873	64.534	1	85.8541	1.63367e-08	145.99	1	82.6081	1.60654e-13	157.42	1	63.6493	0.00016833	109.77	1	91.3274	3.93085e-08	142.72	1	103.198	3.15744e-11	185.27	1	88.7495	1.29992e-07	133.48	1	85.0804	1.01063e-07	136.66	1
P30086	54	P30086	P30086	Phosphatidylethanolamine-binding protein 1;Hippocampal cholinergic neurostimulating peptide	PEBP1	>sp|P30086|PEBP1_HUMAN Phosphatidylethanolamine-binding protein 1 OS=Homo sapiens GN=PEBP1 PE=1 SV=3	0.932361	12.5241	1.04837e-20	185.23	113.34	168.05	0.47598	0	3.24382e-12	158.15					0.876454	8.78834	4.80446e-15	168.05	0.932361	12.5241	1.04837e-20	176.46					0.801557	7.73547	0.000545301	120.79	0.67582	3.34923	4.14134e-13	180.76	0.499506	0	4.42675e-20	184.97	0.929745	11.874	4.23213e-20	185.23
Q13470	502	Q13470	Q13470	Non-receptor tyrosine-protein kinase TNK1	TNK1	>sp|Q13470|TNK1_HUMAN Non-receptor tyrosine-protein kinase TNK1 OS=Homo sapiens GN=TNK1 PE=1 SV=3	0.999997	55.4771	9.06373e-39	185.2	157.81	135.84	0.999997	55.4771	9.06373e-39	143.56	0.999798	36.9419	4.79558e-07	97.469	0.998599	27.6343	2.12994e-13	180.3	0.99937	32.5896	1.40991e-08	106.88	0.998024	27.2141	0.000154631	71.117	0.999201	30.9707	1.15963e-13	185.2	0.998956	29.8081	9.06878e-17	179.5	0.999146	30.6569	1.3499e-06	101.75	0.997114	24.9893	3.14505e-08	113.71	0.999168
P98174	48	P98174	P98174	FYVE, RhoGEF and PH domain-containing protein 1	FGD1	>sp|P98174|FGD1_HUMAN FYVE, RhoGEF and PH domain-containing protein 1 OS=Homo sapiens GN=FGD1 PE=1 SV=2	0.987474	18.9672	3.41354e-46	185.18	185.18	140.59	0.987474	18.9672	2.55965e-18	140.59	0.703104	3.74415	1.06103e-08	88.468	0.960093	13.8126	1.42318e-25	148.84	0.5	0	8.54086e-08	80.191	0.7055	3.79413	1.07117e-05	64.305									0.875861	8.48528	3.41354e-46	185.18	0.848824	7.49333	1.11422e-35	174.61	0.934395
P28482	185	P28482	P28482	Mitogen-activated protein kinase 1	MAPK1	>sp|P28482|MK01_HUMAN Mitogen-activated protein kinase 1 OS=Homo sapiens GN=MAPK1 PE=1 SV=3	0.999966	44.9107	3.97841e-20	185.16	133.22	109.23					0.996357	24.7996	0.000777645	61.957					0.999951	43.1227	7.3466e-07	115.31	0.994715	22.7455	0.00258629	79.426									0.999852	38.4711	1.49012e-14	182.13	0.999966	44.9107	3.97841e-20	185.16	0.999447
P05783	15	P05783	P05783	Keratin, type I cytoskeletal 18	KRT18	>sp|P05783|K1C18_HUMAN Keratin, type I cytoskeletal 18 OS=Homo sapiens GN=KRT18 PE=1 SV=2	0.999997	54.9285	4.00977e-16	185.14	185.14	185.14	0.95739	13.5157	2.10213e-06	130.47					0.989589	19.7798	7.8272e-07	140.68									0.999997	54.9285	4.00977e-16	185.14	0.994206	22.3447	7.72419e-16	179.66	0.992472	21.2006	0.000263395	122.5					0.999786
P62328	21	P62328	P62328	Thymosin beta-4;Hematopoietic system regulatory peptide	TMSB4X	>sp|P62328|TYB4_HUMAN Thymosin beta-4 OS=Homo sapiens GN=TMSB4X PE=1 SV=2	0.836721	7.09651	1.45275e-19	185.06	134.74	76.678	0.49975	0	1.62282e-19	162.98	0.47598	0	0.000265354	73.735	0.427374	0	6.15013e-06	103.92	0.499915	0	1.68201e-07	128.51	0.546001	0.807215	0.00307248	91.481									0.499995	0	1.45275e-19	185.06	0.49997	0	3.0749e-13	172.77	0.836721
P62328	23	P62328	P62328	Thymosin beta-4;Hematopoietic system regulatory peptide	TMSB4X	>sp|P62328|TYB4_HUMAN Thymosin beta-4 OS=Homo sapiens GN=TMSB4X PE=1 SV=2	0.96974	15.0919	1.45275e-19	185.06	134.74	58.461	0.794366	5.86926	1.62282e-19	162.98	0.919299	10.5916	0.000265354	73.735	0.933114	11.4511	6.15013e-06	103.92	0.783048	5.5743	1.68201e-07	128.51	0.806221	6.19198	7.47283e-05	91.481									0.96974	15.0919	1.45275e-19	185.06	0.948577	12.6628	3.0749e-13	172.77	0.845481
P53801	174	P53801	P53801	Pituitary tumor-transforming gene 1 protein-interacting protein	PTTG1IP	>sp|P53801|PTTG_HUMAN Pituitary tumor-transforming gene 1 protein-interacting protein OS=Homo sapiens GN=PTTG1IP PE=1 SV=1	1	131.091	7.39984e-19	184.98	146.8	140.45	1	171.249	7.39984e-19	184.98					1	143.047	1.18595e-05	147.96	1	131.091	8.75591e-09	140.45													1	75.9217	0.0207919	78.342
Q9Y365	284	Q9Y365	Q9Y365	PCTP-like protein	STARD10	>sp|Q9Y365|STA10_HUMAN START domain-containing protein 10 OS=Homo sapiens GN=STARD10 PE=1 SV=2	1	75.8626	1.77607e-19	184.96	172.61	184.96	1	80.3115	3.59932e-11	142.39					0.999985	48.3024	0.00121428	93.649									0.999995	53.3106	0.0009328	129.38	1	75.8626	1.77607e-19	184.96	0.989308	20.3204	0.0659244	43.305
Q99490	927	Q99490	Q99490	Arf-GAP with GTPase, ANK repeat and PH domain-containing protein 2	AGAP2	>sp|Q99490|AGAP2_HUMAN Arf-GAP with GTPase, ANK repeat and PH domain-containing protein 2 OS=Homo sapiens GN=AGAP2 PE=1 SV=2	0.99903	30.8244	4.67377e-19	184.95	113.96	161.46	0.99903	30.8244	2.32407e-08	161.46					0.998516	28.5811	4.67377e-19	184.95	0.998714	30.8633	2.17328e-06	126.9	0.333333	0	0.00435882	56.793
O00515	38	O00515	O00515	Ladinin-1	LAD1	>sp|O00515|LAD1_HUMAN Ladinin-1 OS=Homo sapiens GN=LAD1 PE=1 SV=2	0.996729	24.8909	1.44921e-27	184.92	159.47	184.92					0.994597	23.8598	2.11759e-13	152.68																									0.996729	24.8909	8.38858e-16	184.92	0.98226
P27816	636	P27816	P27816	Microtubule-associated protein 4	MAP4	>sp|P27816|MAP4_HUMAN Microtubule-associated protein 4 OS=Homo sapiens GN=MAP4 PE=1 SV=3	1	79.1209	3.43999e-17	184.88	184.88	136.53	1	82.0023	2.20975e-09	155.53					1	112.907	3.43999e-17	184.88	1	79.1209	1.4463e-08	136.53													1	94.625	1.3403e-09	158.02	1	89.664	3.03559e-09	153.17
Q7Z2K8	615	Q7Z2K8	Q7Z2K8	G protein-regulated inducer of neurite outgrowth 1	GPRIN1	>sp|Q7Z2K8|GRIN1_HUMAN G protein-regulated inducer of neurite outgrowth 1 OS=Homo sapiens GN=GPRIN1 PE=1 SV=2	1	67.3275	2.21891e-28	184.88	115.81	184.88	0.976575	18.1066	8.3315e-16	173.19	0.990646	20.4514	0.00459113	56.882	0.949614	14.911	1.00523e-13	161.59	1	67.3275	2.21891e-28	184.88	0.823663	10.6759	0.0522689	50.305	0.690963	4.15016	0.0205995	93.381	0.999889	42.5844	3.00856e-05	122.46	0.679876	7.60639	0.00601784	57.708	0.538611	5.44436	0.00235118	67.102
O15155	50	O15155	O15155	BET1 homolog	BET1	>sp|O15155|BET1_HUMAN BET1 homolog OS=Homo sapiens GN=BET1 PE=1 SV=1	0.999999	62.4113	2.70285e-13	184.87	127.7	184.87	0.999839	37.9228	0.000144487	134.06	0.998322	27.7443	0.000352233	101.72	0.999757	36.1463	1.34647e-05	146.77	0.999839	37.9188	2.70285e-13	157.09	0.999347	31.8455	3.47729e-09	145.1	0.99999	49.9865	0.00308912	93.429	0.999999	62.4113	1.63009e-12	184.87	0.999941	42.272	6.62759e-05	141.65	0.999866	38.7272	8.6873e-06	147.39	0.999688
Q5TH69	2095	Q5TH69	Q5TH69	Brefeldin A-inhibited guanine nucleotide-exchange protein 3	ARFGEF3	>sp|Q5TH69|BIG3_HUMAN Brefeldin A-inhibited guanine nucleotide-exchange protein 3 OS=Homo sapiens GN=ARFGEF3 PE=1 SV=3	0.772276	5.31421	4.19756e-16	184.87	145.87	184.87	0.487657	0	3.59663e-06	79.346					0.480789	0	0.000115884	111.11									0.599278	1.99046	4.02436e-11	165.89									0.772276	5.31421	4.19756e-16	184.87
Q9UHR4	331	Q9UHR4	Q9UHR4	Brain-specific angiogenesis inhibitor 1-associated protein 2-like protein 1	BAIAP2L1	>sp|Q9UHR4|BI2L1_HUMAN Brain-specific angiogenesis inhibitor 1-associated protein 2-like protein 1 OS=Homo sapiens GN=BAIAP2L1 PE=1 SV=2	0.999931	41.6344	9.55352e-28	184.87	184.87	182.7	0.99932	31.6706	9.63563e-11	163.9					0.999361	31.9421	4.06846e-11	171.15	0.99947	32.7595	9.55352e-28	184.87	0.955062	13.2806	0.00881129	83.751									0.999931	41.6344	1.14179e-15	182.7	0.998749	29.0235	2.4226e-05	117.13	0.970772
P49006	22	P49006	P49006	MARCKS-related protein	MARCKSL1	>sp|P49006|MRP_HUMAN MARCKS-related protein OS=Homo sapiens GN=MARCKSL1 PE=1 SV=2	1	128.468	1.54667e-26	184.83	184.83	144.65	1	128.701	1.54667e-26	153.04																	1	128.468	6.14651e-20	184.83					1	130.392	1.18156e-19	179.07	1	132.236	3.79279e-13	178.57	1
Q6P2E9	727	Q6P2E9	Q6P2E9	Enhancer of mRNA-decapping protein 4	EDC4	>sp|Q6P2E9|EDC4_HUMAN Enhancer of mRNA-decapping protein 4 OS=Homo sapiens GN=EDC4 PE=1 SV=1	0.752142	4.85221	9.33193e-42	184.57	184.57	178.79	0.499978	0	6.39036e-18	137.86	0.499551	0	7.9148e-15	125.98	0.494111	0	1.68972e-10	117.96	0.499875	0	3.40347e-15	130.57	0.495409	0	1.68868e-06	84.169	0.752142	4.85221	9.33193e-42	184.57	0.495046	0	2.36239e-05	87.091	0.669017	5.31044	3.64521e-12	122.84	0.487687	0	7.83808e-26	158.91	0.499094
Q96JG6	559	Q96JG6	Q96JG6	Coiled-coil domain-containing protein 132	CCDC132	>sp|Q96JG6|VPS50_HUMAN Syndetin OS=Homo sapiens GN=VPS50 PE=1 SV=3	0.99921	31.0177	2.42664e-25	184.53	153.21	184.53	0.988639	19.4383	4.49055e-17	155.91					0.99921	31.0177	2.42664e-25	184.53	0.99745	25.9277	2.86077e-16	152.03					0.847947	8.426	0.000158969	81.594	0.869091	8.99583	5.50892e-06	140.03
Q14678	325	Q14678	Q14678	KN motif and ankyrin repeat domain-containing protein 1	KANK1	>sp|Q14678|KANK1_HUMAN KN motif and ankyrin repeat domain-containing protein 1 OS=Homo sapiens GN=KANK1 PE=1 SV=3	0.987372	19.0014	6.62869e-20	184.34	184.34	81.003	0.987372	19.0014	6.62869e-20	184.34																													0.834217	7.01738	6.29675e-13	174.91
P85037	445	P85037	P85037	Forkhead box protein K1	FOXK1	>sp|P85037|FOXK1_HUMAN Forkhead box protein K1 OS=Homo sapiens GN=FOXK1 PE=1 SV=1	1	93.7546	1.96854e-12	184.24	153.34	107.34	0.999999	59.3548	1.3192e-05	87.05	0.99992	40.9893	7.9553e-05	68.406	1	70.3909	8.14999e-06	89.462	1	77.259	6.17345e-05	94.547					1	166.005	2.36002e-08	184.24	1	93.7546	1.96854e-12	167.92	1	97.9503	3.0111e-08	108.32	1	84.971	2.50224e-08	113.69	1
P16144	1455	P16144	P16144	Integrin beta-4	ITGB4	>sp|P16144|ITB4_HUMAN Integrin beta-4 OS=Homo sapiens GN=ITGB4 PE=1 SV=5	0.979595	17.5178	5.29646e-20	184.22	121.45	178	0.812685	7.98771	0.00170198	127.49	0.863227	9.81129	2.12563e-05	119.25	0.48561	0	0.00571791	81.651	0.491953	0	1.68169e-07	133.9	0.473057	0	0.00021563	109.15									0.979595	17.5178	8.97406e-17	184.22	0.8893	10.6641	4.08188e-17	178.22	0.521384
Q09666	5448	Q09666	Q09666	Neuroblast differentiation-associated protein AHNAK	AHNAK	>sp|Q09666|AHNK_HUMAN Neuroblast differentiation-associated protein AHNAK OS=Homo sapiens GN=AHNAK PE=1 SV=2	1	96.1351	7.84498e-08	184.02	150.15	96.135	1	70.9866	0.000215126	70.987					1	67.6552	0.00462843	68.978	1	86.1891	0.00120791	86.189	1	44.6624	0.039401	44.662	1	118.712	4.83657e-08	159.94	1	96.1351	7.84498e-08	184.02	1	72.3825	7.62572e-07	107.63	1	87.323	5.44732e-07	125.61	1
O14964	132	O14964	O14964	Hepatocyte growth factor-regulated tyrosine kinase substrate	HGS	>sp|O14964|HGS_HUMAN Hepatocyte growth factor-regulated tyrosine kinase substrate OS=Homo sapiens GN=HGS PE=1 SV=1	0.97606	16.1035	1.36743e-18	183.99	133.2	152.38	0.97606	16.1035	6.38853e-08	152.38					0.938201	11.8132	7.61716e-16	183.99	0.88161	8.71961	1.36743e-18	167.84	0.975855	16.0655	1.7076e-07	139.86
Q09666	5762	Q09666	Q09666	Neuroblast differentiation-associated protein AHNAK	AHNAK	>sp|Q09666|AHNK_HUMAN Neuroblast differentiation-associated protein AHNAK OS=Homo sapiens GN=AHNAK PE=1 SV=2	0.983372	17.7405	2.52771e-11	183.89	136.59	86.825	0.768284	5.27033	2.52771e-11	115.36	0.533897	0.581086	0.00268486	52.862	0.545157	0.792064	0.000117177	82.121	0.812687	6.37427	1.68758e-05	89.622					0.5	0	0.000248617	183.89	0.499956	0	0.0518253	45.438	0.784574	5.74941	2.84656e-05	93.181	0.877964	8.57237	2.83546e-07	106.74	0.983372
O94876	414	O94876	O94876	Transmembrane and coiled-coil domains protein 1	TMCC1	>sp|O94876|TMCC1_HUMAN Transmembrane and coiled-coil domains protein 1 OS=Homo sapiens GN=TMCC1 PE=1 SV=3	0.999982	47.4607	4.94661e-16	183.76	183.76	183.76	0.977045	16.2905	3.6618e-08	153.22																	0.9976	26.1876	2.17894e-12	175.88	0.999982	47.4607	4.94661e-16	183.76
Q13541	65	Q13541	Q13541	Eukaryotic translation initiation factor 4E-binding protein 1	EIF4EBP1	>sp|Q13541|4EBP1_HUMAN Eukaryotic translation initiation factor 4E-binding protein 1 OS=Homo sapiens GN=EIF4EBP1 PE=1 SV=3	1	65.9716	7.34865e-16	183.75	183.75	126.3	0.999994	52.1562	7.34865e-16	183.75	0.999992	50.9194	2.73425e-05	115.58	0.999882	38.9304	1.15028e-08	160.03	1	65.9716	1.39945e-15	157.53	0.999861	38.5656	1.99958e-09	144.18	0.999687	35.0455	0.00159982	84.94	0.95667	13.2384	0.00124833	114.28	0.999996	53.2034	4.8201e-11	169.15	0.999975	45.9565	1.05298e-06	141.34	0.999714
Q6PCE3	175	Q6PCE3	Q6PCE3	Glucose 1,6-bisphosphate synthase	PGM2L1	>sp|Q6PCE3|PGM2L_HUMAN Glucose 1,6-bisphosphate synthase OS=Homo sapiens GN=PGM2L1 PE=1 SV=3	0.999978	46.5685	1.81398e-19	183.73	183.73	173.77					0.994136	22.2928	3.24763e-06	130.38																					0.999978	46.5685	1.02299e-11	173.77	0.999931	41.6134	4.96719e-16	183.73	0.99977
Q92945	181	Q92945	Q92945	Far upstream element-binding protein 2	KHSRP	>sp|Q92945|FUBP2_HUMAN Far upstream element-binding protein 2 OS=Homo sapiens GN=KHSRP PE=1 SV=4	0.999998	56.2154	4.98026e-16	183.71	183.71	183.71	0.999965	44.6237	1.25718e-15	139.74	0.925731	10.9568	1.45219e-06	132.4	0.986988	18.7998	5.57626e-07	142.72	0.998997	29.984	9.46178e-09	140.3	0.904298	9.75393	0.000160403	109.67	0.999998	56.2154	4.98026e-16	183.71	0.99938	32.0763	4.52426e-11	164.58	0.999576	33.7253	3.19956e-08	154.31	0.999341	31.8086	3.19956e-08	154.31	0.990456
O60832	494	O60832	O60832	H/ACA ribonucleoprotein complex subunit 4	DKC1	>sp|O60832|DKC1_HUMAN H/ACA ribonucleoprotein complex subunit 4 OS=Homo sapiens GN=DKC1 PE=1 SV=3	0.999962	44.3818	2.03345e-25	183.63	115.55	134.04	0.333322	0	0.000970857	46.569																	0.999962	44.3818	2.03345e-25	183.63	0.973522	16.6621	2.18526e-14	137.87
P12532;P17540	318;319	P12532	P12532	Creatine kinase U-type, mitochondrial;Creatine kinase S-type, mitochondrial	CKMT1A;CKMT2	>sp|P12532|KCRU_HUMAN Creatine kinase U-type, mitochondrial OS=Homo sapiens GN=CKMT1A PE=1 SV=1;>sp|P17540|KCRS_HUMAN Creatine kinase S-type, mitochondrial OS=Homo sapiens GN=CKMT2 PE=1 SV=2	0.996485	24.5262	3.27984e-20	183.6	183.6	155.08																					0.989151	19.5986	3.27984e-20	183.6	0.996485	24.5262	3.59894e-12	155.08
Q9H1B7	547	Q9H1B7	Q9H1B7	Interferon regulatory factor 2-binding protein-like	IRF2BPL	>sp|Q9H1B7|I2BPL_HUMAN Interferon regulatory factor 2-binding protein-like OS=Homo sapiens GN=IRF2BPL PE=1 SV=1	1	108.063	8.57651e-28	183.6	155.29	180.03	1	82.4092	9.97867e-20	183.6	1	78.3008	7.00686e-10	147.84	1	89.3509	1.47701e-14	162.44	1	101.859	8.74816e-28	179.78	1	108.063	8.57651e-28	180.03	0.999994	52.3636	0.00638381	91.64	1	67.2939	0.000177306	98.175	1	92.7907	1.03999e-14	166.59	1	104.959	3.25962e-15	173.36	1
P18858	195	P18858	P18858	DNA ligase 1	LIG1	>sp|P18858|DNLI1_HUMAN DNA ligase 1 OS=Homo sapiens GN=LIG1 PE=1 SV=1	0.999116	30.5298	2.78861e-25	183.39	183.39	183.39	0.994797	22.8852	4.82608e-05	59.339																	0.999116	30.5298	1.31736e-19	183.39	0.997992	26.9761	2.78861e-25	179.66
Q01804	1006	Q01804	Q01804	OTU domain-containing protein 4	OTUD4	>sp|Q01804|OTUD4_HUMAN OTU domain-containing protein 4 OS=Homo sapiens GN=OTUD4 PE=1 SV=4	0.999857	41.2813	3.4289e-20	183.27	150.12	152.63	0.972971	17.8679	0.00215118	42.348																									0.999655	34.6238	3.4289e-20	183.27	0.999857	41.2813	4.9025e-12	152.63
Q7Z460	600	Q7Z460	Q7Z460	CLIP-associating protein 1	CLASP1	>sp|Q7Z460|CLAP1_HUMAN CLIP-associating protein 1 OS=Homo sapiens GN=CLASP1 PE=1 SV=1	0.998986	29.9343	5.6933e-21	183.27	183.27	163.68	0.998986	29.9343	2.17078e-12	163.68	0.990068	19.9864	1.03153e-05	121.46					0.997807	26.5807	1.2584e-19	165.9	0.993045	21.5466	1.03184e-19	168.05									0.99815	27.3208	2.35225e-17	183.27					0.998424
P27361	202	P27361	P27361	Mitogen-activated protein kinase 3	MAPK3	>sp|P27361|MK03_HUMAN Mitogen-activated protein kinase 3 OS=Homo sapiens GN=MAPK3 PE=1 SV=4	0.999982	47.5439	6.51843e-15	183.25	130.78	117.07	0.995903	23.8602	0.00685107	71.592	0.994668	25.3468	0.00597487	69.98	0.999865	41.68	0.00158884	84.94	0.998343	27.7948	3.13515e-07	123.14	0.99636	24.5073	6.6609e-05	76.526									0.999982	47.5439	6.51843e-15	183.25	0.999952	44.5961	2.95148e-05	118.48	0.999959
P27361	204	P27361	P27361	Mitogen-activated protein kinase 3	MAPK3	>sp|P27361|MK03_HUMAN Mitogen-activated protein kinase 3 OS=Homo sapiens GN=MAPK3 PE=1 SV=4	1	69.0393	6.51843e-15	183.25	130.78	183.25	0.995946	23.9125	0.00685107	71.592	0.981372	17.3617	4.35464e-05	110.32	0.999634	34.7624	0.00158884	84.94	0.999508	33.079	3.13515e-07	123.14	0.990716	20.2764	6.6609e-05	76.526									1	69.0393	6.51843e-15	183.25	0.999853	37.8457	5.63958e-08	160.64	0.999846
Q6UUV7	62	Q6UUV7	Q6UUV7	CREB-regulated transcription coactivator 3	CRTC3	>sp|Q6UUV7|CRTC3_HUMAN CREB-regulated transcription coactivator 3 OS=Homo sapiens GN=CRTC3 PE=1 SV=2	0.999998	57.3673	3.50076e-20	183.1	183.1	158.99					0.999016	32.1776	0.000245595	97.689	0.995946	23.9122	0.00104768	96.777	0.854016	8.07384	0.0012145	71.376					0.490248	0	0.0437347	59.265	0.99871	28.9238	3.02036e-05	117.52	0.999995	53.3461	3.50076e-20	183.1	0.999998	57.3673	1.52041e-12	158.99	0.999997
Q9P270	48	Q9P270	Q9P270	SLAIN motif-containing protein 2	SLAIN2	>sp|Q9P270|SLAI2_HUMAN SLAIN motif-containing protein 2 OS=Homo sapiens GN=SLAIN2 PE=1 SV=2	0.999998	57.3232	3.2611e-25	183.1	183.1	156.08	0.999334	31.8569	2.22022e-13	95.51																	0.997815	26.6033	0.0649902	57.981					0.999817	37.3756	3.2611e-25	183.1	0.999998	57.3232	4.80184e-17	156.08	0.971618
O15027	391	O15027	O15027	Protein transport protein Sec16A	SEC16A	>sp|O15027|SC16A_HUMAN Protein transport protein Sec16A OS=Homo sapiens GN=SEC16A PE=1 SV=3	0.99875	29.5585	4.52961e-59	183.1	178.6	171.3	0.95483	13.2508	4.52961e-59	183.1									0.955424	13.5156	1.91466e-17	150.13	0.985459	18.8373	1.05048e-06	97.256	0.99875	29.5585	1.75161e-27	171.3	0.993992	22.1868	3.57806e-32	178.2	0.950621	12.8447	7.78625e-17	144.74	0.499586	0	2.61496e-07	108.13
Q15154	859	Q15154	Q15154	Pericentriolar material 1 protein	PCM1	>sp|Q15154|PCM1_HUMAN Pericentriolar material 1 protein OS=Homo sapiens GN=PCM1 PE=1 SV=4	0.964911	14.3932	1.45748e-19	183.07	150.63	183.07																													0.964911	14.3932	1.45748e-19	183.07	0.849094	7.50248	7.35168e-12	158.52
Q9Y463;Q13627	273;321	Q9Y463	Q9Y463	Dual specificity tyrosine-phosphorylation-regulated kinase 1B;Dual specificity tyrosine-phosphorylation-regulated kinase 1A	DYRK1B;DYRK1A	>sp|Q9Y463|DYR1B_HUMAN Dual specificity tyrosine-phosphorylation-regulated kinase 1B OS=Homo sapiens GN=DYRK1B PE=1 SV=1;>sp|Q13627|DYR1A_HUMAN Dual specificity tyrosine-phosphorylation-regulated kinase 1A OS=Homo sapiens GN=DYRK1A PE=1 SV=2	1	80.8696	5.84284e-23	182.98	182.98	177.36	0.999999	62.7221	2.24215e-16	163.2	1	67.7885	1.97149e-15	163.32	1	66.8274	1.9835e-07	163.32	0.999997	55.5005	1.59115e-10	158.76	0.999993	51.6597	0.00225443	113.62	0.999997	55.2399	3.85619e-12	143.37	1	80.8696	7.07277e-21	181.41	1	83.2468	7.98785e-12	177.36	1	66.8274	1.9835e-07	163.32	1
Q86VQ1	175	Q86VQ1	Q86VQ1	Glucocorticoid-induced transcript 1 protein	GLCCI1	>sp|Q86VQ1|GLCI1_HUMAN Glucocorticoid-induced transcript 1 protein OS=Homo sapiens GN=GLCCI1 PE=1 SV=1	0.893906	12.9166	6.24284e-26	182.91	165.77	127.49																													0.78093	9.1395	6.24284e-26	182.91	0.67456	8.0145	2.05296e-15	144.15	0.893906
Q8TDM6	264	Q8TDM6	Q8TDM6	Disks large homolog 5	DLG5	>sp|Q8TDM6|DLG5_HUMAN Disks large homolog 5 OS=Homo sapiens GN=DLG5 PE=1 SV=4	1	57.1747	9.27262e-28	182.91	120.67	57.175					1	44.5427	0.0199909	44.543																					1	57.1747	2.33257e-15	178.47	1	115.259	2.92527e-05	115.26	1
Q9UBC2	229	Q9UBC2	Q9UBC2	Epidermal growth factor receptor substrate 15-like 1	EPS15L1	>sp|Q9UBC2|EP15R_HUMAN Epidermal growth factor receptor substrate 15-like 1 OS=Homo sapiens GN=EPS15L1 PE=1 SV=1	1	77.2663	1.71037e-32	182.72	182.72	89.311	0.999996	53.561	4.6198e-11	162.75	0.996011	23.9737	1.86905e-08	105.77	0.967999	14.8071	0.000210187	96.533	0.981225	17.1842	9.76971e-05	73.918	0.981883	17.3401	0.000815871	59.252	1	78.3035	7.89973e-05	91.355	1	77.2663	9.2194e-05	89.311	1	63.4533	1.71037e-32	182.72	0.999908	40.3436	7.6909e-12	131.04	0.99992
Q08AD1	1019	Q08AD1	Q08AD1	Calmodulin-regulated spectrin-associated protein 2	CAMSAP2	>sp|Q08AD1|CAMP2_HUMAN Calmodulin-regulated spectrin-associated protein 2 OS=Homo sapiens GN=CAMSAP2 PE=1 SV=3	0.999998	57.3534	1.55048e-15	182.7	118.97	149.99	0.999803	37.0574	1.20188e-05	118.71					0.99998	47.0808	1.55048e-15	182.7	0.999419	32.3531	1.86969e-05	117.53													0.999955	43.4738	1.24724e-07	151.11	0.999998	57.3534	1.37747e-07	149.99	0.998914
P15559	82	P15559	P15559	NAD(P)H dehydrogenase [quinone] 1	NQO1	>sp|P15559|NQO1_HUMAN NAD(P)H dehydrogenase [quinone] 1 OS=Homo sapiens GN=NQO1 PE=1 SV=1	1	56.9556	5.66704e-16	182.7	182.7	56.956	1	171.617	1.84228e-11	171.62					1	174.049	5.66704e-16	182.7	1	56.9556	1.48651e-09	147.33
Q96SI1	35	Q96SI1	Q96SI1	BTB/POZ domain-containing protein KCTD15	KCTD15	>sp|Q96SI1|KCD15_HUMAN BTB/POZ domain-containing protein KCTD15 OS=Homo sapiens GN=KCTD15 PE=1 SV=1	0.998421	28.0086	1.22544e-25	182.62	182.62	155.31																					0.893973	9.25906	1.22544e-25	182.62	0.998421	28.0086	1.9299e-17	155.31
Q09666	5731	Q09666	Q09666	Neuroblast differentiation-associated protein AHNAK	AHNAK	>sp|Q09666|AHNK_HUMAN Neuroblast differentiation-associated protein AHNAK OS=Homo sapiens GN=AHNAK PE=1 SV=2	0.999961	44.4901	1.11103e-27	182.62	138.85	161.1	0.999961	44.4901	8.91458e-13	161.1	0.99727	25.6649	0.000583578	91.926	0.998948	29.7922	1.33893e-11	150.61	0.99974	35.858	1.11103e-27	180.03	0.989308	19.663	1.36248e-05	119.48	0.999756	36.197	1.0116e-10	156.83	0.999743	36.4072	1.33893e-11	150.61	0.998754	29.3269	3.10662e-17	156.79	0.999874	40.9222	9.02953e-26	182.62	0.999821
O95155	88	O95155	O95155	Ubiquitin conjugation factor E4 B	UBE4B	>sp|O95155|UBE4B_HUMAN Ubiquitin conjugation factor E4 B OS=Homo sapiens GN=UBE4B PE=1 SV=1	0.955726	17.6115	2.6487e-41	182.62	137.04	182.62	0.21374	0	6.25221e-07	53.679									0.778939	9.6298	5.64388e-06	84.646					0.955726	17.6115	2.6487e-41	182.62	0.683464	5.65376	5.67394e-05	78.128	0.48966	0	3.98006e-12	121.44	0.648468	6.8339	2.12756e-09	121.5
Q9C0B5	621	Q9C0B5	Q9C0B5	Palmitoyltransferase ZDHHC5	ZDHHC5	>sp|Q9C0B5|ZDHC5_HUMAN Palmitoyltransferase ZDHHC5 OS=Homo sapiens GN=ZDHHC5 PE=1 SV=2	1	76.9613	3.86006e-20	182.28	182.28	105.01	1	103.111	2.94481e-15	167.95					1	120.724	3.86006e-20	182.28	1	78.6254	8.52194e-09	134.33	1	76.9613	0.000347076	105.01	0.999996	54.0939	0.000687752	102.47	0.99821	27.7198	0.0540187	53.037									0.999984
Q6WKZ4	500	Q6WKZ4	Q6WKZ4	Rab11 family-interacting protein 1	RAB11FIP1	>sp|Q6WKZ4|RFIP1_HUMAN Rab11 family-interacting protein 1 OS=Homo sapiens GN=RAB11FIP1 PE=1 SV=3	0.805279	6.16535	4.4734e-17	182.21	142.87	77.657	0.499674	0	5.22436e-05	45.042																	0.805279	6.16535	5.69107e-05	77.657	0.499886	0	0.00503158	44.933	0.5	0	4.4734e-17	182.21
P28749	1041	P28749	P28749	Retinoblastoma-like protein 1	RBL1	>sp|P28749|RBL1_HUMAN Retinoblastoma-like protein 1 OS=Homo sapiens GN=RBL1 PE=1 SV=3	1	70.9801	6.95684e-27	182.09	80.785	182.09					0.998461	28.1203	6.10409e-07	126.8																					0.758964	4.9814	0.0129566	51.359	0.834773	7.03488	0.00661449	57.175	1
Q6P597	502	Q6P597	Q6P597	Kinesin light chain 3	KLC3	>sp|Q6P597|KLC3_HUMAN Kinesin light chain 3 OS=Homo sapiens GN=KLC3 PE=1 SV=2	1	75.7981	1.04598e-14	182.02	149.74	160.8	0.999999	60.9735	1.04598e-14	125.22					0.999999	60.4643	0.000103725	123.68	0.999643	36.9135	0.00686349	85.522	0.98293	18.7369	0.0516739	61.419	1	72.4273	3.28082e-09	164.7	1	75.7981	4.57708e-14	182.02	1	69.1022	3.7703e-05	133.48	0.999997	56.1973	4.22088e-05	132.51
Q8TAP8	52	Q8TAP8	Q8TAP8	Protein phosphatase 1 regulatory subunit 35	PPP1R35	>sp|Q8TAP8|PPR35_HUMAN Protein phosphatase 1 regulatory subunit 35 OS=Homo sapiens GN=PPP1R35 PE=1 SV=1	1	76.2656	3.91573e-17	181.97	162.68	181.97	0.999609	34.1457	3.91573e-17	107.91	0.939718	12.4481	0.000250434	65.374	0.998355	27.8325	5.10133e-06	100.07	0.994305	22.5946	7.9563e-05	73.76	0.9824	20.336	0.0026791	48.958	1	76.2656	1.67821e-06	181.97	0.947379	12.5733	8.48672e-06	97.776	0.999982	47.7297	3.85814e-08	115.38	0.981235	17.2521	3.11599e-05	87.228	0.999627
P61978	216	P61978	P61978	Heterogeneous nuclear ribonucleoprotein K	HNRNPK	>sp|P61978|HNRPK_HUMAN Heterogeneous nuclear ribonucleoprotein K OS=Homo sapiens GN=HNRNPK PE=1 SV=1	1	63.6276	2.75079e-17	181.94	181.94	178.95	0.999703	35.2657	1.16418e-12	169.6	0.998315	27.7268	8.03071e-06	124.25	0.996931	25.1162	1.66913e-08	144.4	0.999616	34.1589	2.8439e-13	151.03	0.938099	11.8055	6.88559e-05	115.2	0.999992	50.8548	1.65205e-15	178.95	1	63.6276	1.65205e-15	178.95	0.99972	35.5247	2.75079e-17	181.94	0.999635	34.3783	1.49873e-08	144.75	0.999722
P21333	2152	P21333	P21333	Filamin-A	FLNA	>sp|P21333|FLNA_HUMAN Filamin-A OS=Homo sapiens GN=FLNA PE=1 SV=4	1	64.7379	3.35318e-10	181.87	133.16	181.87	0.999995	53.2694	0.0010432	92.8	0.995179	23.2868	0.00390951	49.265	0.992851	21.4336	0.000119669	85.473	0.999645	34.687	0.00118409	59.154					0.999995	52.8191	1.31005e-05	99.711	1	64.7379	3.35318e-10	181.87					0.996165	24.3266	0.00125487	66.022	0.999983
P23443	447	P23443	P23443	Ribosomal protein S6 kinase beta-1	RPS6KB1	>sp|P23443|KS6B1_HUMAN Ribosomal protein S6 kinase beta-1 OS=Homo sapiens GN=RPS6KB1 PE=1 SV=2	0.999914	40.6375	3.10016e-28	181.86	181.86	181.86	0.998228	27.5162	2.2264e-08	124.08	0.98516	18.2461	0.000176459	94.313	0.998318	28.3537	0.0237631	72.383	0.999511	33.502	3.19119e-06	124.2					0.927046	11.0405	0.0225632	81.808					0.999673	34.8596	3.80744e-12	152.13	0.998741	29.0153	2.72968e-08	122.13	0.999914
Q13555	319	Q13555	Q13555	Calcium/calmodulin-dependent protein kinase type II subunit gamma	CAMK2G	>sp|Q13555|KCC2G_HUMAN Calcium/calmodulin-dependent protein kinase type II subunit gamma OS=Homo sapiens GN=CAMK2G PE=1 SV=3	1	50.5336	1.35736e-13	181.75	118.33	50.534					0.998636	28.6452	0.055034	69.261																					1	45.3424	5.19225e-09	167.92	1	50.5336	1.35736e-13	181.75	0.916327
Q9Y2K5	349	Q9Y2K5	Q9Y2K5	R3H domain-containing protein 2	R3HDM2	>sp|Q9Y2K5|R3HD2_HUMAN R3H domain-containing protein 2 OS=Homo sapiens GN=R3HDM2 PE=1 SV=3	0.997562	26.1365	1.6158e-19	181.75	137.04	147.19	0.99724	25.5906	8.12644e-11	165.86	0.795243	5.90221	0.000247683	106.3	0.976796	16.5933	0.00018062	118.52	0.993188	21.7472	1.6158e-19	164.7	0.989975	19.9817	8.31465e-09	136.57	0.997562	26.1365	4.85441e-08	156.17	0.976034	16.1091	1.6914e-15	178.67	0.992025	20.9588	2.52875e-08	158.89	0.99061	20.2608	1.27022e-15	181.75	0.833904
[truncated: 5,670 more rows]
[truncated: 671 more columns]
