# Supplementary material for: Differential responses to kinase inhibition in FGFR2-addicted triple negative breast cancer cells: a quantitative phosphoproteomics study
Source: Sci Rep. 2020 May 14;10:7950. doi: 10.1038/s41598-020-64534-y (PMC7224374; doi:10.1038/s41598-020-64534-y)
Supplement: Supplementary file 7 — Supplementary Table S6 [file 41598_2020_64534_MOESM7_ESM.xlsx]

## Sheet: SUM52 hits
Protein	Protein names	Gene names	log Ratio SUM52/MFM223 Expt1 (biological repeat 1; technical repeat 1)	log Ratio SUM52/MFM223 Expt2 (biological repeat 1; technical repeat 2)	log Ratio SUM52/MFM223 Expt3 (biological repeat 2; technical repeat 1)	log Ratio SUM52/MFM223 (biological repeat 2; technical repeat 2)	log Ratio SUM52/MFM223 (biological repeat 3; technical repeat 1)	log Ratio SUM52/MFM223 (biological repeat 3; technical repeat 2)	Amino acid	Multiplicity	Localization prob	Positions within proteins	Sequence window
P56211	cAMP-regulated phosphoprotein 19	ARPP19	NaN	-5.37992	-6.04349	NaN	NaN	NaN	Y	___1	1	36	VTSPEKAEEAKLKARYPHLGQKPGGSDFLRK
P21802	Fibroblast growth factor receptor 2	FGFR2	-4.40559	-4.70452	-4.25118	-3.90673	NaN	NaN	Y	___1	1	656	KIADFGLARDINNIDYYKKTTNGRLPVKWMA
P62491	Ras-related protein Rab-11A;Ras-related protein Rab-11B	RAB11A;RAB11B	-4.46409	-4.726	NaN	NaN	-2.99217	-4.33197	Y	___1	0.999975	8;8	________MGTRDDEYDYLFKVVLIGDSGVG
P21802	Fibroblast growth factor receptor 2	FGFR2	-3.6014	-4.24537	-4.05656	-4.21526	NaN	NaN	S	___1	0.84962	587	LREYLRARRPPGMEYSYDINRVPEEQMTFKD
Q5EBL8	PDZ domain-containing protein 11	PDZD11	-4.24819	-4.01105	-4.51599	-3.04204	NaN	NaN	Y	___1	0.984617	10	______MDSRIPYDDYPVVFLPAYENPPAWI
Q96RK0	Protein capicua homolog	CIC	NaN	NaN	NaN	-3.06094	-4.54584	-4.21387	T	___2	0.88842	1375	AELPEFRPEEVLPSPTLQSLATSPRAILGSY
O43491	Band 4.1-like protein 2	EPB41L2	-3.25884	NaN	-3.38747	NaN	NaN	-4.99986	Y	___1	0.988843	88	GISRFIPPWLKKQKSYTLVVAKDGGDKKEPT
Q96B36	Proline-rich AKT1 substrate 1	AKT1S1	-4.32355	NaN	-3.08939	-3.16062	-4.18471	NaN	T	___1	0.999818	246	EDTQVFGDLPRPRLNTSDFQKLKRKY_____
P05783	Keratin, type I cytoskeletal 18	KRT18	-3.6262	NaN	NaN	-3.75143	NaN	NaN	Y	___1	0.999811	13	___MSFTTRSTFSTNYRSLGSVQAPSYGARP
P62753	40S ribosomal protein S6	RPS6	-4.0307	-3.49349	-3.43874	-3.63679	NaN	NaN	S	___2	1	236	KEKRQEQIAKRRRLSSLRASTSKSESSQK__
P62753	40S ribosomal protein S6	RPS6	-4.0307	-3.49349	-3.34774	-3.63679	NaN	NaN	S	___2	1	235	AKEKRQEQIAKRRRLSSLRASTSKSESSQK_
Q96RK0	Protein capicua homolog	CIC	-3.78287	-3.59118	NaN	-3.06094	-4.58699	-3.06588	S	___2	0.975367	1382	PEEVLPSPTLQSLATSPRAILGSYRKKRKNS
P21802	Fibroblast growth factor receptor 2	FGFR2	-3.69288	-2.52857	NaN	-4.32378	NaN	NaN	Y	___1	1	657	IADFGLARDINNIDYYKKTTNGRLPVKWMAP
O43281	Embryonal Fyn-associated substrate	EFS	-2.75965	-3.34081	-3.21974	-3.89748	-4.24923	-3.40521	S	___1	1	298	LLARSPPPPHRPRLPSAESLSRRPLPALPVP
Q96A22	Uncharacterized protein C11orf52	C11orf52	-3.91901	-4.29931	-3.91687	-3.03316	-1.08186	-3.58528	Y	___1	0.999985	103	HAREVKHVHLENATEYATLRFPQATPRYDSK
Q53EL6	Programmed cell death protein 4	PDCD4	-3.81024	NaN	NaN	NaN	-2.78538	NaN	S	___1	1	457	QLRDLCPSRGRKRFVSEGDGGRLKPESY___
Q96RK0	Protein capicua homolog	CIC	-3.46852	-3.59118	NaN	NaN	NaN	-1.91779	S	___2	0.999186	1373	NLREYLRARRPPGMEYSYDINRVPEEQMTFK
Q96B36	Proline-rich AKT1 substrate 1	AKT1S1	NaN	NaN	NaN	-2.48189	-3.02644	-3.27774	S	___1	1	183	RFAELPEFRPEEVLPSPTLQSLATSPRAILG
P53801	Pituitary tumor-transforming gene 1 protein-interacting protein	PTTG1IP	-2.33978	-2.52268	-3.84645	NaN	NaN	NaN	Y	___1	1	174	SVPPASALPTQQYAKSLPVSVPVWGFKEKRT
Q09666	Neuroblast differentiation-associated protein AHNAK	AHNAK	-2.5126	-2.09567	-2.80753	-2.87641	-2.73169	-3.77519	S	___1	1	135	DEIRKKYGLFKEENPYARFENN_________
Q6PKG0	La-related protein 1	LARP1	-3.03068	-3.38109	-2.19806	-2.53567	NaN	NaN	S	___2	0.999838	766	EYQRIYTTKIKPRLKSEDGVEGDLGETQSRT
Q86X29	Lipolysis-stimulated lipoprotein receptor	LSR	-2.51532	NaN	-3.03068	NaN	NaN	NaN	Y	___1	0.992835	406	ANKLFGAPEPSTIARSLPTTVPESPNYRNTR
P19634	Sodium/hydrogen exchanger 1	SLC9A1	-2.17046	-3.66429	NaN	-1.42213	-3.36865	-3.15393	S	___1	1	703	YRIQASQQDDSMRVLYYMEKELANFDPSRPG
O15357	Phosphatidylinositol 3,4,5-trisphosphate 5-phosphatase 2	INPPL1	NaN	NaN	NaN	-4.39821	-1.66846	-2.19298	Y	___1	0.988406	986	AHKLDSPTMSRARIGSDPLAYEPKEDLPVIT
Q9Y446	Plakophilin-3	PKP3	NaN	NaN	-2.36505	-2.11979	NaN	-3.74142	Y	___1	1	84	GVAAPPPKNSFNNPAYYVLEGVPHQLLPPEP
P36507	Dual specificity mitogen-activated protein kinase kinase 2;Dual specificity mitogen-activated protein kinase kinase 1	MAP2K2;MAP2K1	-2.92489	-2.96319	-3.04859	-1.79756	NaN	NaN	S	___1	0.999999	226;222	PEPEAETARGTSRGQYHTLQAGFSSRSQGLS
Q9UGV2	Protein NDRG3	NDRG3	NaN	NaN	NaN	-2.55156	-3.11591	-2.29775	S	___1	0.869042	334	CDFGVSGQLIDSMANSFVGTRSYMAPERLQG;CDFGVSGQLIDSMANSFVGTRSYMSPERLQG
O75886	Signal transducing adapter molecule 2	STAM2	-1.13968	NaN	-1.4802	NaN	-3.84639	-3.99968	Y	___1	0.999878	192	ASMTRLARSRTHSTSSSLGSGESPFSRSVTS
P51153	Ras-related protein Rab-13	RAB13	-2.73034	-2.80692	-2.57424	-2.25532	NaN	NaN	Y	___1	1	5	SLQEQKQQHTETKSLYPSSEIQLNNKVARKV
Q6PKG0	La-related protein 1	LARP1	-3.03068	NaN	-2.19806	-2.53567	NaN	NaN	S	___2	0.999999	774	___________MAKAYDHLFKLLLIGDSGVG
Q99490	Arf-GAP with GTPase, ANK repeat and PH domain-containing protein 2	AGAP2	-2.52127	NaN	-2.48374	NaN	NaN	NaN	S	___1	0.99903	927	EPSTIARSLPTTVPESPNYRNTRTPRTPRTP
P07355	Annexin A2;Putative annexin A2-like protein	ANXA2;ANXA2P2	-3.32768	-2.14682	-3.18482	-1.08418	NaN	NaN	Y	___1	0.999999	30;30	SLQCCESSKVKLRTDSQSEAVAIQAIRNAKG
Q9NRY4	Rho GTPase-activating protein 35	ARHGAP35	-1.88449	NaN	NaN	NaN	NaN	-2.95937	S	___1	0.999671	589	KIADFGLARDINNIDYYKKTTNGRLPVKWMA
Q13542	Eukaryotic translation initiation factor 4E-binding protein 2	EIF4EBP2	-2.71198	-2.67218	-2.03747	-2.3809	-2.18213	-2.45561	T	___2	0.905708	46	IADFGLARDINNIDYYKKTTNGRLPVKWMAP
Q13541	Eukaryotic translation initiation factor 4E-binding protein 1	EIF4EBP1	-2.73562	-2.09339	NaN	NaN	-2.23229	NaN	T	___2	0.904898	77	GDHSTPPSAYGSVKAYTNFDAERDALNIETA
O95297	Myelin protein zero-like protein 1	MPZL1	-1.19565	NaN	NaN	NaN	-2.81319	-2.9328	Y	___1	0.999593	263	ISSRFIRPSDRNQKNSLSDPNIDRINLVILG
P09525	Annexin A4	ANXA4	-2.35845	-1.77487	-2.76739	NaN	NaN	NaN	Y	___1	1	165	PHDYCTTPGGTLFSTTPGGTRIIYDRKFLLD
Q13542	Eukaryotic translation initiation factor 4E-binding protein 2	EIF4EBP2	-2.71198	-2.64629	-1.83475	NaN	-2.07692	-2.1481	T	___2	0.971466	37	CRNSPVTKTPPRDLPTIPGVTSPSSDEPPME
P07355	Annexin A2;Putative annexin A2-like protein	ANXA2;ANXA2P2	-2.1978	-2.24646	-2.32482	NaN	NaN	NaN	Y	___1	0.999751	24;24	GGHHSDKINKSESVVYADIRKN_________
Q9UGV2	Protein NDRG3	NDRG3	-2.24202	-1.99108	-2.34769	-2.67743	-1.88114	-2.23712	S	___1	0.999548	331	RVLVSLSAGGRDEGNYLDDALVRQDAQDLYE
Q9H8W4	Pleckstrin homology domain-containing family F member 2	PLEKHF2	-1.44851	NaN	NaN	NaN	-2.37505	-2.85006	S	___1	0.997916	226	VAISDAAQLPHDYCTTPGGTLFSTTPGGTRI
O60343	TBC1 domain family member 4	TBC1D4	-1.81026	NaN	-2.36201	-2.46929	NaN	NaN	S	___1	0.999967	588	CKLSLEGDHSTPPSAYGSVKAYTNFDAERDA
Q13542	Eukaryotic translation initiation factor 4E-binding protein 2	EIF4EBP2	NaN	NaN	-2.03747	-2.3809	-2.1529	-2.21558	T	___2	0.853413	41	AGPELLRQDKRPRSGSTGSSLSVSVRDAEAQ
O43290	U4/U6.U5 tri-snRNP-associated protein 1	SART1	-2.81299	-1.86213	NaN	-1.86896	NaN	NaN	S	___1	1	448	IPSASMTRLARSRTHSTSSSLGSGESPFSRS
Q6PKG0	La-related protein 1	LARP1	-2.77507	NaN	-1.41431	NaN	-2.16987	-2.3658	S	___1	0.999838	766	LSAGDMATCQPARSDSYSQSLKSPLNDMSDD
Q09161	Nuclear cap-binding protein subunit 1	NCBP1	-1.54962	-1.96415	-2.52982	-2.54481	-2.198	-2.19793	S	___1	0.999923	22	NIFSRGANRMRGRLGSVDSFERSNSLASEKD
Q92796	Disks large homolog 3	DLG3	-2.27313	-2.37124	-2.52974	-2.05206	-1.67227	-1.77527	Y	___1	1	673	DAAQLPHDYCTTPGGTLFSTTPGGTRIIYDR
P20810	Calpastatin	CAST	-1.52658	NaN	NaN	NaN	-2.08155	-2.651	S	___1	0.883581	366	GDFGSRLRGRGRRRVSEVEEEKEPVPQPLPS
Q9UGR2	Zinc finger CCCH domain-containing protein 7B	ZC3H7B	-2.64611	NaN	-2.45277	-1.13403	NaN	NaN	S	___2	0.999647	233	ANKLFGAPEPSTIARSLPTTVPESPNYRNTR
Q9ULJ3	Zinc finger and BTB domain-containing protein 21	ZBTB21	-1.90358	-1.42364	-2.13841	-2.63022	NaN	NaN	S	___1	0.996304	411	SDENDGGQPHKRRKTSDANETEDHLESLICK
Q13541	Eukaryotic translation initiation factor 4E-binding protein 1	EIF4EBP1	-2.34183	-2.28525	-1.98999	-1.27063	-1.78568	-2.23385	T	___2	0.999945	70	HTTRPRRDNEVDGQDYHFVVSREQMEKDIQD
Q8IWB9	Testis-expressed sequence 2 protein	TEX2	-2.6416	-2.05907	-1.22756	NaN	NaN	NaN	S	___2	0.950884	270	PLLPEPEEKPKPRSESELIDELSEDFDRSEC
Q8WX93	Palladin	PALLD	-2.30436	NaN	-1.6376	NaN	NaN	NaN	S	___1	1	893	VEIGAPRDCYVDPRGSPALLPSTPTMPLFPH
Q13541	Eukaryotic translation initiation factor 4E-binding protein 1	EIF4EBP1	-2.34183	-2.28525	-1.94264	-1.27063	-1.77177	-2.11154	S	___2	1	65	DDRPQVLQPHRLRSFSASQSTDREGASPVTE
Q13541	Eukaryotic translation initiation factor 4E-binding protein 1	EIF4EBP1	-2.0399	-1.92615	-2.07151	-1.99729	-1.71961	NaN	S	___1	1	65	DRKFLMECRNSPVTKTPPRDLPTIPGVTSPS
Q13542	Eukaryotic translation initiation factor 4E-binding protein 2	EIF4EBP2	-2.33439	-2.97869	-1.37527	-1.06625	NaN	NaN	T	___1	0.905708	46	NTGGDSKTAPSSPLTSPSDTRSFFKVPEMEA
Q96TA1	Niban-like protein 1	FAM129B	-1.47798	-1.70934	NaN	-2.62691	NaN	NaN	S	___2	0.996714	646	PAGFPKKASRTARIASDEEIQGTKDAVIQDL
Q96TA1	Niban-like protein 1	FAM129B	-1.47798	-1.70934	NaN	-2.62691	NaN	NaN	S	___2	0.999129	641	TRIIYDRKFLMECRNSPVTKTPPRDLPTIPG
P28482	Mitogen-activated protein kinase 1	MAPK1	-0.79799	-0.75794	-3.45474	-2.73831	NaN	NaN	Y	___1	1	187	TRIIYDRKFLMECRNSPVTKTPPRDLPTIPG
O60271	C-Jun-amino-terminal kinase-interacting protein 4	SPAG9	NaN	-1.89663	-1.41081	-1.68108	-2.46251	-2.22129	S	___2	1	203	PHDYCTTPGGTLFSTTPGGTRIIYDRKFLLD
O60271	C-Jun-amino-terminal kinase-interacting protein 4	SPAG9	NaN	-1.89663	-1.41081	-1.68108	-2.46251	-2.22129	T	___2	1	217	VGLPFEASPESPPPASPDGVTEIRGLLAQGL
Q7Z589	Protein EMSY	EMSY	-1.68999	-1.24639	-2.06969	-1.83996	-2.08577	-2.62531	S	___1	0.994875	209	VQDEEVGLPFEASPESPPPASPDGVTEIRGL
Q8IWB9	Testis-expressed sequence 2 protein	TEX2	NaN	-1.99827	-1.22756	-2.49744	NaN	NaN	S	___2	0.996349	266	RVADPDHDHTGFLTEYVATRWYRAPEIMLNS
Q96PU5	E3 ubiquitin-protein ligase NEDD4-like	NEDD4L	-1.39555	-1.40671	-1.43655	NaN	-2.61635	-2.50783	S	___1	0.958309	342	LESTAHSRIRKERPISLGIFPLPAGDGLLTP
Q09666	Neuroblast differentiation-associated protein AHNAK	AHNAK	-1.47433	-1.53496	-1.19879	-2.03973	-2.45743	-2.51829	S	___1	1	5110	ISLGIFPLPAGDGLLTPDAQKGGETPGSEQW
P17535	Transcription factor jun-D;Transcription factor AP-1	JUND;JUN	-0.958449	NaN	NaN	NaN	NaN	-2.67964	S	___1	1	100;73	CSDEDEKPRKRRRTNSSSSSPVVLKEVPKAV
Q15418	Ribosomal protein S6 kinase alpha-1	RPS6KA1	NaN	NaN	NaN	-1.19281	-2.43651	NaN	S	___1	0.856123	732	TQPRNTGGDSKTAPSSPLTSPSDTRSFFKVP
Q13542	Eukaryotic translation initiation factor 4E-binding protein 2	EIF4EBP2	-1.24869	NaN	-2.21981	NaN	NaN	NaN	T	___2	0.799779	36	SSLIQREPSSRLRSCSVTDAVAEQGHLPPPS
O15027	Protein transport protein Sec16A	SEC16A	-1.47469	-1.3976	-1.481	NaN	-2.15759	-2.08896	S	___1	1	1786	FDIKSPKFKAEAPLPSPKLEGELQAPDLELS
Q9H7D0	Dedicator of cytokinesis protein 5	DOCK5	-1.86381	-1.89921	-1.3437	NaN	NaN	NaN	S	___1	0.999934	1789	DGLLASPDLGLLKLASPELERLIIQSNGLVT
Q5SXH7	Pleckstrin homology domain-containing family S member 1	PLEKHS1	-1.49879	-1.44132	-1.85972	-1.98513	NaN	NaN	S	___1	0.991349	185	IESSILAQRRVRKLPSTTL____________
P16949	Stathmin	STMN1	-1.34238	-1.3731	-1.86686	-1.88758	-1.77093	-1.85689	S	___1	1	16	TVAISDAAQLPHDYCTTPGGTLFSTTPGGTR
P16949	Stathmin	STMN1	-1.36031	-1.35354	-2.05919	-2.02762	-1.61985	-1.61546	S	___1	1	25	LLPSAPQTLPDGPLASPARVPMFPVPLPPGP
P53396	ATP-citrate synthase	ACLY	-1.43534	-1.38142	-1.69675	-1.83115	-1.85022	-1.73034	S	___1	0.999995	455	LSPFHGSSPPQSTPLSPPPLTPKATRTLSSP
P46695	Radiation-inducible immediate-early gene IEX-1	IER3	-2.22607	-1.63801	-1.07033	NaN	NaN	NaN	S	___1	0.998127	31	IYDRKFLMECRNSPVTKTPPRDLPTIPGVTS
O60271	C-Jun-amino-terminal kinase-interacting protein 4	SPAG9	-1.92654	-1.52342	-1.39119	NaN	NaN	NaN	T	___1	1	217	SPRNGLQDKHLMEQSSPGFRQTHLQDLSEAT
P61026	Ras-related protein Rab-10	RAB10	-2.01252	NaN	-1.21223	NaN	NaN	NaN	Y	___1	0.999369	6	MASSDIQVKELEKRASGQAFELILSPRSKES
P21802	Fibroblast growth factor receptor 2	FGFR2	NaN	-1.80133	-1.41712	NaN	NaN	NaN	T	___2	0.915297	457	ELEKRASGQAFELILSPRSKESVPEFPLSPP
P21802	Fibroblast growth factor receptor 2	FGFR2	-1.89507	-1.17991	-1.73658	-1.93203	NaN	-1.29477	T	___2	0.803342	454	NASGSTSTPAPSRTASFSESRADEVAPAKKA
Q9H7D0	Dedicator of cytokinesis protein 5	DOCK5	NaN	-1.4061	NaN	NaN	-1.83779	-1.54827	S	___2	0.999184	1775	APTPAPSTIPGPRRGSGPEIFTFDPLPEPAA
Q09161	Nuclear cap-binding protein subunit 1	NCBP1	-1.21163	-1.59405	-2.01724	NaN	NaN	-1.54848	T	___1	0.997473	21	ISLGIFPLPAGDGLLTPDAQKGGETPGSEQW
Q13439	Golgin subfamily A member 4	GOLGA4	-0.750348	NaN	NaN	NaN	-1.84674	-2.14656	S	___1	0.989753	41	__________MAKKTYDLLFKLLLIGDSGVG
Q86X29	Lipolysis-stimulated lipoprotein receptor	LSR	-1.56401	NaN	-1.59396	NaN	NaN	NaN	S	___1	1	467	TPLVRITTRLSSTADTPMLAGVSEYELPEDP
O43150	Arf-GAP with SH3 domain, ANK repeat and PH domain-containing protein 2	ASAP2	NaN	-1.38496	NaN	NaN	-1.68701	-1.64435	S	___1	0.879924	820	NSNTPLVRITTRLSSTADTPMLAGVSEYELP
Q9Y2V2	Calcium-regulated heat stable protein 1	CARHSP1	-1.33956	-1.42461	-1.7575	-1.75877	-1.5794	-1.52745	S	___1	0.999998	52	KAQRPKSLQLMDNRLSPFHGSSPPQSTPLSP
P41162	ETS translocation variant 3	ETV3	-1.78727	-1.72848	-1.4	-1.22543	NaN	NaN	S	___1	0.991764	159	HSDENDGGQPHKRRKTSDANETEDHLESLIC
P21802	Fibroblast growth factor receptor 2	FGFR2	-1.21575	-1.37139	-1.59566	-1.83975	-1.53751	-1.29477	S	___2	0.893984	452	SSNSSTPTRMRSRTSSFTEQLDEGTPNRESG
Q9H7D0	Dedicator of cytokinesis protein 5	DOCK5	NaN	-1.17524	-1.75477	NaN	NaN	NaN	S	___1	0.802254	1756	LTPIRDEEWGGHSPRSPRGWDQEPAREQAGG
Q07820	Induced myeloid leukemia cell differentiation protein Mcl-1	MCL1	-2.07163	NaN	-0.851131	NaN	NaN	NaN	T	___1	0.813104	163	WKTNSVSVDGGSRQRSSSDPPAVHPPLPPLR
Q96RK0	Protein capicua homolog	CIC	-1.71208	NaN	-1.99562	-1.38809	-0.596754	-1.57587	S	___1	0.999743	173	NVVPSPLPTRRTRTFSATVRASQGPVYKGVC
O95359	Transforming acidic coiled-coil-containing protein 2	TACC2	-1.48965	-1.34549	-1.51079	-1.79947	-1.09453	NaN	S	___1	0.999759	1562	PTASSRFHFPPLDTHSPTNDVQPGRFSASSL
Q9H7D0	Dedicator of cytokinesis protein 5	DOCK5	-1.48908	-1.4061	-1.33843	NaN	-1.37224	-1.58745	S	___2	0.999934	1789	KASYHFSPEELDENTSPLLGDARFQKSPPDL
Q15418	Ribosomal protein S6 kinase alpha-1	RPS6KA1	-1.89057	NaN	-0.971346	NaN	NaN	NaN	T	___1	0.903647	733	SMNSNTPLVRITTRLSSTADTPMLAGVSEYE
Q9UBS0	Ribosomal protein S6 kinase beta-2	RPS6KB2	-0.653423	NaN	NaN	NaN	-1.78289	-1.85131	S	___1	1	423	KSQVIAEKAPEPDLMSPTRKAQRPKSLQLMD
Q07889	Son of sevenless homolog 1	SOS1	-1.34377	NaN	-1.49643	NaN	NaN	NaN	S	___1	0.995791	1134	GESGNNTSTDGSLPSTPPPAEEEEDELYRQS
Q9BST9	Rhotekin	RTKN	-1.58723	-1.28037	-1.52886	-1.40721	-1.10532	-1.61123	S	___1	0.999413	520	PEIQLPLPPGKRRTQSLSALPKERDSSSEKD
Q96LD4	Tripartite motif-containing protein 47	TRIM47	-1.16854	-1.29089	-1.39874	-1.77142	NaN	NaN	S	___1	1	588	SQLERSRQELASGLPSPAATQELPVERAAAF
P29966	Myristoylated alanine-rich C-kinase substrate	MARCKS	-1.24386	NaN	-1.85168	-1.34209	-1.20853	-1.37393	S	___1	0.976198	118	LSPFHGSSPPQSTPLSPPPLTPKATRTLSSP
Q9NZN5	Rho guanine nucleotide exchange factor 12	ARHGEF12	-0.584782	NaN	-1.20789	-2.08296	NaN	-1.68975	S	___1	0.976414	341	ESSILAQRRVRKLPSTTL_____________
Q8ND30	Liprin-beta-2	PPFIBP2	-0.889957	NaN	NaN	NaN	-1.60564	-1.66136	S	___1	0.999889	329	LRSPRRLNSSPRAPVSPLKFSPFEGFRPSPS
Q13541	Eukaryotic translation initiation factor 4E-binding protein 1	EIF4EBP1	-1.42864	-1.84275	-0.799496	NaN	-1.3419	-1.51264	T	___2	0.840013	41	TVFIQVTLPHGPRSASVSSISLTKGTDEVPV
P21802	Fibroblast growth factor receptor 2	FGFR2	-1.21575	-1.17991	-1.50435	-1.66292	NaN	-1.29477	S	___2	0.829173	453	DMLSGNAGGFRSRSSSVGSSSSYPISPAVSR
O43150	Arf-GAP with SH3 domain, ANK repeat and PH domain-containing protein 2	ASAP2	-1.23019	-1.503	-1.24554	-1.49021	NaN	NaN	S	___1	0.936277	822	PDWTHPLPWGRPRTFSLDAVPPDHSPRARSV
Q92667	A-kinase anchor protein 1, mitochondrial	AKAP1	-1.3147	NaN	-1.4767	NaN	-1.25963	-1.40832	S	___1	0.97957	151	RRLKASRPRRGGIPASPIDPFQSRLDSHFAG
Q92597	Protein NDRG1	NDRG1	-0.834339	-1.61644	-1.53567	-1.34909	-1.44898	NaN	S	___1	0.974139	330	VEKEAPAEGEAAEPGSPTAAEGEAASAASST
P21802	Fibroblast growth factor receptor 2	FGFR2	-1.08853	-0.812334	-1.80611	-1.70755	NaN	NaN	T	___2	0.754939	449	KSETIQDTDTQSLVGSPSTRIAPHIIGAEDD
P21802	Fibroblast growth factor receptor 2	FGFR2	-1.28223	-0.812334	-1.58723	-1.70755	NaN	NaN	T	___2	0.899935	448	KEIVMVTQGPSERTLSINEEEPEGGFSKWNA
Q86X10	Ral GTPase-activating protein subunit beta	RALGAPB	NaN	-1.62553	-1.04097	NaN	NaN	NaN	T	___1	0.936698	734	GVQLPPGDYSTTPGGTLFSTTPGGTRIIYDR
P49023	Paxillin	PXN	-1.19103	NaN	-1.22108	NaN	-1.49736	-1.28069	S	___1	0.999966	106	MNSNTPLVRITTRLSSTADTPMLAGVSEYEL
Q6R327	Rapamycin-insensitive companion of mTOR	RICTOR	-0.63803	-0.687242	-2.54928	NaN	NaN	NaN	S	___1	1	21	TNSVSVDGGSRQRSSSDPPAVHPPLPPLRVT
Q6GYQ0	Ral GTPase-activating protein subunit alpha-1	RALGAPA1	-1.42659	-1.04484	NaN	NaN	NaN	-1.38545	S	___1	0.953944	775	TGGEAKSIPLECPLSSPKGVLFSSKSAEVCK
Q13541	Eukaryotic translation initiation factor 4E-binding protein 1	EIF4EBP1	-1.54326	-1.59527	-0.714633	-0.923304	-1.36863	-1.53575	T	___2	0.972126	46	NNFPKNQTPVRMRRNSFTPLSSSNTIRRPRN
Q6PJG2	ELM2 and SANT domain-containing protein 1	ELMSAN1	-1.22176	-1.09336	-1.67176	-1.09718	NaN	NaN	S	___1	1	461	MPSASMTRLMRSRTASGSSVTSLDGTRSRSH
Q9BZ23	Pantothenate kinase 2, mitochondrial	PANK2	-0.743038	-0.817384	-1.32731	-0.797563	-1.89534	-2.02862	S	___1	0.99999	189	SSSSMNSNTPLVRITTRLSSTADTPMLAGVS
P27448	MAP/microtubule affinity-regulating kinase 3	MARK3	-1.04139	-0.824903	-1.92681	NaN	NaN	NaN	S	___1	0.910685	419	ESSSSMNSNTPLVRITTRLSSTADTPMLAGV
P16333	Cytoplasmic protein NCK1	NCK1	-1.16975	-1.19311	-1.36034	-1.29219	NaN	NaN	S	___1	0.99972	85	ALTGGPKRLATKLSSSLGRSSGRRVRASLDS
Q92538	Golgi-specific brefeldin A-resistance guanine nucleotide exchange factor 1	GBF1	NaN	-1.54633	-0.917216	NaN	NaN	NaN	S	___1	0.999955	1773	NSGISSASGGSTEPTTPDSERPAQALLRDYA
P27987	Inositol-trisphosphate 3-kinase B	ITPKB	NaN	-1.25309	NaN	NaN	-0.927771	-1.50075	S	___1	0.999991	43	SAKTSSVSNPQDSVGSPCSRVGEEEHVYSFP
Q9Y6G9	Cytoplasmic dynein 1 light intermediate chain 1	DYNC1LI1	-1.36602	NaN	NaN	NaN	-1.18089	-1.10061	T	___1	0.968873	515	RGRSLKNLRVRGRNDSGEENVPLDLTREPSD
Q8IZ21	Phosphatase and actin regulator 4	PHACTR4	-1.11957	NaN	NaN	NaN	-1.30269	NaN	S	___1	0.811624	147	AQILPRSTRVRHFSQSEETGNEVFGALNEEQ
Q86T03	Type 1 phosphatidylinositol 4,5-bisphosphate 4-phosphatase	TMEM55B	NaN	-1.27722	-0.968181	-1.33621	NaN	NaN	S	___1	1	162	PGDYSTTPGGTLFSTTPGGTRIIYDRKFLME
Q16828	Dual specificity protein phosphatase 6;Dual specificity protein phosphatase 9;Dual specificity protein phosphatase 7	DUSP6;DUSP9;DUSP7	-1.13578	NaN	-1.25171	NaN	NaN	NaN	S	___1	0.812926	328;325;366	LRGGVIQSTRRRRRASQEANLLTLAQKAVEL
Q15418	Ribosomal protein S6 kinase alpha-1	RPS6KA1	-1.02365	-1.15975	-1.51013	-1.45087	-0.957019	-1.01692	S	___1	0.999279	363	AVGASAEGTRRDRLGSYSGPTSVSRQRVESL
O60784	Target of Myb protein 1	TOM1	-1.30155	-1.44638	-1.03546	-1.23301	NaN	-0.850845	S	___1	0.958186	462	KVQRSVFSSQKQRRYSDHAGPAIPSVVAYPK
Q92597	Protein NDRG1	NDRG1	-1.32912	-1.50398	-0.67466	NaN	NaN	NaN	T	___1	0.820109	366	SASMTRLARSRTHSTSSSLGSGESPFSRSVT
Q09666	Neuroblast differentiation-associated protein AHNAK	AHNAK	-1.07163	-1.05541	-1.34373	NaN	NaN	NaN	S	___1	1	2397	NLKDTLGIGKVKRKPSVPDSASPADDSFVDP
Q13480	GRB2-associated-binding protein 1	GAB1	-0.94931	-0.697172	-0.900907	-0.743835	-1.8136	-1.81193	S	___1	0.995989	419	EIPSELGACDFEKPESPRAASSSSPGSPVAS
Q9HCD6	Protein TANC2	TANC2	-1.08666	-0.88087	-1.47634	NaN	NaN	NaN	S	___1	0.944408	1458	PSGSETPPPPRRAVLSPGSVFSPGRGASFLF
Q9ULD2	Microtubule-associated tumor suppressor 1	MTUS1	NaN	-0.952378	-0.866305	NaN	-1.57699	-1.18243	S	___1	0.987271	1268	DRITRKPVTVSPTTPTSPTEGEAS_______
Q9H6S3	Epidermal growth factor receptor kinase substrate 8-like protein 2	EPS8L2	-1.13103	-1.11766	-1.11901	-1.09761	-1.23046	NaN	S	___1	0.995316	570	LRKAIPEEDLKKRLGSTGSQPNSEAESVPEN
Q92609	TBC1 domain family member 5	TBC1D5	-0.759527	NaN	-1.13194	NaN	-1.12586	-1.49269	S	___1	0.832719	539	CKRIINLGPVHPGPLSPEPQPMGVRVICGHC
Q86X29	Lipolysis-stimulated lipoprotein receptor	LSR	-0.728622	-0.913135	-1.73164	NaN	NaN	NaN	S	___2	1	464	NLSMNDAYDIVKMKKSNISPNFNFMGQLLDF
Q86X29	Lipolysis-stimulated lipoprotein receptor	LSR	-0.728622	-0.913135	-1.73164	NaN	NaN	NaN	S	___2	1	467	TFYFDTEFTSRTPKDSPGIPPSAGAHQLFRG
Q13541	Eukaryotic translation initiation factor 4E-binding protein 1	EIF4EBP1	-1.58225	-1.38244	-0.642437	-0.375908	-1.37677	-1.37654	T	___2	0.992865	37	LEERAKAADRLPNLSSPSAEGPPGPPSGPAP
P51397	Death-associated protein 1	DAP	-1.22543	-1.48157	-0.659882	NaN	NaN	NaN	S	___1	0.826559	3	RSRSHTSEGTRSRSHTSEGAHLDITPNSGAA
Q5T5Y3	Calmodulin-regulated spectrin-associated protein 1	CAMSAP1	-1.01926	-1.08844	-1.38496	-0.984931	NaN	NaN	S	___1	0.996557	1080	KAPKISMPDLDLHLKSPKAKGEVDVDVPKLE
Q96TA1	Niban-like protein 1	FAM129B	-0.996945	-0.845002	NaN	NaN	-1.22762	-1.31172	S	___2	0.999767	692	KFSEKKEEAKRKRKNSTGSGHSAQELPTIRT
Q92614	Unconventional myosin-XVIIIa	MYO18A	NaN	NaN	NaN	-0.952713	-1.13387	-1.19067	S	___2	0.94774	1067	DCYDIPRAFPSDRSSSLEGFHNHFKVKNVLT
Q6GYQ0	Ral GTPase-activating protein subunit alpha-1	RALGAPA1	-0.903846	-0.788514	NaN	NaN	-1.55046	-1.11829	S	___1	0.985914	773	PPSSPPHRDSAYISSSPLGSHQVFDFRSSSS
Q16828	Dual specificity protein phosphatase 6;Dual specificity protein phosphatase 9;Dual specificity protein phosphatase 7	DUSP6;DUSP9;DUSP7	-0.698951	-1.12857	-1.49261	-1.02623	NaN	NaN	S	___1	0.999487	331;328;369	LQSPRNSGSFPSPSISPR_____________
Q9Y6D5	Brefeldin A-inhibited guanine nucleotide-exchange protein 2	ARFGEF2	-1.41673	-1.19044	-0.704888	NaN	-1.09406	-1.01905	S	___1	0.995954	277	GAPFEQAGQKYWGPASPTHKLPPSFPGNKDE
P19174	1-phosphatidylinositol 4,5-bisphosphate phosphodiesterase gamma-1	PLCG1	-1.02262	-0.90247	-1.31843	NaN	NaN	NaN	S	___1	0.999959	1263	MASSCMTRLSRSRTASLTSAASVDGNRSRSR
Q9Y4F5	Centrosomal protein of 170 kDa protein B	CEP170B	-1.1386	-1.15666	-0.927661	NaN	NaN	NaN	S	___1	0.912523	605	PVQLNKGLSSKNISSSPSVESLPGGREFTGS
Q7RTP6	Protein-methionine sulfoxide oxidase MICAL3	MICAL3	-0.892714	NaN	-1.24752	NaN	NaN	NaN	S	___1	1	1310	GPALTPIRDEEWGGHSPRSPRGWDQEPAREQ
Q96D71	RalBP1-associated Eps domain-containing protein 1	REPS1	-0.848167	-1.46307	-0.898296	NaN	NaN	NaN	T	___1	0.773933	481	LTPIRDEEWGGHSPRSPRGWDQEPAREQAGG
O75385	Serine/threonine-protein kinase ULK1	ULK1	-1.3492	-1.10814	NaN	NaN	-0.89325	-0.851704	S	___1	0.998794	623	VLGDGVQLPPGDYSTTPGGTLFSTTPGGTRI
Q14671	Pumilio homolog 1	PUM1	-0.925988	-0.731182	-1.20417	-1.37333	-0.871997	-1.05589	S	___1	1	209	_____________MSSPPEGKLETKAGHPPA
Q8IWB9	Testis-expressed sequence 2 protein	TEX2	-0.866489	-0.94725	NaN	NaN	-1.01153	-1.15069	S	___1	0.996349	266	QDHKVKAPVHFVEPLSPTGVAGHRKAPRLGQ
Q05655	Protein kinase C delta type;Protein kinase C delta type regulatory subunit;Protein kinase C delta type catalytic subunit	PRKCD	-0.575379	-0.820948	-0.93868	-1.1347	-1.43968	NaN	S	___1	0.99815	304	PPGDYSTTPGGTLFSTTPGGTRIIYDRKFLM
Q7Z2K8	G protein-regulated inducer of neurite outgrowth 1	GPRIN1	-0.800048	-0.944999	-1.2042	-0.882518	NaN	NaN	S	___1	1	776	PAGESPQPKAAPEASSPPASPLQHLLPGKAV
Q9HCD6	Protein TANC2	TANC2	-0.842956	-1.1547	-0.905088	-0.852433	NaN	NaN	S	___1	0.833731	1457	EGWAGEPRSASSRRVSSSSELDLPSGDHCEA
P43243	Matrin-3	MATR3	-0.778135	-0.47311	NaN	-0.894751	-1.23423	-1.19727	S	___1	0.998724	195	DDAQILPRSTRVRHFSQSEETGNEVFGALNE
P16949	Stathmin	STMN1	-0.559133	-0.590549	-1.23212	-1.02359	-1.01753	-1.04139	S	___2	1	16	MNDAYDIVKMKKSNISPNFNFMGQLLDFERT
P16949	Stathmin	STMN1	-0.559133	-0.590549	-1.23212	-1.02359	-1.01753	-1.04139	S	___2	1	25	KVSTENGDAPRERGSSLSGTDDGAQEVVKDI
P43243	Matrin-3	MATR3	-0.495003	-0.443065	-0.808437	-1.08651	-1.12986	-1.3238	S	___1	0.999999	188	SFESRYQQPFEDFRISQEHLADHFDSRERRA
O15027	Protein transport protein Sec16A	SEC16A	-0.589833	-0.512411	-0.919424	-1.17381	-1.17212	-0.901069	T	___1	0.998828	1876	QVFGVLESPELSRASSATFRPVIRGDRDESD
Q13428	Treacle protein	TCOF1	-0.910665	-0.883529	NaN	NaN	-0.834185	NaN	S	___1	0.891234	171	PLPVQSQSDTKDRLGSPLAVDEALRRSDLVE
Q9Y6G9	Cytoplasmic dynein 1 light intermediate chain 1	DYNC1LI1	-1.00483	-1.10814	-0.986616	-1.04388	-0.685826	-0.404611	S	___1	0.995437	516	QEMELKRTGSDHTNPTSPLLVKPSDLLEENK
Q92934	Bcl2-associated agonist of cell death	BAD	-0.937464	-1.02647	-0.692455	-0.741204	-0.978321	-0.819725	S	___1	1	99	RVVLGDGVQLPPGDYSTTPGGTLFSTTPGGT
Q9UHD8	Septin-9	2009-09-01	-1.07215	-0.868674	-0.766676	-0.728192	NaN	NaN	Y	___1	1	278	LPDFLQRNPLPPILGSPTKAVPSFDFPKTPS
Q8TBA6	Golgin subfamily A member 5	GOLGA5	-0.802084	-0.966122	-0.781504	NaN	-0.932058	-0.688497	S	___1	1	116	TEPSPGGTPQPSRPVSPAGPPEGVPEEAQPP
Q9Y2X7	ARF GTPase-activating protein GIT1	GIT1	-0.799144	NaN	NaN	NaN	-0.771027	-0.893973	Y	___2	0.938651	598	GGDLSPPDSPEPKAITPPQQPYKKRPKICCP
Q14247	Src substrate cortactin	CTTN	-0.716884	-0.377051	-0.878268	-0.893813	-0.916208	-1.01932	T	___2	0.999996	401	PGQSFHVNSEVNSVLSPRSESGGLGVSMVEY
Q7Z434	Mitochondrial antiviral-signaling protein	MAVS	-0.655944	-0.647038	-1.00503	-0.888969	-0.758965	-0.806418	S	___1	0.999978	222	PVLPTTHNHKVPVLISPTLKHTPADVQLIGT
Q5VT25	Serine/threonine-protein kinase MRCK alpha	CDC42BPA	-0.904872	-0.746688	-0.740263	-0.774281	NaN	NaN	S	___1	0.988818	1545	APAGESPQPKAAPEASSPPASPLQHLLPGKA
P14923	Junction plakoglobin	JUP	-0.496285	-0.465341	-0.952573	-0.759332	-1.03534	-1.00202	S	___1	1	665	GPPRIAPPKLACRTPSPARPALRAPASATSG
Q9Y2X7	ARF GTPase-activating protein GIT1	GIT1	-0.799144	NaN	NaN	NaN	-0.766922	-0.735644	S	___2	0.99186	592	RPGPPRIAPPKLACRTPSPARPALRAPASAT
Q6Y7W6	PERQ amino acid-rich with GYF domain-containing protein 2	GIGYF2	-1.02213	-0.695653	-0.508362	-0.535457	-0.98416	-0.808741	S	___1	0.991564	26	PTLDNSRRLPIFSRLSISDD___________
Q9BTC0	Death-inducer obliterator 1	DIDO1	-0.790035	-0.739685	-0.88969	-0.601256	NaN	NaN	S	___1	1	1456	TSTGKTFQRTISAQDTLAYATALLNEKEQSG
P46087	Probable 28S rRNA (cytosine(4447)-C(5))-methyltransferase	NOP2	-0.422153	-0.638906	-0.901365	-0.846065	-0.950564	NaN	S	___1	0.991456	732	TQPRNTGGDSKTAPSSPLTSPSDTRSFFKVP
Q5VV41	Rho guanine nucleotide exchange factor 16	ARHGEF16	-0.893008	-0.980682	-0.338542	-0.588964	-1.08003	-0.590875	S	___1	1	107	SPQPKAAPEASSPPASPLQHLLPGKAVDLGP
P16949	Stathmin	STMN1	-0.576476	-0.497364	-0.685222	-0.793307	-0.962829	-0.915391	S	___1	1	38	EALNQVTQRASRRSDSASSEPVGIYQGFEKK
Q9C0C9	E2/E3 hybrid ubiquitin-protein ligase UBE2O	UBE2O	-0.617919	-0.638726	-0.967589	-0.696541	NaN	NaN	S	___1	0.941861	839	KQTPKTGSGSPFAGNSPAREGEQDAASLKDV
Q5PRF9	Protein Smaug homolog 2	SAMD4B	-0.567383	-0.667493	-0.780512	NaN	NaN	-0.885127	S	___1	0.916828	274	SSLGQKDLEAAGAERSPCPEAAAPPPGPRTR
Q14204	Cytoplasmic dynein 1 heavy chain 1	DYNC1H1	-0.524853	-0.635405	-0.820209	-0.894966	-0.693855	NaN	S	___1	0.998664	4368	RAPRPSAPSPPPRSRSGSESEEAELSLSLAR
Q9Y4F5	Centrosomal protein of 170 kDa protein B	CEP170B	-0.557624	-1.03024	-0.626491	NaN	-0.796811	-0.544666	S	___1	1	655	RAGSKAGSRASSRRGSDASDFDISEIQSVCS
Q96PU5	E3 ubiquitin-protein ligase NEDD4-like	NEDD4L	-0.919015	-0.729148	-0.548649	-0.28037	-0.874428	-0.858044	S	___1	0.941688	448	DSDFETEDFDVRSRTSVQTEDDQLIAGQSAR
Q14247	Src substrate cortactin	CTTN	-0.689171	-0.377051	-0.794207	-0.942751	-0.916208	-0.485398	S	___2	1	405	SPPSSPPHRDSAYISSSPLGSHQVFDFRSSS
Q04637	Eukaryotic translation initiation factor 4 gamma 1	EIF4G1	-0.627939	-0.633166	-0.668662	-0.606562	-1.05188	-0.600993	S	___1	1	1231	PPPPKSKPYEGSQRNSTELAPPLPVRREAKA
P41567	Eukaryotic translation initiation factor 1	EIF1	-0.98339	-0.760871	-0.665272	NaN	-0.466955	-0.606474	Y	___1	0.999971	30	RADDPPPQSQQERRVSTDLPEGQDVYTAACN
P49327	Fatty acid synthase;[Acyl-carrier-protein] S-acetyltransferase;[Acyl-carrier-protein] S-malonyltransferase;3-oxoacyl-[acyl-carrier-protein] synthase;3-oxoacyl-[acyl-carrier-protein] reductase;3-hydroxyacyl-[acyl-carrier-protein] dehydratase;Enoyl-[acyl-carrier-protein] reductase;Oleoyl-[acyl-carrier-protein] hydrolase	FASN	-0.676273	-0.640614	-0.815758	-0.942141	-0.508793	-0.474593	T	___1	1	2204	QERSPGGHSDGASPRSPVPTTLPGLRHAPWQ
Q9BRZ2	E3 ubiquitin-protein ligase TRIM56	TRIM56	-0.643541	-0.375815	-0.659631	-0.607309	-0.792007	-0.906575	S	___1	1	475	VPCPPPSPGPSAVPSSPKSVATEERAAPSTA
Q9H9C1	Spermatogenesis-defective protein 39 homolog	VIPAS39	-0.662529	-0.61277	-0.710685	NaN	NaN	NaN	S	___1	0.999855	121	EMELKRTGSDHTNPTSPLLVKPSDLLEENKI
P02545	Prelamin-A/C;Lamin-A/C	LMNA	-0.455673	-0.511218	-0.878534	-0.933987	-0.566357	-0.550127	S	___1	0.997432	22	EKRHFRRDSFDDRGPSLNPVLDYDHGSRSQE
Q14247	Src substrate cortactin	CTTN	-0.77475	-0.491186	NaN	-0.95915	-0.516904	-0.485398	T	___2	0.999844	399	PMPPRALPPGRMGLLSPSGIGGVSPRHALTS
P20700	Lamin-B1	LMNB1	-0.550993	NaN	-0.861081	-0.653196	-0.510765	-0.645638	S	___1	0.999371	23	GATSALAPKIGPLGLSPKKVGDDIAKATGDW
P29966	Myristoylated alanine-rich C-kinase substrate	MARCKS	-0.595511	-0.721444	-0.53101	-0.438346	-0.768469	-0.768813	S	___1	1	101	MASSDIQVKELEKRASGQAFELILSPRSKES
Q09666	Neuroblast differentiation-associated protein AHNAK	AHNAK	-0.372916	-0.906034	-0.426393	NaN	-0.692501	-0.677149	S	___1	0.997855	5763	ELEKRASGQAFELILSPRSKESVPEFPLSPP
P29966	Myristoylated alanine-rich C-kinase substrate	MARCKS	-0.635943	-0.651632	-0.724278	-0.9603	-0.149377	-0.538451	S	___1	1	170	SNVSNETSTGKTFQRTISAQDTLAYATALLN
Q99961	Endophilin-A2	SH3GL1	-0.444262	-0.621111	-0.39798	NaN	-0.809676	-0.769108	S	___1	0.999957	288	LPAADVSPATAEEPLSPSTPTRRPPFTRGRL
Q9NPI6	mRNA-decapping enzyme 1A	DCP1A	-0.484308	-0.615088	-0.53483	NaN	-0.65102	-0.735908	S	___2	0.934892	319	GPLSVPQGLPTQSLASPPARDALQLRSQDPT
Q8TE68	Epidermal growth factor receptor kinase substrate 8-like protein 1	EPS8L1	-0.582361	-0.655444	-0.570957	-0.644172	-0.419565	-0.678395	S	___1	1	182	DATKGDDLLPAGTEDYIHIRIQQRNGRKTLT
Q9NPI6	mRNA-decapping enzyme 1A	DCP1A	-0.484308	-0.615088	-0.53483	NaN	-0.587923	-0.735908	S	___2	0.996867	315	GSSVHSTTASARRNSSSPVSPASVPGQRRLA
Q16204	Coiled-coil domain-containing protein 6	CCDC6	-0.52048	-0.496977	-0.618495	-0.443026	-0.724993	-0.745454	S	___1	1	244	DGSSVHSTTASARRNSSSPVSPASVPGQRRL
Q96KG9	N-terminal kinase-like protein	SCYL1	-0.635136	-0.731829	-0.691499	NaN	-0.261881	-0.637065	S	___1	0.999963	754	KEARSRAAYISALPTSPHWGRGFDEDKDEDE
Q9NQC3	Reticulon-4	RTN4	-0.397505	-0.483017	-0.976447	-0.767462	-0.470269	-0.43374	S	___2	0.999998	7	TLRKLQELSSKADEASELACPTPKEDGLAQQ
Q15642	Cdc42-interacting protein 4	TRIP10	-0.640636	-0.597561	-0.576282	NaN	-0.407555	-0.713947	S	___2	0.999969	299	VEVKVPPAPVPCPPPSPGPSAVPSSPKSVAT
Q8TE68	Epidermal growth factor receptor kinase substrate 8-like protein 1	EPS8L1	0.419647	0.429107	0.557386	0.746743	0.855432	0.714927	S	___2	1	182	EIDDRDVNKILIVTQTPHYMRRHPGGDRTGN
Q8TE68	Epidermal growth factor receptor kinase substrate 8-like protein 1	EPS8L1	0.419647	0.429107	0.557386	0.746743	0.855432	0.714927	T	___2	1	187	KEAPAEGEAAEPGSPTAAEGEAASAASSTSS
P11137	Microtubule-associated protein 2	MAP2	0.675455	0.577054	0.613626	NaN	0.857503	0.80091	T	___2	0.999994	1649	VPRDDWEEKRHFRRDSFDDRGPSLNPVLDYD
P42167	Lamina-associated polypeptide 2, isoform alpha;Thymopoietin;Thymopentin;Lamina-associated polypeptide 2, isoforms beta/gamma;Thymopoietin;Thymopentin	TMPO	0.752149	NaN	NaN	NaN	0.647913	0.770026	T	___1	0.996504	160;160	LMSKPVLSGGTGRRISLSDMPRSPMSTNSSV
P21266	Glutathione S-transferase Mu 3	GSTM3	NaN	0.846794	NaN	NaN	0.804384	0.717824	S	___1	0.984577	2	DPNFNPFSSTSKMQESPKLPQQSYNFDPDTC
Q14573	Inositol 1,4,5-trisphosphate receptor type 3	ITPR3	0.78785	0.750178	0.486766	NaN	0.953377	1.26502	S	___1	1	2670	SELSEENFDGKFANLTPSRTVPDSEAPPGWD
Q9ULH1	Arf-GAP with SH3 domain, ANK repeat and PH domain-containing protein 1	ASAP1	0.969749	0.796515	0.892974	0.833821	NaN	NaN	S	___1	0.999032	839	SPRKSAEPSANTTLVSETEEEGSVPAFGAAA
Q96N67	Dedicator of cytokinesis protein 7	DOCK7	1.02503	NaN	NaN	1.18967	1.16163	0.910272	S	___1	0.99133	900	YIRAPTKESSEEEYDSGVEEEGWPRQADAAN
Q92614	Unconventional myosin-XVIIIa	MYO18A	1.28599	0.744936	1.20032	NaN	NaN	NaN	S	___1	0.994933	74	RITRKPVTVSPTTPTSPTEGEAS________
Q86TB9	Protein PAT1 homolog 1	PATL1	0.951513	0.738119	1.01543	0.962956	1.54646	1.43413	S	___1	0.999907	179	DDLAYAETEKKTRTDSTSDGRPAWMRTLHTT
Q9P0V3	SH3 domain-binding protein 4	SH3BP4	1.59397	1.55748	0.804549	0.868529	NaN	1.16941	S	___1	1	279	SGASTKRKPRVSPPASPTLEVELGSAELPLQ
Q86TB9	Protein PAT1 homolog 1	PATL1	NaN	0.99834	1.4343	NaN	NaN	NaN	S	___1	0.831826	177	GAAPQAEHQGLPVPGSPGGQKWVSRWASLAD
P35269	General transcription factor IIF subunit 1	GTF2F1	1.16208	1.27059	1.85511	NaN	NaN	NaN	S	___1	0.999787	433	FSITTPDPTPNLKRLSNLPGYLQKKEEIKSA
Q9UKG1	DCC-interacting protein 13-alpha	APPL1	NaN	NaN	1.58029	NaN	1.3589	1.42078	S	___1	0.999793	401	PKKSPKAPPPVARKPSVGVPPPASPSYPRAE
Q09666	Neuroblast differentiation-associated protein AHNAK	AHNAK	2.09775	NaN	1.22052	NaN	1.05297	NaN	S	___2	0.883213	5745	SRHTSKLSRHGSGADSDYENTQSGDPLLGLE
Q09666	Neuroblast differentiation-associated protein AHNAK	AHNAK	2.09775	NaN	1.22052	NaN	1.05297	NaN	S	___2	0.883213	5746	NNHLIEPQIRRPRSLSSPTVTLSAPLEGAKD
O95359	Transforming acidic coiled-coil-containing protein 2	TACC2	1.36053	0.98652	1.28558	2.21378	1.91311	1.88585	S	___1	0.999997	2317	KLEEQARAKTQTPPVSPAPQPTEERLPSSPV
Q9H7D0	Dedicator of cytokinesis protein 5	DOCK5	NaN	1.23383	1.95077	NaN	1.78027	NaN	S	___1	0.776599	1780	LPRSTRVRHFSQSEETGNEVFGALNEEQPLP
Q9C0B5	Palmitoyltransferase ZDHHC5	ZDHHC5	NaN	NaN	1.81685	NaN	1.54557	NaN	S	___1	0.998044	398	RGRDAVKREAALPPVSPLKAALSEEELEKKS
Q13813	Spectrin alpha chain, non-erythrocytic 1	SPTAN1	3.56827	3.90554	NaN	0.997401	2.33845	1.75378	S	___1	0.984488	1029	QEEARRKLEEQARAKTQTPPVSPAPQPTEER
Q13813	Spectrin alpha chain, non-erythrocytic 1	SPTAN1	3.56827	3.90554	2.28001	NaN	1.82786	NaN	S	___1	0.930657	1031	PKDREVAEGGLPRAESPSPAPPPGLRGTLDL

## Sheet: MFM hits
Protein	Protein names	Gene names	log Ratio SUM52/MFM223 Expt1 (biological repeat 1; technical repeat 1)	log Ratio SUM52/MFM223 Expt2 (biological repeat 1; technical repeat 2)	log Ratio SUM52/MFM223 Expt3 (biological repeat 2; technical repeat 1)	log Ratio SUM52/MFM223 (biological repeat 2; technical repeat 2)	Amino acid	Multiplicity	Localization prob	Sequence window
Q8NE71	ATP-binding cassette sub-family F member 1	ABCF1	-1.4892	NaN	NaN	-4.46731	S	___1	1	PKPAKPEKNRINKAVSEEQQPALKGKKGKEE
P52594	Arf-GAP domain and FG repeat-containing protein 1	AGFG1	1.75373	1.60241	0.726221	0.621524	S	___2	0.999966	DSAPTLHLNKGTPSQSPVVGRSQGQQQEKKQ
P52594	Arf-GAP domain and FG repeat-containing protein 1	AGFG1	1.75373	1.73635	0.734135	0.761711	T	___2	0.996815	SLLGDSAPTLHLNKGTPSQSPVVGRSQGQQQ
Q09666	Neuroblast differentiation-associated protein AHNAK	AHNAK	-3.44155	-3.44415	-1.80032	-1.93396	S	___1	1	EYQRIYTTKIKPRLKSEDGVEGDLGETQSRT
Q09666	Neuroblast differentiation-associated protein AHNAK	AHNAK	-2.39722	-2.55021	-2.51936	-2.57932	S	___1	1	FDIKSPKFKAEAPLPSPKLEGELQAPDLELS
Q09666	Neuroblast differentiation-associated protein AHNAK	AHNAK	-2.46514	-2.78389	-1.14369	NaN	S	___1	1	PKFKMPEMHFRAPKMSLPDVDLDLKGPKMKG
Q09666	Neuroblast differentiation-associated protein AHNAK	AHNAK	-0.840862	-0.815961	-2.37834	NaN	S	___1	1	KAPKISMPDLDLHLKSPKAKGEVDVDVPKLE
Q09666	Neuroblast differentiation-associated protein AHNAK	AHNAK	-1.89352	-1.70802	-0.590962	-0.807806	S	___1	0.999997	EGLEGKLKGPQITGPSLEGDLGLKGAKPQGH
Q09666	Neuroblast differentiation-associated protein AHNAK	AHNAK	1.51969	NaN	1.03963	NaN	S	___2	0.999961	KFNFSKPKGKGGVTGSPEASISGSKGDLKSS
Q92667	A-kinase anchor protein 1, mitochondrial	AKAP1	-1.52649	-1.67553	-2.06323	-1.70069	S	___1	0.97957	TGGEAKSIPLECPLSSPKGVLFSSKSAEVCK
Q96B36	Proline-rich AKT1 substrate 1	AKT1S1	-3.32077	-3.37058	-2.56235	-2.07376	T	___1	0.999818	EDTQVFGDLPRPRLNTSDFQKLKRKY_____
Q96B36	Proline-rich AKT1 substrate 1	AKT1S1	-1.80017	-2.14478	-2.6708	-2.57089	S	___1	1	SVPPASALPTQQYAKSLPVSVPVWGFKEKRT
Q12955	Ankyrin-3	ANK3	-1.03611	-0.966066	-1.11594	-1.28265	S	___1	0.999998	ESDQDDEIEKTDRRQSFASLALRKRYSYLTE
Q8N6T3	ADP-ribosylation factor GTPase-activating protein 1	ARFGAP1	NaN	-1.9829	-1.4812	NaN	S	___1	0.956656	SWTCADTSTERRSSDSWEVWGSASTNRNSNS
Q8N6T3	ADP-ribosylation factor GTPase-activating protein 1	ARFGAP1	-2.0757	-1.8686	-1.54204	-1.29053	S	___1	0.998475	SDSWTCADTSTERRSSDSWEVWGSASTNRNS
Q9NRY4	Rho GTPase-activating protein 35	ARHGAP35	-2.17169	-2.55903	-2.49533	-2.42639	S	___1	0.999998	DSEMDTSSLERGRKVSIVSKPVLYRTRCTRL
Q92934	Bcl2-associated agonist of cell death	BAD	-2.12218	-2.31689	-0.750615	-1.07276	S	___1	1	EGMGEEPSPFRGRSRSAPPNLWAAQRYGREL
O95817	BAG family molecular chaperone regulator 3	BAG3	-1.5481	-1.2856	-1.16246	-1.71871	S	___2	1	VEVKVPPAPVPCPPPSPGPSAVPSSPKSVAT
Q96A22	Uncharacterized protein C11orf52	C11orf52	-3.25168	-2.99332	-2.54903	NaN	Y	___1	0.999985	HAREVKHVHLENATEYATLRFPQATPRYDSK
Q9BVC5	Ashwin	C2orf49	-1.90898	-1.49578	-1.65449	-1.85899	S	___2	0.998349	THRKSPSGPVKSPPLSPVGTTPVKLKRAAPK
Q9BVC5	Ashwin	C2orf49	-1.90898	-1.43858	-1.65449	-1.85899	S	___2	0.999507	NHDLTHRKSPSGPVKSPPLSPVGTTPVKLKR
Q16204	Coiled-coil domain-containing protein 6	CCDC6	-0.860845	-0.966489	-0.772259	-0.75677	S	___1	1	RILQEKLDQPVSAPPSPRDISMEIDSPENMM
Q9UK58	Cyclin-L1	CCNL1	-1.13959	-0.987503	NaN	-1.05571	S	___2	0.997271	LNPDGTPALSTLGGFSPASKPSSPREVKAEE
Q00536	Cyclin-dependent kinase 16	CDK16	-1.30879	-1.61604	-1.41731	-1.17775	S	___1	0.997194	SPIFDKPLSRRLRRVSLSEIGFGKLETYIKL
Q5SW79	Centrosomal protein of 170 kDa	CEP170	1.31539	1.17409	0.714663	0.919531	S	___1	0.999952	QMLWERTEEDSKSIKSDVPVYLKRLKGNKHD
Q96JM3	Chromosome alignment-maintaining phosphoprotein 1	CHAMP1	-0.626647	-0.648033	-0.793382	-0.795384	S	___1	1	VPPVSPELRKPGPPLSPEIRSPAGSPELRKP
O14757	Serine/threonine-protein kinase Chk1	CHEK1	-2.61732	-1.83285	NaN	-2.30095	S	___1	0.935884	YNKPLKKGAKRPRVTSGGVSESPSGFSKHIQ
Q96RK0	Protein capicua homolog	CIC	-4.99645	-5.30193	NaN	-2.25891	S	___2	0.975367	PEEVLPSPTLQSLATSPRAILGSYRKKRKNS
Q96RK0	Protein capicua homolog	CIC	-4.9976	NaN	NaN	-2.25891	S	___2	0.999186	RFAELPEFRPEEVLPSPTLQSLATSPRAILG
Q96RK0	Protein capicua homolog	CIC	-1.44839	-1.34121	-1.82352	-1.99326	S	___1	1	GEDPEGNKGFGRKVFSPVIRSSFTHCRPPLD
Q96RK0	Protein capicua homolog	CIC	-1.9427	-2.2281	-0.962154	-0.96387	S	___1	0.999743	PEIQLPLPPGKRRTQSLSALPKERDSSSEKD
Q96S66	Chloride channel CLIC-like protein 1	CLCC1	-1.43827	-1.70868	-5.26896	NaN	S	___1	1	LRERDVDLRFQTGNKSPEVLRAFDVPDAEAR
P35222	Catenin beta-1	CTNNB1	-1.74545	-1.77626	-1.92134	-1.91512	S	___1	0.999493	VQLLVRAHQDTQRRTSMGGTQQQFVEGVRME
P35222	Catenin beta-1	CTNNB1	-1.91001	-1.61485	-1.78473	-1.83187	T	___1	0.968246	VRAHQDTQRRTSMGGTQQQFVEGVRMEEIVE
Q14247	Src substrate cortactin	CTTN	-1.73317	-1.83991	-0.844251	NaN	S	___3	1	KLEEQARAKTQTPPVSPAPQPTEERLPSSPV
Q14247	Src substrate cortactin	CTTN	-1.78101	NaN	-0.844251	NaN	T	___3	0.999996	EARRKLEEQARAKTQTPPVSPAPQPTEERLP
Q14247	Src substrate cortactin	CTTN	NaN	-1.52999	-0.844251	NaN	T	___3	0.999844	QEEARRKLEEQARAKTQTPPVSPAPQPTEER
Q14247	Src substrate cortactin	CTTN	-1.16175	-1.27704	-1.19396	-0.971318	S	___2	1	KLEEQARAKTQTPPVSPAPQPTEERLPSSPV
Q14247	Src substrate cortactin	CTTN	-1.12325	-1.42845	-0.760382	-0.971318	T	___2	0.999844	QEEARRKLEEQARAKTQTPPVSPAPQPTEER
Q14247	Src substrate cortactin	CTTN	-1.13454	-0.949059	-1.19396	-0.947779	T	___2	0.999996	EARRKLEEQARAKTQTPPVSPAPQPTEERLP
Q13619	Cullin-4A	CUL4A	-1.55822	-1.4935	-1.68961	-1.42732	S	___1	0.999999	______MADEAPRKGSFSALVGRTNGLTKPA
Q9BTC0	Death-inducer obliterator 1	DIDO1	-1.11204	-1.14019	-1.09996	-1.4293	S	___1	1	VDDLPNRMCADVRRNSVERPAEPVAGAATPS
Q92796	Disks large homolog 3	DLG3	-3.50969	-3.27844	-1.95227	-2.01252	Y	___1	1	HTTRPRRDNEVDGQDYHFVVSREQMEKDIQD
Q8TDM6	Disks large homolog 5	DLG5	-1.19001	NaN	-1.60542	NaN	S	___1	0.998904	IPSKYVMDQEFSRRLSMSEVKDDNSATKTLS
Q8TDM6	Disks large homolog 5	DLG5	-1.68233	-1.02491	-0.984017	NaN	S	___1	0.99296	QFLEEQKCVPASGELSPELQEWAPYSPGHSS
Q13541	Eukaryotic translation initiation factor 4E-binding protein 1	EIF4EBP1	-1.63666	-1.46287	-1.02844	NaN	T	___2	0.999945	DRKFLMECRNSPVTKTPPRDLPTIPGVTSPS
Q13541	Eukaryotic translation initiation factor 4E-binding protein 1	EIF4EBP1	-1.46821	-1.40572	-1.13261	-1.16867	S	___1	1	TRIIYDRKFLMECRNSPVTKTPPRDLPTIPG
Q13541	Eukaryotic translation initiation factor 4E-binding protein 1	EIF4EBP1	-1.21702	-1.01098	-1.00295	NaN	T	___2	0.981243	IYDRKFLMECRNSPVTKTPPRDLPTIPGVTS
Q13542	Eukaryotic translation initiation factor 4E-binding protein 2	EIF4EBP2	-1.32655	-1.35192	-1.13546	NaN	T	___2	0.905708	PHDYCTTPGGTLFSTTPGGTRIIYDRKFLLD
Q04637	Eukaryotic translation initiation factor 4 gamma 1	EIF4G1	-1.48819	-1.59027	-1.16663	-1.09891	S	___1	1	RGRDAVKREAALPPVSPLKAALSEEELEKKS
Q6PJG2	ELM2 and SANT domain-containing protein 1	ELMSAN1	-0.678741	-0.772456	-1.01144	-0.753555	S	___1	1	LRGGVIQSTRRRRRASQEANLLTLAQKAVEL
Q32P44	Echinoderm microtubule-associated protein-like 3	EML3	-0.582642	-0.75013	-0.64618	-0.658014	S	___1	0.999372	SPSERPRQKLSRKAISSANLLVRSGSTESRG
Q9HC35	Echinoderm microtubule-associated protein-like 4	EML4	-1.49439	-1.59179	-0.893652	-0.599943	S	___1	0.987637	WENSDDSRNKLSKIPSTPKLIPKVTKTADKH
Q9UBC2	Epidermal growth factor receptor substrate 15-like 1	EPS15L1	-0.592114	-0.84081	-0.596536	-0.658948	S	___1	1	RKKTVFPGAVPVLPASPPPKDSLRSTPSHGS
Q8TE68	Epidermal growth factor receptor kinase substrate 8-like protein 1	EPS8L1	-0.884035	-0.904197	-0.760651	-0.92832	S	___1	1	AAALRATQEELQRDRSPAAETPPLQRRPSVR
Q9H6S3	Epidermal growth factor receptor kinase substrate 8-like protein 2	EPS8L2	NaN	-1.25711	NaN	-1.37902	S	___1	0.995316	GAPFEQAGQKYWGPASPTHKLPPSFPGNKDE
P50548	ETS domain-containing transcription factor ERF	ERF	-5.06719	-4.57079	-2.96083	-4.6491	S	___1	1	RYLQAHTQSVYNYHLSPRAFLHYPGLVVPQP
P50548	ETS domain-containing transcription factor ERF	ERF	NaN	-3.14178	-1.85121	-1.30922	S	___1	0.958149	SSLFSAVVARRLGRGSVSDCSDGTSELEEPL
Q96TA1	Niban-like protein 1	FAM129B	-1.71487	-1.75906	-0.955032	-1.0199	S	___2	0.999767	PAGESPQPKAAPEASSPPASPLQHLLPGKAV
Q96TA1	Niban-like protein 1	FAM129B	-1.81721	-1.62082	-0.955032	-1.0199	S	___2	1	SPQPKAAPEASSPPASPLQHLLPGKAVDLGP
P78312	Protein FAM193A	FAM193A	-1.92692	-2.00486	-2.80148	-1.80556	S	___1	1	QSSNSQFRVSSKRPPSVGDVFHGISKEDHRH
Q641Q2	WASH complex subunit FAM21A;WASH complex subunit FAM21C	FAM21A;FAM21C	-3.06721	-3.15766	-2.69078	-2.20703	S	___1	0.999781	EEDIEDIEENTRPKRSRPTSFADELAARIKG
Q641Q2	WASH complex subunit FAM21A;WASH complex subunit FAM21C	FAM21A;FAM21C	-2.8534	-2.50865	-1.92577	NaN	S	___2	0.998912	EDIEENTRPKRSRPTSFADELAARIKGDAMG;EDIEENTRPKRSRPTSFADELAARIKGDAVG
Q641Q2	WASH complex subunit FAM21A;WASH complex subunit FAM21C	FAM21A;FAM21C	-2.67927	-2.50014	-1.92577	NaN	S	___2	0.999781	EEDIEDIEENTRPKRSRPTSFADELAARIKG
Q641Q2	WASH complex subunit FAM21A;WASH complex subunit FAM21C	FAM21A;FAM21C	-2.71217	-2.91746	-1.59736	-0.661159	S	___1	0.998912	EDIEENTRPKRSRPTSFADELAARIKGDAMG;EDIEENTRPKRSRPTSFADELAARIKGDAVG
P22087	rRNA 2'-O-methyltransferase fibrillarin	FBL	-1.10585	-0.882119	-0.926783	-0.945138	S	___1	0.996849	KNLVPGESVYGEKRVSISEGDDKIEYRAWNP
P21802	Fibroblast growth factor receptor 2	FGFR2	-1.97829	-1.95059	-2.18115	-2.06649	Y	___1	1	KIADFGLARDINNIDYYKKTTNGRLPVKWMA
P21333	Filamin-A	FLNA	NaN	-1.78121	-1.52966	-1.38266	S	___1	1	EGRVKESITRRRRAPSVANVGSHCDLSLKIP
P85037	Forkhead box protein K1	FOXK1	-1.09656	-1.39654	-0.822911	-0.714136	S	___1	1	RSGGLQTPECLSREGSPIPHDPEFGSKLASV
Q6Y7W6	PERQ amino acid-rich with GYF domain-containing protein 2	GIGYF2	-0.703878	-0.691802	-0.46554	-0.653673	S	___1	0.991564	GPEWLRALSSGGSITSPPLSPALPKYKLADY
P35269	General transcription factor IIF subunit 1	GTF2F1	2.19937	2.20667	1.04376	NaN	S	___1	0.999787	PAAKRLRLDTGPQSLSGKSTPQPPSGKTTPN
Q00613	Heat shock factor protein 1	HSF1	1.23665	NaN	1.39473	1.33251	S	___1	1	PLSSSPLVRVKEEPPSPPQSPRVEEASPGRP
Q9H1B7	Interferon regulatory factor 2-binding protein-like	IRF2BPL	-1.0221	NaN	-1.56589	-1.40932	S	___1	1	ARQLKRAHGCFQDGRSPGPPPPVGVKTVALS
P17535	Transcription factor jun-D;Transcription factor AP-1	JUND;JUN	NaN	-2.28349	NaN	-1.9703	S	___1	1	DGLLASPDLGLLKLASPELERLIIQSNGLVT
Q9BY89	Uncharacterized protein KIAA1671	KIAA1671	-1.20297	NaN	-1.15904	NaN	S	___1	0.998533	KEDAPQEKERPLQQVSPVASVPWRSHSFCKD
O95239	Chromosome-associated kinesin KIF4A	KIF4A	-2.74034	-2.60112	-2.52674	-2.55903	S	___1	0.999637	ESGENPPPKLRRRTFSLTEVRGQVSESEDSI
O00515	Ladinin-1	LAD1	-1.13581	-1.36338	NaN	-1.80218	S	___1	0.969184	LQVKIPSKEEEADMSSPTQRTYSSSLKRSSP
O00515	Ladinin-1	LAD1	NaN	-1.9716	-0.976816	-0.63386	S	___1	0.996729	EEEQERERRRRHRNLSSTTDDEAPRLSQNGD
Q6PKG0	La-related protein 1	LARP1	-1.70153	-1.79461	-0.814996	NaN	S	___2	0.999838	ANKLFGAPEPSTIARSLPTTVPESPNYRNTR
Q6PKG0	La-related protein 1	LARP1	-1.70534	-1.20846	-0.814996	NaN	S	___2	0.999999	EPSTIARSLPTTVPESPNYRNTRTPRTPRTP
Q6PKG0	La-related protein 1	LARP1	0.823342	0.726308	0.908505	0.602362	S	___1	0.999999	EPSTIARSLPTTVPESPNYRNTRTPRTPRTP
Q4G0J3	La-related protein 7	LARP7	-1.24178	-1.44705	-0.794858	NaN	S	___1	0.959893	SSLPEVRTGKRKRSSSEDAESLAPRSKVKKI
P13796	Plastin-2	LCP1	-3.76882	-3.10582	-2.66182	-1.35598	S	___1	0.999962	___________MARGSVSDEEMMELREAFAK
Q9UHB6	LIM domain and actin-binding protein 1	LIMA1	-1.55635	-1.30358	-2.01013	-1.98348	S	___1	0.999999	RPFTVAASFQSTSVKSPKTVSPPIRKGWSMS
Q15345	Leucine-rich repeat-containing protein 41	LRRC41	-5.06733	-5.31577	-4.16981	NaN	S	___1	0.997776	PPCRLCGEASRGRAPSRDEGSLLLGSRRPRR
P36507	Dual specificity mitogen-activated protein kinase kinase 2;Dual specificity mitogen-activated protein kinase kinase 1	MAP2K2;MAP2K1	-1.75035	NaN	-1.61652	NaN	S	___1	0.999999	CDFGVSGQLIDSMANSFVGTRSYMAPERLQG;CDFGVSGQLIDSMANSFVGTRSYMSPERLQG
P28482	Mitogen-activated protein kinase 1	MAPK1	-5.72074	-6.00231	-3.86246	-3.31186	Y	___1	1	RVADPDHDHTGFLTEYVATRWYRAPEIMLNS
P28482	Mitogen-activated protein kinase 1	MAPK1	-5.65261	-5.08554	-3.44296	-4.13011	Y	___2	1	RVADPDHDHTGFLTEYVATRWYRAPEIMLNS
P28482	Mitogen-activated protein kinase 1	MAPK1	-5.65261	-5.00042	-3.44296	-4.20674	T	___2	0.999966	LARVADPDHDHTGFLTEYVATRWYRAPEIML
P27361	Mitogen-activated protein kinase 3	MAPK3	-4.84767	-5.00495	NaN	-2.34946	Y	___1	1	RIADPEHDHTGFLTEYVATRWYRAPEIMLNS
P27361	Mitogen-activated protein kinase 3	MAPK3	-4.02362	-3.0235	-3.94978	-3.72518	Y	___2	1	RIADPEHDHTGFLTEYVATRWYRAPEIMLNS
P27361	Mitogen-activated protein kinase 3	MAPK3	-4.77505	-3.0235	-2.99355	-3.72518	T	___2	0.999982	LARIADPEHDHTGFLTEYVATRWYRAPEIML
Q13164	Mitogen-activated protein kinase 7	MAPK7	-1.86707	-2.14746	-2.35579	NaN	Y	___1	0.936102	GLCTSPAEHQYFMTEYVATRWYRAPELMLSL
P27448	MAP/microtubule affinity-regulating kinase 3	MARK3	-1.4079	-1.48596	-0.923331	NaN	S	___1	0.910685	KVQRSVFSSQKQRRYSDHAGPAIPSVVAYPK
Q9Y6X9	MORC family CW-type zinc finger protein 2	MORC2	-4.89184	-3.38254	-2.33083	-2.07	S	___2	1	ESPIKLSPATPSRKRSVAVSDEEEVEEEAER
Q9Y6X9	MORC family CW-type zinc finger protein 2	MORC2	-4.89184	-3.38254	-2.33083	-2.07	S	___2	1	KLSPATPSRKRSVAVSDEEEVEEEAERRKER
Q9Y6X9	MORC family CW-type zinc finger protein 2	MORC2	0.721679	0.67726	2.13685	2.01471	S	___1	1	KLSPATPSRKRSVAVSDEEEVEEEAERRKER
P01106	Myc proto-oncogene protein	MYC	NaN	-1.94369	-1.8346	-1.76758	S	___1	0.983138	EDIWKKFELLPTPPLSPSRRSGLCSPSYVAV
O75592	E3 ubiquitin-protein ligase MYCBP2	MYCBP2	-1.51659	-1.96759	-0.854336	-1.44717	S	___1	1	ILPARVKAIPRRRVNSGDTEVGSSLLRHPSP
O75592	E3 ubiquitin-protein ligase MYCBP2	MYCBP2	-1.03537	-1.05883	-1.08813	NaN	S	___1	0.878431	APVKTKLDPPRERSKSDSYTLDPDTLRKKKM
O75592	E3 ubiquitin-protein ligase MYCBP2	MYCBP2	-0.979715	-0.811878	-0.997492	-0.683414	S	___1	0.945992	STAPVKTKLDPPRERSKSDSYTLDPDTLRKK
Q13459	Unconventional myosin-IXb	MYO9B	-1.56533	NaN	-1.75472	NaN	S	___1	0.987198	RATGAALTPTEERRTSFSTSDVSKLLPSLAK
Q13459	Unconventional myosin-IXb	MYO9B	-1.17788	-1.1691	-1.27495	-0.96162	S	___1	0.987709	KKKPGDASSLPDAGLSPGSQVDSKSTFKRLF
Q13459	Unconventional myosin-IXb	MYO9B	-0.535792	-0.75115	-0.702139	-0.765082	S	___1	1	LKLGFSSPYEGVLNKSPKTRDIQEEELEVLL
Q09161	Nuclear cap-binding protein subunit 1	NCBP1	-2.56661	-2.06709	-1.26652	-1.19489	S	___1	0.999923	SDENDGGQPHKRRKTSDANETEDHLESLICK
Q09161	Nuclear cap-binding protein subunit 1	NCBP1	-2.25374	-2.18784	-1.2107	-1.20188	T	___1	0.997473	HSDENDGGQPHKRRKTSDANETEDHLESLIC
P16333	Cytoplasmic protein NCK1	NCK1	-2.1603	-2.23739	-1.02544	-1.12825	S	___1	0.99972	NLKDTLGIGKVKRKPSVPDSASPADDSFVDP
Q9UGV2	Protein NDRG3	NDRG3	-1.76837	-1.66878	-1.42981	-1.47839	S	___1	0.999548	IPSASMTRLARSRTHSTSSSLGSGESPFSRS
Q9UGV2	Protein NDRG3	NDRG3	-1.54789	NaN	-1.54776	-1.07148	S	___1	0.962874	SMTRLARSRTHSTSSSLGSGESPFSRSVTSN
Q96PU5	E3 ubiquitin-protein ligase NEDD4-like	NEDD4L	-1.85543	-2.06504	-0.786647	-0.897167	S	___1	0.958309	SSLIQREPSSRLRSCSVTDAVAEQGHLPPPS
Q96PU5	E3 ubiquitin-protein ligase NEDD4-like	NEDD4L	-0.706559	-0.604718	-0.726854	-0.905332	S	___1	0.941688	NNHLIEPQIRRPRSLSSPTVTLSAPLEGAKD
Q9BZ23	Pantothenate kinase 2, mitochondrial	PANK2	-2.01363	-2.10445	-1.13924	-1.17472	S	___1	0.99999	AVGASAEGTRRDRLGSYSGPTSVSRQRVESL
Q86TB9	Protein PAT1 homolog 1	PATL1	-1.34168	-1.90785	-0.587316	NaN	S	___1	1	SERALPRRSTSPIIGSPPVRAVPIGTPPKQM
Q86TB9	Protein PAT1 homolog 1	PATL1	-0.90763	-0.93451	-0.858175	-0.765033	S	___2	1	SERALPRRSTSPIIGSPPVRAVPIGTPPKQM
O60825	6-phosphofructo-2-kinase/fructose-2,6-bisphosphatase 2;6-phosphofructo-2-kinase;Fructose-2,6-bisphosphatase	PFKFB2	-3.14509	-3.09591	-3.09246	-2.97699	S	___1	0.999858	TPLSSSNTIRRPRNYSVGSRPLKPLSPLRAQ
O60825	6-phosphofructo-2-kinase/fructose-2,6-bisphosphatase 2;6-phosphofructo-2-kinase;Fructose-2,6-bisphosphatase	PFKFB2	-3.03339	-3.18784	-2.24161	NaN	T	___1	0.952183	FPKNQTPVRMRRNSFTPLSSSNTIRRPRNYS
O60825	6-phosphofructo-2-kinase/fructose-2,6-bisphosphatase 2;6-phosphofructo-2-kinase;Fructose-2,6-bisphosphatase	PFKFB2	-2.90325	-3.31531	-2.10899	-2.03422	S	___1	1	NNFPKNQTPVRMRRNSFTPLSSSNTIRRPRN
O60825	6-phosphofructo-2-kinase/fructose-2,6-bisphosphatase 2;6-phosphofructo-2-kinase;Fructose-2,6-bisphosphatase	PFKFB2	1.04005	1.46827	0.969823	0.940129	S	___1	0.999997	RPRNYSVGSRPLKPLSPLRAQDMQEGAD___
P46019	Phosphorylase b kinase regulatory subunit alpha, liver isoform	PHKA2	-0.618805	-0.789437	-0.638771	-0.55686	S	___1	1	INRLRSEMKQMTRRFSADEQFFSVGQAASSS
Q15149	Plectin	PLEC	NaN	-2.10061	-1.81462	NaN	S	___1	0.987305	DMLSGNAGGFRSRSSSVGSSSSYPISPAVSR
Q96QC0	Serine/threonine-protein phosphatase 1 regulatory subunit 10	PPP1R10	-0.698928	-0.828383	-0.88526	-0.928896	S	___1	0.999911	APVPGIKIKKKKKVLSPTAAKPSPFEGKTST
Q9UPN7	Serine/threonine-protein phosphatase 6 regulatory subunit 1	PPP6R1	-1.46797	-2.04222	-1.0243	NaN	S	___1	0.999807	GPLSVPQGLPTQSLASPPARDALQLRSQDPT
Q05655	Protein kinase C delta type;Protein kinase C delta type regulatory subunit;Protein kinase C delta type catalytic subunit	PRKCD	-1.5813	-1.76832	-1.54158	NaN	S	___1	0.99815	EALNQVTQRASRRSDSASSEPVGIYQGFEKK
Q05655	Protein kinase C delta type;Protein kinase C delta type regulatory subunit;Protein kinase C delta type catalytic subunit	PRKCD	-2.02915	NaN	-0.61224	NaN	S	___1	0.762776	NQVTQRASRRSDSASSEPVGIYQGFEKKTGV
Q9BZL6	Serine/threonine-protein kinase D2	PRKD2	-2.15438	NaN	-2.03487	NaN	S	___2	0.933388	SIPNNCSGARKRRLSSTSLASGHSVRLGTSE
Q9BZL6	Serine/threonine-protein kinase D2	PRKD2	-1.97772	NaN	-2.03487	NaN	S	___2	0.889993	FSIPNNCSGARKRRLSSTSLASGHSVRLGTS
P48634	Protein PRRC2A	PRRC2A	-0.662369	-0.722777	-0.739685	-0.781876	S	___1	1	PSKEPLKEKLIPGPLSPVARGGSNGGSNVGM
P49023	Paxillin	PXN	-1.30811	-1.52093	-1.16094	-1.28118	S	___1	0.999966	SAKTSSVSNPQDSVGSPCSRVGEEEHVYSFP
P04049	RAF proto-oncogene serine/threonine-protein kinase	RAF1	-1.23497	-2.13892	-1.69605	NaN	S	___1	0.994507	RAAHTEDINACTLTTSPRLPVF_________
Q86X10	Ral GTPase-activating protein subunit beta	RALGAPB	NaN	0.724563	NaN	1.83685	S	___1	0.836089	MGGGENNLKSHSRTNSGISSASGGSTEPTTP
O15541	RING finger protein 113A	RNF113A	-1.17805	-1.16349	-0.997549	-0.999827	S	___1	1	__________MAEQLSPGKAVDQVCTFLFKK
Q5VT52	Regulation of nuclear pre-mRNA domain-containing protein 2	RPRD2	-1.69148	-1.67208	-1.59959	NaN	S	___1	1	PIETLGYHSASNRRMSGEPIQTVESIRVPGK
Q5VT52	Regulation of nuclear pre-mRNA domain-containing protein 2	RPRD2	-1.03141	-1.05373	NaN	-1.37681	S	___1	0.999942	SEVSSTSASKASIGQSPGLPSTTFKLPSNSL
Q15418	Ribosomal protein S6 kinase alpha-1	RPS6KA1	-2.35735	NaN	-1.15759	-1.61092	S	___1	0.856123	IESSILAQRRVRKLPSTTL____________
Q15418	Ribosomal protein S6 kinase alpha-1	RPS6KA1	-1.68799	-1.80647	-0.996686	-0.669212	S	___1	1	GIPPSAGAHQLFRGFSFVATGLMEDDGKPRA
P51812	Ribosomal protein S6 kinase alpha-3	RPS6KA3	1.56828	NaN	1.1488	NaN	T	___1	0.904999	RPEDTFYFDPEFTAKTPKDSPGIPPSANAHQ
P51812	Ribosomal protein S6 kinase alpha-3	RPS6KA3	NaN	1.72788	1.41938	1.4224	S	___1	0.992655	TFYFDPEFTAKTPKDSPGIPPSANAHQLFRG
Q9UBS0	Ribosomal protein S6 kinase beta-2	RPS6KB2	-1.14219	NaN	-1.69698	NaN	S	___2	0.918998	GFSFQPKLRSPRRLNSSPRAPVSPLKFSPFE
Q9UBS0	Ribosomal protein S6 kinase beta-2	RPS6KB2	-1.04207	-0.779373	-1.40748	NaN	S	___2	1	LRSPRRLNSSPRAPVSPLKFSPFEGFRPSPS
O60271	C-Jun-amino-terminal kinase-interacting protein 4	SPAG9	NaN	1.36053	1.41992	NaN	S	___1	0.999345	GLDTEGSKQRSASQSSLDKLDQELKEQQKEL
Q9C0H9	SRC kinase signaling inhibitor 1	SRCIN1	-0.841508	-0.857155	-1.19268	-1.33792	S	___1	0.999995	GQKAAPRTEPSGRRGSDELTVPRYRTEKPSK
O94804	Serine/threonine-protein kinase 10	STK10	-1.65817	-1.84695	NaN	-1.5391	T	___1	0.988332	MFFKLSEEAECPNPSTPSKAAKFFPYSSADA
P16949	Stathmin	STMN1	-2.78657	-2.86134	-2.74894	-2.58485	S	___1	1	ELEKRASGQAFELILSPRSKESVPEFPLSPP
P16949	Stathmin	STMN1	-1.95876	-1.96838	-1.10144	-1.27715	S	___1	1	MASSDIQVKELEKRASGQAFELILSPRSKES
P16949	Stathmin	STMN1	-1.29492	-1.37553	-1.72204	-1.57299	S	___2	1	MASSDIQVKELEKRASGQAFELILSPRSKES
P16949	Stathmin	STMN1	-1.29492	-1.37553	-1.72204	-1.57299	S	___2	1	ELEKRASGQAFELILSPRSKESVPEFPLSPP
O95359	Transforming acidic coiled-coil-containing protein 2	TACC2	-1.26005	-1.43098	NaN	-0.608804	S	___1	0.999998	DPNFNPFSSTSKMQESPKLPQQSYNFDPDTC
Q92844	TRAF family member-associated NF-kappa-B activator	TANK	1.14887	1.14672	0.852638	0.8279	S	___1	1	EVSSPRKETSARSLGSPLLHERGNIEKTFWD
O60343	TBC1 domain family member 4	TBC1D4	-2.20749	-1.71156	-1.12466	-1.27167	S	___1	0.999967	NIFSRGANRMRGRLGSVDSFERSNSLASEKD
Q92609	TBC1 domain family member 5	TBC1D5	-2.05559	-1.99401	-2.55419	NaN	S	___1	0.90036	SNKSGGDSNKNGRRTSSTLDSEGTFNSYRKE
P82094	TATA element modulatory factor	TMF1	NaN	-2.12658	-1.142	-1.97075	S	___1	0.995691	WDTSTWGLKSNTEPQSPPIASPKAITKPVRR
P42167	Lamina-associated polypeptide 2, isoform alpha;Thymopoietin;Thymopentin;Lamina-associated polypeptide 2, isoforms beta/gamma;Thymopoietin;Thymopentin	TMPO	1.57879	1.25671	0.647361	NaN	T	___2	0.996504	KLLKLREQGTESRSSTPLPTISSSAENTRQN
P42167	Lamina-associated polypeptide 2, isoform alpha;Thymopoietin;Thymopentin;Lamina-associated polypeptide 2, isoforms beta/gamma;Thymopoietin;Thymopentin	TMPO	1.74356	1.25671	0.692606	NaN	S	___2	0.894112	LYEKKLLKLREQGTESRSSTPLPTISSSAEN
Q68CZ2	Tensin-3	TNS3	-1.43156	-1.51301	-0.96948	-1.28419	Y	___1	0.958661	EQPLGGRLRKLSLGQYDNDAGGQLPFSKCAW
O60784	Target of Myb protein 1	TOM1	-2.23331	-2.11266	-1.35089	-1.06776	S	___1	0.958186	LEERAKAADRLPNLSSPSAEGPPGPPSGPAP
Q92547	DNA topoisomerase 2-binding protein 1	TOPBP1	1.09167	1.20333	0.744592	NaN	S	___1	0.998792	LALANSSRNAVALSASPQLKEAQSEKEEAPK
P12270	Nucleoprotein TPR	TPR	-2.62362	-2.74043	-3.31315	-2.78936	S	___1	1	LVVPHRTDGFAEAIHSPQVAGVPRFRFGPPE
Q9UHF7	Zinc finger transcription factor Trps1	TRPS1	3.46571	2.78637	1.94235	1.54171	S	___1	0.999907	SPIEKYMRPAKHPNYSPPGSPIEKYQYPLFG
P49815	Tuberin	TSC2	-1.1268	-0.899372	-0.775935	-0.897785	S	___1	0.999868	FKESSAAEAFRCRSISVSEHVVRSRIQTSLT
Q3B726	DNA-directed RNA polymerase I subunit RPA43	TWISTNB	-1.2035	-1.52728	NaN	-0.797463	S	___1	1	GYQSDHKKKKKKRKHSEEAEFTPPLKCSPKR
P22314	Ubiquitin-like modifier-activating enzyme 1	UBA1	-1.6085	NaN	-0.630327	NaN	S	___1	0.999959	VKIHVSDQELQSANASVDDSRLEELKATLPS
Q5T4S7	E3 ubiquitin-protein ligase UBR4	UBR4	NaN	-2.81736	-1.4019	-1.62999	S	___1	0.789262	MAILHVGSAQQVRTGSTSSKEDDYESDAATI
O94888	UBX domain-containing protein 7	UBXN7	1.09983	0.888149	1.72203	NaN	S	___1	1	KKCARSESLIDASEDSQLEAAIRASLQETHF
O75385	Serine/threonine-protein kinase ULK1	ULK1	-1.64923	-1.26372	-0.804123	NaN	S	___1	0.998794	LPDFLQRNPLPPILGSPTKAVPSFDFPKTPS
O94763	Unconventional prefoldin RPB5 interactor 1	URI1	-3.01043	NaN	-3.25994	NaN	S	___1	0.990891	KFSEKKEEAKRKRKNSTGSGHSAQELPTIRT
P45974	Ubiquitin carboxyl-terminal hydrolase 5	USP5	-1.76097	-1.15242	NaN	-1.18919	S	___1	0.999219	AEAAMDISEGRSAADSISESVPVGPKVRDGP
Q709C8	Vacuolar protein sorting-associated protein 13C	VPS13C	-1.70755	NaN	-1.65813	NaN	S	___1	1	LMKQSSVRLLRPQLPS_______________
O75717	WD repeat and HMG-box DNA-binding protein 1	WDHD1	1.09133	0.79693	1.3501	1.48918	S	___1	1	GRPRQRSHILEDDENSVDISMLKTGSSLLKE
O95785	Protein Wiz	WIZ	-0.900341	NaN	NaN	-1.95859	S	___1	0.884416	KSPPGFSAKGLGHPPSSPLLKKTPLALAGSP
Q9ULJ3	Zinc finger and BTB domain-containing protein 21	ZBTB21	-1.47778	-1.31959	-1.13071	-1.06869	S	___1	0.996304	DDRPQVLQPHRLRSFSASQSTDREGASPVTE
Q9UGR2	Zinc finger CCCH domain-containing protein 7B	ZC3H7B	NaN	-2.084	-1.49749	NaN	S	___2	0.999647	VEIGAPRDCYVDPRGSPALLPSTPTMPLFPH
Q86WB0	Nuclear-interacting partner of ALK	ZC3HC1	-0.525767	-0.564137	-0.714444	-0.594574	S	___1	0.999337	SQDATFSPGSEQAEKSPGPIVSRTRSWDSSS
O60293	Zinc finger C3H1 domain-containing protein	ZFC3H1	-2.32988	NaN	-2.01981	NaN	S	___1	0.99245	SQGLQDKEQNLTRRISTSDILSEKKLGEDEE
Q9ULU4	Protein kinase C-binding protein 1	ZMYND8	-2.8039	NaN	-2.70623	NaN	S	___1	0.999417	LMSKPVLSGGTGRRISLSDMPRSPMSTNSSV
O15014	Zinc finger protein 609	ZNF609	-2.08939	-1.57622	NaN	-2.02968	S	___1	0.997245	SSSEDSKGSKRVRTNSMGSATGPLPGTKVEP
Q15942	Zyxin	ZYX	-1.35505	-1.28736	-1.50426	NaN	S	___1	1	QHPVPPPAQNQNQVRSPGAPGPLTLKEVEEL
Q15942	Zyxin	ZYX	-2.51738	-1.41746	-0.678995	-0.81919	S	___1	0.837812	PEAPIPPPPQPREKVSSIDLEIDSLSSLLDD
O43149	Zinc finger ZZ-type and EF-hand domain-containing protein 1	ZZEF1	0.949049	0.915636	1.47783	1.83746	S	___1	1	RPPFTRGRLRLLSFRSMEEARLVPTVKEKYP
