# Supplementary material for: Differential responses to kinase inhibition in FGFR2-addicted triple negative breast cancer cells: a quantitative phosphoproteomics study
Source: Sci Rep. 2020 May 14;10:7950. doi: 10.1038/s41598-020-64534-y (PMC7224374; doi:10.1038/s41598-020-64534-y)
Supplement: Supplementary file 8 — Supplementary Table S7 [file 41598_2020_64534_MOESM8_ESM.xlsx]

## Sheet: MFM223
Node Name	Corrected P-value with Benjamini-Hochberg	Corrected P-Value with Bonferroni	Original P-Value	Total Genes in Gene Set	Total Genes in Input	Total Genes Intersected	Intersecting Genes
MAP3K8	5.086e-08	5.08558e-08	1.304e-09	9	31	5	MAPK1_T185,	MAPK1_Y187,	MAPK3_Y204,	MAPK3_T202,	MAP2K2_S226
MAP2K1	1e-05	2.00057e-05	5.12967e-07	37	31	5	CTTN_S405,	MAPK1_T185,	MAPK1_Y187,	MAPK3_Y204,	MAPK3_T202
MAP2K2	0.0003863	0.00115884	2.97137e-05	13	31	3	MAPK3_Y204,	MAPK3_T202,	MAP2K2_S226
MAP3K2	0.005155	0.0206203	0.000528726	7	31	2	MAPK3_T202,	MAPK3_Y204
MAPK3	0.006567	0.0328364	0.00084196	188	31	5	CCDC6_S244,	STMN1_S25,	MAPK3_Y204,	MAPK3_T202,	CTTN_S405
MAPK1	0.009687	0.0643415	0.00164978	328	31	6	RAF1_S642,	EIF4EBP1_S65,	EIF4EBP1_T70,	MAPK1_T185,	MAPK1_Y187,	CTTN_S405
AKT1	0.009687	0.0678107	0.00173874	222	31	5	CHEK1_S280,	PFKFB2_S466,	PFKFB2_S483,	EIF4EBP1_S65,	AKT1S1_T246
RPS6KA3	0.0118	0.106311	0.00272592	493	31	7	FLNA_S2152,	TBC1D4_S588,	PFKFB2_S466,	PFKFB2_S483,	CHEK1_S280,	RPS6KA3_S369,	RPS6KA3_T365
RPS6KA1	0.0118	0.106351	0.00272695	69	31	3	RPS6KA1_S380,	FLNA_S2152,	RPS6KA1_S732
MAP3K1	0.014	0.140035	0.00359064	21	31	2	MAPK3_T202,	MAPK3_Y204
SGK1	0.014	0.153792	0.00394338	79	31	3	NEDD4L_S342,	TBC1D4_S588,	NEDD4L_S448
MTOR	0.016	0.192389	0.00493305	25	31	2	EIF4EBP1_S65,	EIF4EBP1_T70
GSK3B	0.0369	0.479459	0.0122938	992	31	9	CCDC6_S244,	CTTN_T401,	CTTN_S405,	BAG3_S377,	EPS15L1_S229,	CIC_S1382,	RPS6KA3_S369,	CHEK1_S280,	ZYX_S344
PRKACB	0.0458	0.641856	0.0164578	135	31	3	TBC1D5_S43,	RPS6KA1_S732,	SPAG9_S733
JAK2	0.0475	0.734473	0.0188326	52	31	2	MAPK1_Y187,	MAPK3_Y204
PAK1	0.0475	0.760342	0.0194959	53	31	2	FLNA_S2152,	STMN1_S16
MAPK9	0.0642	1.09094	0.0279729	166	31	3	CTTN_T401,	CTTN_S405,	ZYX_S344
BRAF	0.0837	1.50635	0.0386244	9	31	1	MAP2K2_S226
AKT2	0.102	1.94717	0.0499275	12	31	1	AKT1S1_T246
CDK1	0.128	2.56421	0.0657489	737	31	6	STMN1_S25,	CTTN_T401,	CTTN_S405,	BAG3_S377,	RPS6KA3_S369,	ZYX_S344

## Sheet: SUM52
Node Name	Corrected P-value with Benjamini-Hochberg	Corrected P-Value with Bonferroni	Original P-Value	Total Genes in Gene Set	Total Genes in Input	Total Genes Intersected	Intersecting Genes
MTOR	0.0005378	0.000537812	1.2223e-05	25	40	4	EIF4EBP1_T37,	EIF4EBP1_T46,	EIF4EBP1_S65,	EIF4EBP1_T70
SGK1	0.001303	0.00260688	5.92473e-05	79	40	5	NEDD4L_S342,	NDRG1_S330,	TBC1D4_S588,	CARHSP1_S52,	NEDD4L_S448
MAPK1	0.00337	0.0101092	0.000229754	328	40	8	RPS6KA1_S363,	EIF4EBP1_T37,	EIF4EBP1_T46,	EIF4EBP1_S65,	EIF4EBP1_T70,	MAPK1_Y187,	MCL1_T163,	CTTN_S405
MAPK3	0.004276	0.0171029	0.000388703	188	40	6	CCDC6_S244,	STMN1_S25,	MCL1_T163,	CTTN_S405,	LMNA_S22,	RPS6KA1_S363
RPS6KB2	0.007746	0.0387286	0.000880195	7	40	2	RPS6_S235,	RPS6_S236
MAP3K8	0.009798	0.0587905	0.00133615	9	40	2	MAPK1_Y187,	MAP2K2_S226
AKT1	0.0342	0.239119	0.00543452	222	40	5	EIF4EBP1_T37,	EIF4EBP1_T46,	EIF4EBP1_S65,	AKT1S1_T246,	PDCD4_S457
RPS6KB1	0.0446	0.356483	0.0081019	25	40	2	RPS6_S235,	RPS6_S236
MAPK13	0.0455	0.409722	0.00931187	27	40	2	STMN1_S25,	STMN1_S38
PAK2	0.0622	0.621768	0.0141311	34	40	2	RPS6_S235,	RPS6_S236
MAP2K1	0.0659	0.724379	0.0164632	37	40	2	CTTN_S405,	MAPK1_Y187
BRAF	0.169	2.17925	0.0495284	9	40	1	MAP2K2_S226
RPS6KA1	0.169	2.19567	0.0499017	69	40	2	SLC9A1_S703,	RPS6KA1_S732
AKT2	0.201	2.81225	0.0639147	12	40	1	AKT1S1_T246
MAP2K2	0.201	3.02116	0.0686628	13	40	1	MAP2K2_S226
CDK1	0.212	3.39524	0.0771646	737	40	7	LMNB1_S23,	LMNA_S22,	STMN1_S25,	STMN1_S38,	CTTN_T401,	CTTN_S405,	ARHGEF12_S341
MAPK14	0.235	4.33402	0.0985005	630	40	6	EIF4EBP1_T37,	EIF4EBP1_T46,	EIF4EBP1_S65,	DYNC1LI1_S516,	RPS6KA1_S363,	ARHGEF12_S341
RPS6KA3	0.235	4.60307	0.104615	493	40	5	SLC9A1_S703,	ACLY_S455,	TBC1D4_S588,	MATR3_S188,	CARHSP1_S52
PRKCD	0.235	4.83284	0.109837	110	40	2	RPS6_S235,	RPS6_S236
SGK2	0.235	5.0543	0.114871	23	40	1	NEDD4L_S342
